# Supplementary material for: Influence of Lab Adapted Natural Diet and Microbiota on Life History and Metabolic Phenotype of Drosophila melanogaster
Source: Microorganisms. 2020 Dec 11;8(12):1972. doi: 10.3390/microorganisms8121972 (PMC7763083; doi:10.3390/microorganisms8121972)
Supplement: Supplementary file 1 [file microorganisms-08-01972-s001.zip]

Archive with 18 entries (18 files):
- figure supplement 1.jpg
- figure supplement 10.jpg
- figure supplement 2.jpg
- figure supplement 3.jpg
- figure supplement 4.jpg
- figure supplement 5.jpg
- figure supplement 6.jpg
- figure supplement 7.jpg
- figure supplement 8.jpg
- figure supplement 9.jpg
- Sup.Table 1.xlsx
- Sup.Table 2.xlsx
- Sup.Table 3.xlsx
- Sup.Table 4.xlsx
- Sup. Table 5.xlsx
- Sup. Table 7.xlsx
- Sup. Table 6A.xlsx
- Sup. Table 6B.xlsx
