# Supplementary material for: Influence of Lab Adapted Natural Diet and Microbiota on Life History and Metabolic Phenotype of Drosophila melanogaster
Source: Microorganisms. 2020 Dec 11;8(12):1972. doi: 10.3390/microorganisms8121972 (PMC7763083; doi:10.3390/microorganisms8121972)
Supplement: Supplementary file 1 [file microorganisms-08-01972-s001.zip › Sup.Table 2.xlsx]

## Sheet: 2.1
richness						Notes: diet in parentheses has higher value
Genetic lines	Treatment	R vs PR	R vs PA	PR vs PA
all	NS	p= 0.0582 (R)	p=0.4589	p= 0.4918
all	S	p=0.1103	p=0.4059	p= 0.0371 (PA)
shannon
Genetic lines	Treatment	R vs PR	R vs PA	PR vs PA
all	NS	p=0.8021	p= 0.0252 (R)	p= 0.0478 (PR)
all	S	p=0.2860	p=0.2486	p=0.0719
simpson
Genetic lines	Treatment	R vs PR	R vs PA	PR vs PA
all	NS	p=0.6936	p= 0.0193 (R)	p= 0.0220 (PR)
all	S	p=0.3207	p=0.3051	p= 0.0746
pd whole tree
Genetic lines	Treatment	R vs PR	R vs PA	PR vs PA
all	NS	p= 0.0539 (R)	p=0.5255	p=0.2055
all	S	p= 0.0555 (R)	p=0.4059	p= 0.0144 (PA)

## Sheet: 2.2
richness
Diet	S vs NS	Notes: treatment in parentheses has higher value
PA	p= 0.032628216 (S)
PR	p= 0.39112438 (S)
R	p= 0.330119 (S)
shannon
Diet	S vs NS
PA	p= 0.035571101 (S)
PR	p= 0.093497082 (NS)
R	p= 0.714922 (NS)
simpson
Diet	S vs NS
PA	p= 0.13311629 (S)
PR	p= 0.010043807 (NS)
R	p= 0.160638 (NS)
pd whole tree
Diet	S vs NS
PA	p= 0.027178025 (S)
PR	p= 0.431746747 (S)
R	p= 0.434473 (S)
