# Supplementary material for: Influence of Lab Adapted Natural Diet and Microbiota on Life History and Metabolic Phenotype of Drosophila melanogaster
Source: Microorganisms. 2020 Dec 11;8(12):1972. doi: 10.3390/microorganisms8121972 (PMC7763083; doi:10.3390/microorganisms8121972)
Supplement: Supplementary file 1 [file microorganisms-08-01972-s001.zip › Sup.Table 3.xlsx]

## Sheet: 3.1
Phylum	pvalue	fdr p	Diets	Treatment
Firmicutes	2.35066e-15	6.11172e-14	R vs PR	S
Proteobacteria	4.84152e-13	6.29397e-12	R vs PR	S
Cyanobacteria	7.72824e-09	6.69781e-08	R vs PR	S
Actinobacteria	0.0179542	0.116703	R vs PR	S
Bacteroidetes	0.0377102	0.181614	R vs PR	S
Deferribacteres	0.0419109	0.181614	R vs PR	S
Verrucomicrobia	0.0520155	0.1932	R vs PR	S
Acidobacteria	0.0826289	0.268544	R vs PR	S
Planctomycetes	0.117249	0.338718	R vs PR	S
Euryarchaeota	0.160742	0.348405	R vs PR	S
OP3	0.160742	0.348405	R vs PR	S
TM7	0.160802	0.348405	R vs PR	S
[Thermi]	0.312817	0.510381	R vs PR	S
Fibrobacteres	0.312817	0.510381	R vs PR	S
Armatimonadetes	0.333711	0.510381	R vs PR	S
OD1	0.333711	0.510381	R vs PR	S
SR1	0.333711	0.510381	R vs PR	S
Fusobacteria	0.433441	0.598769	R vs PR	S
Chloroflexi	0.437562	0.598769	R vs PR	S
Tenericutes	0.530875	0.617839	R vs PR	S
Gemmatimonadetes	0.557056	0.617839	R vs PR	S
GN02	0.557056	0.617839	R vs PR	S
Chlorobi	0.570163	0.617839	R vs PR	S
Crenarchaeota	0.570313	0.617839	R vs PR	S
Spirochaetes	1	1	R vs PR	S
WPS-2	1	1	R vs PR	S
Cyanobacteria	8.38973e-11	1.92964e-09	R vs PR	NS
Firmicutes	6.56577e-08	7.55063e-07	R vs PR	NS
Proteobacteria	3.47374e-05	0.00026632	R vs PR	NS
Tenericutes	0.00117846	0.00677617	R vs PR	NS
Fusobacteria	0.00398724	0.0183413	R vs PR	NS
Actinobacteria	0.0106085	0.0406658	R vs PR	NS
Bacteroidetes	0.0230186	0.0756326	R vs PR	NS
Verrucomicrobia	0.0423945	0.121884	R vs PR	NS
Euryarchaeota	0.0586715	0.149938	R vs PR	NS
Crenarchaeota	0.15377	0.33023	R vs PR	NS
Armatimonadetes	0.167777	0.33023	R vs PR	NS
TM7	0.172294	0.33023	R vs PR	NS
Chlorobi	0.329237	0.462207	R vs PR	NS
Deferribacteres	0.341631	0.462207	R vs PR	NS
Elusimicrobia	0.341631	0.462207	R vs PR	NS
OD1	0.341631	0.462207	R vs PR	NS
Synergistetes	0.341631	0.462207	R vs PR	NS
[Thermi]	0.616718	0.721223	R vs PR	NS
GN02	0.616736	0.721223	R vs PR	NS
Chloroflexi	0.627151	0.721223	R vs PR	NS
Planctomycetes	0.823986	0.902461	R vs PR	NS
Acidobacteria	0.931383	0.973719	R vs PR	NS
Spirochaetes	1	1	R vs PR	NS
Proteobacteria	1.0823e-10	3.13868e-09	R vs PA	S
Firmicutes	2.89489e-09	4.19759e-08	R vs PA	S
Actinobacteria	0.013824	0.133632	R vs PA	S
Fusobacteria	0.0262464	0.184147	R vs PA	S
Synergistetes	0.0317496	0.184147	R vs PA	S
Spirochaetes	0.0647127	0.30004	R vs PA	S
Planctomycetes	0.077045	0.30004	R vs PA	S
Euryarchaeota	0.0827697	0.30004	R vs PA	S
Lentisphaerae	0.139168	0.44843	R vs PA	S
Verrucomicrobia	0.161431	0.468151	R vs PA	S
Tenericutes	0.182423	0.480933	R vs PA	S
Nitrospirae	0.308224	0.687576	R vs PA	S
OD1	0.308224	0.687576	R vs PA	S
Armatimonadetes	0.360955	0.697846	R vs PA	S
Crenarchaeota	0.360955	0.697846	R vs PA	S
Bacteroidetes	0.481866	0.817815	R vs PA	S
Deferribacteres	0.499548	0.817815	R vs PA	S
Chloroflexi	0.50761	0.817815	R vs PA	S
Fibrobacteres	0.537024	0.819669	R vs PA	S
Chlorobi	0.568181	0.823862	R vs PA	S
GN02	0.634834	0.876675	R vs PA	S
Cyanobacteria	0.730897	0.960011	R vs PA	S
Acidobacteria	0.776842	0.960011	R vs PA	S
[Thermi]	0.868786	0.960011	R vs PA	S
OP3	0.899457	0.960011	R vs PA	S
TM7	0.928102	0.960011	R vs PA	S
Gemmatimonadetes	0.960011	0.960011	R vs PA	S
SR1	0.960011	0.960011	R vs PA	S
WPS-2	0.960011	0.960011	R vs PA	S
Proteobacteria	0.0223849	0.254047	R vs PA	NS
Tenericutes	0.0298927	0.254047	R vs PA	NS
Firmicutes	0.0360241	0.254047	R vs PA	NS
Cyanobacteria	0.0422076	0.254047	R vs PA	NS
Fibrobacteres	0.0616161	0.254047	R vs PA	NS
Gemmatimonadetes	0.0616976	0.254047	R vs PA	NS
Acidobacteria	0.065864	0.254047	R vs PA	NS
Chlorobi	0.104107	0.312322	R vs PA	NS
GN02	0.104107	0.312322	R vs PA	NS
Crenarchaeota	0.132539	0.357855	R vs PA	NS
Armatimonadetes	0.191316	0.45267	R vs PA	NS
Euryarchaeota	0.202221	0.45267	R vs PA	NS
TM7	0.242456	0.45267	R vs PA	NS
Fusobacteria	0.246273	0.45267	R vs PA	NS
Actinobacteria	0.251483	0.45267	R vs PA	NS
TM6	0.299758	0.476087	R vs PA	NS
WS3	0.299758	0.476087	R vs PA	NS
Elusimicrobia	0.368817	0.497903	R vs PA	NS
OD1	0.368817	0.497903	R vs PA	NS
Synergistetes	0.368817	0.497903	R vs PA	NS
Verrucomicrobia	0.433159	0.556919	R vs PA	NS
Chloroflexi	0.521646	0.62546	R vs PA	NS
Bacteroidetes	0.5328	0.62546	R vs PA	NS
Planctomycetes	0.639457	0.719389	R vs PA	NS
Spirochaetes	0.846939	0.906676	R vs PA	NS
[Thermi]	0.873095	0.906676	R vs PA	NS
Deferribacteres	0.921441	0.921441	R vs PA	NS
Cyanobacteria	2.1001e-08	5.88029e-07	PR vs PA	S
Actinobacteria	4.55769e-05	0.000638077	PR vs PA	S
Fusobacteria	0.00613119	0.047944	PR vs PA	S
Euryarchaeota	0.00723236	0.047944	PR vs PA	S
Verrucomicrobia	0.00856143	0.047944	PR vs PA	S
Bacteroidetes	0.0164876	0.0769423	PR vs PA	S
Synergistetes	0.0317496	0.126998	PR vs PA	S
Spirochaetes	0.0647127	0.226495	PR vs PA	S
Fibrobacteres	0.125701	0.299746	PR vs PA	S
Deferribacteres	0.139168	0.299746	PR vs PA	S
Lentisphaerae	0.139168	0.299746	PR vs PA	S
OP3	0.139168	0.299746	PR vs PA	S
TM7	0.139168	0.299746	PR vs PA	S
Acidobacteria	0.151436	0.302872	PR vs PA	S
Crenarchaeota	0.184013	0.34349	PR vs PA	S
[Thermi]	0.255486	0.432963	PR vs PA	S
Chlorobi	0.262871	0.432963	PR vs PA	S
Nitrospirae	0.308224	0.454225	PR vs PA	S
SR1	0.308224	0.454225	PR vs PA	S
Tenericutes	0.452317	0.633244	PR vs PA	S
Gemmatimonadetes	0.62015	0.826867	PR vs PA	S
Firmicutes	0.666082	0.847741	PR vs PA	S
Proteobacteria	0.77359	0.941761	PR vs PA	S
Planctomycetes	0.820586	0.957351	PR vs PA	S
GN02	0.940057	0.960011	PR vs PA	S
OD1	0.940057	0.960011	PR vs PA	S
Chloroflexi	0.940142	0.960011	PR vs PA	S
WPS-2	0.960011	0.960011	PR vs PA	S
Cyanobacteria	1.21964e-10	2.80516e-09	PR vs PA	NS
Acidobacteria	0.0368269	0.253245	PR vs PA	NS
Fusobacteria	0.0466661	0.253245	PR vs PA	NS
Bacteroidetes	0.0491819	0.253245	PR vs PA	NS
Fibrobacteres	0.0659761	0.253245	PR vs PA	NS
Gemmatimonadetes	0.066064	0.253245	PR vs PA	NS
Firmicutes	0.0997259	0.327671	PR vs PA	NS
Actinobacteria	0.161642	0.464722	PR vs PA	NS
GN02	0.183943	0.470076	PR vs PA	NS
Verrucomicrobia	0.211229	0.485826	PR vs PA	NS
Deferribacteres	0.308224	0.545319	PR vs PA	NS
TM6	0.308224	0.545319	PR vs PA	NS
WS3	0.308224	0.545319	PR vs PA	NS
Chlorobi	0.360955	0.592997	PR vs PA	NS
Tenericutes	0.425702	0.652744	PR vs PA	NS
[Thermi]	0.522044	0.706294	PR vs PA	NS
Euryarchaeota	0.522044	0.706294	PR vs PA	NS
Proteobacteria	0.695377	0.888538	PR vs PA	NS
Planctomycetes	0.811606	0.940057	PR vs PA	NS
Spirochaetes	0.855177	0.940057	PR vs PA	NS
Chloroflexi	0.868786	0.940057	PR vs PA	NS
Crenarchaeota	0.928054	0.940057	PR vs PA	NS
TM7	0.940057	0.940057	PR vs PA	NS

## Sheet: 3.2
Class	pvalue	fdr p	Diets	Treatment
Bacilli	2.49305e-13	1.54569e-11	R vs PR	S
Alphaproteobacteria	9.30157e-11	2.88349e-09	R vs PR	S
Chloroplast	7.72088e-09	1.59565e-07	R vs PR	S
Coriobacteriia	0.0054817	0.0849664	R vs PR	S
Actinobacteria	0.0254892	0.204086	R vs PR	S
Clostridia	0.026542	0.204086	R vs PR	S
Erysipelotrichi	0.0274343	0.204086	R vs PR	S
Bacteroidia	0.0291494	0.204086	R vs PR	S
Betaproteobacteria	0.0296253	0.204086	R vs PR	S
Deferribacteres	0.0419109	0.259848	R vs PR	S
Verrucomicrobiae	0.0556804	0.313835	R vs PR	S
Anaerolineae	0.0814933	0.421049	R vs PR	S
4C0d-2	0.13898	0.481164	R vs PR	S
Deltaproteobacteria	0.144926	0.481164	R vs PR	S
Chloroflexi	0.160742	0.481164	R vs PR	S
iii1-8	0.160742	0.481164	R vs PR	S
koll11	0.160742	0.481164	R vs PR	S
Thermomicrobia	0.160742	0.481164	R vs PR	S
vadinHA49	0.160742	0.481164	R vs PR	S
BD7-11	0.160802	0.481164	R vs PR	S
Verruco-5	0.164915	0.481164	R vs PR	S
Flavobacteriia	0.249861	0.481164	R vs PR	S
Gammaproteobacteria	0.277022	0.481164	R vs PR	S
[Saprospirae]	0.29767	0.481164	R vs PR	S
Acidobacteria-6	0.302922	0.481164	R vs PR	S
Deinococci	0.312817	0.481164	R vs PR	S
Fibrobacteria	0.312817	0.481164	R vs PR	S
Planctomycetia	0.329469	0.481164	R vs PR	S
Acidobacteria-5	0.333711	0.481164	R vs PR	S
Acidobacteriia	0.333711	0.481164	R vs PR	S
C6	0.333711	0.481164	R vs PR	S
Chthonomonadetes	0.333711	0.481164	R vs PR	S
CK-1C4-19	0.333711	0.481164	R vs PR	S
Holophagae	0.333711	0.481164	R vs PR	S
MB-A2-108	0.333711	0.481164	R vs PR	S
Methanobacteria	0.333711	0.481164	R vs PR	S
Methanomicrobia	0.333711	0.481164	R vs PR	S
RF3	0.333711	0.481164	R vs PR	S
SC3	0.333711	0.481164	R vs PR	S
TA18	0.333711	0.481164	R vs PR	S
TK17	0.333711	0.481164	R vs PR	S
TM7-3	0.333711	0.481164	R vs PR	S
ZB2	0.333711	0.481164	R vs PR	S
[Pedosphaerae]	0.370771	0.522451	R vs PR	S
Fusobacteriia	0.433441	0.597185	R vs PR	S
Cytophagia	0.496749	0.669531	R vs PR	S
BD1-5	0.557056	0.681401	R vs PR	S
Gemmatimonadetes	0.557056	0.681401	R vs PR	S
[Chloracidobacteria]	0.570163	0.681401	R vs PR	S
OPB56	0.570163	0.681401	R vs PR	S
Thaumarchaeota	0.570313	0.681401	R vs PR	S
Epsilonproteobacteria	0.571497	0.681401	R vs PR	S
Acidimicrobiia	0.597154	0.698557	R vs PR	S
Mollicutes	0.655722	0.752866	R vs PR	S
Solibacteres	0.688281	0.775881	R vs PR	S
Thermoleophilia	0.807266	0.893758	R vs PR	S
Sphingobacteriia	0.847116	0.921424	R vs PR	S
Opitutae	0.966015	1	R vs PR	S
[Spartobacteria]	0.969992	1	R vs PR	S
Ellin6529	1	1	R vs PR	S
ML635J-21	1	1	R vs PR	S
Spirochaetes	1	1	R vs PR	S
Chloroplast	8.37539e-11	5.02523e-09	R vs PR	NS
Bacilli	2.69856e-07	8.09569e-06	R vs PR	NS
Alphaproteobacteria	8.60993e-05	0.00172199	R vs PR	NS
Mollicutes	0.00239071	0.0358607	R vs PR	NS
Fusobacteriia	0.00398724	0.0478469	R vs PR	NS
Betaproteobacteria	0.00872357	0.078189	R vs PR	NS
Erysipelotrichi	0.00912206	0.078189	R vs PR	NS
Actinobacteria	0.0129997	0.0898805	R vs PR	NS
Coriobacteriia	0.0134821	0.0898805	R vs PR	NS
Bacteroidia	0.0213099	0.12786	R vs PR	NS
Verrucomicrobiae	0.0319036	0.17402	R vs PR	NS
Clostridia	0.0418845	0.209423	R vs PR	NS
Thermoleophilia	0.0829537	0.345937	R vs PR	NS
Methanomicrobia	0.0865732	0.345937	R vs PR	NS
RF3	0.0865732	0.345937	R vs PR	NS
Epsilonproteobacteria	0.09225	0.345937	R vs PR	NS
Methanobacteria	0.111367	0.393059	R vs PR	NS
Gammaproteobacteria	0.142757	0.413506	R vs PR	NS
Thaumarchaeota	0.15377	0.413506	R vs PR	NS
Deltaproteobacteria	0.166703	0.413506	R vs PR	NS
vadinHA49	0.167718	0.413506	R vs PR	NS
Acidobacteriia	0.167777	0.413506	R vs PR	NS
Chthonomonadetes	0.167777	0.413506	R vs PR	NS
[Pedosphaerae]	0.172269	0.413506	R vs PR	NS
TM7-3	0.172294	0.413506	R vs PR	NS
C6	0.325244	0.488044	R vs PR	NS
Chloroflexi	0.325244	0.488044	R vs PR	NS
Holophagae	0.325244	0.488044	R vs PR	NS
Solibacteres	0.325244	0.488044	R vs PR	NS
Thermomicrobia	0.325244	0.488044	R vs PR	NS
OPB56	0.329237	0.488044	R vs PR	NS
[Fimbriimonadia]	0.341631	0.488044	R vs PR	NS
0319-6E2	0.341631	0.488044	R vs PR	NS
Deferribacteres	0.341631	0.488044	R vs PR	NS
Elusimicrobia	0.341631	0.488044	R vs PR	NS
GN07	0.341631	0.488044	R vs PR	NS
ML635J-21	0.341631	0.488044	R vs PR	NS
Rubrobacteria	0.341631	0.488044	R vs PR	NS
S085	0.341631	0.488044	R vs PR	NS
Synechococcophycideae	0.341631	0.488044	R vs PR	NS
Synergistia	0.341631	0.488044	R vs PR	NS
ZB2	0.341631	0.488044	R vs PR	NS
Flavobacteriia	0.358654	0.500448	R vs PR	NS
Acidobacteria-6	0.409747	0.558746	R vs PR	NS
BD1-5	0.563596	0.751462	R vs PR	NS
4C0d-2	0.58329	0.760813	R vs PR	NS
Deinococci	0.616718	0.770898	R vs PR	NS
Verruco-5	0.616718	0.770898	R vs PR	NS
[Spartobacteria]	0.67638	0.82822	R vs PR	NS
Opitutae	0.715789	0.842104	R vs PR	NS
Planctomycetia	0.715789	0.842104	R vs PR	NS
Cytophagia	0.734102	0.847041	R vs PR	NS
[Saprospirae]	0.960753	1	R vs PR	NS
Sphingobacteriia	0.972301	1	R vs PR	NS
Acidimicrobiia	0.977718	1	R vs PR	NS
[Methylacidiphilae]	0.981348	1	R vs PR	NS
[Chloracidobacteria]	1	1	R vs PR	NS
Anaerolineae	1	1	R vs PR	NS
Phycisphaerae	1	1	R vs PR	NS
Spirochaetes	1	1	R vs PR	NS
Bacilli	2.6311e-12	1.76284e-10	R vs PA	S
Alphaproteobacteria	2.97483e-10	9.96568e-09	R vs PA	S
Actinobacteria	0.0151042	0.337327	R vs PA	S
Fusobacteriia	0.0262464	0.370778	R vs PA	S
Synergistia	0.0317496	0.370778	R vs PA	S
Deltaproteobacteria	0.033204	0.370778	R vs PA	S
Verruco-5	0.0534448	0.48175	R vs PA	S
Methanobacteria	0.0627172	0.48175	R vs PA	S
Spirochaetes	0.0647127	0.48175	R vs PA	S
Solibacteres	0.0983997	0.575809	R vs PA	S
Verrucomicrobiae	0.109443	0.575809	R vs PA	S
Flavobacteriia	0.126512	0.575809	R vs PA	S
[Lentisphaeria]	0.139168	0.575809	R vs PA	S
[Chloracidobacteria]	0.164864	0.575809	R vs PA	S
Mollicutes	0.179468	0.575809	R vs PA	S
iii1-8	0.183943	0.575809	R vs PA	S
vadinHA49	0.183943	0.575809	R vs PA	S
BD7-11	0.184013	0.575809	R vs PA	S
Erysipelotrichi	0.189038	0.575809	R vs PA	S
Planctomycetia	0.216912	0.575809	R vs PA	S
Coriobacteriia	0.250341	0.575809	R vs PA	S
Clostridia	0.266619	0.575809	R vs PA	S
4C0d-2	0.301183	0.575809	R vs PA	S
[Rhodothermi]	0.308224	0.575809	R vs PA	S
Chloroflexi	0.308224	0.575809	R vs PA	S
Gemm-3	0.308224	0.575809	R vs PA	S
Nitrospira	0.308224	0.575809	R vs PA	S
Phycisphaerae	0.308224	0.575809	R vs PA	S
SJA-28	0.308224	0.575809	R vs PA	S
Synechococcophycideae	0.308224	0.575809	R vs PA	S
ZB2	0.308224	0.575809	R vs PA	S
Anaerolineae	0.357296	0.575809	R vs PA	S
Acidobacteria-5	0.360955	0.575809	R vs PA	S
C6	0.360955	0.575809	R vs PA	S
Chthonomonadetes	0.360955	0.575809	R vs PA	S
Ellin6529	0.360955	0.575809	R vs PA	S
Gemmatimonadetes	0.360955	0.575809	R vs PA	S
Holophagae	0.360955	0.575809	R vs PA	S
ML635J-21	0.360955	0.575809	R vs PA	S
SC3	0.360955	0.575809	R vs PA	S
TA18	0.360955	0.575809	R vs PA	S
Thaumarchaeota	0.360955	0.575809	R vs PA	S
Sphingobacteriia	0.387225	0.603351	R vs PA	S
Epsilonproteobacteria	0.489841	0.738607	R vs PA	S
Deferribacteres	0.499548	0.738607	R vs PA	S
Bacteroidia	0.507104	0.738607	R vs PA	S
TM7-3	0.522044	0.74419	R vs PA	S
RF3	0.535556	0.747547	R vs PA	S
Chloroplast	0.586496	0.792677	R vs PA	S
Cytophagia	0.600404	0.792677	R vs PA	S
Gammaproteobacteria	0.603381	0.792677	R vs PA	S
Thermomicrobia	0.634687	0.802526	R vs PA	S
BD1-5	0.634834	0.802526	R vs PA	S
Opitutae	0.719966	0.893291	R vs PA	S
[Pedosphaerae]	0.74693	0.909897	R vs PA	S
[Spartobacteria]	0.842297	0.973811	R vs PA	S
Acidobacteria-6	0.861785	0.973811	R vs PA	S
Deinococci	0.868786	0.973811	R vs PA	S
Fibrobacteria	0.868786	0.973811	R vs PA	S
Betaproteobacteria	0.898225	0.973811	R vs PA	S
koll11	0.899457	0.973811	R vs PA	S
[Saprospirae]	0.901139	0.973811	R vs PA	S
OPB56	0.928054	0.984122	R vs PA	S
Methanomicrobia	0.940057	0.984122	R vs PA	S
Acidobacteriia	0.960011	0.98955	R vs PA	S
Acidimicrobiia	0.980002	0.991038	R vs PA	S
Thermoleophilia	0.991038	0.991038	R vs PA	S
Alphaproteobacteria	0.0202369	0.574668	R vs PA	NS
Mollicutes	0.0262927	0.574668	R vs PA	NS
Bacilli	0.0360241	0.574668	R vs PA	NS
Chloroplast	0.0575499	0.574668	R vs PA	NS
Fibrobacteria	0.0616161	0.574668	R vs PA	NS
Gemmatimonadetes	0.0616976	0.574668	R vs PA	NS
OPB56	0.104107	0.574668	R vs PA	NS
Solibacteres	0.132539	0.574668	R vs PA	NS
Thaumarchaeota	0.132539	0.574668	R vs PA	NS
Acidobacteria-6	0.138135	0.574668	R vs PA	NS
Cytophagia	0.184521	0.574668	R vs PA	NS
BD1-5	0.191247	0.574668	R vs PA	NS
vadinHA49	0.191247	0.574668	R vs PA	NS
Chthonomonadetes	0.191316	0.574668	R vs PA	NS
[Pedosphaerae]	0.211601	0.574668	R vs PA	NS
[Spartobacteria]	0.211631	0.574668	R vs PA	NS
Erysipelotrichi	0.22078	0.574668	R vs PA	NS
[Chloracidobacteria]	0.241461	0.574668	R vs PA	NS
TM7-3	0.242456	0.574668	R vs PA	NS
Fusobacteriia	0.246273	0.574668	R vs PA	NS
Coriobacteriia	0.259671	0.574668	R vs PA	NS
[Rhodothermi]	0.299758	0.574668	R vs PA	NS
Ellin6529	0.299758	0.574668	R vs PA	NS
Holophagae	0.299758	0.574668	R vs PA	NS
iii1-8	0.299758	0.574668	R vs PA	NS
MB-A2-108	0.299758	0.574668	R vs PA	NS
Nostocophycideae	0.299758	0.574668	R vs PA	NS
PRR-12	0.299758	0.574668	R vs PA	NS
SJA-4	0.299758	0.574668	R vs PA	NS
Thermomicrobia	0.299758	0.574668	R vs PA	NS
Actinobacteria	0.303043	0.574668	R vs PA	NS
Methanobacteria	0.307247	0.574668	R vs PA	NS
[Fimbriimonadia]	0.368817	0.574668	R vs PA	NS
0319-6E2	0.368817	0.574668	R vs PA	NS
Elusimicrobia	0.368817	0.574668	R vs PA	NS
GN07	0.368817	0.574668	R vs PA	NS
ML635J-21	0.368817	0.574668	R vs PA	NS
Phycisphaerae	0.368817	0.574668	R vs PA	NS
Rubrobacteria	0.368817	0.574668	R vs PA	NS
S085	0.368817	0.574668	R vs PA	NS
Synechococcophycideae	0.368817	0.574668	R vs PA	NS
Synergistia	0.368817	0.574668	R vs PA	NS
ZB2	0.368817	0.574668	R vs PA	NS
Methanomicrobia	0.384273	0.585144	R vs PA	NS
RF3	0.414277	0.616812	R vs PA	NS
4C0d-2	0.427437	0.622571	R vs PA	NS
Bacteroidia	0.458813	0.643992	R vs PA	NS
Verrucomicrobiae	0.461367	0.643992	R vs PA	NS
Anaerolineae	0.477191	0.652485	R vs PA	NS
Thermoleophilia	0.489732	0.656241	R vs PA	NS
Verruco-5	0.501209	0.658451	R vs PA	NS
Flavobacteriia	0.612585	0.787878	R vs PA	NS
Betaproteobacteria	0.623247	0.787878	R vs PA	NS
Acidobacteriia	0.640417	0.794592	R vs PA	NS
Epsilonproteobacteria	0.699322	0.840436	R vs PA	NS
Clostridia	0.702454	0.840436	R vs PA	NS
Deltaproteobacteria	0.715187	0.840659	R vs PA	NS
Gammaproteobacteria	0.766842	0.877727	R vs PA	NS
Opitutae	0.772924	0.877727	R vs PA	NS
Acidimicrobiia	0.797803	0.88083	R vs PA	NS
Planctomycetia	0.801949	0.88083	R vs PA	NS
Spirochaetes	0.846939	0.91524	R vs PA	NS
Deinococci	0.873095	0.920785	R vs PA	NS
[Saprospirae]	0.879556	0.920785	R vs PA	NS
Sphingobacteriia	0.917849	0.921441	R vs PA	NS
[Methylacidiphilae]	0.921441	0.921441	R vs PA	NS
Deferribacteres	0.921441	0.921441	R vs PA	NS
Chloroplast	1.58369e-08	9.66053e-07	PR vs PA	S
Actinobacteria	4.89797e-05	0.00149388	PR vs PA	S
Deltaproteobacteria	0.000693979	0.0124138	PR vs PA	S
Coriobacteriia	0.000814017	0.0124138	PR vs PA	S
Flavobacteriia	0.00375032	0.0440268	PR vs PA	S
Clostridia	0.00454401	0.0440268	PR vs PA	S
Erysipelotrichi	0.00505226	0.0440268	PR vs PA	S
Fusobacteriia	0.00613119	0.045683	PR vs PA	S
Verrucomicrobiae	0.00674011	0.045683	PR vs PA	S
4C0d-2	0.0134653	0.0820095	PR vs PA	S
Methanobacteria	0.0152212	0.0820095	PR vs PA	S
Bacteroidia	0.016133	0.0820095	PR vs PA	S
Betaproteobacteria	0.0308541	0.138337	PR vs PA	S
Synergistia	0.0317496	0.138337	PR vs PA	S
[Chloracidobacteria]	0.0627172	0.246717	PR vs PA	S
Spirochaetes	0.0647127	0.246717	PR vs PA	S
RF3	0.139105	0.404249	PR vs PA	S
[Lentisphaeria]	0.139168	0.404249	PR vs PA	S
Deferribacteres	0.139168	0.404249	PR vs PA	S
koll11	0.139168	0.404249	PR vs PA	S
TM7-3	0.139168	0.404249	PR vs PA	S
Gemmatimonadetes	0.184013	0.467699	PR vs PA	S
Solibacteres	0.184013	0.467699	PR vs PA	S
Thaumarchaeota	0.184013	0.467699	PR vs PA	S
[Saprospirae]	0.209556	0.470041	PR vs PA	S
Sphingobacteriia	0.24033	0.470041	PR vs PA	S
Gammaproteobacteria	0.252816	0.470041	PR vs PA	S
Deinococci	0.255486	0.470041	PR vs PA	S
Fibrobacteria	0.255486	0.470041	PR vs PA	S
Epsilonproteobacteria	0.274032	0.470041	PR vs PA	S
[Rhodothermi]	0.308224	0.470041	PR vs PA	S
Acidobacteriia	0.308224	0.470041	PR vs PA	S
Anaerolineae	0.308224	0.470041	PR vs PA	S
Gemm-3	0.308224	0.470041	PR vs PA	S
Methanomicrobia	0.308224	0.470041	PR vs PA	S
Nitrospira	0.308224	0.470041	PR vs PA	S
Phycisphaerae	0.308224	0.470041	PR vs PA	S
SJA-28	0.308224	0.470041	PR vs PA	S
Synechococcophycideae	0.308224	0.470041	PR vs PA	S
Thermomicrobia	0.308224	0.470041	PR vs PA	S
CK-1C4-19	0.360955	0.478658	PR vs PA	S
Ellin6529	0.360955	0.478658	PR vs PA	S
MB-A2-108	0.360955	0.478658	PR vs PA	S
ML635J-21	0.360955	0.478658	PR vs PA	S
TK17	0.360955	0.478658	PR vs PA	S
Verruco-5	0.360955	0.478658	PR vs PA	S
Mollicutes	0.382635	0.489364	PR vs PA	S
Acidobacteria-6	0.385073	0.489364	PR vs PA	S
Bacilli	0.502041	0.620456	PR vs PA	S
OPB56	0.508571	0.620456	PR vs PA	S
[Pedosphaerae]	0.568181	0.679589	PR vs PA	S
Acidimicrobiia	0.634687	0.730489	PR vs PA	S
Chloroflexi	0.634687	0.730489	PR vs PA	S
Alphaproteobacteria	0.66268	0.748583	PR vs PA	S
Opitutae	0.695843	0.771753	PR vs PA	S
Planctomycetia	0.781601	0.850901	PR vs PA	S
Thermoleophilia	0.795104	0.850901	PR vs PA	S
[Spartobacteria]	0.884102	0.923239	PR vs PA	S
Cytophagia	0.892969	0.923239	PR vs PA	S
BD1-5	0.940057	0.940057	PR vs PA	S
ZB2	0.940057	0.940057	PR vs PA	S
Chloroplast	1.21712e-10	6.93759e-09	PR vs PA	NS
Acidobacteria-6	0.0235615	0.418405	PR vs PA	NS
Betaproteobacteria	0.0345335	0.418405	PR vs PA	NS
Deltaproteobacteria	0.0374283	0.418405	PR vs PA	NS
Clostridia	0.04393	0.418405	PR vs PA	NS
Fusobacteriia	0.0466661	0.418405	PR vs PA	NS
Bacteroidia	0.0549129	0.418405	PR vs PA	NS
Fibrobacteria	0.0659761	0.418405	PR vs PA	NS
Gemmatimonadetes	0.066064	0.418405	PR vs PA	NS
Cytophagia	0.105153	0.533174	PR vs PA	NS
Actinobacteria	0.111338	0.533174	PR vs PA	NS
Bacilli	0.112247	0.533174	PR vs PA	NS
Epsilonproteobacteria	0.133979	0.561869	PR vs PA	NS
Erysipelotrichi	0.152036	0.561869	PR vs PA	NS
Verrucomicrobiae	0.162902	0.561869	PR vs PA	NS
Flavobacteriia	0.16623	0.561869	PR vs PA	NS
Coriobacteriia	0.247156	0.561869	PR vs PA	NS
[Chloracidobacteria]	0.255486	0.561869	PR vs PA	NS
Verruco-5	0.263226	0.561869	PR vs PA	NS
Thermoleophilia	0.298322	0.561869	PR vs PA	NS
[Rhodothermi]	0.308224	0.561869	PR vs PA	NS
Acidobacteriia	0.308224	0.561869	PR vs PA	NS
Deferribacteres	0.308224	0.561869	PR vs PA	NS
Ellin6529	0.308224	0.561869	PR vs PA	NS
iii1-8	0.308224	0.561869	PR vs PA	NS
MB-A2-108	0.308224	0.561869	PR vs PA	NS
Methanomicrobia	0.308224	0.561869	PR vs PA	NS
Nostocophycideae	0.308224	0.561869	PR vs PA	NS
PRR-12	0.308224	0.561869	PR vs PA	NS
RF3	0.308224	0.561869	PR vs PA	NS
SJA-4	0.308224	0.561869	PR vs PA	NS
BD1-5	0.360955	0.561869	PR vs PA	NS
C6	0.360955	0.561869	PR vs PA	NS
Chloroflexi	0.360955	0.561869	PR vs PA	NS
OPB56	0.360955	0.561869	PR vs PA	NS
Phycisphaerae	0.360955	0.561869	PR vs PA	NS
[Spartobacteria]	0.366564	0.561869	PR vs PA	NS
Gammaproteobacteria	0.374579	0.561869	PR vs PA	NS
Anaerolineae	0.495554	0.724271	PR vs PA	NS
Solibacteres	0.508571	0.724713	PR vs PA	NS
Deinococci	0.522044	0.725768	PR vs PA	NS
Methanobacteria	0.535556	0.726826	PR vs PA	NS
Planctomycetia	0.579747	0.768502	PR vs PA	NS
Mollicutes	0.648815	0.840511	PR vs PA	NS
4C0d-2	0.727719	0.921777	PR vs PA	NS
Alphaproteobacteria	0.761383	0.943453	PR vs PA	NS
Acidimicrobiia	0.81961	0.977154	PR vs PA	NS
Spirochaetes	0.855177	0.977154	PR vs PA	NS
[Saprospirae]	0.888484	0.977154	PR vs PA	NS
Thaumarchaeota	0.928054	0.977154	PR vs PA	NS
Sphingobacteriia	0.931485	0.977154	PR vs PA	NS
TM7-3	0.940057	0.977154	PR vs PA	NS
Opitutae	0.956817	0.977154	PR vs PA	NS
[Methylacidiphilae]	0.960011	0.977154	PR vs PA	NS
[Pedosphaerae]	0.960011	0.977154	PR vs PA	NS
Thermomicrobia	0.960011	0.977154	PR vs PA	NS
Holophagae	0.980002	0.980002	PR vs PA	NS

## Sheet: 3.3
Order	pvalue	fdr p	Diet	Treatment
Lactobacillales	4.84152e-13	4.7931e-11	R vs PR	S
Rhodospirillales	5.70632e-09	2.22114e-07	R vs PR	S
Streptophyta	6.73073e-09	2.22114e-07	R vs PR	S
Coriobacteriales	0.0054817	0.129209	R vs PR	S
Bifidobacteriales	0.00680141	0.129209	R vs PR	S
Pseudomonadales	0.00783084	0.129209	R vs PR	S
Vibrionales	0.0128565	0.157191	R vs PR	S
Pasteurellales	0.0136154	0.157191	R vs PR	S
Bacillales	0.0142901	0.157191	R vs PR	S
Burkholderiales	0.0213884	0.211745	R vs PR	S
Clostridiales	0.026542	0.221984	R vs PR	S
Erysipelotrichales	0.0274343	0.221984	R vs PR	S
Bacteroidales	0.0291494	0.221984	R vs PR	S
Rhodobacterales	0.0317375	0.224429	R vs PR	S
Actinomycetales	0.0362985	0.235595	R vs PR	S
Gemmatales	0.0380759	0.235595	R vs PR	S
Deferribacterales	0.0419109	0.24407	R vs PR	S
Oceanospirillales	0.0488785	0.268832	R vs PR	S
Verrucomicrobiales	0.0556804	0.290124	R vs PR	S
YS2	0.0682474	0.337824	R vs PR	S
Caulobacterales	0.0795076	0.36672	R vs PR	S
SBR1031	0.0814933	0.36672	R vs PR	S
Myxococcales	0.0882444	0.371671	R vs PR	S
Rhizobiales	0.0901021	0.371671	R vs PR	S
Alteromonadales	0.0974989	0.386095	R vs PR	S
Gemellales	0.111876	0.415114	R vs PR	S
Enterobacteriales	0.113213	0.415114	R vs PR	S
[Roseiflexales]	0.160742	0.466473	R vs PR	S
DH61	0.160742	0.466473	R vs PR	S
DS-18	0.160742	0.466473	R vs PR	S
JG30-KF-CM45	0.160742	0.466473	R vs PR	S
JH-WHS99	0.160742	0.466473	R vs PR	S
MIZ46	0.160802	0.466473	R vs PR	S
Nitrososphaerales	0.160802	0.466473	R vs PR	S
WCHB1-41	0.164915	0.466473	R vs PR	S
Planctomycetales	0.179612	0.493932	R vs PR	S
RF32	0.24825	0.499839	R vs PR	S
Flavobacteriales	0.249861	0.499839	R vs PR	S
Sphingomonadales	0.262264	0.499839	R vs PR	S
Desulfovibrionales	0.277625	0.499839	R vs PR	S
RF39	0.296984	0.499839	R vs PR	S
[Saprospirales]	0.29767	0.499839	R vs PR	S
Gaiellales	0.304902	0.499839	R vs PR	S
258ds10	0.312817	0.499839	R vs PR	S
iii1-15	0.313193	0.499839	R vs PR	S
0319-7L14	0.333711	0.499839	R vs PR	S
Acidobacteriales	0.333711	0.499839	R vs PR	S
Cenarchaeales	0.333711	0.499839	R vs PR	S
Chthonomonadales	0.333711	0.499839	R vs PR	S
Deinococcales	0.333711	0.499839	R vs PR	S
Ellin7246	0.333711	0.499839	R vs PR	S
Holophagales	0.333711	0.499839	R vs PR	S
HTCC2188	0.333711	0.499839	R vs PR	S
Methanobacteriales	0.333711	0.499839	R vs PR	S
Methanosarcinales	0.333711	0.499839	R vs PR	S
ML615J-28	0.333711	0.499839	R vs PR	S
mle1-48	0.333711	0.499839	R vs PR	S
MND1	0.333711	0.499839	R vs PR	S
MVS-107	0.333711	0.499839	R vs PR	S
PHOS-HD29	0.333711	0.499839	R vs PR	S
Pirellulales	0.333711	0.499839	R vs PR	S
Spirobacillales	0.333711	0.499839	R vs PR	S
Sva0853	0.333711	0.499839	R vs PR	S
Syntrophobacterales	0.333711	0.499839	R vs PR	S
Thiobacterales	0.333711	0.499839	R vs PR	S
Thiotrichales	0.333711	0.499839	R vs PR	S
Bdellovibrionales	0.338275	0.499839	R vs PR	S
[Pedosphaerales]	0.370771	0.5398	R vs PR	S
Fusobacteriales	0.433441	0.621893	R vs PR	S
Rhodocyclales	0.469311	0.663739	R vs PR	S
Cytophagales	0.496749	0.69265	R vs PR	S
Stramenopiles	0.507796	0.698219	R vs PR	S
Anaeroplasmatales	0.548066	0.701147	R vs PR	S
Gemmatimonadales	0.557056	0.701147	R vs PR	S
MLE1-12	0.557056	0.701147	R vs PR	S
Solibacterales	0.557056	0.701147	R vs PR	S
Ellin329	0.570163	0.701147	R vs PR	S
Methylophilales	0.570163	0.701147	R vs PR	S
Thermales	0.570163	0.701147	R vs PR	S
Campylobacterales	0.571497	0.701147	R vs PR	S
Xanthomonadales	0.573666	0.701147	R vs PR	S
Mycoplasmatales	0.583954	0.703788	R vs PR	S
Acidimicrobiales	0.597154	0.703788	R vs PR	S
Methylococcales	0.597154	0.703788	R vs PR	S
Legionellales	0.632408	0.736569	R vs PR	S
Rickettsiales	0.651944	0.750494	R vs PR	S
Aeromonadales	0.710179	0.808135	R vs PR	S
Desulfuromonadales	0.767165	0.86306	R vs PR	S
Procabacteriales	0.812489	0.898781	R vs PR	S
Solirubrobacterales	0.820781	0.898781	R vs PR	S
Neisseriales	0.826152	0.898781	R vs PR	S
Sphingobacteriales	0.847116	0.91157	R vs PR	S
Turicibacterales	0.862158	0.917781	R vs PR	S
Opitutales	0.966015	1	R vs PR	S
[Chthoniobacterales]	0.969992	1	R vs PR	S
CCU21	1	1	R vs PR	S
Chlorophyta	1	1	R vs PR	S
RB41	1	1	R vs PR	S
Spirochaetales	1	1	R vs PR	S
Streptophyta	7.61795e-11	7.61795e-09	R vs PR	NS
Lactobacillales	3.27341e-07	1.6367e-05	R vs PR	NS
Oceanospirillales	1.79349e-05	0.000597832	R vs PR	NS
Rhodospirillales	0.000214912	0.00537279	R vs PR	NS
RF39	0.000829179	0.0165836	R vs PR	NS
Enterobacteriales	0.00350277	0.0569606	R vs PR	NS
Fusobacteriales	0.00398724	0.0569606	R vs PR	NS
Erysipelotrichales	0.00912206	0.114026	R vs PR	NS
Coriobacteriales	0.0134821	0.132541	R vs PR	NS
Neisseriales	0.0138809	0.132541	R vs PR	NS
Actinomycetales	0.0145796	0.132541	R vs PR	NS
Bifidobacteriales	0.0192212	0.153158	R vs PR	NS
Bacteroidales	0.0213099	0.153158	R vs PR	NS
Burkholderiales	0.0214422	0.153158	R vs PR	NS
Rickettsiales	0.0244025	0.162683	R vs PR	NS
Verrucomicrobiales	0.0319036	0.183146	R vs PR	NS
Sphingomonadales	0.0319228	0.183146	R vs PR	NS
Anaeroplasmatales	0.0329662	0.183146	R vs PR	NS
Clostridiales	0.0418845	0.220445	R vs PR	NS
Desulfuromonadales	0.0475554	0.237777	R vs PR	NS
RF32	0.0651995	0.310474	R vs PR	NS
Desulfovibrionales	0.0697515	0.317052	R vs PR	NS
Pseudomonadales	0.0797451	0.341667	R vs PR	NS
Solirubrobacterales	0.0829537	0.341667	R vs PR	NS
ML615J-28	0.0865732	0.341667	R vs PR	NS
Gemellales	0.0911709	0.341667	R vs PR	NS
Campylobacterales	0.09225	0.341667	R vs PR	NS
Rhizobiales	0.108439	0.374498	R vs PR	NS
Methanobacteriales	0.111367	0.374498	R vs PR	NS
Alteromonadales	0.142561	0.374498	R vs PR	NS
Rhodocyclales	0.1466	0.374498	R vs PR	NS
Mycoplasmatales	0.15247	0.374498	R vs PR	NS
Nitrososphaerales	0.15377	0.374498	R vs PR	NS
Cardiobacteriales	0.167718	0.374498	R vs PR	NS
DH61	0.167718	0.374498	R vs PR	NS
Gemmatales	0.167718	0.374498	R vs PR	NS
Methanosarcinales	0.167718	0.374498	R vs PR	NS
Methylophilales	0.167718	0.374498	R vs PR	NS
MIZ46	0.167718	0.374498	R vs PR	NS
Acidobacteriales	0.167777	0.374498	R vs PR	NS
BD7-3	0.167777	0.374498	R vs PR	NS
Ellin329	0.167777	0.374498	R vs PR	NS
SJA-22	0.167777	0.374498	R vs PR	NS
Sva0853	0.167777	0.374498	R vs PR	NS
Vibrionales	0.17112	0.374498	R vs PR	NS
[Pedosphaerales]	0.172269	0.374498	R vs PR	NS
iii1-15	0.176959	0.376508	R vs PR	NS
Bacillales	0.18493	0.383063	R vs PR	NS
Myxococcales	0.187701	0.383063	R vs PR	NS
Legionellales	0.313146	0.455508	R vs PR	NS
Acholeplasmatales	0.325244	0.455508	R vs PR	NS
AKIW781	0.325244	0.455508	R vs PR	NS
CCU21	0.325244	0.455508	R vs PR	NS
Ellin7246	0.325244	0.455508	R vs PR	NS
Holophagales	0.325244	0.455508	R vs PR	NS
HTCC2188	0.325244	0.455508	R vs PR	NS
JG30-KF-CM45	0.325244	0.455508	R vs PR	NS
MLE1-12	0.325244	0.455508	R vs PR	NS
MVS-107	0.325244	0.455508	R vs PR	NS
Pirellulales	0.325244	0.455508	R vs PR	NS
Pla1	0.325244	0.455508	R vs PR	NS
Solibacterales	0.325244	0.455508	R vs PR	NS
Thiobacterales	0.325244	0.455508	R vs PR	NS
[Fimbriimonadales]	0.341631	0.455508	R vs PR	NS
Deferribacterales	0.341631	0.455508	R vs PR	NS
Ellin6067	0.341631	0.455508	R vs PR	NS
FAC88	0.341631	0.455508	R vs PR	NS
Methanomicrobiales	0.341631	0.455508	R vs PR	NS
Methylococcales	0.341631	0.455508	R vs PR	NS
MND1	0.341631	0.455508	R vs PR	NS
RB41	0.341631	0.455508	R vs PR	NS
Rubrobacterales	0.341631	0.455508	R vs PR	NS
SC-I-84	0.341631	0.455508	R vs PR	NS
Synechococcales	0.341631	0.455508	R vs PR	NS
Synergistales	0.341631	0.455508	R vs PR	NS
Flavobacteriales	0.358654	0.471913	R vs PR	NS
Procabacteriales	0.368294	0.478303	R vs PR	NS
Rhodobacterales	0.379148	0.486087	R vs PR	NS
Caulobacterales	0.404232	0.511686	R vs PR	NS
Pasteurellales	0.425685	0.532106	R vs PR	NS
Xanthomonadales	0.454942	0.561657	R vs PR	NS
Planctomycetales	0.537889	0.655962	R vs PR	NS
Bdellovibrionales	0.550556	0.663321	R vs PR	NS
Aeromonadales	0.563633	0.670992	R vs PR	NS
Turicibacterales	0.599624	0.70544	R vs PR	NS
Thermales	0.616718	0.708871	R vs PR	NS
WCHB1-41	0.616718	0.708871	R vs PR	NS
[Chthoniobacterales]	0.67638	0.768613	R vs PR	NS
Opitutales	0.715789	0.804257	R vs PR	NS
Cytophagales	0.734102	0.815669	R vs PR	NS
YS2	0.80597	0.885681	R vs PR	NS
Stramenopiles	0.899715	0.977951	R vs PR	NS
[Saprospirales]	0.960753	1	R vs PR	NS
Sphingobacteriales	0.972301	1	R vs PR	NS
Acidimicrobiales	0.977718	1	R vs PR	NS
Methylacidiphilales	0.981348	1	R vs PR	NS
SBR1031	1	1	R vs PR	NS
Spirobacillales	1	1	R vs PR	NS
Spirochaetales	1	1	R vs PR	NS
WD2101	1	1	R vs PR	NS
Lactobacillales	4.99737e-13	5.4971e-11	R vs PA	S
Rhodospirillales	2.37309e-05	0.0013052	R vs PA	S
Rickettsiales	6.66358e-05	0.00244331	R vs PA	S
Actinomycetales	0.0175765	0.38805	R vs PA	S
Desulfuromonadales	0.0190596	0.38805	R vs PA	S
Neisseriales	0.0237435	0.38805	R vs PA	S
Fusobacteriales	0.0262464	0.38805	R vs PA	S
Caulobacterales	0.0307997	0.38805	R vs PA	S
Synergistales	0.0317496	0.38805	R vs PA	S
WCHB1-41	0.0534448	0.508457	R vs PA	S
Gemmatales	0.0566418	0.508457	R vs PA	S
Gemellales	0.0593488	0.508457	R vs PA	S
Methanobacteriales	0.0627172	0.508457	R vs PA	S
Spirochaetales	0.0647127	0.508457	R vs PA	S
SBR1031	0.098509	0.595193	R vs PA	S
Verrucomicrobiales	0.109443	0.595193	R vs PA	S
Rhizobiales	0.122528	0.595193	R vs PA	S
RB41	0.125727	0.595193	R vs PA	S
Flavobacteriales	0.126512	0.595193	R vs PA	S
Anaeroplasmatales	0.127103	0.595193	R vs PA	S
Cardiobacteriales	0.139105	0.595193	R vs PA	S
Chromatiales	0.139105	0.595193	R vs PA	S
Victivallales	0.139168	0.595193	R vs PA	S
Bdellovibrionales	0.151567	0.595193	R vs PA	S
DH61	0.183943	0.595193	R vs PA	S
DS-18	0.183943	0.595193	R vs PA	S
JH-WHS99	0.183943	0.595193	R vs PA	S
Methylococcales	0.183943	0.595193	R vs PA	S
Erysipelotrichales	0.189038	0.595193	R vs PA	S
Mycoplasmatales	0.195318	0.595193	R vs PA	S
MIZ46	0.20638	0.595193	R vs PA	S
RF39	0.231137	0.595193	R vs PA	S
Coriobacteriales	0.250341	0.595193	R vs PA	S
Pasteurellales	0.253179	0.595193	R vs PA	S
Clostridiales	0.266619	0.595193	R vs PA	S
Myxococcales	0.30382	0.595193	R vs PA	S
Procabacteriales	0.30649	0.595193	R vs PA	S
[Rhodothermales]	0.308224	0.595193	R vs PA	S
[Roseiflexales]	0.308224	0.595193	R vs PA	S
CCM11a	0.308224	0.595193	R vs PA	S
Desulfobacterales	0.308224	0.595193	R vs PA	S
Ellin6067	0.308224	0.595193	R vs PA	S
FAC87	0.308224	0.595193	R vs PA	S
H39	0.308224	0.595193	R vs PA	S
Nitrospirales	0.308224	0.595193	R vs PA	S
PK29	0.308224	0.595193	R vs PA	S
SBla14	0.308224	0.595193	R vs PA	S
Synechococcales	0.308224	0.595193	R vs PA	S
Bifidobacteriales	0.316736	0.595193	R vs PA	S
Enterobacteriales	0.34105	0.595193	R vs PA	S
Gaiellales	0.357296	0.595193	R vs PA	S
Legionellales	0.360774	0.595193	R vs PA	S
CCU21	0.360955	0.595193	R vs PA	S
Cenarchaeales	0.360955	0.595193	R vs PA	S
Chlorophyta	0.360955	0.595193	R vs PA	S
Chthonomonadales	0.360955	0.595193	R vs PA	S
Ellin7246	0.360955	0.595193	R vs PA	S
Gemmatimonadales	0.360955	0.595193	R vs PA	S
Holophagales	0.360955	0.595193	R vs PA	S
MVS-107	0.360955	0.595193	R vs PA	S
PHOS-HD29	0.360955	0.595193	R vs PA	S
Pirellulales	0.360955	0.595193	R vs PA	S
Solibacterales	0.360955	0.595193	R vs PA	S
Sva0853	0.360955	0.595193	R vs PA	S
Thiotrichales	0.360955	0.595193	R vs PA	S
Stramenopiles	0.363254	0.595193	R vs PA	S
Turicibacterales	0.36652	0.595193	R vs PA	S
Desulfovibrionales	0.367937	0.595193	R vs PA	S
Streptophyta	0.383139	0.608497	R vs PA	S
Sphingobacteriales	0.387225	0.608497	R vs PA	S
Sphingomonadales	0.408409	0.62909	R vs PA	S
Oceanospirillales	0.411768	0.62909	R vs PA	S
Alteromonadales	0.429606	0.647351	R vs PA	S
Campylobacterales	0.489841	0.690652	R vs PA	S
Deferribacterales	0.499548	0.690652	R vs PA	S
Bacteroidales	0.507104	0.690652	R vs PA	S
HTCC2188	0.508571	0.690652	R vs PA	S
MLE1-12	0.508571	0.690652	R vs PA	S
MND1	0.508571	0.690652	R vs PA	S
Syntrophobacterales	0.508571	0.690652	R vs PA	S
Thiobacterales	0.508571	0.690652	R vs PA	S
YS2	0.526787	0.696062	R vs PA	S
ML615J-28	0.535556	0.696062	R vs PA	S
Planctomycetales	0.535556	0.696062	R vs PA	S
RF32	0.537866	0.696062	R vs PA	S
Rhodocyclales	0.577858	0.735413	R vs PA	S
Vibrionales	0.581645	0.735413	R vs PA	S
Cytophagales	0.600404	0.750505	R vs PA	S
JG30-KF-CM45	0.634687	0.784445	R vs PA	S
Solirubrobacterales	0.668171	0.811928	R vs PA	S
Pseudomonadales	0.671686	0.811928	R vs PA	S
Opitutales	0.719966	0.860829	R vs PA	S
[Pedosphaerales]	0.74693	0.883466	R vs PA	S
Bacillales	0.791796	0.92657	R vs PA	S
Xanthomonadales	0.83803	0.958642	R vs PA	S
[Chthoniobacterales]	0.842297	0.958642	R vs PA	S
Aeromonadales	0.845348	0.958642	R vs PA	S
258ds10	0.868786	0.975169	R vs PA	S
Thermales	0.899457	0.976574	R vs PA	S
[Saprospirales]	0.901139	0.976574	R vs PA	S
iii1-15	0.921953	0.976574	R vs PA	S
Ellin329	0.940057	0.976574	R vs PA	S
Methanosarcinales	0.940057	0.976574	R vs PA	S
Methylophilales	0.940057	0.976574	R vs PA	S
Burkholderiales	0.949007	0.976574	R vs PA	S
Acidobacteriales	0.960011	0.976574	R vs PA	S
Deinococcales	0.960011	0.976574	R vs PA	S
Spirobacillales	0.960011	0.976574	R vs PA	S
Rhodobacterales	0.967696	0.976574	R vs PA	S
Acidimicrobiales	0.980002	0.980002	R vs PA	S
Streptophyta	0.00915435	0.65438	R vs PA	NS
RF39	0.0292999	0.65438	R vs PA	NS
Anaeroplasmatales	0.029739	0.65438	R vs PA	NS
Lactobacillales	0.0404993	0.65438	R vs PA	NS
Rhodospirillales	0.0477306	0.65438	R vs PA	NS
258ds10	0.0616161	0.65438	R vs PA	NS
Syntrophobacterales	0.0616976	0.65438	R vs PA	NS
RF32	0.0808171	0.65438	R vs PA	NS
Rickettsiales	0.120833	0.65438	R vs PA	NS
Cenarchaeales	0.132539	0.65438	R vs PA	NS
MLE1-12	0.132539	0.65438	R vs PA	NS
Pirellulales	0.132539	0.65438	R vs PA	NS
Solibacterales	0.132539	0.65438	R vs PA	NS
C114	0.132598	0.65438	R vs PA	NS
iii1-15	0.138135	0.65438	R vs PA	NS
Cytophagales	0.184521	0.65438	R vs PA	NS
Cardiobacteriales	0.191247	0.65438	R vs PA	NS
DH61	0.191247	0.65438	R vs PA	NS
Methanosarcinales	0.191247	0.65438	R vs PA	NS
MIZ46	0.191247	0.65438	R vs PA	NS
BD7-3	0.191316	0.65438	R vs PA	NS
Ellin329	0.191316	0.65438	R vs PA	NS
SJA-22	0.191316	0.65438	R vs PA	NS
[Pedosphaerales]	0.211601	0.65438	R vs PA	NS
[Chthoniobacterales]	0.211631	0.65438	R vs PA	NS
Erysipelotrichales	0.22078	0.65438	R vs PA	NS
RB41	0.241461	0.65438	R vs PA	NS
Fusobacteriales	0.246273	0.65438	R vs PA	NS
Vibrionales	0.25966	0.65438	R vs PA	NS
Coriobacteriales	0.259671	0.65438	R vs PA	NS
Actinomycetales	0.291852	0.65438	R vs PA	NS
Xanthomonadales	0.298099	0.65438	R vs PA	NS
[Rhodothermales]	0.299758	0.65438	R vs PA	NS
0319-7L14	0.299758	0.65438	R vs PA	NS
Deinococcales	0.299758	0.65438	R vs PA	NS
DS-18	0.299758	0.65438	R vs PA	NS
Gaiellales	0.299758	0.65438	R vs PA	NS
Holophagales	0.299758	0.65438	R vs PA	NS
JG30-KF-CM45	0.299758	0.65438	R vs PA	NS
MBA08	0.299758	0.65438	R vs PA	NS
S-BQ2-57	0.299758	0.65438	R vs PA	NS
Sediment-1	0.299758	0.65438	R vs PA	NS
SM1D11	0.299758	0.65438	R vs PA	NS
Stigonematales	0.299758	0.65438	R vs PA	NS
Thiobacterales	0.299758	0.65438	R vs PA	NS
Thiotrichales	0.299758	0.65438	R vs PA	NS
Methanobacteriales	0.307247	0.65438	R vs PA	NS
Sphingomonadales	0.353227	0.65438	R vs PA	NS
Aeromonadales	0.368136	0.65438	R vs PA	NS
[Fimbriimonadales]	0.368817	0.65438	R vs PA	NS
Ellin6067	0.368817	0.65438	R vs PA	NS
FAC88	0.368817	0.65438	R vs PA	NS
Methylacidiphilales	0.368817	0.65438	R vs PA	NS
Methylococcales	0.368817	0.65438	R vs PA	NS
MND1	0.368817	0.65438	R vs PA	NS
Rubrobacterales	0.368817	0.65438	R vs PA	NS
SC-I-84	0.368817	0.65438	R vs PA	NS
Synechococcales	0.368817	0.65438	R vs PA	NS
Synergistales	0.368817	0.65438	R vs PA	NS
WD2101	0.368817	0.65438	R vs PA	NS
Desulfuromonadales	0.373058	0.65438	R vs PA	NS
ML615J-28	0.414277	0.714709	R vs PA	NS
Stramenopiles	0.42081	0.714709	R vs PA	NS
Bacteroidales	0.458813	0.749116	R vs PA	NS
Verrucomicrobiales	0.461367	0.749116	R vs PA	NS
Rhodobacterales	0.462072	0.749116	R vs PA	NS
SBR1031	0.477191	0.762081	R vs PA	NS
WCHB1-41	0.501209	0.788667	R vs PA	NS
Myxococcales	0.511409	0.792538	R vs PA	NS
Pasteurellales	0.518483	0.792538	R vs PA	NS
Bifidobacteriales	0.53492	0.806147	R vs PA	NS
Flavobacteriales	0.612585	0.866001	R vs PA	NS
Rhodocyclales	0.614946	0.866001	R vs PA	NS
Legionellales	0.619798	0.866001	R vs PA	NS
Oceanospirillales	0.625957	0.866001	R vs PA	NS
Procabacteriales	0.627707	0.866001	R vs PA	NS
Acidobacteriales	0.640417	0.866001	R vs PA	NS
Sva0853	0.640417	0.866001	R vs PA	NS
Gemmatales	0.654914	0.866001	R vs PA	NS
Methylophilales	0.654914	0.866001	R vs PA	NS
Enterobacteriales	0.655571	0.866001	R vs PA	NS
Burkholderiales	0.667901	0.870333	R vs PA	NS
Neisseriales	0.675118	0.870333	R vs PA	NS
Thermales	0.684605	0.872056	R vs PA	NS
Campylobacterales	0.699322	0.873983	R vs PA	NS
Clostridiales	0.702454	0.873983	R vs PA	NS
Mycoplasmatales	0.721481	0.885349	R vs PA	NS
Turicibacterales	0.728137	0.885349	R vs PA	NS
Bacillales	0.760554	0.914374	R vs PA	NS
Opitutales	0.772924	0.918921	R vs PA	NS
Desulfovibrionales	0.782302	0.91985	R vs PA	NS
Acidimicrobiales	0.797803	0.92788	R vs PA	NS
Pseudomonadales	0.84517	0.949908	R vs PA	NS
Spirochaetales	0.846939	0.949908	R vs PA	NS
Caulobacterales	0.863243	0.949908	R vs PA	NS
[Saprospirales]	0.879556	0.949908	R vs PA	NS
Gemellales	0.886918	0.949908	R vs PA	NS
Rhizobiales	0.90522	0.949908	R vs PA	NS
YS2	0.906837	0.949908	R vs PA	NS
Sphingobacteriales	0.917849	0.949908	R vs PA	NS
Deferribacterales	0.921441	0.949908	R vs PA	NS
Planctomycetales	0.921441	0.949908	R vs PA	NS
Spirobacillales	0.921441	0.949908	R vs PA	NS
Bdellovibrionales	0.94103	0.949908	R vs PA	NS
Methanomicrobiales	0.94103	0.949908	R vs PA	NS
Solirubrobacterales	0.94103	0.949908	R vs PA	NS
Alteromonadales	1	1	R vs PA	NS
Streptophyta	1.24523e-08	1.24523e-06	PR vs PA	S
Rickettsiales	4.16305e-06	0.000208153	PR vs PA	S
Caulobacterales	5.07776e-05	0.00154271	PR vs PA	S
Actinomycetales	6.17084e-05	0.00154271	PR vs PA	S
Gemellales	0.000775563	0.0135669	PR vs PA	S
Coriobacteriales	0.000814017	0.0135669	PR vs PA	S
Pasteurellales	0.00113962	0.0162803	PR vs PA	S
Bifidobacteriales	0.00341429	0.0378668	PR vs PA	S
Flavobacteriales	0.00375032	0.0378668	PR vs PA	S
Pseudomonadales	0.00437648	0.0378668	PR vs PA	S
Myxococcales	0.00443008	0.0378668	PR vs PA	S
Clostridiales	0.00454401	0.0378668	PR vs PA	S
Erysipelotrichales	0.00505226	0.0388635	PR vs PA	S
Rhodospirillales	0.00549336	0.0392383	PR vs PA	S
Fusobacteriales	0.00613119	0.0408746	PR vs PA	S
Verrucomicrobiales	0.00674011	0.0421257	PR vs PA	S
Rhizobiales	0.0112379	0.0661051	PR vs PA	S
MIZ46	0.0151117	0.0781555	PR vs PA	S
Methanobacteriales	0.0152212	0.0781555	PR vs PA	S
Bacteroidales	0.016133	0.0781555	PR vs PA	S
Alteromonadales	0.0164127	0.0781555	PR vs PA	S
YS2	0.0186263	0.0846652	PR vs PA	S
Neisseriales	0.021594	0.0938867	PR vs PA	S
RF39	0.0297137	0.120625	PR vs PA	S
Burkholderiales	0.0307481	0.120625	PR vs PA	S
Synergistales	0.0317496	0.120625	PR vs PA	S
Desulfovibrionales	0.0325688	0.120625	PR vs PA	S
Vibrionales	0.0366697	0.130963	PR vs PA	S
Desulfuromonadales	0.0384175	0.132474	PR vs PA	S
Stramenopiles	0.0485677	0.155174	PR vs PA	S
Bacillales	0.0489429	0.155174	PR vs PA	S
Anaeroplasmatales	0.0496557	0.155174	PR vs PA	S
Rhodobacterales	0.055644	0.168568	PR vs PA	S
Sphingomonadales	0.0573132	0.168568	PR vs PA	S
Spirochaetales	0.0647127	0.184894	PR vs PA	S
RF32	0.0927402	0.257612	PR vs PA	S
RB41	0.125727	0.302539	PR vs PA	S
Cardiobacteriales	0.139105	0.302539	PR vs PA	S
Chromatiales	0.139105	0.302539	PR vs PA	S
HTCC2188	0.139105	0.302539	PR vs PA	S
ML615J-28	0.139105	0.302539	PR vs PA	S
MND1	0.139105	0.302539	PR vs PA	S
Syntrophobacterales	0.139105	0.302539	PR vs PA	S
Thiobacterales	0.139105	0.302539	PR vs PA	S
Deferribacterales	0.139168	0.302539	PR vs PA	S
Victivallales	0.139168	0.302539	PR vs PA	S
Lactobacillales	0.143629	0.305593	PR vs PA	S
Legionellales	0.164843	0.343422	PR vs PA	S
Gemmatimonadales	0.184013	0.360809	PR vs PA	S
Nitrososphaerales	0.184013	0.360809	PR vs PA	S
Solibacterales	0.184013	0.360809	PR vs PA	S
[Saprospirales]	0.209556	0.402991	PR vs PA	S
Sphingobacteriales	0.24033	0.428089	PR vs PA	S
258ds10	0.255486	0.428089	PR vs PA	S
Oceanospirillales	0.257513	0.428089	PR vs PA	S
Turicibacterales	0.269764	0.428089	PR vs PA	S
Campylobacterales	0.274032	0.428089	PR vs PA	S
[Rhodothermales]	0.308224	0.428089	PR vs PA	S
Acidobacteriales	0.308224	0.428089	PR vs PA	S
CCM11a	0.308224	0.428089	PR vs PA	S
Deinococcales	0.308224	0.428089	PR vs PA	S
Desulfobacterales	0.308224	0.428089	PR vs PA	S
Ellin6067	0.308224	0.428089	PR vs PA	S
FAC87	0.308224	0.428089	PR vs PA	S
H39	0.308224	0.428089	PR vs PA	S
JG30-KF-CM45	0.308224	0.428089	PR vs PA	S
Methanosarcinales	0.308224	0.428089	PR vs PA	S
Nitrospirales	0.308224	0.428089	PR vs PA	S
PK29	0.308224	0.428089	PR vs PA	S
SBla14	0.308224	0.428089	PR vs PA	S
Spirobacillales	0.308224	0.428089	PR vs PA	S
Synechococcales	0.308224	0.428089	PR vs PA	S
Procabacteriales	0.337809	0.456905	PR vs PA	S
0319-7L14	0.360955	0.456905	PR vs PA	S
CCU21	0.360955	0.456905	PR vs PA	S
Chlorophyta	0.360955	0.456905	PR vs PA	S
Methylococcales	0.360955	0.456905	PR vs PA	S
mle1-48	0.360955	0.456905	PR vs PA	S
WCHB1-41	0.360955	0.456905	PR vs PA	S
iii1-15	0.385073	0.481342	PR vs PA	S
Planctomycetales	0.461797	0.57012	PR vs PA	S
Mycoplasmatales	0.476278	0.580826	PR vs PA	S
Thermales	0.495554	0.597053	PR vs PA	S
[Pedosphaerales]	0.568181	0.676406	PR vs PA	S
Bdellovibrionales	0.593291	0.697989	PR vs PA	S
[Roseiflexales]	0.634687	0.729525	PR vs PA	S
Acidimicrobiales	0.634687	0.729525	PR vs PA	S
Ellin329	0.664519	0.74665	PR vs PA	S
Methylophilales	0.664519	0.74665	PR vs PA	S
Opitutales	0.695843	0.772725	PR vs PA	S
Xanthomonadales	0.70318	0.772725	PR vs PA	S
Solirubrobacterales	0.818051	0.889185	PR vs PA	S
[Chthoniobacterales]	0.884102	0.920586	PR vs PA	S
Aeromonadales	0.888484	0.920586	PR vs PA	S
Rhodocyclales	0.890198	0.920586	PR vs PA	S
Enterobacteriales	0.891797	0.920586	PR vs PA	S
Cytophagales	0.892969	0.920586	PR vs PA	S
Gemmatales	0.928102	0.947043	PR vs PA	S
MLE1-12	0.956817	0.960011	PR vs PA	S
Gaiellales	0.960011	0.960011	PR vs PA	S
Streptophyta	1.13176e-10	1.12045e-08	PR vs PA	NS
Oceanospirillales	9.10513e-06	0.000450704	PR vs PA	NS
Enterobacteriales	0.00292724	0.0965989	PR vs PA	NS
iii1-15	0.00713156	0.176506	PR vs PA	NS
Clostridiales	0.04393	0.384726	PR vs PA	NS
Burkholderiales	0.0443073	0.384726	PR vs PA	NS
Fusobacteriales	0.0466661	0.384726	PR vs PA	NS
Neisseriales	0.0484242	0.384726	PR vs PA	NS
Pseudomonadales	0.0493231	0.384726	PR vs PA	NS
Myxococcales	0.0501495	0.384726	PR vs PA	NS
Rhodocyclales	0.0537351	0.384726	PR vs PA	NS
Bacteroidales	0.0549129	0.384726	PR vs PA	NS
Xanthomonadales	0.0588058	0.384726	PR vs PA	NS
Gemellales	0.0627172	0.384726	PR vs PA	NS
258ds10	0.0659761	0.384726	PR vs PA	NS
RB41	0.066064	0.384726	PR vs PA	NS
Syntrophobacterales	0.066064	0.384726	PR vs PA	NS
Rhodobacterales	0.0921363	0.47509	PR vs PA	NS
Bifidobacteriales	0.093822	0.47509	PR vs PA	NS
Cytophagales	0.105153	0.47509	PR vs PA	NS
Bacillales	0.110257	0.47509	PR vs PA	NS
Solirubrobacterales	0.117997	0.47509	PR vs PA	NS
Legionellales	0.129647	0.47509	PR vs PA	NS
Rhizobiales	0.13317	0.47509	PR vs PA	NS
Aeromonadales	0.133559	0.47509	PR vs PA	NS
Campylobacterales	0.133979	0.47509	PR vs PA	NS
Desulfovibrionales	0.135447	0.47509	PR vs PA	NS
Cenarchaeales	0.139105	0.47509	PR vs PA	NS
C114	0.139168	0.47509	PR vs PA	NS
Lactobacillales	0.144583	0.477123	PR vs PA	NS
Erysipelotrichales	0.152036	0.484022	PR vs PA	NS
Verrucomicrobiales	0.162902	0.484022	PR vs PA	NS
Alteromonadales	0.164864	0.484022	PR vs PA	NS
Flavobacteriales	0.16623	0.484022	PR vs PA	NS
Procabacteriales	0.175732	0.492164	PR vs PA	NS
Nitrososphaerales	0.183943	0.492164	PR vs PA	NS
Actinomycetales	0.211578	0.492164	PR vs PA	NS
Mycoplasmatales	0.238671	0.492164	PR vs PA	NS
Coriobacteriales	0.247156	0.492164	PR vs PA	NS
RF39	0.248097	0.492164	PR vs PA	NS
Desulfuromonadales	0.248136	0.492164	PR vs PA	NS
WCHB1-41	0.263226	0.492164	PR vs PA	NS
Sphingomonadales	0.284866	0.492164	PR vs PA	NS
Stramenopiles	0.297201	0.492164	PR vs PA	NS
[Rhodothermales]	0.308224	0.492164	PR vs PA	NS
0319-7L14	0.308224	0.492164	PR vs PA	NS
Acidobacteriales	0.308224	0.492164	PR vs PA	NS
Deferribacterales	0.308224	0.492164	PR vs PA	NS
Deinococcales	0.308224	0.492164	PR vs PA	NS
DS-18	0.308224	0.492164	PR vs PA	NS
Gaiellales	0.308224	0.492164	PR vs PA	NS
Gemmatales	0.308224	0.492164	PR vs PA	NS
MBA08	0.308224	0.492164	PR vs PA	NS
Methanomicrobiales	0.308224	0.492164	PR vs PA	NS
Methylophilales	0.308224	0.492164	PR vs PA	NS
ML615J-28	0.308224	0.492164	PR vs PA	NS
S-BQ2-57	0.308224	0.492164	PR vs PA	NS
Sediment-1	0.308224	0.492164	PR vs PA	NS
SM1D11	0.308224	0.492164	PR vs PA	NS
Stigonematales	0.308224	0.492164	PR vs PA	NS
Sva0853	0.308224	0.492164	PR vs PA	NS
Thiotrichales	0.308224	0.492164	PR vs PA	NS
Acholeplasmatales	0.360955	0.503303	PR vs PA	NS
AKIW781	0.360955	0.503303	PR vs PA	NS
CCU21	0.360955	0.503303	PR vs PA	NS
Ellin7246	0.360955	0.503303	PR vs PA	NS
HTCC2188	0.360955	0.503303	PR vs PA	NS
Methylacidiphilales	0.360955	0.503303	PR vs PA	NS
MVS-107	0.360955	0.503303	PR vs PA	NS
Pla1	0.360955	0.503303	PR vs PA	NS
WD2101	0.360955	0.503303	PR vs PA	NS
[Chthoniobacterales]	0.366564	0.504025	PR vs PA	NS
Turicibacterales	0.378891	0.513839	PR vs PA	NS
SBR1031	0.495554	0.654612	PR vs PA	NS
MLE1-12	0.508571	0.654612	PR vs PA	NS
Solibacterales	0.508571	0.654612	PR vs PA	NS
Caulobacterales	0.509142	0.654612	PR vs PA	NS
Methanobacteriales	0.535556	0.67114	PR vs PA	NS
Pirellulales	0.535556	0.67114	PR vs PA	NS
Rhodospirillales	0.548947	0.679322	PR vs PA	NS
Bdellovibrionales	0.634687	0.775729	PR vs PA	NS
Planctomycetales	0.649588	0.784259	PR vs PA	NS
Rickettsiales	0.660268	0.787548	PR vs PA	NS
Acidimicrobiales	0.81961	0.965969	PR vs PA	NS
Anaeroplasmatales	0.833325	0.969807	PR vs PA	NS
Spirochaetales	0.855177	0.969807	PR vs PA	NS
Vibrionales	0.868786	0.969807	PR vs PA	NS
[Saprospirales]	0.888484	0.969807	PR vs PA	NS
YS2	0.89972	0.969807	PR vs PA	NS
Sphingobacteriales	0.931485	0.969807	PR vs PA	NS
Pasteurellales	0.935298	0.969807	PR vs PA	NS
Spirobacillales	0.940057	0.969807	PR vs PA	NS
RF32	0.940142	0.969807	PR vs PA	NS
Opitutales	0.956817	0.969807	PR vs PA	NS
[Pedosphaerales]	0.960011	0.969807	PR vs PA	NS
JG30-KF-CM45	0.960011	0.969807	PR vs PA	NS
Thermales	0.960011	0.969807	PR vs PA	NS
Thiobacterales	0.960011	0.969807	PR vs PA	NS
Holophagales	0.980002	0.980002	PR vs PA	NS

## Sheet: 3.4
Family	pvalue	fdr p	Diet	Treatment
Lactobacillaceae	7.73378e-11	1.30701e-08	R vs PR	S
Acetobacteraceae	5.96442e-09	3.53812e-07	R vs PR	S
mitochondria	6.28069e-09	3.53812e-07	R vs PR	S
Leuconostocaceae	3.21962e-08	1.36029e-06	R vs PR	S
Rickettsiaceae	0.00279522	0.0944785	R vs PR	S
Coriobacteriaceae	0.0054817	0.127715	R vs PR	S
Lachnospiraceae	0.00618621	0.127715	R vs PR	S
Pseudomonadaceae	0.00632859	0.127715	R vs PR	S
Bifidobacteriaceae	0.00680141	0.127715	R vs PR	S
Comamonadaceae	0.00800473	0.131316	R vs PR	S
Rikenellaceae	0.00888284	0.131316	R vs PR	S
Carnobacteriaceae	0.00975669	0.131316	R vs PR	S
Methylobacteriaceae	0.0101012	0.131316	R vs PR	S
Pasteurellaceae	0.0136053	0.162194	R vs PR	S
Staphylococcaceae	0.014396	0.162194	R vs PR	S
Actinomycetaceae	0.0184911	0.184038	R vs PR	S
Prevotellaceae	0.0185127	0.184038	R vs PR	S
Gemmataceae	0.0219938	0.201582	R vs PR	S
Vibrionaceae	0.0242865	0.201582	R vs PR	S
Micrococcaceae	0.025857	0.201582	R vs PR	S
Rhodobacteraceae	0.0266482	0.201582	R vs PR	S
Propionibacteriaceae	0.0272731	0.201582	R vs PR	S
Erysipelotrichaceae	0.0274343	0.201582	R vs PR	S
Bacteroidaceae	0.0293626	0.205169	R vs PR	S
Veillonellaceae	0.0303504	0.205169	R vs PR	S
S24-7	0.0357108	0.218302	R vs PR	S
Corynebacteriaceae	0.0360333	0.218302	R vs PR	S
Porphyromonadaceae	0.0361683	0.218302	R vs PR	S
Planococcaceae	0.0403644	0.221342	R vs PR	S
Moraxellaceae	0.041586	0.221342	R vs PR	S
Dehalobacteriaceae	0.0418957	0.221342	R vs PR	S
Deferribacteraceae	0.0419109	0.221342	R vs PR	S
Nocardiaceae	0.0471629	0.241531	R vs PR	S
Halomonadaceae	0.0499744	0.248402	R vs PR	S
Verrucomicrobiaceae	0.0556804	0.268857	R vs PR	S
[Odoribacteraceae]	0.063268	0.297008	R vs PR	S
Caulobacteraceae	0.0795076	0.320288	R vs PR	S
Bacteriovoracaceae	0.0814042	0.320288	R vs PR	S
Dermacoccaceae	0.0814042	0.320288	R vs PR	S
A4b	0.0814933	0.320288	R vs PR	S
Ellin515	0.0814933	0.320288	R vs PR	S
Methylocystaceae	0.0814933	0.320288	R vs PR	S
Micromonosporaceae	0.0814933	0.320288	R vs PR	S
[Paraprevotellaceae]	0.084082	0.322951	R vs PR	S
Peptostreptococcaceae	0.102833	0.384961	R vs PR	S
Ruminococcaceae	0.104782	0.384961	R vs PR	S
Gemellaceae	0.111876	0.398604	R vs PR	S
Enterobacteriaceae	0.113213	0.398604	R vs PR	S
Oxalobacteraceae	0.116431	0.401568	R vs PR	S
[Kouleothrixaceae]	0.160742	0.508861	R vs PR	S
[Chromatiaceae]	0.160802	0.508861	R vs PR	S
Nitrososphaeraceae	0.160802	0.508861	R vs PR	S
Promicromonosporaceae	0.160802	0.508861	R vs PR	S
Planctomycetaceae	0.179612	0.508861	R vs PR	S
Campylobacteraceae	0.189952	0.508861	R vs PR	S
Chitinophagaceae	0.200366	0.508861	R vs PR	S
Burkholderiaceae	0.207509	0.508861	R vs PR	S
Sphingomonadaceae	0.265617	0.508861	R vs PR	S
Desulfovibrionaceae	0.277625	0.508861	R vs PR	S
Cryomorphaceae	0.296984	0.508861	R vs PR	S
Alteromonadaceae	0.299589	0.508861	R vs PR	S
Gaiellaceae	0.304902	0.508861	R vs PR	S
Patulibacteraceae	0.304902	0.508861	R vs PR	S
RFP12	0.304902	0.508861	R vs PR	S
Peptococcaceae	0.307536	0.508861	R vs PR	S
[Mogibacteriaceae]	0.321868	0.508861	R vs PR	S
[Barnesiellaceae]	0.333711	0.508861	R vs PR	S
[Thermicanaceae]	0.333711	0.508861	R vs PR	S
211ds20	0.333711	0.508861	R vs PR	S
Acidobacteriaceae	0.333711	0.508861	R vs PR	S
ACK-M1	0.333711	0.508861	R vs PR	S
Aurantimonadaceae	0.333711	0.508861	R vs PR	S
auto67_4W	0.333711	0.508861	R vs PR	S
Bdellovibrionaceae	0.333711	0.508861	R vs PR	S
Cellulomonadaceae	0.333711	0.508861	R vs PR	S
Chthonomonadaceae	0.333711	0.508861	R vs PR	S
Conexibacteraceae	0.333711	0.508861	R vs PR	S
Cryptosporangiaceae	0.333711	0.508861	R vs PR	S
Deinococcaceae	0.333711	0.508861	R vs PR	S
Erythrobacteraceae	0.333711	0.508861	R vs PR	S
EtOH8	0.333711	0.508861	R vs PR	S
Geodermatophilaceae	0.333711	0.508861	R vs PR	S
Gracilibacteraceae	0.333711	0.508861	R vs PR	S
Haliangiaceae	0.333711	0.508861	R vs PR	S
Holophagaceae	0.333711	0.508861	R vs PR	S
HTCC2089	0.333711	0.508861	R vs PR	S
Hyphomonadaceae	0.333711	0.508861	R vs PR	S
JTB36	0.333711	0.508861	R vs PR	S
Kineosporiaceae	0.333711	0.508861	R vs PR	S
Methanobacteriaceae	0.333711	0.508861	R vs PR	S
Methanosarcinaceae	0.333711	0.508861	R vs PR	S
Microthrixaceae	0.333711	0.508861	R vs PR	S
Oceanospirillaceae	0.333711	0.508861	R vs PR	S
OM27	0.333711	0.508861	R vs PR	S
Pirellulaceae	0.333711	0.508861	R vs PR	S
Polyangiaceae	0.333711	0.508861	R vs PR	S
Pseudoalteromonadaceae	0.333711	0.508861	R vs PR	S
Psychromonadaceae	0.333711	0.508861	R vs PR	S
RB40	0.333711	0.508861	R vs PR	S
RF16	0.333711	0.508861	R vs PR	S
SAGMA-X	0.333711	0.508861	R vs PR	S
Sanguibacteraceae	0.333711	0.508861	R vs PR	S
Shewanellaceae	0.333711	0.508861	R vs PR	S
Solirubrobacteraceae	0.333711	0.508861	R vs PR	S
Symbiobacteriaceae	0.333711	0.508861	R vs PR	S
Syntrophaceae	0.333711	0.508861	R vs PR	S
Thermoactinomycetaceae	0.333711	0.508861	R vs PR	S
Thermomonosporaceae	0.333711	0.508861	R vs PR	S
Thiobacteraceae	0.333711	0.508861	R vs PR	S
Xanthobacteraceae	0.333711	0.508861	R vs PR	S
Cytophagaceae	0.334223	0.508861	R vs PR	S
[Tissierellaceae]	0.366795	0.553468	R vs PR	S
Alcaligenaceae	0.388216	0.577764	R vs PR	S
Enterococcaceae	0.389734	0.577764	R vs PR	S
Bacillaceae	0.400787	0.584706	R vs PR	S
Sinobacteraceae	0.401337	0.584706	R vs PR	S
Phyllobacteriaceae	0.428717	0.619259	R vs PR	S
Paenibacillaceae	0.43437	0.622106	R vs PR	S
Leptotrichiaceae	0.450592	0.634757	R vs PR	S
Microbacteriaceae	0.450715	0.634757	R vs PR	S
Bradyrhizobiaceae	0.46743	0.650111	R vs PR	S
Rhodocyclaceae	0.469311	0.650111	R vs PR	S
Christensenellaceae	0.47933	0.655803	R vs PR	S
Flavobacteriaceae	0.481181	0.655803	R vs PR	S
Rhizobiaceae	0.514865	0.696097	R vs PR	S
Fusobacteriaceae	0.536694	0.719086	R vs PR	S
Anaeroplasmataceae	0.548066	0.719086	R vs PR	S
Rhodospirillaceae	0.557056	0.719086	R vs PR	S
Solibacteraceae	0.557056	0.719086	R vs PR	S
Isosphaeraceae	0.570163	0.719086	R vs PR	S
Legionellaceae	0.570163	0.719086	R vs PR	S
mb2424	0.570163	0.719086	R vs PR	S
Methylophilaceae	0.570163	0.719086	R vs PR	S
Thermaceae	0.570163	0.719086	R vs PR	S
Mycoplasmataceae	0.583954	0.731024	R vs PR	S
Clostridiaceae	0.58909	0.732031	R vs PR	S
Crenotrichaceae	0.597154	0.73361	R vs PR	S
[Weeksellaceae]	0.599042	0.73361	R vs PR	S
Pseudonocardiaceae	0.632408	0.768899	R vs PR	S
Beijerinckiaceae	0.665801	0.801439	R vs PR	S
Aerococcaceae	0.668656	0.801439	R vs PR	S
Aeromonadaceae	0.710179	0.845213	R vs PR	S
Streptococcaceae	0.721601	0.852802	R vs PR	S
Mycobacteriaceae	0.760338	0.892341	R vs PR	S
Geobacteraceae	0.767165	0.892524	R vs PR	S
Helicobacteraceae	0.771057	0.892524	R vs PR	S
Procabacteriaceae	0.812489	0.934086	R vs PR	S
Xanthomonadaceae	0.82301	0.937045	R vs PR	S
Neisseriaceae	0.826152	0.937045	R vs PR	S
Turicibacteraceae	0.862158	0.971364	R vs PR	S
Sphingobacteriaceae	0.877235	0.981806	R vs PR	S
Saprospiraceae	0.909539	1	R vs PR	S
0319-6G20	0.959096	1	R vs PR	S
Opitutaceae	0.966015	1	R vs PR	S
[Chthoniobacteraceae]	0.969992	1	R vs PR	S
Hyphomicrobiaceae	0.990012	1	R vs PR	S
A1-B1	1	1	R vs PR	S
Brucellaceae	1	1	R vs PR	S
Coxiellaceae	1	1	R vs PR	S
Dermabacteraceae	1	1	R vs PR	S
EB1017	1	1	R vs PR	S
Ellin6075	1	1	R vs PR	S
Eubacteriaceae	1	1	R vs PR	S
Gordoniaceae	1	1	R vs PR	S
Intrasporangiaceae	1	1	R vs PR	S
Nocardioidaceae	1	1	R vs PR	S
Spirochaetaceae	1	1	R vs PR	S
Streptomycetaceae	1	1	R vs PR	S
Tsukamurellaceae	1	1	R vs PR	S
mitochondria	1.06903e-10	1.73938e-08	R vs PR	NS
Leuconostocaceae	2.13421e-10	1.73938e-08	R vs PR	NS
Lactobacillaceae	3.02255e-09	1.64225e-07	R vs PR	NS
Halomonadaceae	1.79349e-05	0.000730849	R vs PR	NS
Acetobacteraceae	0.000214912	0.00700612	R vs PR	NS
Leptotrichiaceae	0.0015172	0.0412172	R vs PR	NS
Actinomycetaceae	0.00185194	0.0431238	R vs PR	NS
Enterobacteriaceae	0.00350277	0.0713689	R vs PR	NS
S24-7	0.00803281	0.131872	R vs PR	NS
Veillonellaceae	0.00809034	0.131872	R vs PR	NS
Erysipelotrichaceae	0.00912206	0.135172	R vs PR	NS
Prevotellaceae	0.013366	0.150839	R vs PR	NS
Coriobacteriaceae	0.0134821	0.150839	R vs PR	NS
Propionibacteriaceae	0.0134967	0.150839	R vs PR	NS
Neisseriaceae	0.0138809	0.150839	R vs PR	NS
Staphylococcaceae	0.0150188	0.153004	R vs PR	NS
Methylobacteriaceae	0.0189317	0.172279	R vs PR	NS
Bifidobacteriaceae	0.0192212	0.172279	R vs PR	NS
[Tissierellaceae]	0.0200816	0.172279	R vs PR	NS
[Odoribacteraceae]	0.0213315	0.173852	R vs PR	NS
Ruminococcaceae	0.0234593	0.182089	R vs PR	NS
[Mogibacteriaceae]	0.0266801	0.197675	R vs PR	NS
Verrucomicrobiaceae	0.0319036	0.21494	R vs PR	NS
Sphingomonadaceae	0.0319228	0.21494	R vs PR	NS
Anaeroplasmataceae	0.0329662	0.21494	R vs PR	NS
Nocardiaceae	0.0428643	0.268726	R vs PR	NS
Geobacteraceae	0.0475554	0.287094	R vs PR	NS
Porphyromonadaceae	0.05067	0.294972	R vs PR	NS
Comamonadaceae	0.0544845	0.296804	R vs PR	NS
Rhizobiaceae	0.0555351	0.296804	R vs PR	NS
Fusobacteriaceae	0.0564474	0.296804	R vs PR	NS
Bacteroidaceae	0.0629059	0.320427	R vs PR	NS
Desulfovibrionaceae	0.0697515	0.34453	R vs PR	NS
Helicobacteraceae	0.0793992	0.356674	R vs PR	NS
Pasteurellaceae	0.0796748	0.356674	R vs PR	NS
[Paraprevotellaceae]	0.0797489	0.356674	R vs PR	NS
Pseudomonadaceae	0.0872188	0.356674	R vs PR	NS
[Barnesiellaceae]	0.0911549	0.356674	R vs PR	NS
Gemellaceae	0.0911709	0.356674	R vs PR	NS
Rikenellaceae	0.0917793	0.356674	R vs PR	NS
Peptococcaceae	0.0937792	0.356674	R vs PR	NS
Lachnospiraceae	0.0938133	0.356674	R vs PR	NS
Rickettsiaceae	0.0940919	0.356674	R vs PR	NS
Pseudonocardiaceae	0.0963826	0.357054	R vs PR	NS
Moraxellaceae	0.10565	0.375465	R vs PR	NS
Oxalobacteraceae	0.105959	0.375465	R vs PR	NS
Methanobacteriaceae	0.111367	0.386229	R vs PR	NS
Peptostreptococcaceae	0.117317	0.39839	R vs PR	NS
Rhodocyclaceae	0.1466	0.429028	R vs PR	NS
Mycoplasmataceae	0.15247	0.429028	R vs PR	NS
Bdellovibrionaceae	0.15377	0.429028	R vs PR	NS
Eubacteriaceae	0.15377	0.429028	R vs PR	NS
Geodermatophilaceae	0.15377	0.429028	R vs PR	NS
Nitrososphaeraceae	0.15377	0.429028	R vs PR	NS
Aurantimonadaceae	0.167718	0.429028	R vs PR	NS
Cardiobacteriaceae	0.167718	0.429028	R vs PR	NS
Gemmataceae	0.167718	0.429028	R vs PR	NS
Haliangiaceae	0.167718	0.429028	R vs PR	NS
Methanosarcinaceae	0.167718	0.429028	R vs PR	NS
0319-6G20	0.167777	0.429028	R vs PR	NS
Acidobacteriaceae	0.167777	0.429028	R vs PR	NS
Christensenellaceae	0.167777	0.429028	R vs PR	NS
JTB36	0.167777	0.429028	R vs PR	NS
[Weeksellaceae]	0.168453	0.429028	R vs PR	NS
Vibrionaceae	0.17112	0.429116	R vs PR	NS
Hyphomicrobiaceae	0.176959	0.437035	R vs PR	NS
Bacillaceae	0.211436	0.464049	R vs PR	NS
Micrococcaceae	0.216599	0.464049	R vs PR	NS
Xanthomonadaceae	0.226804	0.464049	R vs PR	NS
Alcaligenaceae	0.259363	0.464049	R vs PR	NS
Burkholderiaceae	0.262078	0.464049	R vs PR	NS
Campylobacteraceae	0.271509	0.464049	R vs PR	NS
Aerococcaceae	0.281135	0.464049	R vs PR	NS
Planococcaceae	0.28957	0.464049	R vs PR	NS
Corynebacteriaceae	0.297321	0.464049	R vs PR	NS
Rhodospirillaceae	0.313146	0.464049	R vs PR	NS
Dehalobacteriaceae	0.321175	0.464049	R vs PR	NS
Intrasporangiaceae	0.321175	0.464049	R vs PR	NS
Acholeplasmataceae	0.325244	0.464049	R vs PR	NS
auto67_4W	0.325244	0.464049	R vs PR	NS
Beutenbergiaceae	0.325244	0.464049	R vs PR	NS
Brucellaceae	0.325244	0.464049	R vs PR	NS
Conexibacteraceae	0.325244	0.464049	R vs PR	NS
EB1017	0.325244	0.464049	R vs PR	NS
Holophagaceae	0.325244	0.464049	R vs PR	NS
HTCC2089	0.325244	0.464049	R vs PR	NS
Myxococcaceae	0.325244	0.464049	R vs PR	NS
Pirellulaceae	0.325244	0.464049	R vs PR	NS
Polyangiaceae	0.325244	0.464049	R vs PR	NS
RF16	0.325244	0.464049	R vs PR	NS
Solibacteraceae	0.325244	0.464049	R vs PR	NS
Solirubrobacteraceae	0.325244	0.464049	R vs PR	NS
Thiobacteraceae	0.325244	0.464049	R vs PR	NS
[Fimbriimonadaceae]	0.341631	0.464049	R vs PR	NS
[Pedosphaeraceae]	0.341631	0.464049	R vs PR	NS
125ds10	0.341631	0.464049	R vs PR	NS
Bacteriovoracaceae	0.341631	0.464049	R vs PR	NS
Caldicoprobacteraceae	0.341631	0.464049	R vs PR	NS
Deferribacteraceae	0.341631	0.464049	R vs PR	NS
Dermacoccaceae	0.341631	0.464049	R vs PR	NS
Dethiosulfovibrionaceae	0.341631	0.464049	R vs PR	NS
Ellin515	0.341631	0.464049	R vs PR	NS
Ellin6075	0.341631	0.464049	R vs PR	NS
Gracilibacteraceae	0.341631	0.464049	R vs PR	NS
LD19	0.341631	0.464049	R vs PR	NS
Legionellaceae	0.341631	0.464049	R vs PR	NS
Marinilabiaceae	0.341631	0.464049	R vs PR	NS
mb2424	0.341631	0.464049	R vs PR	NS
Methanocorpusculaceae	0.341631	0.464049	R vs PR	NS
Methylococcaceae	0.341631	0.464049	R vs PR	NS
Methylophilaceae	0.341631	0.464049	R vs PR	NS
Moritellaceae	0.341631	0.464049	R vs PR	NS
Promicromonosporaceae	0.341631	0.464049	R vs PR	NS
Psychromonadaceae	0.341631	0.464049	R vs PR	NS
R4-41B	0.341631	0.464049	R vs PR	NS
Rubrobacteraceae	0.341631	0.464049	R vs PR	NS
Sanguibacteraceae	0.341631	0.464049	R vs PR	NS
Streptomycetaceae	0.341631	0.464049	R vs PR	NS
Synechococcaceae	0.341631	0.464049	R vs PR	NS
Xanthobacteraceae	0.341631	0.464049	R vs PR	NS
Clostridiaceae	0.363469	0.489632	R vs PR	NS
Procabacteriaceae	0.368294	0.492064	R vs PR	NS
Rhodobacteraceae	0.379148	0.502448	R vs PR	NS
Enterococcaceae	0.394013	0.517936	R vs PR	NS
Caulobacteraceae	0.404232	0.527119	R vs PR	NS
Microbacteriaceae	0.409443	0.529677	R vs PR	NS
Cytophagaceae	0.425458	0.54606	R vs PR	NS
Planctomycetaceae	0.537889	0.679853	R vs PR	NS
Nocardioidaceae	0.550556	0.679853	R vs PR	NS
Patulibacteraceae	0.550556	0.679853	R vs PR	NS
Saprospiraceae	0.550556	0.679853	R vs PR	NS
Tsukamurellaceae	0.550556	0.679853	R vs PR	NS
Aeromonadaceae	0.563633	0.686152	R vs PR	NS
Coxiellaceae	0.576668	0.686152	R vs PR	NS
Methylocystaceae	0.576668	0.686152	R vs PR	NS
Symbiobacteriaceae	0.576668	0.686152	R vs PR	NS
Beijerinckiaceae	0.576704	0.686152	R vs PR	NS
Brevibacteriaceae	0.589777	0.691608	R vs PR	NS
Dermabacteraceae	0.589777	0.691608	R vs PR	NS
Turicibacteraceae	0.599624	0.698133	R vs PR	NS
Thermaceae	0.616718	0.712944	R vs PR	NS
Chitinophagaceae	0.660125	0.75775	R vs PR	NS
[Chthoniobacteraceae]	0.67638	0.770978	R vs PR	NS
Alteromonadaceae	0.68192	0.771896	R vs PR	NS
Bradyrhizobiaceae	0.693346	0.779416	R vs PR	NS
Opitutaceae	0.715789	0.799134	R vs PR	NS
Mycobacteriaceae	0.746234	0.827457	R vs PR	NS
Sphingobacteriaceae	0.777314	0.852942	R vs PR	NS
Flavobacteriaceae	0.779683	0.852942	R vs PR	NS
Carnobacteriaceae	0.892339	0.969675	R vs PR	NS
Streptococcaceae	0.953669	1	R vs PR	NS
Micromonosporaceae	0.981348	1	R vs PR	NS
RFP12	0.981348	1	R vs PR	NS
A4b	1	1	R vs PR	NS
C111	1	1	R vs PR	NS
Cellulomonadaceae	1	1	R vs PR	NS
Cryomorphaceae	1	1	R vs PR	NS
Frankiaceae	1	1	R vs PR	NS
Nakamurellaceae	1	1	R vs PR	NS
Paenibacillaceae	1	1	R vs PR	NS
Phyllobacteriaceae	1	1	R vs PR	NS
Sinobacteraceae	1	1	R vs PR	NS
Spirochaetaceae	1	1	R vs PR	NS
Kineosporiaceae	0.139105	0.601183	R vs PA	S
p-2534-18B5	0.139105	0.601183	R vs PA	S
Bartonellaceae	0.139168	0.601183	R vs PA	S
Methylocystaceae	0.139168	0.601183	R vs PA	S
Victivallaceae	0.139168	0.601183	R vs PA	S
Xanthobacteraceae	0.139168	0.601183	R vs PA	S
Prevotellaceae	0.177357	0.601183	R vs PA	S
Alcaligenaceae	0.18309	0.601183	R vs PA	S
Crenotrichaceae	0.183943	0.601183	R vs PA	S
Promicromonosporaceae	0.184013	0.601183	R vs PA	S
Lachnospiraceae	0.187207	0.601183	R vs PA	S
Erysipelotrichaceae	0.189038	0.601183	R vs PA	S
Mycoplasmataceae	0.195318	0.601183	R vs PA	S
Moraxellaceae	0.199608	0.601183	R vs PA	S
Sinobacteraceae	0.209257	0.601183	R vs PA	S
Streptococcaceae	0.211191	0.601183	R vs PA	S
Hyphomicrobiaceae	0.215789	0.601183	R vs PA	S
0319-6G20	0.217424	0.601183	R vs PA	S
Rikenellaceae	0.227638	0.601183	R vs PA	S
Carnobacteriaceae	0.2394	0.601183	R vs PA	S
Pasteurellaceae	0.239816	0.601183	R vs PA	S
Coriobacteriaceae	0.250341	0.601183	R vs PA	S
Ruminococcaceae	0.2527	0.601183	R vs PA	S
Campylobacteraceae	0.260446	0.601183	R vs PA	S
Ellin6075	0.262871	0.601183	R vs PA	S
[Tissierellaceae]	0.280459	0.601183	R vs PA	S
Bdellovibrionaceae	0.286909	0.601183	R vs PA	S
Veillonellaceae	0.300323	0.601183	R vs PA	S
Procabacteriaceae	0.30649	0.601183	R vs PA	S
[Kouleothrixaceae]	0.308224	0.601183	R vs PA	S
Actinosynnemataceae	0.308224	0.601183	R vs PA	S
Bacteriovoracaceae	0.308224	0.601183	R vs PA	S
Brevibacteriaceae	0.308224	0.601183	R vs PA	S
Chamaesiphonaceae	0.308224	0.601183	R vs PA	S
Cystobacterineae	0.308224	0.601183	R vs PA	S
Desulfobacteraceae	0.308224	0.601183	R vs PA	S
EtOH8	0.308224	0.601183	R vs PA	S
Marinilabiaceae	0.308224	0.601183	R vs PA	S
Nitrospiraceae	0.308224	0.601183	R vs PA	S
RB40	0.308224	0.601183	R vs PA	S
Rhodothermaceae	0.308224	0.601183	R vs PA	S
Sporichthyaceae	0.308224	0.601183	R vs PA	S
Streptosporangiaceae	0.308224	0.601183	R vs PA	S
Succinivibrionaceae	0.308224	0.601183	R vs PA	S
Synergistaceae	0.308224	0.601183	R vs PA	S
Syntrophobacteraceae	0.308224	0.601183	R vs PA	S
Syntrophomonadaceae	0.308224	0.601183	R vs PA	S
Bifidobacteriaceae	0.316736	0.601183	R vs PA	S
Beijerinckiaceae	0.320836	0.601183	R vs PA	S
Enterobacteriaceae	0.34105	0.601183	R vs PA	S
Porphyromonadaceae	0.345699	0.601183	R vs PA	S
Cryomorphaceae	0.348026	0.601183	R vs PA	S
Sphingobacteriaceae	0.348985	0.601183	R vs PA	S
Peptostreptococcaceae	0.35028	0.601183	R vs PA	S
Gaiellaceae	0.357296	0.601183	R vs PA	S
[Thermicanaceae]	0.360955	0.601183	R vs PA	S
A1-B1	0.360955	0.601183	R vs PA	S
Aurantimonadaceae	0.360955	0.601183	R vs PA	S
Cellulomonadaceae	0.360955	0.601183	R vs PA	S
Chthonomonadaceae	0.360955	0.601183	R vs PA	S
Conexibacteraceae	0.360955	0.601183	R vs PA	S
Cryptosporangiaceae	0.360955	0.601183	R vs PA	S
EB1017	0.360955	0.601183	R vs PA	S
Erythrobacteraceae	0.360955	0.601183	R vs PA	S
Eubacteriaceae	0.360955	0.601183	R vs PA	S
Haliangiaceae	0.360955	0.601183	R vs PA	S
Holophagaceae	0.360955	0.601183	R vs PA	S
JTB36	0.360955	0.601183	R vs PA	S
Pirellulaceae	0.360955	0.601183	R vs PA	S
Pseudoalteromonadaceae	0.360955	0.601183	R vs PA	S
Psychromonadaceae	0.360955	0.601183	R vs PA	S
RF16	0.360955	0.601183	R vs PA	S
SAGMA-X	0.360955	0.601183	R vs PA	S
Sanguibacteraceae	0.360955	0.601183	R vs PA	S
Solibacteraceae	0.360955	0.601183	R vs PA	S
Solirubrobacteraceae	0.360955	0.601183	R vs PA	S
Thermoactinomycetaceae	0.360955	0.601183	R vs PA	S
Turicibacteraceae	0.36652	0.601183	R vs PA	S
Dermacoccaceae	0.366564	0.601183	R vs PA	S
Desulfovibrionaceae	0.367937	0.601183	R vs PA	S
Micromonosporaceae	0.374629	0.6067	R vs PA	S
Sphingomonadaceae	0.398923	0.640376	R vs PA	S
mitochondria	0.405938	0.645971	R vs PA	S
Halomonadaceae	0.411768	0.647136	R vs PA	S
Peptococcaceae	0.413743	0.647136	R vs PA	S
Cytophagaceae	0.431309	0.668895	R vs PA	S
Chitinophagaceae	0.437007	0.672036	R vs PA	S
Propionibacteriaceae	0.445736	0.679748	R vs PA	S
Bacteroidaceae	0.476429	0.715911	R vs PA	S
S24-7	0.48674	0.715911	R vs PA	S
Helicobacteraceae	0.488636	0.715911	R vs PA	S
Coxiellaceae	0.495554	0.715911	R vs PA	S
Gordoniaceae	0.495554	0.715911	R vs PA	S
Deferribacteraceae	0.499548	0.715911	R vs PA	S
211ds20	0.508571	0.715911	R vs PA	S
Dermabacteraceae	0.508571	0.715911	R vs PA	S
HTCC2089	0.508571	0.715911	R vs PA	S
OM27	0.508571	0.715911	R vs PA	S
[Odoribacteraceae]	0.529684	0.73994	R vs PA	S
Planctomycetaceae	0.535556	0.742476	R vs PA	S
Nocardioidaceae	0.546549	0.752019	R vs PA	S
Rhodospirillaceae	0.568598	0.776518	R vs PA	S
Enterococcaceae	0.57699	0.777559	R vs PA	S
Rhodocyclaceae	0.577858	0.777559	R vs PA	S
Micrococcaceae	0.587078	0.784199	R vs PA	S
Mycobacteriaceae	0.633654	0.834285	R vs PA	S
Pseudonocardiaceae	0.634687	0.834285	R vs PA	S
[Paraprevotellaceae]	0.638251	0.834285	R vs PA	S
Saprospiraceae	0.643621	0.835337	R vs PA	S
Phyllobacteriaceae	0.71813	0.914956	R vs PA	S
Opitutaceae	0.719966	0.914956	R vs PA	S
Patulibacteraceae	0.719966	0.914956	R vs PA	S
[Mogibacteriaceae]	0.72584	0.91606	R vs PA	S
Methylobacteriaceae	0.763658	0.956064	R vs PA	S
Vibrionaceae	0.768805	0.956064	R vs PA	S
Comamonadaceae	0.77321	0.956064	R vs PA	S
Pseudomonadaceae	0.785503	0.962159	R vs PA	S
Bacillaceae	0.788655	0.962159	R vs PA	S
Oxalobacteraceae	0.809866	0.965286	R vs PA	S
Alteromonadaceae	0.81316	0.965286	R vs PA	S
Bradyrhizobiaceae	0.827869	0.965286	R vs PA	S
Aerococcaceae	0.839843	0.965286	R vs PA	S
Xanthomonadaceae	0.841803	0.965286	R vs PA	S
[Chthoniobacteraceae]	0.842297	0.965286	R vs PA	S
Aeromonadaceae	0.845339	0.965286	R vs PA	S
Planococcaceae	0.885088	0.965286	R vs PA	S
Staphylococcaceae	0.891744	0.965286	R vs PA	S
Thermaceae	0.899457	0.965286	R vs PA	S
Dehalobacteriaceae	0.899568	0.965286	R vs PA	S
Christensenellaceae	0.907467	0.965286	R vs PA	S
Leuconostocaceae	0.922965	0.965286	R vs PA	S
Legionellaceae	0.928054	0.965286	R vs PA	S
mb2424	0.928054	0.965286	R vs PA	S
Brucellaceae	0.940057	0.965286	R vs PA	S
Geodermatophilaceae	0.940057	0.965286	R vs PA	S
Methanosarcinaceae	0.940057	0.965286	R vs PA	S
Methylophilaceae	0.940057	0.965286	R vs PA	S
Shewanellaceae	0.940057	0.965286	R vs PA	S
Streptomycetaceae	0.940057	0.965286	R vs PA	S
Symbiobacteriaceae	0.940057	0.965286	R vs PA	S
[Chromatiaceae]	0.956817	0.965286	R vs PA	S
Acidobacteriaceae	0.960011	0.965286	R vs PA	S
ACK-M1	0.960011	0.965286	R vs PA	S
Deinococcaceae	0.960011	0.965286	R vs PA	S
Intrasporangiaceae	0.960011	0.965286	R vs PA	S
Isosphaeraceae	0.960011	0.965286	R vs PA	S
Polyangiaceae	0.960011	0.965286	R vs PA	S
Syntrophaceae	0.960011	0.965286	R vs PA	S
Thiobacteraceae	0.960011	0.965286	R vs PA	S
Tsukamurellaceae	0.960011	0.965286	R vs PA	S
Rhodobacteraceae	0.967696	0.967696	R vs PA	S
[Mogibacteriaceae]	0.00954038	0.697904	R vs PA	NS
Anaeroplasmataceae	0.029739	0.697904	R vs PA	NS
Pseudonocardiaceae	0.0318161	0.697904	R vs PA	NS
Lactobacillaceae	0.0420903	0.697904	R vs PA	NS
Acetobacteraceae	0.0477306	0.697904	R vs PA	NS
Nocardiaceae	0.0557214	0.697904	R vs PA	NS
mitochondria	0.0586997	0.697904	R vs PA	NS
Hyphomicrobiaceae	0.0652279	0.697904	R vs PA	NS
Leptotrichiaceae	0.0750911	0.697904	R vs PA	NS
Mycobacteriaceae	0.0777393	0.697904	R vs PA	NS
Rickettsiaceae	0.110025	0.697904	R vs PA	NS
[Barnesiellaceae]	0.117946	0.697904	R vs PA	NS
Prevotellaceae	0.118419	0.697904	R vs PA	NS
Nocardioidaceae	0.120193	0.697904	R vs PA	NS
211ds20	0.132539	0.697904	R vs PA	NS
Brucellaceae	0.132539	0.697904	R vs PA	NS
Eubacteriaceae	0.132539	0.697904	R vs PA	NS
Pirellulaceae	0.132539	0.697904	R vs PA	NS
Solibacteraceae	0.132539	0.697904	R vs PA	NS
Syntrophobacteraceae	0.132598	0.697904	R vs PA	NS
Veillonellaceae	0.160441	0.697904	R vs PA	NS
[Odoribacteraceae]	0.162924	0.697904	R vs PA	NS
Phyllobacteriaceae	0.181199	0.697904	R vs PA	NS
Leuconostocaceae	0.181806	0.697904	R vs PA	NS
Cardiobacteriaceae	0.191247	0.697904	R vs PA	NS
Methanosarcinaceae	0.191247	0.697904	R vs PA	NS
Acidobacteriaceae	0.191316	0.697904	R vs PA	NS
Methylocystaceae	0.191316	0.697904	R vs PA	NS
[Chthoniobacteraceae]	0.211631	0.697904	R vs PA	NS
Erysipelotrichaceae	0.22078	0.697904	R vs PA	NS
Micromonosporaceae	0.234516	0.697904	R vs PA	NS
Rhizobiaceae	0.240197	0.697904	R vs PA	NS
Streptococcaceae	0.242175	0.697904	R vs PA	NS
Ellin6075	0.24844	0.697904	R vs PA	NS
Vibrionaceae	0.25966	0.697904	R vs PA	NS
Coriobacteriaceae	0.259671	0.697904	R vs PA	NS
Pasteurellaceae	0.268692	0.697904	R vs PA	NS
Corynebacteriaceae	0.293127	0.697904	R vs PA	NS
[Acidaminobacteraceae]	0.299758	0.697904	R vs PA	NS
[Exiguobacteraceae]	0.299758	0.697904	R vs PA	NS
Bdellovibrionaceae	0.299758	0.697904	R vs PA	NS
Cenarchaeaceae	0.299758	0.697904	R vs PA	NS
Cryptosporangiaceae	0.299758	0.697904	R vs PA	NS
Dietziaceae	0.299758	0.697904	R vs PA	NS
EtOH8	0.299758	0.697904	R vs PA	NS
Gaiellaceae	0.299758	0.697904	R vs PA	NS
Holophagaceae	0.299758	0.697904	R vs PA	NS
Hyphomonadaceae	0.299758	0.697904	R vs PA	NS
Jonesiaceae	0.299758	0.697904	R vs PA	NS
Koribacteraceae	0.299758	0.697904	R vs PA	NS
Methanomicrobiaceae	0.299758	0.697904	R vs PA	NS
Myxococcaceae	0.299758	0.697904	R vs PA	NS
PRR-10	0.299758	0.697904	R vs PA	NS
RB40	0.299758	0.697904	R vs PA	NS
RF16	0.299758	0.697904	R vs PA	NS
Rhodothermaceae	0.299758	0.697904	R vs PA	NS
Rivulariaceae	0.299758	0.697904	R vs PA	NS
SAGMA-X	0.299758	0.697904	R vs PA	NS
Shewanellaceae	0.299758	0.697904	R vs PA	NS
Syntrophaceae	0.299758	0.697904	R vs PA	NS
Thiobacteraceae	0.299758	0.697904	R vs PA	NS
Trueperaceae	0.299758	0.697904	R vs PA	NS
WCHB1-25	0.299758	0.697904	R vs PA	NS
Methanobacteriaceae	0.307247	0.697904	R vs PA	NS
Burkholderiaceae	0.314389	0.697904	R vs PA	NS
Cytophagaceae	0.335423	0.697904	R vs PA	NS
Fusobacteriaceae	0.336062	0.697904	R vs PA	NS
[Paraprevotellaceae]	0.339966	0.697904	R vs PA	NS
Bacteroidaceae	0.352251	0.697904	R vs PA	NS
Sphingomonadaceae	0.353227	0.697904	R vs PA	NS
Actinomycetaceae	0.359413	0.697904	R vs PA	NS
Aeromonadaceae	0.368136	0.697904	R vs PA	NS
[Fimbriimonadaceae]	0.368817	0.697904	R vs PA	NS
[Pedosphaeraceae]	0.368817	0.697904	R vs PA	NS
125ds10	0.368817	0.697904	R vs PA	NS
Bacteriovoracaceae	0.368817	0.697904	R vs PA	NS
Cellulomonadaceae	0.368817	0.697904	R vs PA	NS
Dermacoccaceae	0.368817	0.697904	R vs PA	NS
Dethiosulfovibrionaceae	0.368817	0.697904	R vs PA	NS
Ellin515	0.368817	0.697904	R vs PA	NS
Frankiaceae	0.368817	0.697904	R vs PA	NS
LD19	0.368817	0.697904	R vs PA	NS
Methanocorpusculaceae	0.368817	0.697904	R vs PA	NS
Methylococcaceae	0.368817	0.697904	R vs PA	NS
Moritellaceae	0.368817	0.697904	R vs PA	NS
Patulibacteraceae	0.368817	0.697904	R vs PA	NS
Rubrobacteraceae	0.368817	0.697904	R vs PA	NS
Sanguibacteraceae	0.368817	0.697904	R vs PA	NS
Synechococcaceae	0.368817	0.697904	R vs PA	NS
Tsukamurellaceae	0.368817	0.697904	R vs PA	NS
Geobacteraceae	0.373058	0.697904	R vs PA	NS
Bradyrhizobiaceae	0.374874	0.697904	R vs PA	NS
Dehalobacteriaceae	0.374874	0.697904	R vs PA	NS
Intrasporangiaceae	0.374874	0.697904	R vs PA	NS
Rhodospirillaceae	0.384615	0.708501	R vs PA	NS
Ruminococcaceae	0.390207	0.711316	R vs PA	NS
Xanthomonadaceae	0.396499	0.715333	R vs PA	NS
[Weeksellaceae]	0.41606	0.742964	R vs PA	NS
Carnobacteriaceae	0.457592	0.807393	R vs PA	NS
Verrucomicrobiaceae	0.461367	0.807393	R vs PA	NS
Clostridiaceae	0.476213	0.808819	R vs PA	NS
A4b	0.477191	0.808819	R vs PA	NS
Caldicoprobacteraceae	0.477191	0.808819	R vs PA	NS
S24-7	0.487498	0.808819	R vs PA	NS
Xanthobacteraceae	0.489732	0.808819	R vs PA	NS
Beijerinckiaceae	0.489913	0.808819	R vs PA	NS
Comamonadaceae	0.510833	0.835475	R vs PA	NS
[Tissierellaceae]	0.528746	0.854323	R vs PA	NS
Bifidobacteriaceae	0.53492	0.854323	R vs PA	NS
Rhodobacteraceae	0.537003	0.854323	R vs PA	NS
Propionibacteriaceae	0.54887	0.861924	R vs PA	NS
0319-6G20	0.553478	0.861924	R vs PA	NS
Methylobacteriaceae	0.556556	0.861924	R vs PA	NS
Coxiellaceae	0.564274	0.866211	R vs PA	NS
Bacillaceae	0.572522	0.871229	R vs PA	NS
Peptostreptococcaceae	0.590505	0.875763	R vs PA	NS
Oxalobacteraceae	0.593079	0.875763	R vs PA	NS
Rhodocyclaceae	0.614946	0.875763	R vs PA	NS
Helicobacteraceae	0.6189	0.875763	R vs PA	NS
Pseudomonadaceae	0.62154	0.875763	R vs PA	NS
Halomonadaceae	0.625957	0.875763	R vs PA	NS
Procabacteriaceae	0.627707	0.875763	R vs PA	NS
Porphyromonadaceae	0.63938	0.875763	R vs PA	NS
C111	0.640417	0.875763	R vs PA	NS
JTB36	0.640417	0.875763	R vs PA	NS
Micrococcaceae	0.653156	0.875763	R vs PA	NS
Sphingobacteriaceae	0.654802	0.875763	R vs PA	NS
Aurantimonadaceae	0.654914	0.875763	R vs PA	NS
Gemmataceae	0.654914	0.875763	R vs PA	NS
Haliangiaceae	0.654914	0.875763	R vs PA	NS
Enterobacteriaceae	0.655571	0.875763	R vs PA	NS
Symbiobacteriaceae	0.669746	0.880925	R vs PA	NS
Neisseriaceae	0.675118	0.880925	R vs PA	NS
Campylobacteraceae	0.676648	0.880925	R vs PA	NS
Brevibacteriaceae	0.684605	0.880925	R vs PA	NS
Thermaceae	0.684605	0.880925	R vs PA	NS
Mycoplasmataceae	0.721481	0.9216	R vs PA	NS
Turicibacteraceae	0.728137	0.923362	R vs PA	NS
Planococcaceae	0.738307	0.929523	R vs PA	NS
Microbacteriaceae	0.743735	0.929668	R vs PA	NS
Aerococcaceae	0.765856	0.95053	R vs PA	NS
Opitutaceae	0.772924	0.952547	R vs PA	NS
Desulfovibrionaceae	0.782302	0.957363	R vs PA	NS
Alteromonadaceae	0.810095	0.965163	R vs PA	NS
Paenibacillaceae	0.813469	0.965163	R vs PA	NS
Spirochaetaceae	0.846939	0.965163	R vs PA	NS
Caulobacteraceae	0.863243	0.965163	R vs PA	NS
Flavobacteriaceae	0.871301	0.965163	R vs PA	NS
Enterococcaceae	0.879891	0.965163	R vs PA	NS
Gemellaceae	0.886918	0.965163	R vs PA	NS
Peptococcaceae	0.89163	0.965163	R vs PA	NS
Dermabacteraceae	0.901083	0.965163	R vs PA	NS
Chitinophagaceae	0.906076	0.965163	R vs PA	NS
Lachnospiraceae	0.90681	0.965163	R vs PA	NS
Staphylococcaceae	0.918761	0.965163	R vs PA	NS
Cryomorphaceae	0.921441	0.965163	R vs PA	NS
Deferribacteraceae	0.921441	0.965163	R vs PA	NS
Marinilabiaceae	0.921441	0.965163	R vs PA	NS
Planctomycetaceae	0.921441	0.965163	R vs PA	NS
RFP12	0.921441	0.965163	R vs PA	NS
Saprospiraceae	0.921441	0.965163	R vs PA	NS
Christensenellaceae	0.92929	0.965163	R vs PA	NS
Sinobacteraceae	0.92929	0.965163	R vs PA	NS
mb2424	0.94103	0.965163	R vs PA	NS
Methylophilaceae	0.94103	0.965163	R vs PA	NS
Nakamurellaceae	0.94103	0.965163	R vs PA	NS
Promicromonosporaceae	0.94103	0.965163	R vs PA	NS
Psychromonadaceae	0.94103	0.965163	R vs PA	NS
R4-41B	0.94103	0.965163	R vs PA	NS
Streptomycetaceae	0.94103	0.965163	R vs PA	NS
Moraxellaceae	0.943102	0.965163	R vs PA	NS
Gracilibacteraceae	0.960673	0.971779	R vs PA	NS
Legionellaceae	0.960673	0.971779	R vs PA	NS
Rikenellaceae	0.993647	0.999357	R vs PA	NS
Alcaligenaceae	1	1	R vs PA	NS
Rickettsiaceae	3.30078e-08	5.54531e-06	PR vs PA	S
mitochondria	7.0034e-08	5.88286e-06	PR vs PA	S
Leuconostocaceae	3.23469e-07	1.81142e-05	PR vs PA	S
Caulobacteraceae	5.07776e-05	0.00213266	PR vs PA	S
Nocardiaceae	0.000328122	0.00918665	PR vs PA	S
Actinomycetaceae	0.000360372	0.00918665	PR vs PA	S
Corynebacteriaceae	0.000382777	0.00918665	PR vs PA	S
Gemellaceae	0.000775563	0.015195	PR vs PA	S
Coriobacteriaceae	0.000814017	0.015195	PR vs PA	S
Pasteurellaceae	0.00107432	0.017246	PR vs PA	S
Carnobacteriaceae	0.00113451	0.017246	PR vs PA	S
Lachnospiraceae	0.00126922	0.017246	PR vs PA	S
Leptotrichiaceae	0.00135727	0.017246	PR vs PA	S
Moraxellaceae	0.00143716	0.017246	PR vs PA	S
Prevotellaceae	0.00206057	0.0230783	PR vs PA	S
Bifidobacteriaceae	0.00341429	0.03585	PR vs PA	S
Rhizobiaceae	0.00430727	0.0404181	PR vs PA	S
Lactobacillaceae	0.00443729	0.0404181	PR vs PA	S
Burkholderiaceae	0.00472996	0.0404181	PR vs PA	S
Rikenellaceae	0.00482995	0.0404181	PR vs PA	S
Erysipelotrichaceae	0.00505226	0.0404181	PR vs PA	S
Acetobacteraceae	0.00549336	0.0419493	PR vs PA	S
Veillonellaceae	0.00628283	0.0452935	PR vs PA	S
[Barnesiellaceae]	0.00670874	0.0452935	PR vs PA	S
Verrucomicrobiaceae	0.00674011	0.0452935	PR vs PA	S
Flavobacteriaceae	0.00737054	0.047625	PR vs PA	S
Porphyromonadaceae	0.0103532	0.0644199	PR vs PA	S
Clostridiaceae	0.0136232	0.0812045	PR vs PA	S
[Odoribacteraceae]	0.0140175	0.0812045	PR vs PA	S
Micromonosporaceae	0.0151801	0.0824892	PR vs PA	S
Methanobacteriaceae	0.0152212	0.0824892	PR vs PA	S
Pseudomonadaceae	0.0159938	0.0830928	PR vs PA	S
Micrococcaceae	0.0163218	0.0830928	PR vs PA	S
Campylobacteraceae	0.0171337	0.0846608	PR vs PA	S
Ruminococcaceae	0.0182447	0.0875744	PR vs PA	S
[Weeksellaceae]	0.0190921	0.0890965	PR vs PA	S
Neisseriaceae	0.021594	0.0980482	PR vs PA	S
S24-7	0.0251783	0.111314	PR vs PA	S
Bacteroidaceae	0.0265019	0.112332	PR vs PA	S
Staphylococcaceae	0.0267458	0.112332	PR vs PA	S
Nakamurellaceae	0.0317213	0.12998	PR vs PA	S
Desulfovibrionaceae	0.0325688	0.130275	PR vs PA	S
Peptostreptococcaceae	0.0333796	0.130413	PR vs PA	S
Planococcaceae	0.0356372	0.136069	PR vs PA	S
Vibrionaceae	0.0366697	0.1369	PR vs PA	S
Geobacteraceae	0.0384175	0.140307	PR vs PA	S
Fusobacteriaceae	0.049358	0.173795	PR vs PA	S
Anaeroplasmataceae	0.0496557	0.173795	PR vs PA	S
Comamonadaceae	0.0533996	0.18024	PR vs PA	S
Rhodobacteraceae	0.0536428	0.18024	PR vs PA	S
Oxalobacteraceae	0.0572102	0.185166	PR vs PA	S
Sphingomonadaceae	0.0573132	0.185166	PR vs PA	S
Methylobacteriaceae	0.0616356	0.190255	PR vs PA	S
Spirochaetaceae	0.0647127	0.190255	PR vs PA	S
[Paraprevotellaceae]	0.0650023	0.190255	PR vs PA	S
Bdellovibrionaceae	0.0659761	0.190255	PR vs PA	S
Dehalobacteriaceae	0.066064	0.190255	PR vs PA	S
Dethiosulfovibrionaceae	0.066064	0.190255	PR vs PA	S
[Tissierellaceae]	0.0668157	0.190255	PR vs PA	S
Alcaligenaceae	0.0691768	0.193695	PR vs PA	S
Propionibacteriaceae	0.125011	0.334003	PR vs PA	S
[Chromatiaceae]	0.139105	0.334003	PR vs PA	S
211ds20	0.139105	0.334003	PR vs PA	S
Cardiobacteriaceae	0.139105	0.334003	PR vs PA	S
HTCC2089	0.139105	0.334003	PR vs PA	S
OM27	0.139105	0.334003	PR vs PA	S
p-2534-18B5	0.139105	0.334003	PR vs PA	S
Bartonellaceae	0.139168	0.334003	PR vs PA	S
Deferribacteraceae	0.139168	0.334003	PR vs PA	S
Victivallaceae	0.139168	0.334003	PR vs PA	S
0319-6G20	0.148778	0.352038	PR vs PA	S
Beijerinckiaceae	0.165201	0.385469	PR vs PA	S
Streptococcaceae	0.17558	0.404076	PR vs PA	S
Nitrososphaeraceae	0.184013	0.412189	PR vs PA	S
Solibacteraceae	0.184013	0.412189	PR vs PA	S
Paenibacillaceae	0.204175	0.451334	PR vs PA	S
Alteromonadaceae	0.216571	0.472519	PR vs PA	S
Hyphomicrobiaceae	0.221797	0.475061	PR vs PA	S
Microbacteriaceae	0.237032	0.475061	PR vs PA	S
Sphingobacteriaceae	0.249664	0.475061	PR vs PA	S
Rhodospirillaceae	0.255486	0.475061	PR vs PA	S
Halomonadaceae	0.261687	0.475061	PR vs PA	S
Ellin6075	0.262871	0.475061	PR vs PA	S
Turicibacteraceae	0.269764	0.475061	PR vs PA	S
Acidobacteriaceae	0.308224	0.475061	PR vs PA	S
ACK-M1	0.308224	0.475061	PR vs PA	S
Actinosynnemataceae	0.308224	0.475061	PR vs PA	S
Brevibacteriaceae	0.308224	0.475061	PR vs PA	S
Chamaesiphonaceae	0.308224	0.475061	PR vs PA	S
Cystobacterineae	0.308224	0.475061	PR vs PA	S
Deinococcaceae	0.308224	0.475061	PR vs PA	S
Dermacoccaceae	0.308224	0.475061	PR vs PA	S
Desulfobacteraceae	0.308224	0.475061	PR vs PA	S
Geodermatophilaceae	0.308224	0.475061	PR vs PA	S
Marinilabiaceae	0.308224	0.475061	PR vs PA	S
Methanosarcinaceae	0.308224	0.475061	PR vs PA	S
Nitrospiraceae	0.308224	0.475061	PR vs PA	S
Polyangiaceae	0.308224	0.475061	PR vs PA	S
Rhodothermaceae	0.308224	0.475061	PR vs PA	S
Shewanellaceae	0.308224	0.475061	PR vs PA	S
Sporichthyaceae	0.308224	0.475061	PR vs PA	S
Streptosporangiaceae	0.308224	0.475061	PR vs PA	S
Succinivibrionaceae	0.308224	0.475061	PR vs PA	S
Symbiobacteriaceae	0.308224	0.475061	PR vs PA	S
Synergistaceae	0.308224	0.475061	PR vs PA	S
Syntrophaceae	0.308224	0.475061	PR vs PA	S
Syntrophobacteraceae	0.308224	0.475061	PR vs PA	S
Syntrophomonadaceae	0.308224	0.475061	PR vs PA	S
Thiobacteraceae	0.308224	0.475061	PR vs PA	S
Procabacteriaceae	0.337809	0.497053	PR vs PA	S
Bradyrhizobiaceae	0.35392	0.497053	PR vs PA	S
Pseudonocardiaceae	0.357296	0.497053	PR vs PA	S
A1-B1	0.360955	0.497053	PR vs PA	S
Crenotrichaceae	0.360955	0.497053	PR vs PA	S
EB1017	0.360955	0.497053	PR vs PA	S
Eubacteriaceae	0.360955	0.497053	PR vs PA	S
Gracilibacteraceae	0.360955	0.497053	PR vs PA	S
Hyphomonadaceae	0.360955	0.497053	PR vs PA	S
Microthrixaceae	0.360955	0.497053	PR vs PA	S
Oceanospirillaceae	0.360955	0.497053	PR vs PA	S
RFP12	0.360955	0.497053	PR vs PA	S
Thermomonosporaceae	0.360955	0.497053	PR vs PA	S
Bacteriovoracaceae	0.366564	0.500672	PR vs PA	S
Helicobacteraceae	0.416091	0.563737	PR vs PA	S
Planctomycetaceae	0.461797	0.620655	PR vs PA	S
Mycoplasmataceae	0.476278	0.628235	PR vs PA	S
Coxiellaceae	0.495554	0.628235	PR vs PA	S
Gordoniaceae	0.495554	0.628235	PR vs PA	S
Thermaceae	0.495554	0.628235	PR vs PA	S
Xanthobacteraceae	0.495554	0.628235	PR vs PA	S
auto67_4W	0.508571	0.628235	PR vs PA	S
Gemmataceae	0.508571	0.628235	PR vs PA	S
Kineosporiaceae	0.508571	0.628235	PR vs PA	S
Legionellaceae	0.508571	0.628235	PR vs PA	S
mb2424	0.508571	0.628235	PR vs PA	S
Patulibacteraceae	0.508571	0.628235	PR vs PA	S
Aerococcaceae	0.53018	0.64909	PR vs PA	S
Dermabacteraceae	0.535556	0.64909	PR vs PA	S
Saprospiraceae	0.537045	0.64909	PR vs PA	S
Nocardioidaceae	0.546549	0.655859	PR vs PA	S
[Mogibacteriaceae]	0.555905	0.662354	PR vs PA	S
Christensenellaceae	0.570481	0.674936	PR vs PA	S
Xanthomonadaceae	0.616249	0.719174	PR vs PA	S
Chitinophagaceae	0.616435	0.719174	PR vs PA	S
[Kouleothrixaceae]	0.634687	0.725357	PR vs PA	S
Isosphaeraceae	0.634687	0.725357	PR vs PA	S
Sinobacteraceae	0.634687	0.725357	PR vs PA	S
Phyllobacteriaceae	0.658909	0.744261	PR vs PA	S
Enterococcaceae	0.661274	0.744261	PR vs PA	S
Methylophilaceae	0.664519	0.744261	PR vs PA	S
Bacillaceae	0.678691	0.7551	PR vs PA	S
Opitutaceae	0.695843	0.76909	PR vs PA	S
Methylocystaceae	0.806996	0.886113	PR vs PA	S
Mycobacteriaceae	0.821931	0.896653	PR vs PA	S
Cytophagaceae	0.852207	0.923682	PR vs PA	S
Peptococcaceae	0.875385	0.936387	PR vs PA	S
[Chthoniobacteraceae]	0.884102	0.936387	PR vs PA	S
Aeromonadaceae	0.888478	0.936387	PR vs PA	S
Rhodocyclaceae	0.890198	0.936387	PR vs PA	S
Enterobacteriaceae	0.891797	0.936387	PR vs PA	S
Brucellaceae	0.940057	0.960011	PR vs PA	S
EtOH8	0.940057	0.960011	PR vs PA	S
RB40	0.940057	0.960011	PR vs PA	S
Streptomycetaceae	0.940057	0.960011	PR vs PA	S
Cryomorphaceae	0.960011	0.960011	PR vs PA	S
Gaiellaceae	0.960011	0.960011	PR vs PA	S
Intrasporangiaceae	0.960011	0.960011	PR vs PA	S
Tsukamurellaceae	0.960011	0.960011	PR vs PA	S
mitochondria	1.73495e-10	2.13503e-08	PR vs PA	NS
Leuconostocaceae	2.54171e-10	2.13503e-08	PR vs PA	NS
Halomonadaceae	9.10513e-06	0.000509887	PR vs PA	NS
Enterobacteriaceae	0.00292724	0.122944	PR vs PA	NS
Rickettsiaceae	0.0042165	0.141675	PR vs PA	NS
[Tissierellaceae]	0.0055635	0.155778	PR vs PA	NS
Lactobacillaceae	0.0100774	0.215696	PR vs PA	NS
Staphylococcaceae	0.0120753	0.215696	PR vs PA	NS
Comamonadaceae	0.012587	0.215696	PR vs PA	NS
S24-7	0.012839	0.215696	PR vs PA	NS
Pseudomonadaceae	0.0241477	0.349537	PR vs PA	NS
Corynebacteriaceae	0.0249669	0.349537	PR vs PA	NS
[Weeksellaceae]	0.0285206	0.368574	PR vs PA	NS
Actinomycetaceae	0.0318219	0.381863	PR vs PA	NS
Xanthomonadaceae	0.0390949	0.437863	PR vs PA	NS
Neisseriaceae	0.0484242	0.478733	PR vs PA	NS
Rhodocyclaceae	0.0537351	0.478733	PR vs PA	NS
Lachnospiraceae	0.060083	0.478733	PR vs PA	NS
Gemellaceae	0.0627172	0.478733	PR vs PA	NS
Propionibacteriaceae	0.0627172	0.478733	PR vs PA	NS
Methylobacteriaceae	0.0628908	0.478733	PR vs PA	NS
Ellin6075	0.0659761	0.478733	PR vs PA	NS
0319-6G20	0.066064	0.478733	PR vs PA	NS
Rikenellaceae	0.0683905	0.478733	PR vs PA	NS
Cytophagaceae	0.0920869	0.523046	PR vs PA	NS
Bifidobacteriaceae	0.093822	0.523046	PR vs PA	NS
Leptotrichiaceae	0.103351	0.523046	PR vs PA	NS
Micrococcaceae	0.109923	0.523046	PR vs PA	NS
Ruminococcaceae	0.113821	0.523046	PR vs PA	NS
Campylobacteraceae	0.119178	0.523046	PR vs PA	NS
Rhodobacteraceae	0.127642	0.523046	PR vs PA	NS
Peptococcaceae	0.129647	0.523046	PR vs PA	NS
Mycobacteriaceae	0.133344	0.523046	PR vs PA	NS
Aeromonadaceae	0.133559	0.523046	PR vs PA	NS
Desulfovibrionaceae	0.135447	0.523046	PR vs PA	NS
211ds20	0.139105	0.523046	PR vs PA	NS
Christensenellaceae	0.139105	0.523046	PR vs PA	NS
Xanthobacteraceae	0.139105	0.523046	PR vs PA	NS
Caldicoprobacteraceae	0.139168	0.523046	PR vs PA	NS
Syntrophobacteraceae	0.139168	0.523046	PR vs PA	NS
Erysipelotrichaceae	0.152036	0.523046	PR vs PA	NS
Helicobacteraceae	0.157251	0.523046	PR vs PA	NS
Verrucomicrobiaceae	0.162902	0.523046	PR vs PA	NS
Procabacteriaceae	0.175732	0.523046	PR vs PA	NS
Aerococcaceae	0.177332	0.523046	PR vs PA	NS
Phyllobacteriaceae	0.177332	0.523046	PR vs PA	NS
Planococcaceae	0.181864	0.523046	PR vs PA	NS
Bacteroidaceae	0.18265	0.523046	PR vs PA	NS
Geodermatophilaceae	0.183943	0.523046	PR vs PA	NS
Nitrososphaeraceae	0.183943	0.523046	PR vs PA	NS
Patulibacteraceae	0.183943	0.523046	PR vs PA	NS
Tsukamurellaceae	0.183943	0.523046	PR vs PA	NS
Streptococcaceae	0.189471	0.523046	PR vs PA	NS
Porphyromonadaceae	0.201614	0.523046	PR vs PA	NS
Peptostreptococcaceae	0.203605	0.523046	PR vs PA	NS
Veillonellaceae	0.206048	0.523046	PR vs PA	NS
Moraxellaceae	0.208467	0.523046	PR vs PA	NS
Mycoplasmataceae	0.238671	0.523046	PR vs PA	NS
Alcaligenaceae	0.243561	0.523046	PR vs PA	NS
Coriobacteriaceae	0.247156	0.523046	PR vs PA	NS
Geobacteraceae	0.248136	0.523046	PR vs PA	NS
Coxiellaceae	0.255486	0.523046	PR vs PA	NS
Micromonosporaceae	0.263226	0.523046	PR vs PA	NS
Sphingomonadaceae	0.284866	0.523046	PR vs PA	NS
Fusobacteriaceae	0.291084	0.523046	PR vs PA	NS
[Acidaminobacteraceae]	0.308224	0.523046	PR vs PA	NS
[Exiguobacteraceae]	0.308224	0.523046	PR vs PA	NS
Aurantimonadaceae	0.308224	0.523046	PR vs PA	NS
Cenarchaeaceae	0.308224	0.523046	PR vs PA	NS
Cryptosporangiaceae	0.308224	0.523046	PR vs PA	NS
Deferribacteraceae	0.308224	0.523046	PR vs PA	NS
Dietziaceae	0.308224	0.523046	PR vs PA	NS
EtOH8	0.308224	0.523046	PR vs PA	NS
Gaiellaceae	0.308224	0.523046	PR vs PA	NS
Gemmataceae	0.308224	0.523046	PR vs PA	NS
Gracilibacteraceae	0.308224	0.523046	PR vs PA	NS
Haliangiaceae	0.308224	0.523046	PR vs PA	NS
Hyphomonadaceae	0.308224	0.523046	PR vs PA	NS
Jonesiaceae	0.308224	0.523046	PR vs PA	NS
JTB36	0.308224	0.523046	PR vs PA	NS
Koribacteraceae	0.308224	0.523046	PR vs PA	NS
Legionellaceae	0.308224	0.523046	PR vs PA	NS
Marinilabiaceae	0.308224	0.523046	PR vs PA	NS
mb2424	0.308224	0.523046	PR vs PA	NS
Methanomicrobiaceae	0.308224	0.523046	PR vs PA	NS
Methylophilaceae	0.308224	0.523046	PR vs PA	NS
Promicromonosporaceae	0.308224	0.523046	PR vs PA	NS
PRR-10	0.308224	0.523046	PR vs PA	NS
Psychromonadaceae	0.308224	0.523046	PR vs PA	NS
R4-41B	0.308224	0.523046	PR vs PA	NS
RB40	0.308224	0.523046	PR vs PA	NS
Rhodothermaceae	0.308224	0.523046	PR vs PA	NS
Rivulariaceae	0.308224	0.523046	PR vs PA	NS
SAGMA-X	0.308224	0.523046	PR vs PA	NS
Shewanellaceae	0.308224	0.523046	PR vs PA	NS
Streptomycetaceae	0.308224	0.523046	PR vs PA	NS
Syntrophaceae	0.308224	0.523046	PR vs PA	NS
Trueperaceae	0.308224	0.523046	PR vs PA	NS
WCHB1-25	0.308224	0.523046	PR vs PA	NS
Nocardioidaceae	0.31431	0.528041	PR vs PA	NS
[Mogibacteriaceae]	0.360955	0.536641	PR vs PA	NS
Acholeplasmataceae	0.360955	0.536641	PR vs PA	NS
auto67_4W	0.360955	0.536641	PR vs PA	NS
Beutenbergiaceae	0.360955	0.536641	PR vs PA	NS
Cellulomonadaceae	0.360955	0.536641	PR vs PA	NS
Conexibacteraceae	0.360955	0.536641	PR vs PA	NS
EB1017	0.360955	0.536641	PR vs PA	NS
Frankiaceae	0.360955	0.536641	PR vs PA	NS
HTCC2089	0.360955	0.536641	PR vs PA	NS
Methylocystaceae	0.360955	0.536641	PR vs PA	NS
Polyangiaceae	0.360955	0.536641	PR vs PA	NS
Pseudonocardiaceae	0.360955	0.536641	PR vs PA	NS
Solirubrobacteraceae	0.360955	0.536641	PR vs PA	NS
[Chthoniobacteraceae]	0.366564	0.540199	PR vs PA	NS
[Odoribacteraceae]	0.371374	0.542528	PR vs PA	NS
Turicibacteraceae	0.378891	0.548739	PR vs PA	NS
Carnobacteriaceae	0.391689	0.562425	PR vs PA	NS
Prevotellaceae	0.414197	0.589704	PR vs PA	NS
Oxalobacteraceae	0.423316	0.597622	PR vs PA	NS
Rhizobiaceae	0.451932	0.632705	PR vs PA	NS
Enterococcaceae	0.47938	0.665586	PR vs PA	NS
A4b	0.495554	0.682402	PR vs PA	NS
Dermabacteraceae	0.508571	0.684287	PR vs PA	NS
Solibacteraceae	0.508571	0.684287	PR vs PA	NS
Caulobacteraceae	0.509142	0.684287	PR vs PA	NS
Bacillaceae	0.519495	0.69266	PR vs PA	NS
Brucellaceae	0.535556	0.693188	PR vs PA	NS
Methanobacteriaceae	0.535556	0.693188	PR vs PA	NS
Pirellulaceae	0.535556	0.693188	PR vs PA	NS
Hyphomicrobiaceae	0.536396	0.693188	PR vs PA	NS
Acetobacteraceae	0.548947	0.703993	PR vs PA	NS
Chitinophagaceae	0.568598	0.72367	PR vs PA	NS
[Paraprevotellaceae]	0.57914	0.731545	PR vs PA	NS
Bradyrhizobiaceae	0.62015	0.777502	PR vs PA	NS
Bdellovibrionaceae	0.634687	0.784025	PR vs PA	NS
C111	0.634687	0.784025	PR vs PA	NS
Flavobacteriaceae	0.64757	0.790803	PR vs PA	NS
Planctomycetaceae	0.649588	0.790803	PR vs PA	NS
Pasteurellaceae	0.658531	0.795922	PR vs PA	NS
Saprospiraceae	0.664519	0.797423	PR vs PA	NS
Microbacteriaceae	0.720459	0.858419	PR vs PA	NS
Clostridiaceae	0.789143	0.933634	PR vs PA	NS
Paenibacillaceae	0.798653	0.938278	PR vs PA	NS
Anaeroplasmataceae	0.833325	0.965759	PR vs PA	NS
Spirochaetaceae	0.855177	0.965759	PR vs PA	NS
Vibrionaceae	0.868786	0.965759	PR vs PA	NS
Sphingobacteriaceae	0.879385	0.965759	PR vs PA	NS
Alteromonadaceae	0.899457	0.965759	PR vs PA	NS
Beijerinckiaceae	0.913781	0.965759	PR vs PA	NS
Eubacteriaceae	0.928054	0.965759	PR vs PA	NS
Sinobacteraceae	0.928054	0.965759	PR vs PA	NS
Brevibacteriaceae	0.940057	0.965759	PR vs PA	NS
Cryomorphaceae	0.940057	0.965759	PR vs PA	NS
Myxococcaceae	0.940057	0.965759	PR vs PA	NS
Nakamurellaceae	0.940057	0.965759	PR vs PA	NS
RF16	0.940057	0.965759	PR vs PA	NS
RFP12	0.940057	0.965759	PR vs PA	NS
Rhodospirillaceae	0.940057	0.965759	PR vs PA	NS
Symbiobacteriaceae	0.940057	0.965759	PR vs PA	NS
Burkholderiaceae	0.942458	0.965759	PR vs PA	NS
Nocardiaceae	0.954602	0.965759	PR vs PA	NS
Opitutaceae	0.956817	0.965759	PR vs PA	NS
[Barnesiellaceae]	0.960011	0.965759	PR vs PA	NS
Dehalobacteriaceae	0.960011	0.965759	PR vs PA	NS
Intrasporangiaceae	0.960011	0.965759	PR vs PA	NS
Thermaceae	0.960011	0.965759	PR vs PA	NS
Thiobacteraceae	0.960011	0.965759	PR vs PA	NS
Holophagaceae	0.980002	0.980002	PR vs PA	NS

## Sheet: 3.5
Genus	pvalue	fdr p	Diet	Treatment
Lactobacillus	1.93135e-09	5.29711e-07	R vs PR	S
Acetobacter	5.45909e-09	5.29711e-07	R vs PR	S
Leuconostoc	5.55641e-09	5.29711e-07	R vs PR	S
Weissella	6.93234e-07	4.95663e-05	R vs PR	S
Tatumella	2.89666e-06	0.000165689	R vs PR	S
Gluconobacter	8.6668e-06	0.000413117	R vs PR	S
Shuttleworthia	0.000651124	0.0233162	R vs PR	S
Vagococcus	0.000652201	0.0233162	R vs PR	S
Streptococcus	0.00189923	0.0603534	R vs PR	S
Granulicatella	0.00272758	0.0671692	R vs PR	S
Sarcina	0.00281569	0.0671692	R vs PR	S
Wolbachia	0.00286407	0.0671692	R vs PR	S
Blautia	0.00305315	0.0671692	R vs PR	S
Delftia	0.00353049	0.0721228	R vs PR	S
Pseudomonas	0.00398584	0.0740592	R vs PR	S
Lactococcus	0.00414317	0.0740592	R vs PR	S
Erwinia	0.00536304	0.0902253	R vs PR	S
Collinsella	0.00713584	0.111125	R vs PR	S
Actinomyces	0.00748017	0.111125	R vs PR	S
Bifidobacterium	0.007771	0.111125	R vs PR	S
Coprococcus	0.00884503	0.120461	R vs PR	S
Phytophthora	0.0108524	0.141081	R vs PR	S
Staphylococcus	0.014396	0.179011	R vs PR	S
Prevotella	0.0185127	0.22061	R vs PR	S
Peptoniphilus	0.0229578	0.262637	R vs PR	S
Serratia	0.0250216	0.265742	R vs PR	S
Vibrio	0.0250875	0.265742	R vs PR	S
Propionibacterium	0.0272731	0.278575	R vs PR	S
Dialister	0.0308336	0.301647	R vs PR	S
Bacteroides	0.0316413	0.301647	R vs PR	S
Corynebacterium	0.0360333	0.331716	R vs PR	S
Allobaculum	0.0371151	0.331716	R vs PR	S
Dehalobacterium	0.0418957	0.352545	R vs PR	S
Mucispirillum	0.0419109	0.352545	R vs PR	S
Paracoccus	0.0436358	0.356567	R vs PR	S
Rhodococcus	0.0471629	0.374683	R vs PR	S
Candidatus Portiera	0.0499744	0.386288	R vs PR	S
Anaerococcus	0.0564426	0.405654	R vs PR	S
Kocuria	0.0577185	0.405654	R vs PR	S
Akkermansia	0.0585378	0.405654	R vs PR	S
Enhydrobacter	0.0592433	0.405654	R vs PR	S
Rothia	0.0595716	0.405654	R vs PR	S
Aggregatibacter	0.0744922	0.422224	R vs PR	S
AF12	0.0814042	0.422224	R vs PR	S
Carnobacterium	0.0814042	0.422224	R vs PR	S
Dermacoccus	0.0814042	0.422224	R vs PR	S
Dyella	0.0814042	0.422224	R vs PR	S
Coprobacillus	0.0814933	0.422224	R vs PR	S
Cupriavidus	0.0814933	0.422224	R vs PR	S
Geobacillus	0.0814933	0.422224	R vs PR	S
Giesbergeria	0.0814933	0.422224	R vs PR	S
Capnocytophaga	0.081523	0.422224	R vs PR	S
Dorea	0.0818172	0.422224	R vs PR	S
Megasphaera	0.0818943	0.422224	R vs PR	S
Brevundimonas	0.0831019	0.422224	R vs PR	S
Acinetobacter	0.0847195	0.422224	R vs PR	S
Porphyromonas	0.0856099	0.422224	R vs PR	S
Acidovorax	0.0856259	0.422224	R vs PR	S
Salinibacterium	0.0880815	0.423406	R vs PR	S
Methylobacterium	0.0895295	0.423406	R vs PR	S
Gardnerella	0.0903069	0.423406	R vs PR	S
Parabacteroides	0.09935	0.458292	R vs PR	S
Gemella	0.111876	0.489442	R vs PR	S
Arcobacter	0.123308	0.489442	R vs PR	S
Odoribacter	0.1236	0.489442	R vs PR	S
[Prevotella]	0.133367	0.489442	R vs PR	S
Janthinobacterium	0.135358	0.489442	R vs PR	S
Sporosarcina	0.14418	0.489442	R vs PR	S
Sporomusa	0.151332	0.489442	R vs PR	S
Adlercreutzia	0.153451	0.489442	R vs PR	S
Enterobacter	0.160398	0.489442	R vs PR	S
Amaricoccus	0.160742	0.489442	R vs PR	S
Catenibacterium	0.160742	0.489442	R vs PR	S
Cloacibacterium	0.160742	0.489442	R vs PR	S
Dechloromonas	0.160742	0.489442	R vs PR	S
Kaistobacter	0.160742	0.489442	R vs PR	S
Kurthia	0.160742	0.489442	R vs PR	S
Oenococcus	0.160742	0.489442	R vs PR	S
Peptococcus	0.160742	0.489442	R vs PR	S
Rickettsia	0.160742	0.489442	R vs PR	S
Steroidobacter	0.160742	0.489442	R vs PR	S
BF311	0.160802	0.489442	R vs PR	S
Candidatus Nitrososphaera	0.160802	0.489442	R vs PR	S
Cellulosimicrobium	0.160802	0.489442	R vs PR	S
Rheinheimera	0.160802	0.489442	R vs PR	S
Slackia	0.160802	0.489442	R vs PR	S
Zoogloea	0.160802	0.489442	R vs PR	S
Novosphingobium	0.164915	0.489442	R vs PR	S
Succiniclasticum	0.164915	0.489442	R vs PR	S
Haemophilus	0.165175	0.489442	R vs PR	S
Anaerostipes	0.168561	0.489442	R vs PR	S
Acidaminococcus	0.169401	0.489442	R vs PR	S
[Ruminococcus]	0.179077	0.489442	R vs PR	S
Planctomyces	0.179612	0.489442	R vs PR	S
C39	0.189662	0.489442	R vs PR	S
Faecalibacterium	0.216438	0.489442	R vs PR	S
Bilophila	0.217093	0.489442	R vs PR	S
Veillonella	0.220893	0.489442	R vs PR	S
Methylibium	0.226852	0.489442	R vs PR	S
Achromobacter	0.259291	0.489442	R vs PR	S
Selenomonas	0.259291	0.489442	R vs PR	S
Sphingomonas	0.2731	0.489442	R vs PR	S
Ruminococcus	0.273498	0.489442	R vs PR	S
Rhodoferax	0.285818	0.489442	R vs PR	S
Neisseria	0.288561	0.489442	R vs PR	S
Pediococcus	0.289171	0.489442	R vs PR	S
Phascolarctobacterium	0.289226	0.489442	R vs PR	S
Finegoldia	0.292633	0.489442	R vs PR	S
Burkholderia	0.296984	0.489442	R vs PR	S
Fluviicola	0.296984	0.489442	R vs PR	S
Gemmata	0.29702	0.489442	R vs PR	S
Butyricimonas	0.304902	0.489442	R vs PR	S
Curtobacterium	0.304902	0.489442	R vs PR	S
Megamonas	0.304902	0.489442	R vs PR	S
Anoxybacillus	0.305884	0.489442	R vs PR	S
Atopobium	0.307025	0.489442	R vs PR	S
Alloiococcus	0.312817	0.489442	R vs PR	S
Luteibacter	0.312817	0.489442	R vs PR	S
Prosthecobacter	0.312817	0.489442	R vs PR	S
Sporocytophaga	0.312817	0.489442	R vs PR	S
Opitutus	0.313141	0.489442	R vs PR	S
Desulfovibrio	0.318774	0.489442	R vs PR	S
Leptotrichia	0.32908	0.489442	R vs PR	S
Actinoallomurus	0.333711	0.489442	R vs PR	S
Actinomycetospora	0.333711	0.489442	R vs PR	S
Anaerotruncus	0.333711	0.489442	R vs PR	S
Anaerovorax	0.333711	0.489442	R vs PR	S
Aquicella	0.333711	0.489442	R vs PR	S
Asticcacaulis	0.333711	0.489442	R vs PR	S
Azospirillum	0.333711	0.489442	R vs PR	S
Bdellovibrio	0.333711	0.489442	R vs PR	S
Bizionia	0.333711	0.489442	R vs PR	S
Blastococcus	0.333711	0.489442	R vs PR	S
Brachybacterium	0.333711	0.489442	R vs PR	S
Butyrivibrio	0.333711	0.489442	R vs PR	S
Candidatus Rhodoluna	0.333711	0.489442	R vs PR	S
Cellulomonas	0.333711	0.489442	R vs PR	S
Chitinimonas	0.333711	0.489442	R vs PR	S
Chthoniobacter	0.333711	0.489442	R vs PR	S
Collimonas	0.333711	0.489442	R vs PR	S
Couchioplanes	0.333711	0.489442	R vs PR	S
Cryptosporangium	0.333711	0.489442	R vs PR	S
Curvibacter	0.333711	0.489442	R vs PR	S
Cytophaga	0.333711	0.489442	R vs PR	S
Deinococcus	0.333711	0.489442	R vs PR	S
Dermabacter	0.333711	0.489442	R vs PR	S
Desulfomonile	0.333711	0.489442	R vs PR	S
Desulfosporosinus	0.333711	0.489442	R vs PR	S
Dokdonella	0.333711	0.489442	R vs PR	S
Erysipelothrix	0.333711	0.489442	R vs PR	S
Gelidibacter	0.333711	0.489442	R vs PR	S
Glaciecola	0.333711	0.489442	R vs PR	S
Hyphomicrobium	0.333711	0.489442	R vs PR	S
Kingella	0.333711	0.489442	R vs PR	S
Klebsiella	0.333711	0.489442	R vs PR	S
Leptothrix	0.333711	0.489442	R vs PR	S
Leucobacter	0.333711	0.489442	R vs PR	S
Luteimonas	0.333711	0.489442	R vs PR	S
Luteolibacter	0.333711	0.489442	R vs PR	S
Methanobrevibacter	0.333711	0.489442	R vs PR	S
Methanosarcina	0.333711	0.489442	R vs PR	S
Methylotenera	0.333711	0.489442	R vs PR	S
Mogibacterium	0.333711	0.489442	R vs PR	S
Moraxella	0.333711	0.489442	R vs PR	S
Morganella	0.333711	0.489442	R vs PR	S
Photobacterium	0.333711	0.489442	R vs PR	S
Providencia	0.333711	0.489442	R vs PR	S
Pseudoalteromonas	0.333711	0.489442	R vs PR	S
Psychromonas	0.333711	0.489442	R vs PR	S
Rhodobacter	0.333711	0.489442	R vs PR	S
Rickettsiella	0.333711	0.489442	R vs PR	S
Roseomonas	0.333711	0.489442	R vs PR	S
Rubellimicrobium	0.333711	0.489442	R vs PR	S
Sanguibacter	0.333711	0.489442	R vs PR	S
Schlegelella	0.333711	0.489442	R vs PR	S
Schwartzia	0.333711	0.489442	R vs PR	S
Shewanella	0.333711	0.489442	R vs PR	S
Simplicispira	0.333711	0.489442	R vs PR	S
Sinomonas	0.333711	0.489442	R vs PR	S
Solibacillus	0.333711	0.489442	R vs PR	S
Solirubrobacter	0.333711	0.489442	R vs PR	S
Streptomyces	0.333711	0.489442	R vs PR	S
Sulfuritalea	0.333711	0.489442	R vs PR	S
Symbiobacterium	0.333711	0.489442	R vs PR	S
Tannerella	0.333711	0.489442	R vs PR	S
Tepidimicrobium	0.333711	0.489442	R vs PR	S
Terriglobus	0.333711	0.489442	R vs PR	S
Thermicanus	0.333711	0.489442	R vs PR	S
Thermus	0.333711	0.489442	R vs PR	S
Tissierella_Soehngenia	0.333711	0.489442	R vs PR	S
Tolumonas	0.333711	0.489442	R vs PR	S
Treponema	0.333711	0.489442	R vs PR	S
Ureaplasma	0.333711	0.489442	R vs PR	S
Xanthobacter	0.333711	0.489442	R vs PR	S
Xanthomonas	0.333711	0.489442	R vs PR	S
Psychrobacter	0.341917	0.49892	R vs PR	S
Oscillospira	0.356202	0.517126	R vs PR	S
Varibaculum	0.370771	0.532867	R vs PR	S
Variovorax	0.370771	0.532867	R vs PR	S
Polaromonas	0.374954	0.536185	R vs PR	S
Paraprevotella	0.415881	0.59175	R vs PR	S
Mycoplasma	0.423647	0.599817	R vs PR	S
Citrobacter	0.426299	0.600599	R vs PR	S
Bradyrhizobium	0.43437	0.605999	R vs PR	S
Paenibacillus	0.43437	0.605999	R vs PR	S
Roseburia	0.437726	0.607717	R vs PR	S
Herbaspirillum	0.458678	0.633728	R vs PR	S
Sedimentibacter	0.468752	0.644535	R vs PR	S
Micrococcus	0.475124	0.65017	R vs PR	S
Stenotrophomonas	0.507031	0.690529	R vs PR	S
Sutterella	0.528485	0.716336	R vs PR	S
Fusobacterium	0.536694	0.718544	R vs PR	S
Anaeroplasma	0.548066	0.718544	R vs PR	S
Candidatus Arthromitus	0.557056	0.718544	R vs PR	S
Candidatus Solibacter	0.557056	0.718544	R vs PR	S
Comamonas	0.557056	0.718544	R vs PR	S
Dyadobacter	0.557056	0.718544	R vs PR	S
Salinispora	0.557056	0.718544	R vs PR	S
Bacillus	0.560536	0.718544	R vs PR	S
[Eubacterium]	0.561699	0.718544	R vs PR	S
Bulleidia	0.570163	0.718544	R vs PR	S
Caloramator	0.570163	0.718544	R vs PR	S
Deefgea	0.570163	0.718544	R vs PR	S
Sediminibacterium	0.570163	0.718544	R vs PR	S
Sterolibacterium	0.570163	0.718544	R vs PR	S
Tepidimonas	0.570163	0.718544	R vs PR	S
Flectobacillus	0.570313	0.718544	R vs PR	S
Crenothrix	0.597154	0.739333	R vs PR	S
Paludibacter	0.597154	0.739333	R vs PR	S
Rhodoplanes	0.597154	0.739333	R vs PR	S
Sulfuricurvum	0.597154	0.739333	R vs PR	S
Facklamia	0.610741	0.752896	R vs PR	S
Candidatus Xiphinematobacter	0.632408	0.773144	R vs PR	S
Ralstonia	0.632573	0.773144	R vs PR	S
Eggerthella	0.654333	0.796337	R vs PR	S
Campylobacter	0.665801	0.803455	R vs PR	S
Swaminathania	0.665801	0.803455	R vs PR	S
Agrobacterium	0.675833	0.810215	R vs PR	S
Sphingobacterium	0.677068	0.810215	R vs PR	S
Oribacterium	0.688281	0.820202	R vs PR	S
Chryseobacterium	0.696242	0.826246	R vs PR	S
Cellvibrio	0.700333	0.827667	R vs PR	S
Proteus	0.725583	0.853979	R vs PR	S
Arthrobacter	0.739883	0.8637	R vs PR	S
Hydrogenophaga	0.739883	0.8637	R vs PR	S
Lachnospira	0.750405	0.872422	R vs PR	S
Mycobacterium	0.760338	0.880391	R vs PR	S
Geobacter	0.767165	0.884714	R vs PR	S
Pedobacter	0.786396	0.903249	R vs PR	S
Helicobacter	0.798413	0.911664	R vs PR	S
Sneathia	0.800097	0.911664	R vs PR	S
rc4-4	0.817851	0.928196	R vs PR	S
Phyllobacterium	0.834906	0.943807	R vs PR	S
Clostridium	0.850711	0.957887	R vs PR	S
Turicibacter	0.862158	0.966969	R vs PR	S
Flavobacterium	0.941774	1	R vs PR	S
Enterococcus	0.956654	1	R vs PR	S
Devosia	0.969992	1	R vs PR	S
Chelatococcus	0.986357	1	R vs PR	S
Lysinibacillus	0.986357	1	R vs PR	S
Peptostreptococcus	0.986357	1	R vs PR	S
Actinobacillus	1	1	R vs PR	S
Aeromicrobium	1	1	R vs PR	S
Ellin506	1	1	R vs PR	S
Flexispira	1	1	R vs PR	S
Gordonia	1	1	R vs PR	S
Herminiimonas	1	1	R vs PR	S
Hydrogenophilus	1	1	R vs PR	S
Hymenobacter	1	1	R vs PR	S
Ignatzschineria	1	1	R vs PR	S
Meiothermus	1	1	R vs PR	S
Microbacterium	1	1	R vs PR	S
Moryella	1	1	R vs PR	S
Mycoplana	1	1	R vs PR	S
Ochrobactrum	1	1	R vs PR	S
Patulibacter	1	1	R vs PR	S
Planomicrobium	1	1	R vs PR	S
Propionivibrio	1	1	R vs PR	S
Pseudonocardia	1	1	R vs PR	S
Pseudoramibacter_Eubacterium	1	1	R vs PR	S
Rhizobium	1	1	R vs PR	S
Saccharopolyspora	1	1	R vs PR	S
Sphingobium	1	1	R vs PR	S
Sulfurospirillum	1	1	R vs PR	S
Trichococcus	1	1	R vs PR	S
Tsukamurella	1	1	R vs PR	S
Leuconostoc	1.7854e-10	5.03482e-08	R vs PR	NS
Gluconobacter	2.50858e-09	3.53709e-07	R vs PR	NS
Lactobacillus	4.91333e-08	4.04037e-06	R vs PR	NS
Weissella	5.73102e-08	4.04037e-06	R vs PR	NS
Tatumella	1.17214e-07	6.61085e-06	R vs PR	NS
Candidatus Portiera	1.1905e-05	0.000559533	R vs PR	NS
Streptococcus	0.000521595	0.0181129	R vs PR	NS
Phytophthora	0.000543728	0.0181129	R vs PR	NS
Lactococcus	0.000578072	0.0181129	R vs PR	NS
Acetobacter	0.00318224	0.0897392	R vs PR	NS
Actinomyces	0.00376615	0.0965504	R vs PR	NS
Oscillospira	0.00442115	0.0996535	R vs PR	NS
Vagococcus	0.00459396	0.0996535	R vs PR	NS
Acidaminococcus	0.00644121	0.12142	R vs PR	NS
Finegoldia	0.00650227	0.12142	R vs PR	NS
Leptotrichia	0.00688906	0.12142	R vs PR	NS
Ruminococcus	0.00878459	0.145721	R vs PR	NS
Allobaculum	0.0116375	0.181242	R vs PR	NS
Sneathia	0.0124509	0.181242	R vs PR	NS
Prevotella	0.013366	0.181242	R vs PR	NS
Propionibacterium	0.0134967	0.181242	R vs PR	NS
Collinsella	0.0150978	0.187366	R vs PR	NS
Delftia	0.0156646	0.187366	R vs PR	NS
Staphylococcus	0.0159461	0.187366	R vs PR	NS
Bifidobacterium	0.0176725	0.199346	R vs PR	NS
Giesbergeria	0.023845	0.258626	R vs PR	NS
Phascolarctobacterium	0.0279762	0.292196	R vs PR	NS
Fusobacterium	0.0326149	0.322391	R vs PR	NS
Sphingomonas	0.0331537	0.322391	R vs PR	NS
Akkermansia	0.0353154	0.329439	R vs PR	NS
Anaeroplasma	0.03694	0.329439	R vs PR	NS
Odoribacter	0.0373831	0.329439	R vs PR	NS
Flexispira	0.0402522	0.336936	R vs PR	NS
Curtobacterium	0.0417316	0.336936	R vs PR	NS
Rhodococcus	0.0428643	0.336936	R vs PR	NS
Saccharopolyspora	0.0453097	0.336936	R vs PR	NS
Actinobacillus	0.0454027	0.336936	R vs PR	NS
Megamonas	0.0454027	0.336936	R vs PR	NS
Geobacter	0.0475554	0.343862	R vs PR	NS
Shuttleworthia	0.0489766	0.345285	R vs PR	NS
[Ruminococcus]	0.0557929	0.383746	R vs PR	NS
Dialister	0.0586715	0.393938	R vs PR	NS
Desulfovibrio	0.0697098	0.40567	R vs PR	NS
Sporomusa	0.0703912	0.40567	R vs PR	NS
[Prevotella]	0.0712527	0.40567	R vs PR	NS
Bacteroides	0.0715515	0.40567	R vs PR	NS
Erwinia	0.0736963	0.40567	R vs PR	NS
Fructobacillus	0.0765566	0.40567	R vs PR	NS
Atopobium	0.0773545	0.40567	R vs PR	NS
Aggregatibacter	0.0847321	0.40567	R vs PR	NS
Anaerostipes	0.0865732	0.40567	R vs PR	NS
Hydrogenophaga	0.0865732	0.40567	R vs PR	NS
Bulleidia	0.0866621	0.40567	R vs PR	NS
Methanobrevibacter	0.0866621	0.40567	R vs PR	NS
Peptococcus	0.0866621	0.40567	R vs PR	NS
Sphingobium	0.0866621	0.40567	R vs PR	NS
Catenibacterium	0.0866918	0.40567	R vs PR	NS
Parvimonas	0.0866918	0.40567	R vs PR	NS
Paraprevotella	0.0885432	0.40567	R vs PR	NS
Helicobacter	0.0902277	0.40567	R vs PR	NS
Enhydrobacter	0.0911709	0.40567	R vs PR	NS
Gemella	0.0911709	0.40567	R vs PR	NS
Facklamia	0.0937792	0.40567	R vs PR	NS
Wolbachia	0.0940919	0.40567	R vs PR	NS
Coprococcus	0.0955016	0.40567	R vs PR	NS
Parabacteroides	0.0962355	0.40567	R vs PR	NS
Butyricimonas	0.0963826	0.40567	R vs PR	NS
Rothia	0.100621	0.417283	R vs PR	NS
Acinetobacter	0.106412	0.4349	R vs PR	NS
Veillonella	0.109807	0.442365	R vs PR	NS
Pseudomonas	0.119196	0.4523	R vs PR	NS
Sutterella	0.122566	0.4523	R vs PR	NS
Gardnerella	0.126095	0.4523	R vs PR	NS
Agrobacterium	0.134614	0.4523	R vs PR	NS
Anaerococcus	0.134954	0.4523	R vs PR	NS
Neisseria	0.142363	0.4523	R vs PR	NS
Methylobacterium	0.143868	0.4523	R vs PR	NS
Herbaspirillum	0.145456	0.4523	R vs PR	NS
Bdellovibrio	0.15377	0.4523	R vs PR	NS
Candidatus Nitrososphaera	0.15377	0.4523	R vs PR	NS
Dyella	0.15377	0.4523	R vs PR	NS
Solibacillus	0.15377	0.4523	R vs PR	NS
Carnobacterium	0.153827	0.4523	R vs PR	NS
Moryella	0.153827	0.4523	R vs PR	NS
Cardiobacterium	0.167718	0.4523	R vs PR	NS
Kytococcus	0.167718	0.4523	R vs PR	NS
Luteolibacter	0.167718	0.4523	R vs PR	NS
Methanobacterium	0.167718	0.4523	R vs PR	NS
Mobiluncus	0.167718	0.4523	R vs PR	NS
Moraxella	0.167718	0.4523	R vs PR	NS
Opitutus	0.167718	0.4523	R vs PR	NS
Propionivibrio	0.167718	0.4523	R vs PR	NS
Varibaculum	0.167718	0.4523	R vs PR	NS
Coprobacillus	0.167777	0.4523	R vs PR	NS
Luteibacter	0.167777	0.4523	R vs PR	NS
Phenylobacterium	0.167777	0.4523	R vs PR	NS
Rickettsiella	0.167777	0.4523	R vs PR	NS
Sediminibacterium	0.167777	0.4523	R vs PR	NS
Ureaplasma	0.167777	0.4523	R vs PR	NS
Sporosarcina	0.168304	0.4523	R vs PR	NS
Vibrio	0.17112	0.4523	R vs PR	NS
Campylobacter	0.172294	0.4523	R vs PR	NS
Selenomonas	0.172294	0.4523	R vs PR	NS
Adlercreutzia	0.176222	0.4523	R vs PR	NS
Novosphingobium	0.176959	0.4523	R vs PR	NS
Prosthecobacter	0.176959	0.4523	R vs PR	NS
Porphyromonas	0.192136	0.4523	R vs PR	NS
Clostridium	0.197344	0.4523	R vs PR	NS
Bacillus	0.219688	0.4523	R vs PR	NS
Haemophilus	0.230527	0.4523	R vs PR	NS
Mycoplasma	0.28952	0.4523	R vs PR	NS
Corynebacterium	0.297321	0.4523	R vs PR	NS
Achromobacter	0.30515	0.4523	R vs PR	NS
Eggerthella	0.313146	0.4523	R vs PR	NS
Salinispora	0.313146	0.4523	R vs PR	NS
Sarcina	0.314056	0.4523	R vs PR	NS
Megasphaera	0.320281	0.4523	R vs PR	NS
Caloramator	0.321175	0.4523	R vs PR	NS
Dehalobacterium	0.321175	0.4523	R vs PR	NS
Devosia	0.321175	0.4523	R vs PR	NS
Acetobacterium	0.325244	0.4523	R vs PR	NS
Acholeplasma	0.325244	0.4523	R vs PR	NS
Aeromicrobium	0.325244	0.4523	R vs PR	NS
Anaeromyxobacter	0.325244	0.4523	R vs PR	NS
Azospirillum	0.325244	0.4523	R vs PR	NS
Blastococcus	0.325244	0.4523	R vs PR	NS
Bosea	0.325244	0.4523	R vs PR	NS
Candidatus Solibacter	0.325244	0.4523	R vs PR	NS
Cellulomonas	0.325244	0.4523	R vs PR	NS
Chitinophaga	0.325244	0.4523	R vs PR	NS
Dokdonella	0.325244	0.4523	R vs PR	NS
Hymenobacter	0.325244	0.4523	R vs PR	NS
Hyphomicrobium	0.325244	0.4523	R vs PR	NS
Kaistobacter	0.325244	0.4523	R vs PR	NS
Methanosphaera	0.325244	0.4523	R vs PR	NS
Myroides	0.325244	0.4523	R vs PR	NS
Pigmentiphaga	0.325244	0.4523	R vs PR	NS
Propionigenium	0.325244	0.4523	R vs PR	NS
Pseudochrobactrum	0.325244	0.4523	R vs PR	NS
Pseudoramibacter_Eubacterium	0.325244	0.4523	R vs PR	NS
Renibacterium	0.325244	0.4523	R vs PR	NS
Roseomonas	0.325244	0.4523	R vs PR	NS
Solirubrobacter	0.325244	0.4523	R vs PR	NS
Sulfuricurvum	0.325244	0.4523	R vs PR	NS
Swaminathania	0.325244	0.4523	R vs PR	NS
Tepidimonas	0.325244	0.4523	R vs PR	NS
Tissierella_Soehngenia	0.325244	0.4523	R vs PR	NS
Cellvibrio	0.329237	0.4523	R vs PR	NS
Peptostreptococcus	0.32955	0.4523	R vs PR	NS
Kocuria	0.331868	0.4523	R vs PR	NS
Anoxybacillus	0.341631	0.4523	R vs PR	NS
Aquabacterium	0.341631	0.4523	R vs PR	NS
Arthrobacter	0.341631	0.4523	R vs PR	NS
BF311	0.341631	0.4523	R vs PR	NS
Caldicoprobacter	0.341631	0.4523	R vs PR	NS
Cellulosimicrobium	0.341631	0.4523	R vs PR	NS
Citricoccus	0.341631	0.4523	R vs PR	NS
Clavibacter	0.341631	0.4523	R vs PR	NS
Cytophaga	0.341631	0.4523	R vs PR	NS
Dechloromonas	0.341631	0.4523	R vs PR	NS
Dermacoccus	0.341631	0.4523	R vs PR	NS
Desulfosporosinus	0.341631	0.4523	R vs PR	NS
Dysgonomonas	0.341631	0.4523	R vs PR	NS
Edaphobacter	0.341631	0.4523	R vs PR	NS
Eikenella	0.341631	0.4523	R vs PR	NS
Ellin506	0.341631	0.4523	R vs PR	NS
Fimbriimonas	0.341631	0.4523	R vs PR	NS
Flectobacillus	0.341631	0.4523	R vs PR	NS
Frigoribacterium	0.341631	0.4523	R vs PR	NS
Geobacillus	0.341631	0.4523	R vs PR	NS
Herminiimonas	0.341631	0.4523	R vs PR	NS
Holdemania	0.341631	0.4523	R vs PR	NS
Jeotgalicoccus	0.341631	0.4523	R vs PR	NS
Labrys	0.341631	0.4523	R vs PR	NS
Legionella	0.341631	0.4523	R vs PR	NS
Leptothrix	0.341631	0.4523	R vs PR	NS
Leucobacter	0.341631	0.4523	R vs PR	NS
Luteimonas	0.341631	0.4523	R vs PR	NS
Lutispora	0.341631	0.4523	R vs PR	NS
Lysinibacillus	0.341631	0.4523	R vs PR	NS
Methanimicrococcus	0.341631	0.4523	R vs PR	NS
Methanocorpusculum	0.341631	0.4523	R vs PR	NS
Methanosarcina	0.341631	0.4523	R vs PR	NS
Methylomonas	0.341631	0.4523	R vs PR	NS
Methylosinus	0.341631	0.4523	R vs PR	NS
Methylotenera	0.341631	0.4523	R vs PR	NS
Moritella	0.341631	0.4523	R vs PR	NS
Mucispirillum	0.341631	0.4523	R vs PR	NS
Oerskovia	0.341631	0.4523	R vs PR	NS
Oribacterium	0.341631	0.4523	R vs PR	NS
Patulibacter	0.341631	0.4523	R vs PR	NS
Pedosphaera	0.341631	0.4523	R vs PR	NS
Pleomorphomonas	0.341631	0.4523	R vs PR	NS
Pseudoclavibacter	0.341631	0.4523	R vs PR	NS
Pseudonocardia	0.341631	0.4523	R vs PR	NS
Psychromonas	0.341631	0.4523	R vs PR	NS
Ramlibacter	0.341631	0.4523	R vs PR	NS
Rubrobacter	0.341631	0.4523	R vs PR	NS
Sanguibacter	0.341631	0.4523	R vs PR	NS
Scardovia	0.341631	0.4523	R vs PR	NS
Schwartzia	0.341631	0.4523	R vs PR	NS
Shinella	0.341631	0.4523	R vs PR	NS
Slackia	0.341631	0.4523	R vs PR	NS
Sodalis	0.341631	0.4523	R vs PR	NS
Sphingobacterium	0.341631	0.4523	R vs PR	NS
Streptomyces	0.341631	0.4523	R vs PR	NS
Synechococcus	0.341631	0.4523	R vs PR	NS
Terriglobus	0.341631	0.4523	R vs PR	NS
TG5	0.341631	0.4523	R vs PR	NS
Thermus	0.341631	0.4523	R vs PR	NS
Trabulsiella	0.341631	0.4523	R vs PR	NS
Wautersiella	0.341631	0.4523	R vs PR	NS
Zoogloea	0.341631	0.4523	R vs PR	NS
Blautia	0.369711	0.487189	R vs PR	NS
Dorea	0.380859	0.499545	R vs PR	NS
Capnocytophaga	0.394292	0.512641	R vs PR	NS
Chryseobacterium	0.394479	0.512641	R vs PR	NS
Bilophila	0.409747	0.53004	R vs PR	NS
Paracoccus	0.421171	0.54233	R vs PR	NS
Arcobacter	0.434194	0.556557	R vs PR	NS
[Eubacterium]	0.459833	0.586755	R vs PR	NS
Peptoniphilus	0.494443	0.625712	R vs PR	NS
Rhodoferax	0.494801	0.625712	R vs PR	NS
Proteus	0.506146	0.637202	R vs PR	NS
Janthinobacterium	0.5204	0.652234	R vs PR	NS
Planctomyces	0.537889	0.671171	R vs PR	NS
Aerococcus	0.550556	0.67503	R vs PR	NS
Brevundimonas	0.550556	0.67503	R vs PR	NS
Methylibium	0.550556	0.67503	R vs PR	NS
Tsukamurella	0.550556	0.67503	R vs PR	NS
Morganella	0.563596	0.681627	R vs PR	NS
Planomicrobium	0.563596	0.681627	R vs PR	NS
Candidatus Arthromitus	0.576668	0.681627	R vs PR	NS
Rhodobacter	0.576668	0.681627	R vs PR	NS
Symbiobacterium	0.576668	0.681627	R vs PR	NS
Chelatococcus	0.576704	0.681627	R vs PR	NS
Brachybacterium	0.589777	0.681627	R vs PR	NS
Brevibacterium	0.589777	0.681627	R vs PR	NS
Candidatus Xiphinematobacter	0.589777	0.681627	R vs PR	NS
Comamonas	0.589777	0.681627	R vs PR	NS
Dyadobacter	0.589777	0.681627	R vs PR	NS
Mogibacterium	0.589777	0.681627	R vs PR	NS
Ralstonia	0.589777	0.681627	R vs PR	NS
Trichococcus	0.589777	0.681627	R vs PR	NS
Turicibacter	0.599624	0.690179	R vs PR	NS
Sedimentibacter	0.605995	0.694678	R vs PR	NS
Sterolibacterium	0.616718	0.70383	R vs PR	NS
Roseburia	0.618971	0.70383	R vs PR	NS
Lachnospira	0.635333	0.719534	R vs PR	NS
Variovorax	0.638268	0.719966	R vs PR	NS
Polaromonas	0.649979	0.730255	R vs PR	NS
Phyllobacterium	0.659976	0.738545	R vs PR	NS
Citrobacter	0.68192	0.760085	R vs PR	NS
Micrococcus	0.689746	0.765781	R vs PR	NS
Serratia	0.701554	0.775836	R vs PR	NS
Faecalibacterium	0.705188	0.776809	R vs PR	NS
Burkholderia	0.715789	0.785418	R vs PR	NS
Acidovorax	0.733807	0.802069	R vs PR	NS
Mycobacterium	0.746234	0.812502	R vs PR	NS
Enterococcus	0.758244	0.822403	R vs PR	NS
Granulicatella	0.774251	0.836547	R vs PR	NS
Pedobacter	0.781525	0.841183	R vs PR	NS
Flavobacterium	0.802742	0.860735	R vs PR	NS
Psychrobacter	0.903645	0.965257	R vs PR	NS
Stenotrophomonas	0.959769	1	R vs PR	NS
AF12	0.981348	1	R vs PR	NS
Meiothermus	0.981348	1	R vs PR	NS
Salinibacterium	0.986579	1	R vs PR	NS
Actinomycetospora	1	1	R vs PR	NS
Anaerotruncus	1	1	R vs PR	NS
Bradyrhizobium	1	1	R vs PR	NS
Candidatus Rhodoluna	1	1	R vs PR	NS
Chthoniobacter	1	1	R vs PR	NS
Curvibacter	1	1	R vs PR	NS
Enterobacter	1	1	R vs PR	NS
Fluviicola	1	1	R vs PR	NS
Hydrogenophilus	1	1	R vs PR	NS
Microbacterium	1	1	R vs PR	NS
Paenibacillus	1	1	R vs PR	NS
Paludibacter	1	1	R vs PR	NS
rc4-4	1	1	R vs PR	NS
Treponema	1	1	R vs PR	NS
Lactobacillus	1.20574e-07	3.87041e-05	R vs PA	S
Wolbachia	6.02321e-05	0.00966725	R vs PA	S
Acetobacter	0.00232805	0.204567	R vs PA	S
Gluconobacter	0.00254912	0.204567	R vs PA	S
Campylobacter	0.00328542	0.210924	R vs PA	S
Neisseria	0.0101092	0.540844	R vs PA	S
Geobacter	0.0190596	0.612849	R vs PA	S
Lachnospira	0.0206995	0.612849	R vs PA	S
Selenomonas	0.0219339	0.612849	R vs PA	S
Erwinia	0.0279122	0.612849	R vs PA	S
Clostridium	0.0305576	0.612849	R vs PA	S
Caloramator	0.0317067	0.612849	R vs PA	S
Agrobacterium	0.0320817	0.612849	R vs PA	S
Rhodococcus	0.0389382	0.612849	R vs PA	S
Bilophila	0.0399709	0.612849	R vs PA	S
Leptotrichia	0.0409752	0.612849	R vs PA	S
Anoxybacillus	0.0426167	0.612849	R vs PA	S
[Eubacterium]	0.0498089	0.612849	R vs PA	S
Actinomyces	0.0531101	0.612849	R vs PA	S
Devosia	0.0534448	0.612849	R vs PA	S
Coprococcus	0.0576005	0.612849	R vs PA	S
Gemella	0.0593488	0.612849	R vs PA	S
Salinibacterium	0.0606572	0.612849	R vs PA	S
Megamonas	0.0627022	0.612849	R vs PA	S
Bulleidia	0.0627172	0.612849	R vs PA	S
Treponema	0.0647127	0.612849	R vs PA	S
Catonella	0.066064	0.612849	R vs PA	S
Halomonas	0.066064	0.612849	R vs PA	S
Anaerostipes	0.0726632	0.612849	R vs PA	S
Capnocytophaga	0.0777545	0.612849	R vs PA	S
Corynebacterium	0.0795877	0.612849	R vs PA	S
Pediococcus	0.098509	0.612849	R vs PA	S
Gemmata	0.0985455	0.612849	R vs PA	S
Ralstonia	0.0985455	0.612849	R vs PA	S
Flavobacterium	0.0991157	0.612849	R vs PA	S
Peptostreptococcus	0.108829	0.612849	R vs PA	S
[Ruminococcus]	0.120468	0.612849	R vs PA	S
Fusobacterium	0.124504	0.612849	R vs PA	S
Anaeroplasma	0.127103	0.612849	R vs PA	S
Akkermansia	0.130346	0.612849	R vs PA	S
Mycoplasma	0.134526	0.612849	R vs PA	S
Cardiobacterium	0.139105	0.612849	R vs PA	S
Dysgonomonas	0.139105	0.612849	R vs PA	S
Sodalis	0.139105	0.612849	R vs PA	S
Bartonella	0.139168	0.612849	R vs PA	S
Methanobacterium	0.139168	0.612849	R vs PA	S
Mobiluncus	0.139168	0.612849	R vs PA	S
Pyramidobacter	0.139168	0.612849	R vs PA	S
Scardovia	0.139168	0.612849	R vs PA	S
Solibacillus	0.139168	0.612849	R vs PA	S
Xanthobacter	0.139168	0.612849	R vs PA	S
Burkholderia	0.140818	0.612849	R vs PA	S
Ruminococcus	0.140853	0.612849	R vs PA	S
Adlercreutzia	0.148651	0.612849	R vs PA	S
Flectobacillus	0.151567	0.612849	R vs PA	S
Faecalibacterium	0.153294	0.612849	R vs PA	S
Paludibacter	0.173242	0.612849	R vs PA	S
Dialister	0.175626	0.612849	R vs PA	S
Prevotella	0.177357	0.612849	R vs PA	S
Amaricoccus	0.183943	0.612849	R vs PA	S
Crenothrix	0.183943	0.612849	R vs PA	S
Kurthia	0.183943	0.612849	R vs PA	S
Oenococcus	0.183943	0.612849	R vs PA	S
Sediminibacterium	0.183943	0.612849	R vs PA	S
Sulfuricurvum	0.183943	0.612849	R vs PA	S
Cellulosimicrobium	0.184013	0.612849	R vs PA	S
Comamonas	0.184013	0.612849	R vs PA	S
Slackia	0.184013	0.612849	R vs PA	S
Zoogloea	0.184013	0.612849	R vs PA	S
Lactococcus	0.188436	0.612849	R vs PA	S
Acidaminococcus	0.188606	0.612849	R vs PA	S
rc4-4	0.189857	0.612849	R vs PA	S
Blautia	0.196878	0.612849	R vs PA	S
Weissella	0.197034	0.612849	R vs PA	S
Novosphingobium	0.203707	0.612849	R vs PA	S
Dorea	0.210131	0.612849	R vs PA	S
Sphingomonas	0.212021	0.612849	R vs PA	S
Arcobacter	0.223294	0.612849	R vs PA	S
Veillonella	0.22394	0.612849	R vs PA	S
Sutterella	0.231459	0.612849	R vs PA	S
Collinsella	0.247776	0.612849	R vs PA	S
Methanobrevibacter	0.255486	0.612849	R vs PA	S
Actinobacillus	0.255643	0.612849	R vs PA	S
Sneathia	0.255766	0.612849	R vs PA	S
Anaerotruncus	0.262871	0.612849	R vs PA	S
Leucobacter	0.262871	0.612849	R vs PA	S
Microbacterium	0.262871	0.612849	R vs PA	S
Mycoplana	0.262871	0.612849	R vs PA	S
Odoribacter	0.265609	0.612849	R vs PA	S
Acinetobacter	0.269613	0.612849	R vs PA	S
Paraprevotella	0.276057	0.612849	R vs PA	S
C39	0.278898	0.612849	R vs PA	S
Bdellovibrio	0.286909	0.612849	R vs PA	S
Granulicatella	0.295441	0.612849	R vs PA	S
Allobaculum	0.297152	0.612849	R vs PA	S
Acanthamoeba	0.308224	0.612849	R vs PA	S
Aerococcus	0.308224	0.612849	R vs PA	S
Alloscardovia	0.308224	0.612849	R vs PA	S
Anaerobiospirillum	0.308224	0.612849	R vs PA	S
Aquabacterium	0.308224	0.612849	R vs PA	S
Bosea	0.308224	0.612849	R vs PA	S
Brevibacterium	0.308224	0.612849	R vs PA	S
cc_115	0.308224	0.612849	R vs PA	S
Clavibacter	0.308224	0.612849	R vs PA	S
Cloacibacillus	0.308224	0.612849	R vs PA	S
Curvibacter	0.308224	0.612849	R vs PA	S
Cytophaga	0.308224	0.612849	R vs PA	S
Dechloromonas	0.308224	0.612849	R vs PA	S
Dermabacter	0.308224	0.612849	R vs PA	S
Desulfofrigus	0.308224	0.612849	R vs PA	S
Eikenella	0.308224	0.612849	R vs PA	S
Epulopiscium	0.308224	0.612849	R vs PA	S
Geodermatophilus	0.308224	0.612849	R vs PA	S
Helcococcus	0.308224	0.612849	R vs PA	S
Jeotgalicoccus	0.308224	0.612849	R vs PA	S
Kaistia	0.308224	0.612849	R vs PA	S
Lachnobacterium	0.308224	0.612849	R vs PA	S
Legionella	0.308224	0.612849	R vs PA	S
Lentzea	0.308224	0.612849	R vs PA	S
Nitrospira	0.308224	0.612849	R vs PA	S
Oligella	0.308224	0.612849	R vs PA	S
Paucibacter	0.308224	0.612849	R vs PA	S
Phenylobacterium	0.308224	0.612849	R vs PA	S
Phytohabitans	0.308224	0.612849	R vs PA	S
Pilimelia	0.308224	0.612849	R vs PA	S
Propionigenium	0.308224	0.612849	R vs PA	S
Pseudoclavibacter	0.308224	0.612849	R vs PA	S
Pseudoxanthomonas	0.308224	0.612849	R vs PA	S
Renibacterium	0.308224	0.612849	R vs PA	S
Rikenella	0.308224	0.612849	R vs PA	S
Roseomonas	0.308224	0.612849	R vs PA	S
Salmonella	0.308224	0.612849	R vs PA	S
Spirochaeta	0.308224	0.612849	R vs PA	S
Streptosporangium	0.308224	0.612849	R vs PA	S
Succinivibrio	0.308224	0.612849	R vs PA	S
Syntrophomonas	0.308224	0.612849	R vs PA	S
TG5	0.308224	0.612849	R vs PA	S
Thermoanaerobacterium	0.308224	0.612849	R vs PA	S
Vagococcus	0.308224	0.612849	R vs PA	S
Wautersiella	0.308224	0.612849	R vs PA	S
Herbaspirillum	0.312223	0.612849	R vs PA	S
Brevundimonas	0.312734	0.612849	R vs PA	S
Oscillospira	0.318317	0.612849	R vs PA	S
Achromobacter	0.326076	0.612849	R vs PA	S
AF12	0.326771	0.612849	R vs PA	S
Streptococcus	0.331871	0.612849	R vs PA	S
Haemophilus	0.344143	0.612849	R vs PA	S
Fluviicola	0.348026	0.612849	R vs PA	S
Bifidobacterium	0.352459	0.612849	R vs PA	S
Parabacteroides	0.354459	0.612849	R vs PA	S
Sphingobacterium	0.357296	0.612849	R vs PA	S
Swaminathania	0.357296	0.612849	R vs PA	S
Paenibacillus	0.359609	0.612849	R vs PA	S
Aeromicrobium	0.360955	0.612849	R vs PA	S
Anaerovorax	0.360955	0.612849	R vs PA	S
Asticcacaulis	0.360955	0.612849	R vs PA	S
Azospirillum	0.360955	0.612849	R vs PA	S
Bizionia	0.360955	0.612849	R vs PA	S
Blastococcus	0.360955	0.612849	R vs PA	S
Candidatus Solibacter	0.360955	0.612849	R vs PA	S
Cellulomonas	0.360955	0.612849	R vs PA	S
Cryptosporangium	0.360955	0.612849	R vs PA	S
Deefgea	0.360955	0.612849	R vs PA	S
Dokdonella	0.360955	0.612849	R vs PA	S
Gelidibacter	0.360955	0.612849	R vs PA	S
Glaciecola	0.360955	0.612849	R vs PA	S
Hymenobacter	0.360955	0.612849	R vs PA	S
Ignatzschineria	0.360955	0.612849	R vs PA	S
Leptothrix	0.360955	0.612849	R vs PA	S
Luteimonas	0.360955	0.612849	R vs PA	S
Methylotenera	0.360955	0.612849	R vs PA	S
Mogibacterium	0.360955	0.612849	R vs PA	S
Photobacterium	0.360955	0.612849	R vs PA	S
Phytophthora	0.360955	0.612849	R vs PA	S
Pseudoalteromonas	0.360955	0.612849	R vs PA	S
Pseudoramibacter_Eubacterium	0.360955	0.612849	R vs PA	S
Psychromonas	0.360955	0.612849	R vs PA	S
Rubellimicrobium	0.360955	0.612849	R vs PA	S
Saccharopolyspora	0.360955	0.612849	R vs PA	S
Sanguibacter	0.360955	0.612849	R vs PA	S
Schlegelella	0.360955	0.612849	R vs PA	S
Solirubrobacter	0.360955	0.612849	R vs PA	S
Sporocytophaga	0.360955	0.612849	R vs PA	S
Streptomyces	0.360955	0.612849	R vs PA	S
Sulfuritalea	0.360955	0.612849	R vs PA	S
Sulfurospirillum	0.360955	0.612849	R vs PA	S
Thermicanus	0.360955	0.612849	R vs PA	S
Ureaplasma	0.360955	0.612849	R vs PA	S
Porphyromonas	0.362943	0.612849	R vs PA	S
Turicibacter	0.36652	0.612849	R vs PA	S
Alloiococcus	0.366564	0.612849	R vs PA	S
Dermacoccus	0.366564	0.612849	R vs PA	S
Pedobacter	0.379592	0.631343	R vs PA	S
Cellvibrio	0.391078	0.645862	R vs PA	S
Chryseobacterium	0.395241	0.645862	R vs PA	S
Eggerthella	0.396253	0.645862	R vs PA	S
Geobacillus	0.39637	0.645862	R vs PA	S
Variovorax	0.404873	0.656385	R vs PA	S
Anaerococcus	0.407311	0.657019	R vs PA	S
Helicobacter	0.419626	0.6735	R vs PA	S
Psychrobacter	0.436171	0.696572	R vs PA	S
Finegoldia	0.442542	0.703248	R vs PA	S
Propionibacterium	0.445736	0.704835	R vs PA	S
Succiniclasticum	0.461797	0.726651	R vs PA	S
Roseburia	0.464687	0.727632	R vs PA	S
Kocuria	0.471652	0.734953	R vs PA	S
Bacteroides	0.476436	0.738821	R vs PA	S
Flexispira	0.489916	0.739874	R vs PA	S
Gardnerella	0.492072	0.739874	R vs PA	S
Desulfosporosinus	0.495554	0.739874	R vs PA	S
Enterobacter	0.495554	0.739874	R vs PA	S
Gordonia	0.495554	0.739874	R vs PA	S
Luteibacter	0.495554	0.739874	R vs PA	S
Luteolibacter	0.495554	0.739874	R vs PA	S
Moraxella	0.495554	0.739874	R vs PA	S
Mucispirillum	0.499548	0.742384	R vs PA	S
Curtobacterium	0.508571	0.745778	R vs PA	S
Kingella	0.508571	0.745778	R vs PA	S
Sporomusa	0.509868	0.745778	R vs PA	S
Shuttleworthia	0.511125	0.745778	R vs PA	S
Sporosarcina	0.521536	0.754597	R vs PA	S
Rhodobacter	0.522044	0.754597	R vs PA	S
Atopobium	0.524221	0.754597	R vs PA	S
Methylibium	0.533025	0.759433	R vs PA	S
Planctomyces	0.535556	0.759433	R vs PA	S
Planomicrobium	0.535556	0.759433	R vs PA	S
Oribacterium	0.537045	0.759433	R vs PA	S
Catenibacterium	0.546549	0.766123	R vs PA	S
Chelatococcus	0.546549	0.766123	R vs PA	S
Aggregatibacter	0.567291	0.79013	R vs PA	S
Salinispora	0.568598	0.79013	R vs PA	S
Trichococcus	0.574796	0.794708	R vs PA	S
Methylobacterium	0.576844	0.794708	R vs PA	S
Facklamia	0.584563	0.7997	R vs PA	S
Rothia	0.58757	0.7997	R vs PA	S
Serratia	0.587941	0.7997	R vs PA	S
Prosthecobacter	0.593291	0.801092	R vs PA	S
Coprobacillus	0.593956	0.801092	R vs PA	S
Citrobacter	0.602046	0.808605	R vs PA	S
Enterococcus	0.611494	0.817873	R vs PA	S
Mycobacterium	0.633654	0.83517	R vs PA	S
Candidatus Xiphinematobacter	0.634687	0.83517	R vs PA	S
Rickettsia	0.634687	0.83517	R vs PA	S
Candidatus Arthromitus	0.634834	0.83517	R vs PA	S
Cupriavidus	0.643488	0.840746	R vs PA	S
Peptoniphilus	0.64431	0.840746	R vs PA	S
Lysinibacillus	0.649588	0.844202	R vs PA	S
Tepidimonas	0.664519	0.860123	R vs PA	S
Desulfovibrio	0.697746	0.899504	R vs PA	S
Butyricimonas	0.719966	0.920753	R vs PA	S
Hydrogenophaga	0.719966	0.920753	R vs PA	S
Polaromonas	0.730865	0.929195	R vs PA	S
Proteus	0.732356	0.929195	R vs PA	S
[Prevotella]	0.741444	0.936972	R vs PA	S
Carnobacterium	0.744324	0.936972	R vs PA	S
Leuconostoc	0.752494	0.940176	R vs PA	S
Pseudomonas	0.754967	0.940176	R vs PA	S
Enhydrobacter	0.755655	0.940176	R vs PA	S
Arthrobacter	0.801207	0.975263	R vs PA	S
Vibrio	0.810613	0.975263	R vs PA	S
Varibaculum	0.821931	0.975263	R vs PA	S
Phyllobacterium	0.830847	0.975263	R vs PA	S
Delftia	0.841246	0.975263	R vs PA	S
Bradyrhizobium	0.855177	0.975263	R vs PA	S
Sedimentibacter	0.855177	0.975263	R vs PA	S
Acidovorax	0.856324	0.975263	R vs PA	S
Stenotrophomonas	0.865764	0.975263	R vs PA	S
Micrococcus	0.869701	0.975263	R vs PA	S
Staphylococcus	0.872811	0.975263	R vs PA	S
Bacillus	0.890196	0.975263	R vs PA	S
Phascolarctobacterium	0.892782	0.975263	R vs PA	S
Peptococcus	0.899457	0.975263	R vs PA	S
Dehalobacterium	0.899568	0.975263	R vs PA	S
Candidatus Portiera	0.915627	0.975263	R vs PA	S
Rhodoferax	0.9178	0.975263	R vs PA	S
Paracoccus	0.922275	0.975263	R vs PA	S
Cloacibacterium	0.928054	0.975263	R vs PA	S
Sphingobium	0.928054	0.975263	R vs PA	S
Sterolibacterium	0.928054	0.975263	R vs PA	S
Meiothermus	0.940057	0.975263	R vs PA	S
Methanosarcina	0.940057	0.975263	R vs PA	S
Ochrobactrum	0.940057	0.975263	R vs PA	S
Rhizobium	0.940057	0.975263	R vs PA	S
Rickettsiella	0.940057	0.975263	R vs PA	S
Schwartzia	0.940057	0.975263	R vs PA	S
Shewanella	0.940057	0.975263	R vs PA	S
Symbiobacterium	0.940057	0.975263	R vs PA	S
Tannerella	0.940057	0.975263	R vs PA	S
Tepidimicrobium	0.940057	0.975263	R vs PA	S
Giesbergeria	0.940142	0.975263	R vs PA	S
Megasphaera	0.942361	0.975263	R vs PA	S
BF311	0.956817	0.975263	R vs PA	S
Rheinheimera	0.956817	0.975263	R vs PA	S
Brachybacterium	0.960011	0.975263	R vs PA	S
Butyrivibrio	0.960011	0.975263	R vs PA	S
Chthoniobacter	0.960011	0.975263	R vs PA	S
Collimonas	0.960011	0.975263	R vs PA	S
Couchioplanes	0.960011	0.975263	R vs PA	S
Deinococcus	0.960011	0.975263	R vs PA	S
Desulfomonile	0.960011	0.975263	R vs PA	S
Dyadobacter	0.960011	0.975263	R vs PA	S
Ellin506	0.960011	0.975263	R vs PA	S
Herminiimonas	0.960011	0.975263	R vs PA	S
Klebsiella	0.960011	0.975263	R vs PA	S
Moryella	0.960011	0.975263	R vs PA	S
Patulibacter	0.960011	0.975263	R vs PA	S
Propionivibrio	0.960011	0.975263	R vs PA	S
Providencia	0.960011	0.975263	R vs PA	S
Pseudonocardia	0.960011	0.975263	R vs PA	S
Sarcina	0.960011	0.975263	R vs PA	S
Tatumella	0.960011	0.975263	R vs PA	S
Terriglobus	0.960011	0.975263	R vs PA	S
Thermus	0.960011	0.975263	R vs PA	S
Tsukamurella	0.960011	0.975263	R vs PA	S
Xanthomonas	0.960011	0.975263	R vs PA	S
Janthinobacterium	0.960072	0.975263	R vs PA	S
Erysipelothrix	0.980002	0.980002	R vs PA	S
Hydrogenophilus	0.980002	0.980002	R vs PA	S
Hyphomicrobium	0.980002	0.980002	R vs PA	S
Opitutus	0.980002	0.980002	R vs PA	S
Rhodoplanes	0.980002	0.980002	R vs PA	S
Lactobacillus	0.00073817	0.227356	R vs PA	NS
Anaeroplasma	0.032038	0.6276	R vs PA	NS
Sporomusa	0.0446458	0.6276	R vs PA	NS
Acetobacter	0.0532334	0.6276	R vs PA	NS
Rhodococcus	0.0557214	0.6276	R vs PA	NS
Saccharopolyspora	0.0574458	0.6276	R vs PA	NS
Novosphingobium	0.0575652	0.6276	R vs PA	NS
Tolumonas	0.0616161	0.6276	R vs PA	NS
Solibacillus	0.0616976	0.6276	R vs PA	NS
Devosia	0.0673628	0.6276	R vs PA	NS
Mycobacterium	0.0777393	0.6276	R vs PA	NS
Ruminococcus	0.0980096	0.6276	R vs PA	NS
Caloramator	0.104216	0.6276	R vs PA	NS
Dehalobacterium	0.104216	0.6276	R vs PA	NS
Methanobrevibacter	0.104216	0.6276	R vs PA	NS
Peptococcus	0.104216	0.6276	R vs PA	NS
Eggerthella	0.104252	0.6276	R vs PA	NS
Parvimonas	0.104252	0.6276	R vs PA	NS
Salinispora	0.104252	0.6276	R vs PA	NS
Sarcina	0.104252	0.6276	R vs PA	NS
Wolbachia	0.110025	0.6276	R vs PA	NS
Acidaminococcus	0.113291	0.6276	R vs PA	NS
Leptotrichia	0.116821	0.6276	R vs PA	NS
Prevotella	0.118419	0.6276	R vs PA	NS
Giesbergeria	0.121351	0.6276	R vs PA	NS
Butyricimonas	0.124729	0.6276	R vs PA	NS
Weissella	0.124729	0.6276	R vs PA	NS
1-68	0.132539	0.6276	R vs PA	NS
Candidatus Solibacter	0.132539	0.6276	R vs PA	NS
Klebsiella	0.132539	0.6276	R vs PA	NS
Ochrobactrum	0.132539	0.6276	R vs PA	NS
Swaminathania	0.132539	0.6276	R vs PA	NS
Xanthobacter	0.132539	0.6276	R vs PA	NS
Alloiococcus	0.132598	0.6276	R vs PA	NS
Couchioplanes	0.132598	0.6276	R vs PA	NS
Lachnobacterium	0.132598	0.6276	R vs PA	NS
Nocardioides	0.132598	0.6276	R vs PA	NS
Pelosinus	0.132598	0.6276	R vs PA	NS
Succiniclasticum	0.132598	0.6276	R vs PA	NS
Stenotrophomonas	0.159325	0.6276	R vs PA	NS
Chryseobacterium	0.189343	0.6276	R vs PA	NS
Candidatus Xiphinematobacter	0.191247	0.6276	R vs PA	NS
Cardiobacterium	0.191247	0.6276	R vs PA	NS
Dyadobacter	0.191247	0.6276	R vs PA	NS
Kytococcus	0.191247	0.6276	R vs PA	NS
Luteolibacter	0.191247	0.6276	R vs PA	NS
Mobiluncus	0.191247	0.6276	R vs PA	NS
Mogibacterium	0.191247	0.6276	R vs PA	NS
Moraxella	0.191247	0.6276	R vs PA	NS
Propionivibrio	0.191247	0.6276	R vs PA	NS
Sterolibacterium	0.191247	0.6276	R vs PA	NS
Phenylobacterium	0.191316	0.6276	R vs PA	NS
Sediminibacterium	0.191316	0.6276	R vs PA	NS
[Prevotella]	0.193911	0.6276	R vs PA	NS
Methylobacterium	0.199771	0.6276	R vs PA	NS
Collinsella	0.20271	0.6276	R vs PA	NS
Desulfovibrio	0.204525	0.6276	R vs PA	NS
Allobaculum	0.208593	0.6276	R vs PA	NS
Streptococcus	0.210393	0.6276	R vs PA	NS
Sneathia	0.216518	0.6276	R vs PA	NS
Actinobacillus	0.217367	0.6276	R vs PA	NS
Lactococcus	0.238867	0.6276	R vs PA	NS
Anaerotruncus	0.241461	0.6276	R vs PA	NS
Veillonella	0.243653	0.6276	R vs PA	NS
Flectobacillus	0.24844	0.6276	R vs PA	NS
Oscillospira	0.251065	0.6276	R vs PA	NS
Vibrio	0.25966	0.6276	R vs PA	NS
Odoribacter	0.267653	0.6276	R vs PA	NS
rc4-4	0.271179	0.6276	R vs PA	NS
Megasphaera	0.275054	0.6276	R vs PA	NS
Corynebacterium	0.293127	0.6276	R vs PA	NS
Salinibacterium	0.2946	0.6276	R vs PA	NS
5-7N15	0.299758	0.6276	R vs PA	NS
Acetobacterium	0.299758	0.6276	R vs PA	NS
Anaerofustis	0.299758	0.6276	R vs PA	NS
Anaerospora	0.299758	0.6276	R vs PA	NS
Aquicella	0.299758	0.6276	R vs PA	NS
Azospira	0.299758	0.6276	R vs PA	NS
Bdellovibrio	0.299758	0.6276	R vs PA	NS
Brevibacillus	0.299758	0.6276	R vs PA	NS
Butyrivibrio	0.299758	0.6276	R vs PA	NS
C39	0.299758	0.6276	R vs PA	NS
Candidatus Koribacter	0.299758	0.6276	R vs PA	NS
CF231	0.299758	0.6276	R vs PA	NS
Cloacibacterium	0.299758	0.6276	R vs PA	NS
Collimonas	0.299758	0.6276	R vs PA	NS
Cryptosporangium	0.299758	0.6276	R vs PA	NS
Cupriavidus	0.299758	0.6276	R vs PA	NS
Desulfomonile	0.299758	0.6276	R vs PA	NS
Dietzia	0.299758	0.6276	R vs PA	NS
Dokdonella	0.299758	0.6276	R vs PA	NS
Emticicia	0.299758	0.6276	R vs PA	NS
Flavisolibacter	0.299758	0.6276	R vs PA	NS
Fusibacter	0.299758	0.6276	R vs PA	NS
HB2-32-21	0.299758	0.6276	R vs PA	NS
Hymenobacter	0.299758	0.6276	R vs PA	NS
Knoellia	0.299758	0.6276	R vs PA	NS
Lysobacter	0.299758	0.6276	R vs PA	NS
Methanoculleus	0.299758	0.6276	R vs PA	NS
Methanosphaera	0.299758	0.6276	R vs PA	NS
Nitrosopumilus	0.299758	0.6276	R vs PA	NS
Pediococcus	0.299758	0.6276	R vs PA	NS
Pelotomaculum	0.299758	0.6276	R vs PA	NS
Providencia	0.299758	0.6276	R vs PA	NS
Pseudoxanthomonas	0.299758	0.6276	R vs PA	NS
Rhizobium	0.299758	0.6276	R vs PA	NS
Rhodoplanes	0.299758	0.6276	R vs PA	NS
Rikenella	0.299758	0.6276	R vs PA	NS
Rivularia	0.299758	0.6276	R vs PA	NS
Roseomonas	0.299758	0.6276	R vs PA	NS
Shewanella	0.299758	0.6276	R vs PA	NS
Sinomonas	0.299758	0.6276	R vs PA	NS
Sulfurospirillum	0.299758	0.6276	R vs PA	NS
Tepidimicrobium	0.299758	0.6276	R vs PA	NS
Tepidimonas	0.299758	0.6276	R vs PA	NS
Thauera	0.299758	0.6276	R vs PA	NS
Thermomonas	0.299758	0.6276	R vs PA	NS
Truepera	0.299758	0.6276	R vs PA	NS
Uliginosibacterium	0.299758	0.6276	R vs PA	NS
Phyllobacterium	0.301853	0.6276	R vs PA	NS
Adlercreutzia	0.305572	0.6276	R vs PA	NS
Agrobacterium	0.312351	0.6276	R vs PA	NS
Bilophila	0.313555	0.6276	R vs PA	NS
Enhydrobacter	0.321204	0.6276	R vs PA	NS
Gardnerella	0.321211	0.6276	R vs PA	NS
Actinomyces	0.323735	0.6276	R vs PA	NS
Peptoniphilus	0.323913	0.6276	R vs PA	NS
Fusobacterium	0.336062	0.6276	R vs PA	NS
Bacteroides	0.364485	0.6276	R vs PA	NS
Actinomycetospora	0.368817	0.6276	R vs PA	NS
BF311	0.368817	0.6276	R vs PA	NS
Brevundimonas	0.368817	0.6276	R vs PA	NS
Candidatus Rhodoluna	0.368817	0.6276	R vs PA	NS
Citricoccus	0.368817	0.6276	R vs PA	NS
Clavibacter	0.368817	0.6276	R vs PA	NS
Cytophaga	0.368817	0.6276	R vs PA	NS
Dechloromonas	0.368817	0.6276	R vs PA	NS
Dermacoccus	0.368817	0.6276	R vs PA	NS
Dysgonomonas	0.368817	0.6276	R vs PA	NS
Edaphobacter	0.368817	0.6276	R vs PA	NS
Eikenella	0.368817	0.6276	R vs PA	NS
Ellin506	0.368817	0.6276	R vs PA	NS
Fimbriimonas	0.368817	0.6276	R vs PA	NS
Frigoribacterium	0.368817	0.6276	R vs PA	NS
Holdemania	0.368817	0.6276	R vs PA	NS
Jeotgalicoccus	0.368817	0.6276	R vs PA	NS
Labrys	0.368817	0.6276	R vs PA	NS
Legionella	0.368817	0.6276	R vs PA	NS
Leptothrix	0.368817	0.6276	R vs PA	NS
Lutispora	0.368817	0.6276	R vs PA	NS
Methanimicrococcus	0.368817	0.6276	R vs PA	NS
Methanocorpusculum	0.368817	0.6276	R vs PA	NS
Methanosarcina	0.368817	0.6276	R vs PA	NS
Methylibium	0.368817	0.6276	R vs PA	NS
Methylomonas	0.368817	0.6276	R vs PA	NS
Methylosinus	0.368817	0.6276	R vs PA	NS
Methylotenera	0.368817	0.6276	R vs PA	NS
Moritella	0.368817	0.6276	R vs PA	NS
Oerskovia	0.368817	0.6276	R vs PA	NS
Oribacterium	0.368817	0.6276	R vs PA	NS
Patulibacter	0.368817	0.6276	R vs PA	NS
Pedosphaera	0.368817	0.6276	R vs PA	NS
Pleomorphomonas	0.368817	0.6276	R vs PA	NS
Pseudoclavibacter	0.368817	0.6276	R vs PA	NS
Pseudonocardia	0.368817	0.6276	R vs PA	NS
Ramlibacter	0.368817	0.6276	R vs PA	NS
Rubrobacter	0.368817	0.6276	R vs PA	NS
Sanguibacter	0.368817	0.6276	R vs PA	NS
Scardovia	0.368817	0.6276	R vs PA	NS
Schwartzia	0.368817	0.6276	R vs PA	NS
Shinella	0.368817	0.6276	R vs PA	NS
Slackia	0.368817	0.6276	R vs PA	NS
Sodalis	0.368817	0.6276	R vs PA	NS
Sphingobacterium	0.368817	0.6276	R vs PA	NS
Streptomyces	0.368817	0.6276	R vs PA	NS
Synechococcus	0.368817	0.6276	R vs PA	NS
Terriglobus	0.368817	0.6276	R vs PA	NS
TG5	0.368817	0.6276	R vs PA	NS
Thermus	0.368817	0.6276	R vs PA	NS
Trabulsiella	0.368817	0.6276	R vs PA	NS
Tsukamurella	0.368817	0.6276	R vs PA	NS
Geobacter	0.373058	0.628406	R vs PA	NS
Bulleidia	0.374874	0.628406	R vs PA	NS
Leuconostoc	0.375411	0.628406	R vs PA	NS
Lachnospira	0.400195	0.66627	R vs PA	NS
Cellvibrio	0.414277	0.686007	R vs PA	NS
Haemophilus	0.438878	0.720234	R vs PA	NS
Herbaspirillum	0.439624	0.720234	R vs PA	NS
Campylobacter	0.469725	0.752293	R vs PA	NS
Capnocytophaga	0.469725	0.752293	R vs PA	NS
Bifidobacterium	0.469911	0.752293	R vs PA	NS
Akkermansia	0.475887	0.752293	R vs PA	NS
AF12	0.477191	0.752293	R vs PA	NS
Caldicoprobacter	0.477191	0.752293	R vs PA	NS
Wautersiella	0.477191	0.752293	R vs PA	NS
Roseburia	0.48611	0.752293	R vs PA	NS
Megamonas	0.487806	0.752293	R vs PA	NS
Anoxybacillus	0.489732	0.752293	R vs PA	NS
Achromobacter	0.489913	0.752293	R vs PA	NS
Chelatococcus	0.489913	0.752293	R vs PA	NS
Sphingomonas	0.491142	0.752293	R vs PA	NS
Flexispira	0.493387	0.752293	R vs PA	NS
Planomicrobium	0.502724	0.762754	R vs PA	NS
Porphyromonas	0.506793	0.763782	R vs PA	NS
Delftia	0.514859	0.763782	R vs PA	NS
Arthrobacter	0.515757	0.763782	R vs PA	NS
Tatumella	0.515757	0.763782	R vs PA	NS
Leucobacter	0.515801	0.763782	R vs PA	NS
Pseudomonas	0.520579	0.76429	R vs PA	NS
Paraprevotella	0.521107	0.76429	R vs PA	NS
Granulicatella	0.52593	0.767709	R vs PA	NS
Citrobacter	0.534673	0.77679	R vs PA	NS
Varibaculum	0.542415	0.78275	R vs PA	NS
Arcobacter	0.543859	0.78275	R vs PA	NS
Propionibacterium	0.54887	0.786288	R vs PA	NS
Coprococcus	0.553807	0.789688	R vs PA	NS
Faecalibacterium	0.560703	0.795836	R vs PA	NS
Acidovorax	0.566359	0.799524	R vs PA	NS
Serratia	0.568493	0.799524	R vs PA	NS
Facklamia	0.584714	0.8186	R vs PA	NS
Phascolarctobacterium	0.590527	0.822997	R vs PA	NS
Shuttleworthia	0.61852	0.858127	R vs PA	NS
Helicobacter	0.635055	0.861347	R vs PA	NS
Candidatus Arthromitus	0.640417	0.861347	R vs PA	NS
Candidatus Portiera	0.640417	0.861347	R vs PA	NS
Coprobacillus	0.640417	0.861347	R vs PA	NS
Luteibacter	0.640417	0.861347	R vs PA	NS
Rhodobacter	0.640417	0.861347	R vs PA	NS
Ureaplasma	0.640417	0.861347	R vs PA	NS
[Eubacterium]	0.643973	0.862023	R vs PA	NS
Comamonas	0.654914	0.862023	R vs PA	NS
Methanobacterium	0.654914	0.862023	R vs PA	NS
Morganella	0.654914	0.862023	R vs PA	NS
Ralstonia	0.654914	0.862023	R vs PA	NS
Symbiobacterium	0.669746	0.87497	R vs PA	NS
Rhodoferax	0.674897	0.87497	R vs PA	NS
Rothia	0.681942	0.87497	R vs PA	NS
Brevibacterium	0.684605	0.87497	R vs PA	NS
Sedimentibacter	0.684605	0.87497	R vs PA	NS
Trichococcus	0.684605	0.87497	R vs PA	NS
Paenibacillus	0.684636	0.87497	R vs PA	NS
Psychrobacter	0.693476	0.882606	R vs PA	NS
Dialister	0.715142	0.906435	R vs PA	NS
Gluconobacter	0.72111	0.910253	R vs PA	NS
Variovorax	0.724607	0.910935	R vs PA	NS
Turicibacter	0.728137	0.911651	R vs PA	NS
[Ruminococcus]	0.744306	0.918831	R vs PA	NS
Kocuria	0.744832	0.918831	R vs PA	NS
Bacillus	0.746163	0.918831	R vs PA	NS
Sphingobium	0.748661	0.918831	R vs PA	NS
Catenibacterium	0.748787	0.918831	R vs PA	NS
Aggregatibacter	0.756926	0.925131	R vs PA	NS
Pedobacter	0.762969	0.927128	R vs PA	NS
Micrococcus	0.764579	0.927128	R vs PA	NS
Polaromonas	0.771092	0.929924	R vs PA	NS
Hydrogenophaga	0.772924	0.929924	R vs PA	NS
Enterobacter	0.78548	0.941353	R vs PA	NS
Sporosarcina	0.799597	0.954557	R vs PA	NS
Anaerostipes	0.810095	0.959651	R vs PA	NS
Burkholderia	0.810095	0.959651	R vs PA	NS
Treponema	0.814552	0.961234	R vs PA	NS
Flavobacterium	0.817897	0.961497	R vs PA	NS
Dorea	0.824996	0.966155	R vs PA	NS
Selenomonas	0.845355	0.96888	R vs PA	NS
Parabacteroides	0.847579	0.96888	R vs PA	NS
Anaerococcus	0.849578	0.96888	R vs PA	NS
Prosthecobacter	0.857744	0.96888	R vs PA	NS
Paracoccus	0.858364	0.96888	R vs PA	NS
Atopobium	0.859714	0.96888	R vs PA	NS
Finegoldia	0.863684	0.96888	R vs PA	NS
Sutterella	0.880894	0.96888	R vs PA	NS
Proteus	0.88276	0.96888	R vs PA	NS
Neisseria	0.884205	0.96888	R vs PA	NS
Janthinobacterium	0.884459	0.96888	R vs PA	NS
Gemella	0.886918	0.96888	R vs PA	NS
Brachybacterium	0.901083	0.96888	R vs PA	NS
Opitutus	0.901083	0.96888	R vs PA	NS
Enterococcus	0.905821	0.96888	R vs PA	NS
Clostridium	0.911908	0.96888	R vs PA	NS
Desulfosporosinus	0.921441	0.96888	R vs PA	NS
Fluviicola	0.921441	0.96888	R vs PA	NS
Meiothermus	0.921441	0.96888	R vs PA	NS
Mucispirillum	0.921441	0.96888	R vs PA	NS
Planctomyces	0.921441	0.96888	R vs PA	NS
Paludibacter	0.92929	0.96888	R vs PA	NS
Rickettsiella	0.92929	0.96888	R vs PA	NS
Aerococcus	0.94103	0.96888	R vs PA	NS
Aquabacterium	0.94103	0.96888	R vs PA	NS
Cellulosimicrobium	0.94103	0.96888	R vs PA	NS
Curtobacterium	0.94103	0.96888	R vs PA	NS
Curvibacter	0.94103	0.96888	R vs PA	NS
Geobacillus	0.94103	0.96888	R vs PA	NS
Herminiimonas	0.94103	0.96888	R vs PA	NS
Luteimonas	0.94103	0.96888	R vs PA	NS
Lysinibacillus	0.94103	0.96888	R vs PA	NS
Microbacterium	0.94103	0.96888	R vs PA	NS
Psychromonas	0.94103	0.96888	R vs PA	NS
Vagococcus	0.94103	0.96888	R vs PA	NS
Peptostreptococcus	0.941195	0.96888	R vs PA	NS
Staphylococcus	0.943714	0.96888	R vs PA	NS
Bradyrhizobium	0.960673	0.972982	R vs PA	NS
Chthoniobacter	0.960673	0.972982	R vs PA	NS
Hydrogenophilus	0.960673	0.972982	R vs PA	NS
Zoogloea	0.960673	0.972982	R vs PA	NS
Erwinia	0.963505	0.972982	R vs PA	NS
Blautia	0.968676	0.975007	R vs PA	NS
Mycoplasma	0.983835	0.987039	R vs PA	NS
Acinetobacter	0.993611	0.993611	R vs PA	NS
Wolbachia	3.30078e-08	1.00344e-05	PR vs PA	S
Leuconostoc	2.84264e-07	4.32081e-05	PR vs PA	S
Tatumella	8.1885e-06	0.000786651	PR vs PA	S
Weissella	1.03507e-05	0.000786651	PR vs PA	S
Coprococcus	6.06965e-05	0.00369035	PR vs PA	S
Actinomyces	0.000144368	0.00731464	PR vs PA	S
Acetobacter	0.00020224	0.00878299	PR vs PA	S
Granulicatella	0.000307324	0.0110832	PR vs PA	S
Rhodococcus	0.000328122	0.0110832	PR vs PA	S
Corynebacterium	0.000382777	0.0116364	PR vs PA	S
Collinsella	0.000771984	0.0196476	PR vs PA	S
Gemella	0.000775563	0.0196476	PR vs PA	S
Campylobacter	0.00117523	0.0274824	PR vs PA	S
Capnocytophaga	0.00156166	0.0334312	PR vs PA	S
Bilophila	0.00189064	0.0334312	PR vs PA	S
Dialister	0.00200806	0.0334312	PR vs PA	S
Prevotella	0.00206057	0.0334312	PR vs PA	S
Streptococcus	0.00208841	0.0334312	PR vs PA	S
Blautia	0.00208945	0.0334312	PR vs PA	S
Lactobacillus	0.00334777	0.0508861	PR vs PA	S
Leptotrichia	0.0037352	0.0540714	PR vs PA	S
Dorea	0.00436201	0.0569457	PR vs PA	S
Phytophthora	0.00443799	0.0569457	PR vs PA	S
Bifidobacterium	0.0046379	0.0569457	PR vs PA	S
Vagococcus	0.00473685	0.0569457	PR vs PA	S
Sarcina	0.00487035	0.0569457	PR vs PA	S
Acinetobacter	0.00722979	0.0786671	PR vs PA	S
Shuttleworthia	0.00724566	0.0786671	PR vs PA	S
Odoribacter	0.00840383	0.0855913	PR vs PA	S
Adlercreutzia	0.00845805	0.0855913	PR vs PA	S
Akkermansia	0.00872806	0.0855913	PR vs PA	S
Lachnospira	0.00917134	0.0871278	PR vs PA	S
Allobaculum	0.0108275	0.0991304	PR vs PA	S
Peptoniphilus	0.011087	0.0991304	PR vs PA	S
Pseudomonas	0.0127037	0.107562	PR vs PA	S
Anaerococcus	0.0128087	0.107562	PR vs PA	S
Clostridium	0.0137595	0.107562	PR vs PA	S
Acidaminococcus	0.0142872	0.107562	PR vs PA	S
Porphyromonas	0.0142915	0.107562	PR vs PA	S
Burkholderia	0.0147591	0.107562	PR vs PA	S
Faecalibacterium	0.0149925	0.107562	PR vs PA	S
Treponema	0.0151801	0.107562	PR vs PA	S
AF12	0.0152144	0.107562	PR vs PA	S
Agrobacterium	0.0158803	0.109718	PR vs PA	S
Haemophilus	0.0172786	0.116726	PR vs PA	S
Delftia	0.0216054	0.141437	PR vs PA	S
[Ruminococcus]	0.021867	0.141437	PR vs PA	S
Parabacteroides	0.0232381	0.146397	PR vs PA	S
Sphingomonas	0.023597	0.146397	PR vs PA	S
Veillonella	0.0243087	0.147106	PR vs PA	S
Ruminococcus	0.0247604	0.147106	PR vs PA	S
Kocuria	0.0251629	0.147106	PR vs PA	S
Rothia	0.0259677	0.147845	PR vs PA	S
Bacteroides	0.0265019	0.147845	PR vs PA	S
Staphylococcus	0.0267483	0.147845	PR vs PA	S
Aggregatibacter	0.0295717	0.160532	PR vs PA	S
Coprobacillus	0.0317213	0.166264	PR vs PA	S
Cupriavidus	0.0317213	0.166264	PR vs PA	S
Psychrobacter	0.0335446	0.171595	PR vs PA	S
Enhydrobacter	0.0338675	0.171595	PR vs PA	S
Vibrio	0.0366697	0.182747	PR vs PA	S
Geobacter	0.0384175	0.18837	PR vs PA	S
Sporomusa	0.0415022	0.200265	PR vs PA	S
Oscillospira	0.0432936	0.205645	PR vs PA	S
Sporosarcina	0.0444642	0.207956	PR vs PA	S
Flavobacterium	0.0487628	0.224605	PR vs PA	S
Anaeroplasma	0.0496557	0.225303	PR vs PA	S
Fusobacterium	0.0524262	0.234376	PR vs PA	S
Devosia	0.0533264	0.234945	PR vs PA	S
Paraprevotella	0.0597089	0.24492	PR vs PA	S
Acidovorax	0.0627172	0.24492	PR vs PA	S
Candidatus Portiera	0.0650754	0.24492	PR vs PA	S
Finegoldia	0.0657513	0.24492	PR vs PA	S
Anaerotruncus	0.0659761	0.24492	PR vs PA	S
Bdellovibrio	0.0659761	0.24492	PR vs PA	S
Giesbergeria	0.0659761	0.24492	PR vs PA	S
Leucobacter	0.0659761	0.24492	PR vs PA	S
Catenibacterium	0.066064	0.24492	PR vs PA	S
Catonella	0.066064	0.24492	PR vs PA	S
Dehalobacterium	0.066064	0.24492	PR vs PA	S
Halomonas	0.066064	0.24492	PR vs PA	S
Methanobrevibacter	0.066064	0.24492	PR vs PA	S
Herbaspirillum	0.0760073	0.276936	PR vs PA	S
Paludibacter	0.0765217	0.276936	PR vs PA	S
Neisseria	0.0812415	0.290558	PR vs PA	S
Variovorax	0.0873738	0.308856	PR vs PA	S
Caloramator	0.0920869	0.316593	PR vs PA	S
Peptostreptococcus	0.0920869	0.316593	PR vs PA	S
Paracoccus	0.0926867	0.316593	PR vs PA	S
Sutterella	0.0966207	0.321651	PR vs PA	S
Lactococcus	0.0975641	0.321651	PR vs PA	S
Dyella	0.0983997	0.321651	PR vs PA	S
Sporocytophaga	0.0983997	0.321651	PR vs PA	S
Serratia	0.109805	0.355115	PR vs PA	S
Megasphaera	0.117992	0.358534	PR vs PA	S
Propionibacterium	0.125011	0.358534	PR vs PA	S
[Prevotella]	0.128258	0.358534	PR vs PA	S
Janthinobacterium	0.131601	0.358534	PR vs PA	S
Prosthecobacter	0.133559	0.358534	PR vs PA	S
BF311	0.139105	0.358534	PR vs PA	S
Cardiobacterium	0.139105	0.358534	PR vs PA	S
Carnobacterium	0.139105	0.358534	PR vs PA	S
Cloacibacterium	0.139105	0.358534	PR vs PA	S
Dysgonomonas	0.139105	0.358534	PR vs PA	S
Kingella	0.139105	0.358534	PR vs PA	S
Rheinheimera	0.139105	0.358534	PR vs PA	S
Sodalis	0.139105	0.358534	PR vs PA	S
Bartonella	0.139168	0.358534	PR vs PA	S
Desulfosporosinus	0.139168	0.358534	PR vs PA	S
Luteolibacter	0.139168	0.358534	PR vs PA	S
Methanobacterium	0.139168	0.358534	PR vs PA	S
Mobiluncus	0.139168	0.358534	PR vs PA	S
Moraxella	0.139168	0.358534	PR vs PA	S
Mucispirillum	0.139168	0.358534	PR vs PA	S
Peptococcus	0.139168	0.358534	PR vs PA	S
Pyramidobacter	0.139168	0.358534	PR vs PA	S
Rhodobacter	0.139168	0.358534	PR vs PA	S
Scardovia	0.139168	0.358534	PR vs PA	S
Atopobium	0.144425	0.368951	PR vs PA	S
Selenomonas	0.153838	0.389723	PR vs PA	S
[Eubacterium]	0.161762	0.404263	PR vs PA	S
Roseburia	0.162237	0.404263	PR vs PA	S
Bulleidia	0.164864	0.407468	PR vs PA	S
Deefgea	0.183943	0.433642	PR vs PA	S
Kaistobacter	0.183943	0.433642	PR vs PA	S
Steroidobacter	0.183943	0.433642	PR vs PA	S
Candidatus Nitrososphaera	0.184013	0.433642	PR vs PA	S
Candidatus Solibacter	0.184013	0.433642	PR vs PA	S
Ralstonia	0.184013	0.433642	PR vs PA	S
Cellvibrio	0.216571	0.454855	PR vs PA	S
Phascolarctobacterium	0.216646	0.454855	PR vs PA	S
Chryseobacterium	0.218297	0.454855	PR vs PA	S
Anoxybacillus	0.23421	0.454855	PR vs PA	S
Pedobacter	0.247695	0.454855	PR vs PA	S
Actinobacillus	0.248136	0.454855	PR vs PA	S
Salinispora	0.255486	0.454855	PR vs PA	S
Mycoplana	0.262871	0.454855	PR vs PA	S
Turicibacter	0.269764	0.454855	PR vs PA	S
Facklamia	0.286705	0.454855	PR vs PA	S
Varibaculum	0.286705	0.454855	PR vs PA	S
Microbacterium	0.286909	0.454855	PR vs PA	S
Methylobacterium	0.293679	0.454855	PR vs PA	S
rc4-4	0.299554	0.454855	PR vs PA	S
Acanthamoeba	0.308224	0.454855	PR vs PA	S
Aerococcus	0.308224	0.454855	PR vs PA	S
Alloscardovia	0.308224	0.454855	PR vs PA	S
Anaerobiospirillum	0.308224	0.454855	PR vs PA	S
Aquabacterium	0.308224	0.454855	PR vs PA	S
Bosea	0.308224	0.454855	PR vs PA	S
Brachybacterium	0.308224	0.454855	PR vs PA	S
Brevibacterium	0.308224	0.454855	PR vs PA	S
Butyrivibrio	0.308224	0.454855	PR vs PA	S
cc_115	0.308224	0.454855	PR vs PA	S
Chthoniobacter	0.308224	0.454855	PR vs PA	S
Clavibacter	0.308224	0.454855	PR vs PA	S
Cloacibacillus	0.308224	0.454855	PR vs PA	S
Collimonas	0.308224	0.454855	PR vs PA	S
Couchioplanes	0.308224	0.454855	PR vs PA	S
Deinococcus	0.308224	0.454855	PR vs PA	S
Dermacoccus	0.308224	0.454855	PR vs PA	S
Desulfofrigus	0.308224	0.454855	PR vs PA	S
Desulfomonile	0.308224	0.454855	PR vs PA	S
Eikenella	0.308224	0.454855	PR vs PA	S
Epulopiscium	0.308224	0.454855	PR vs PA	S
Erysipelothrix	0.308224	0.454855	PR vs PA	S
Geobacillus	0.308224	0.454855	PR vs PA	S
Geodermatophilus	0.308224	0.454855	PR vs PA	S
Helcococcus	0.308224	0.454855	PR vs PA	S
Hyphomicrobium	0.308224	0.454855	PR vs PA	S
Jeotgalicoccus	0.308224	0.454855	PR vs PA	S
Kaistia	0.308224	0.454855	PR vs PA	S
Klebsiella	0.308224	0.454855	PR vs PA	S
Lachnobacterium	0.308224	0.454855	PR vs PA	S
Legionella	0.308224	0.454855	PR vs PA	S
Lentzea	0.308224	0.454855	PR vs PA	S
Methanosarcina	0.308224	0.454855	PR vs PA	S
Nitrospira	0.308224	0.454855	PR vs PA	S
Oligella	0.308224	0.454855	PR vs PA	S
Paucibacter	0.308224	0.454855	PR vs PA	S
Phenylobacterium	0.308224	0.454855	PR vs PA	S
Phytohabitans	0.308224	0.454855	PR vs PA	S
Pilimelia	0.308224	0.454855	PR vs PA	S
Propionigenium	0.308224	0.454855	PR vs PA	S
Providencia	0.308224	0.454855	PR vs PA	S
Pseudoclavibacter	0.308224	0.454855	PR vs PA	S
Pseudoxanthomonas	0.308224	0.454855	PR vs PA	S
Renibacterium	0.308224	0.454855	PR vs PA	S
Rickettsia	0.308224	0.454855	PR vs PA	S
Rickettsiella	0.308224	0.454855	PR vs PA	S
Rikenella	0.308224	0.454855	PR vs PA	S
Salmonella	0.308224	0.454855	PR vs PA	S
Schwartzia	0.308224	0.454855	PR vs PA	S
Shewanella	0.308224	0.454855	PR vs PA	S
Spirochaeta	0.308224	0.454855	PR vs PA	S
Streptosporangium	0.308224	0.454855	PR vs PA	S
Succinivibrio	0.308224	0.454855	PR vs PA	S
Symbiobacterium	0.308224	0.454855	PR vs PA	S
Syntrophomonas	0.308224	0.454855	PR vs PA	S
Tannerella	0.308224	0.454855	PR vs PA	S
Tepidimicrobium	0.308224	0.454855	PR vs PA	S
Terriglobus	0.308224	0.454855	PR vs PA	S
TG5	0.308224	0.454855	PR vs PA	S
Thermoanaerobacterium	0.308224	0.454855	PR vs PA	S
Thermus	0.308224	0.454855	PR vs PA	S
Wautersiella	0.308224	0.454855	PR vs PA	S
Xanthomonas	0.308224	0.454855	PR vs PA	S
Oribacterium	0.322003	0.466938	PR vs PA	S
Rhodoferax	0.329046	0.466938	PR vs PA	S
Sneathia	0.342567	0.466938	PR vs PA	S
Opitutus	0.348066	0.466938	PR vs PA	S
Helicobacter	0.349154	0.466938	PR vs PA	S
Candidatus Xiphinematobacter	0.357296	0.466938	PR vs PA	S
Megamonas	0.360774	0.466938	PR vs PA	S
Actinoallomurus	0.360955	0.466938	PR vs PA	S
Actinomycetospora	0.360955	0.466938	PR vs PA	S
Aeromicrobium	0.360955	0.466938	PR vs PA	S
Aquicella	0.360955	0.466938	PR vs PA	S
Candidatus Rhodoluna	0.360955	0.466938	PR vs PA	S
Chitinimonas	0.360955	0.466938	PR vs PA	S
Comamonas	0.360955	0.466938	PR vs PA	S
Crenothrix	0.360955	0.466938	PR vs PA	S
Gemmata	0.360955	0.466938	PR vs PA	S
Hymenobacter	0.360955	0.466938	PR vs PA	S
Ignatzschineria	0.360955	0.466938	PR vs PA	S
Morganella	0.360955	0.466938	PR vs PA	S
Pediococcus	0.360955	0.466938	PR vs PA	S
Pseudoramibacter_Eubacterium	0.360955	0.466938	PR vs PA	S
Saccharopolyspora	0.360955	0.466938	PR vs PA	S
Sediminibacterium	0.360955	0.466938	PR vs PA	S
Simplicispira	0.360955	0.466938	PR vs PA	S
Sinomonas	0.360955	0.466938	PR vs PA	S
Sulfuricurvum	0.360955	0.466938	PR vs PA	S
Sulfurospirillum	0.360955	0.466938	PR vs PA	S
Tissierella_Soehngenia	0.360955	0.466938	PR vs PA	S
Tolumonas	0.360955	0.466938	PR vs PA	S
Flectobacillus	0.392248	0.505269	PR vs PA	S
Stenotrophomonas	0.411753	0.528156	PR vs PA	S
Gardnerella	0.426576	0.544871	PR vs PA	S
Planctomyces	0.461797	0.58739	PR vs PA	S
Mycoplasma	0.476278	0.603285	PR vs PA	S
Hydrogenophaga	0.479901	0.603703	PR vs PA	S
Enterobacter	0.48058	0.603703	PR vs PA	S
Solibacillus	0.482631	0.603785	PR vs PA	S
Erwinia	0.489877	0.607453	PR vs PA	S
Flexispira	0.489916	0.607453	PR vs PA	S
Brevundimonas	0.495554	0.607453	PR vs PA	S
Gordonia	0.495554	0.607453	PR vs PA	S
Xanthobacter	0.495554	0.607453	PR vs PA	S
Butyricimonas	0.508571	0.615958	PR vs PA	S
Sterolibacterium	0.508571	0.615958	PR vs PA	S
Succiniclasticum	0.508571	0.615958	PR vs PA	S
Proteus	0.527763	0.634806	PR vs PA	S
Desulfovibrio	0.528309	0.634806	PR vs PA	S
Planomicrobium	0.535556	0.640981	PR vs PA	S
Bacillus	0.546109	0.651048	PR vs PA	S
Methylibium	0.568181	0.674715	PR vs PA	S
Arthrobacter	0.574796	0.677279	PR vs PA	S
Trichococcus	0.574796	0.677279	PR vs PA	S
Bradyrhizobium	0.579671	0.677769	PR vs PA	S
Chelatococcus	0.579671	0.677769	PR vs PA	S
Micrococcus	0.603685	0.703142	PR vs PA	S
Anaerostipes	0.62015	0.711418	PR vs PA	S
Dyadobacter	0.62015	0.711418	PR vs PA	S
Sphingobacterium	0.62015	0.711418	PR vs PA	S
Swaminathania	0.62015	0.711418	PR vs PA	S
Polaromonas	0.623757	0.711747	PR vs PA	S
Sedimentibacter	0.62512	0.711747	PR vs PA	S
Dechloromonas	0.634687	0.717267	PR vs PA	S
Rhodoplanes	0.634687	0.717267	PR vs PA	S
Phyllobacterium	0.658909	0.741883	PR vs PA	S
Eggerthella	0.664519	0.742697	PR vs PA	S
Lysinibacillus	0.664519	0.742697	PR vs PA	S
Enterococcus	0.718385	0.798794	PR vs PA	S
Curtobacterium	0.719966	0.798794	PR vs PA	S
Gluconobacter	0.767344	0.848264	PR vs PA	S
Salinibacterium	0.77198	0.850297	PR vs PA	S
Citrobacter	0.778867	0.854785	PR vs PA	S
Luteibacter	0.78176	0.854874	PR vs PA	S
Mycobacterium	0.821931	0.895581	PR vs PA	S
C39	0.855177	0.928478	PR vs PA	S
Arcobacter	0.870986	0.942277	PR vs PA	S
Paenibacillus	0.883855	0.952809	PR vs PA	S
Sphingobium	0.928054	0.969579	PR vs PA	S
Candidatus Arthromitus	0.940057	0.969579	PR vs PA	S
Cytophaga	0.940057	0.969579	PR vs PA	S
Meiothermus	0.940057	0.969579	PR vs PA	S
Ochrobactrum	0.940057	0.969579	PR vs PA	S
Rhizobium	0.940057	0.969579	PR vs PA	S
Roseomonas	0.940057	0.969579	PR vs PA	S
Tepidimonas	0.940057	0.969579	PR vs PA	S
Achromobacter	0.942458	0.969579	PR vs PA	S
Alloiococcus	0.960011	0.969579	PR vs PA	S
Curvibacter	0.960011	0.969579	PR vs PA	S
Ellin506	0.960011	0.969579	PR vs PA	S
Fluviicola	0.960011	0.969579	PR vs PA	S
Moryella	0.960011	0.969579	PR vs PA	S
Novosphingobium	0.960011	0.969579	PR vs PA	S
Patulibacter	0.960011	0.969579	PR vs PA	S
Propionivibrio	0.960011	0.969579	PR vs PA	S
Pseudonocardia	0.960011	0.969579	PR vs PA	S
Tsukamurella	0.960011	0.969579	PR vs PA	S
Dermabacter	0.980002	0.980002	PR vs PA	S
Herminiimonas	0.980002	0.980002	PR vs PA	S
Hydrogenophilus	0.980002	0.980002	PR vs PA	S
Leuconostoc	2.22066e-10	6.0846e-08	PR vs PA	NS
Weissella	6.37286e-09	8.73082e-07	PR vs PA	NS
Tatumella	1.13787e-06	0.000103925	PR vs PA	NS
Gluconobacter	4.359e-06	0.000298592	PR vs PA	NS
Candidatus Portiera	9.10513e-06	0.000498961	PR vs PA	NS
Lactococcus	1.93202e-05	0.000882291	PR vs PA	NS
Phytophthora	0.00117939	0.0461646	PR vs PA	NS
Finegoldia	0.00298463	0.096449	PR vs PA	NS
Delftia	0.00337762	0.096449	PR vs PA	NS
Lactobacillus	0.00352003	0.096449	PR vs PA	NS
Wolbachia	0.0042165	0.105029	PR vs PA	NS
Vagococcus	0.00880169	0.200972	PR vs PA	NS
Staphylococcus	0.0120753	0.25451	PR vs PA	NS
Sarcina	0.0156091	0.305493	PR vs PA	NS
Streptococcus	0.0223967	0.405767	PR vs PA	NS
Corynebacterium	0.0249669	0.405767	PR vs PA	NS
Pseudomonas	0.0251753	0.405767	PR vs PA	NS
Chryseobacterium	0.0287657	0.437879	PR vs PA	NS
Oscillospira	0.034195	0.493128	PR vs PA	NS
Atopobium	0.0479151	0.509802	PR vs PA	NS
Actinomyces	0.0587333	0.509802	PR vs PA	NS
Gemella	0.0627172	0.509802	PR vs PA	NS
Propionibacterium	0.0627172	0.509802	PR vs PA	NS
Curtobacterium	0.0638461	0.509802	PR vs PA	NS
Flectobacillus	0.0659761	0.509802	PR vs PA	NS
Tolumonas	0.0659761	0.509802	PR vs PA	NS
Varibaculum	0.0659761	0.509802	PR vs PA	NS
Sutterella	0.0701924	0.509802	PR vs PA	NS
Dialister	0.0790673	0.509802	PR vs PA	NS
Erwinia	0.0810938	0.509802	PR vs PA	NS
Bilophila	0.0827833	0.509802	PR vs PA	NS
Peptoniphilus	0.0842414	0.509802	PR vs PA	NS
Neisseria	0.0979389	0.509802	PR vs PA	NS
Fructobacillus	0.098509	0.509802	PR vs PA	NS
Phascolarctobacterium	0.103474	0.509802	PR vs PA	NS
Clostridium	0.106157	0.509802	PR vs PA	NS
Sporosarcina	0.115222	0.509802	PR vs PA	NS
Acinetobacter	0.118814	0.509802	PR vs PA	NS
Selenomonas	0.121827	0.509802	PR vs PA	NS
Bifidobacterium	0.128687	0.509802	PR vs PA	NS
Shuttleworthia	0.129647	0.509802	PR vs PA	NS
Mycobacterium	0.133344	0.509802	PR vs PA	NS
[Ruminococcus]	0.133434	0.509802	PR vs PA	NS
Allobaculum	0.134391	0.509802	PR vs PA	NS
1-68	0.139105	0.509802	PR vs PA	NS
Acidaminococcus	0.139105	0.509802	PR vs PA	NS
Anoxybacillus	0.139105	0.509802	PR vs PA	NS
Arthrobacter	0.139105	0.509802	PR vs PA	NS
Hydrogenophaga	0.139105	0.509802	PR vs PA	NS
Klebsiella	0.139105	0.509802	PR vs PA	NS
Megamonas	0.139105	0.509802	PR vs PA	NS
Ochrobactrum	0.139105	0.509802	PR vs PA	NS
Opitutus	0.139105	0.509802	PR vs PA	NS
Rickettsiella	0.139105	0.509802	PR vs PA	NS
Sneathia	0.139105	0.509802	PR vs PA	NS
Sphingobium	0.139105	0.509802	PR vs PA	NS
Xanthobacter	0.139105	0.509802	PR vs PA	NS
Alloiococcus	0.139168	0.509802	PR vs PA	NS
Anaerostipes	0.139168	0.509802	PR vs PA	NS
Caldicoprobacter	0.139168	0.509802	PR vs PA	NS
Catenibacterium	0.139168	0.509802	PR vs PA	NS
Couchioplanes	0.139168	0.509802	PR vs PA	NS
Lachnobacterium	0.139168	0.509802	PR vs PA	NS
Leucobacter	0.139168	0.509802	PR vs PA	NS
Nocardioides	0.139168	0.509802	PR vs PA	NS
Pelosinus	0.139168	0.509802	PR vs PA	NS
Succiniclasticum	0.139168	0.509802	PR vs PA	NS
Wautersiella	0.139168	0.509802	PR vs PA	NS
Parabacteroides	0.1479	0.509802	PR vs PA	NS
Akkermansia	0.159959	0.509802	PR vs PA	NS
Flexispira	0.164864	0.509802	PR vs PA	NS
Arcobacter	0.178236	0.509802	PR vs PA	NS
Fusobacterium	0.18154	0.509802	PR vs PA	NS
Roseburia	0.183725	0.509802	PR vs PA	NS
Brevundimonas	0.183943	0.509802	PR vs PA	NS
Candidatus Nitrososphaera	0.183943	0.509802	PR vs PA	NS
Dyella	0.183943	0.509802	PR vs PA	NS
Methylibium	0.183943	0.509802	PR vs PA	NS
Tsukamurella	0.183943	0.509802	PR vs PA	NS
Carnobacterium	0.184013	0.509802	PR vs PA	NS
Moryella	0.184013	0.509802	PR vs PA	NS
Leptotrichia	0.191987	0.509802	PR vs PA	NS
Stenotrophomonas	0.191987	0.509802	PR vs PA	NS
Bacteroides	0.193391	0.509802	PR vs PA	NS
Kocuria	0.193733	0.509802	PR vs PA	NS
Anaerococcus	0.194556	0.509802	PR vs PA	NS
Aggregatibacter	0.194876	0.509802	PR vs PA	NS
Helicobacter	0.228308	0.509802	PR vs PA	NS
Sphingomonas	0.231462	0.509802	PR vs PA	NS
Geobacter	0.248136	0.509802	PR vs PA	NS
Rothia	0.250138	0.509802	PR vs PA	NS
Anaerotruncus	0.255486	0.509802	PR vs PA	NS
Facklamia	0.255486	0.509802	PR vs PA	NS
Prosthecobacter	0.255486	0.509802	PR vs PA	NS
Mycoplasma	0.261775	0.509802	PR vs PA	NS
rc4-4	0.262871	0.509802	PR vs PA	NS
Blautia	0.268213	0.509802	PR vs PA	NS
Rhodoferax	0.274633	0.509802	PR vs PA	NS
Collinsella	0.274833	0.509802	PR vs PA	NS
Peptostreptococcus	0.286909	0.509802	PR vs PA	NS
5-7N15	0.308224	0.509802	PR vs PA	NS
Actinobacillus	0.308224	0.509802	PR vs PA	NS
Anaerofustis	0.308224	0.509802	PR vs PA	NS
Anaerospora	0.308224	0.509802	PR vs PA	NS
Aquabacterium	0.308224	0.509802	PR vs PA	NS
Aquicella	0.308224	0.509802	PR vs PA	NS
Azospira	0.308224	0.509802	PR vs PA	NS
Brevibacillus	0.308224	0.509802	PR vs PA	NS
Bulleidia	0.308224	0.509802	PR vs PA	NS
Butyrivibrio	0.308224	0.509802	PR vs PA	NS
C39	0.308224	0.509802	PR vs PA	NS
Candidatus Koribacter	0.308224	0.509802	PR vs PA	NS
Cellulosimicrobium	0.308224	0.509802	PR vs PA	NS
CF231	0.308224	0.509802	PR vs PA	NS
Cloacibacterium	0.308224	0.509802	PR vs PA	NS
Collimonas	0.308224	0.509802	PR vs PA	NS
Coprobacillus	0.308224	0.509802	PR vs PA	NS
Cryptosporangium	0.308224	0.509802	PR vs PA	NS
Cupriavidus	0.308224	0.509802	PR vs PA	NS
Desulfomonile	0.308224	0.509802	PR vs PA	NS
Desulfosporosinus	0.308224	0.509802	PR vs PA	NS
Dietzia	0.308224	0.509802	PR vs PA	NS
Emticicia	0.308224	0.509802	PR vs PA	NS
Flavisolibacter	0.308224	0.509802	PR vs PA	NS
Fusibacter	0.308224	0.509802	PR vs PA	NS
Geobacillus	0.308224	0.509802	PR vs PA	NS
Giesbergeria	0.308224	0.509802	PR vs PA	NS
HB2-32-21	0.308224	0.509802	PR vs PA	NS
Herminiimonas	0.308224	0.509802	PR vs PA	NS
Knoellia	0.308224	0.509802	PR vs PA	NS
Luteibacter	0.308224	0.509802	PR vs PA	NS
Luteimonas	0.308224	0.509802	PR vs PA	NS
Lysinibacillus	0.308224	0.509802	PR vs PA	NS
Lysobacter	0.308224	0.509802	PR vs PA	NS
Methanobacterium	0.308224	0.509802	PR vs PA	NS
Methanoculleus	0.308224	0.509802	PR vs PA	NS
Mucispirillum	0.308224	0.509802	PR vs PA	NS
Nitrosopumilus	0.308224	0.509802	PR vs PA	NS
Pediococcus	0.308224	0.509802	PR vs PA	NS
Pelotomaculum	0.308224	0.509802	PR vs PA	NS
Providencia	0.308224	0.509802	PR vs PA	NS
Pseudoxanthomonas	0.308224	0.509802	PR vs PA	NS
Psychromonas	0.308224	0.509802	PR vs PA	NS
Rhizobium	0.308224	0.509802	PR vs PA	NS
Rhodoplanes	0.308224	0.509802	PR vs PA	NS
Rikenella	0.308224	0.509802	PR vs PA	NS
Rivularia	0.308224	0.509802	PR vs PA	NS
Shewanella	0.308224	0.509802	PR vs PA	NS
Sinomonas	0.308224	0.509802	PR vs PA	NS
Sulfurospirillum	0.308224	0.509802	PR vs PA	NS
Tepidimicrobium	0.308224	0.509802	PR vs PA	NS
Thauera	0.308224	0.509802	PR vs PA	NS
Thermomonas	0.308224	0.509802	PR vs PA	NS
Truepera	0.308224	0.509802	PR vs PA	NS
Uliginosibacterium	0.308224	0.509802	PR vs PA	NS
Ureaplasma	0.308224	0.509802	PR vs PA	NS
Zoogloea	0.308224	0.509802	PR vs PA	NS
Citrobacter	0.31431	0.509802	PR vs PA	NS
Salinibacterium	0.31431	0.509802	PR vs PA	NS
Paracoccus	0.317939	0.509802	PR vs PA	NS
Devosia	0.326771	0.509802	PR vs PA	NS
Paraprevotella	0.326792	0.509802	PR vs PA	NS
Coprococcus	0.328062	0.509802	PR vs PA	NS
Odoribacter	0.35392	0.509802	PR vs PA	NS
Acholeplasma	0.360955	0.509802	PR vs PA	NS
Actinomycetospora	0.360955	0.509802	PR vs PA	NS
Aeromicrobium	0.360955	0.509802	PR vs PA	NS
Anaeromyxobacter	0.360955	0.509802	PR vs PA	NS
Azospirillum	0.360955	0.509802	PR vs PA	NS
Blastococcus	0.360955	0.509802	PR vs PA	NS
Bosea	0.360955	0.509802	PR vs PA	NS
Caloramator	0.360955	0.509802	PR vs PA	NS
Candidatus Rhodoluna	0.360955	0.509802	PR vs PA	NS
Candidatus Xiphinematobacter	0.360955	0.509802	PR vs PA	NS
Cellulomonas	0.360955	0.509802	PR vs PA	NS
Chitinophaga	0.360955	0.509802	PR vs PA	NS
Dehalobacterium	0.360955	0.509802	PR vs PA	NS
Dyadobacter	0.360955	0.509802	PR vs PA	NS
Eggerthella	0.360955	0.509802	PR vs PA	NS
Hyphomicrobium	0.360955	0.509802	PR vs PA	NS
Kaistobacter	0.360955	0.509802	PR vs PA	NS
Mogibacterium	0.360955	0.509802	PR vs PA	NS
Myroides	0.360955	0.509802	PR vs PA	NS
Novosphingobium	0.360955	0.509802	PR vs PA	NS
Pigmentiphaga	0.360955	0.509802	PR vs PA	NS
Propionigenium	0.360955	0.509802	PR vs PA	NS
Pseudochrobactrum	0.360955	0.509802	PR vs PA	NS
Pseudoramibacter_Eubacterium	0.360955	0.509802	PR vs PA	NS
Renibacterium	0.360955	0.509802	PR vs PA	NS
Salinispora	0.360955	0.509802	PR vs PA	NS
Solirubrobacter	0.360955	0.509802	PR vs PA	NS
Sterolibacterium	0.360955	0.509802	PR vs PA	NS
Sulfuricurvum	0.360955	0.509802	PR vs PA	NS
Tissierella_Soehngenia	0.360955	0.509802	PR vs PA	NS
Dorea	0.377118	0.529675	PR vs PA	NS
Turicibacter	0.378891	0.529675	PR vs PA	NS
Bacillus	0.391207	0.544115	PR vs PA	NS
Sedimentibacter	0.39637	0.548512	PR vs PA	NS
Prevotella	0.414197	0.570301	PR vs PA	NS
Ruminococcus	0.434874	0.595778	PR vs PA	NS
Enhydrobacter	0.482584	0.65785	PR vs PA	NS
Polaromonas	0.492556	0.66812	PR vs PA	NS
Brachybacterium	0.508571	0.673424	PR vs PA	NS
Campylobacter	0.508571	0.673424	PR vs PA	NS
Candidatus Solibacter	0.508571	0.673424	PR vs PA	NS
Swaminathania	0.508571	0.673424	PR vs PA	NS
AF12	0.508754	0.673424	PR vs PA	NS
Porphyromonas	0.522044	0.687692	PR vs PA	NS
Phyllobacterium	0.537045	0.704068	PR vs PA	NS
Solibacillus	0.546549	0.713116	PR vs PA	NS
Desulfovibrio	0.568181	0.737827	PR vs PA	NS
Gardnerella	0.609011	0.787119	PR vs PA	NS
Agrobacterium	0.631982	0.805112	PR vs PA	NS
Flavobacterium	0.634155	0.805112	PR vs PA	NS
Aerococcus	0.634687	0.805112	PR vs PA	NS
Bdellovibrio	0.634687	0.805112	PR vs PA	NS
Planctomyces	0.649588	0.816143	PR vs PA	NS
Lachnospira	0.652318	0.816143	PR vs PA	NS
Proteus	0.652318	0.816143	PR vs PA	NS
Paenibacillus	0.664519	0.827628	PR vs PA	NS
Janthinobacterium	0.6676	0.827703	PR vs PA	NS
Veillonella	0.672404	0.829903	PR vs PA	NS
Haemophilus	0.694162	0.852917	PR vs PA	NS
[Prevotella]	0.702659	0.859503	PR vs PA	NS
Herbaspirillum	0.715042	0.870762	PR vs PA	NS
Granulicatella	0.73235	0.887893	PR vs PA	NS
Faecalibacterium	0.753152	0.909091	PR vs PA	NS
Achromobacter	0.769367	0.920552	PR vs PA	NS
Enterobacter	0.769367	0.920552	PR vs PA	NS
Psychrobacter	0.776487	0.925032	PR vs PA	NS
Acidovorax	0.811162	0.95801	PR vs PA	NS
Treponema	0.811162	0.95801	PR vs PA	NS
Adlercreutzia	0.821885	0.966254	PR vs PA	NS
Sporomusa	0.825195	0.966254	PR vs PA	NS
[Eubacterium]	0.832194	0.967504	PR vs PA	NS
Anaeroplasma	0.833325	0.967504	PR vs PA	NS
Serratia	0.863099	0.970638	PR vs PA	NS
Vibrio	0.868786	0.970638	PR vs PA	NS
Enterococcus	0.883572	0.970638	PR vs PA	NS
Megasphaera	0.898303	0.970638	PR vs PA	NS
Methylobacterium	0.90519	0.970638	PR vs PA	NS
Chelatococcus	0.913781	0.970638	PR vs PA	NS
Capnocytophaga	0.928054	0.970638	PR vs PA	NS
Paludibacter	0.928054	0.970638	PR vs PA	NS
Variovorax	0.928054	0.970638	PR vs PA	NS
Burkholderia	0.928102	0.970638	PR vs PA	NS
Planomicrobium	0.928102	0.970638	PR vs PA	NS
Brevibacterium	0.940057	0.970638	PR vs PA	NS
Cellvibrio	0.940057	0.970638	PR vs PA	NS
Dokdonella	0.940057	0.970638	PR vs PA	NS
Fluviicola	0.940057	0.970638	PR vs PA	NS
Morganella	0.940057	0.970638	PR vs PA	NS
Roseomonas	0.940057	0.970638	PR vs PA	NS
Symbiobacterium	0.940057	0.970638	PR vs PA	NS
Trichococcus	0.940057	0.970638	PR vs PA	NS
Rhodococcus	0.954602	0.970638	PR vs PA	NS
Micrococcus	0.959747	0.970638	PR vs PA	NS
Acetobacterium	0.960011	0.970638	PR vs PA	NS
Bradyrhizobium	0.960011	0.970638	PR vs PA	NS
Butyricimonas	0.960011	0.970638	PR vs PA	NS
Candidatus Arthromitus	0.960011	0.970638	PR vs PA	NS
Chthoniobacter	0.960011	0.970638	PR vs PA	NS
Comamonas	0.960011	0.970638	PR vs PA	NS
Curvibacter	0.960011	0.970638	PR vs PA	NS
Hydrogenophilus	0.960011	0.970638	PR vs PA	NS
Hymenobacter	0.960011	0.970638	PR vs PA	NS
Meiothermus	0.960011	0.970638	PR vs PA	NS
Microbacterium	0.960011	0.970638	PR vs PA	NS
Ralstonia	0.960011	0.970638	PR vs PA	NS
Rhodobacter	0.960011	0.970638	PR vs PA	NS
Tepidimonas	0.960011	0.970638	PR vs PA	NS
Methanosphaera	0.980002	0.986218	PR vs PA	NS
Pedobacter	0.982619	0.986218	PR vs PA	NS
Acetobacter	0.993675	0.993675	PR vs PA	NS

## Sheet: 3.6
ZOTU ID	pvalue	fdr p	Diet	Treatment
Zotu15	2.57507e-10	5.70887e-07	R vs PR	S
Zotu17	3.55471e-10	5.70887e-07	R vs PR	S
Zotu1	7.35641e-10	7.86465e-07	R vs PR	S
Zotu23	1.38386e-09	7.86465e-07	R vs PR	S
Zotu8	1.40938e-09	7.86465e-07	R vs PR	S
Zotu9	1.46911e-09	7.86465e-07	R vs PR	S
Zotu76	1.73144e-09	7.94483e-07	R vs PR	S
Zotu20	5.31048e-09	2.13216e-06	R vs PR	S
Zotu34	6.44699e-09	2.30086e-06	R vs PR	S
Zotu5	1.12713e-08	3.41431e-06	R vs PR	S
Zotu33	1.16929e-08	3.41431e-06	R vs PR	S
Zotu46	1.49e-08	3.98822e-06	R vs PR	S
Zotu80	4.67357e-08	1.09729e-05	R vs PR	S
Zotu24	4.7827e-08	1.09729e-05	R vs PR	S
Zotu11	5.57022e-08	1.19277e-05	R vs PR	S
Zotu7	1.20926e-07	2.42758e-05	R vs PR	S
Zotu55	1.31518e-07	2.48492e-05	R vs PR	S
Zotu18	1.46545e-07	2.61502e-05	R vs PR	S
Zotu3	2.31011e-07	3.9053e-05	R vs PR	S
Zotu147	4.49497e-07	7.21893e-05	R vs PR	S
Zotu10	8.08222e-07	0.000123619	R vs PR	S
Zotu6	1.38719e-06	0.00020253	R vs PR	S
Zotu75	2.64052e-06	0.000368755	R vs PR	S
Zotu91	2.89666e-06	0.000387669	R vs PR	S
Zotu12	4.70561e-06	0.000594137	R vs PR	S
Zotu214	4.80933e-06	0.000594137	R vs PR	S
Zotu98	9.61918e-06	0.00114433	R vs PR	S
Zotu278	0.000139641	0.0160188	R vs PR	S
Zotu143	0.000144883	0.016047	R vs PR	S
Zotu2	0.000259223	0.0270669	R vs PR	S
Zotu221	0.000261231	0.0270669	R vs PR	S
Zotu9579	0.000302355	0.0302296	R vs PR	S
Zotu70	0.000310578	0.0302296	R vs PR	S
Zotu242	0.000652201	0.0616138	R vs PR	S
Zotu246	0.00092949	0.0853007	R vs PR	S
Zotu140	0.00115385	0.102949	R vs PR	S
Zotu230	0.00126988	0.11024	R vs PR	S
Zotu270	0.0013511	0.111768	R vs PR	S
Zotu280	0.00135708	0.111768	R vs PR	S
Zotu39	0.00190818	0.153227	R vs PR	S
Zotu45	0.00215216	0.168603	R vs PR	S
Zotu4	0.00248001	0.189662	R vs PR	S
Zotu283	0.00272758	0.1946	R vs PR	S
Zotu122	0.00273836	0.1946	R vs PR	S
Zotu325	0.00277932	0.1946	R vs PR	S
Zotu53	0.00278692	0.1946	R vs PR	S
Zotu366	0.00288735	0.197323	R vs PR	S
Zotu42	0.00297927	0.199363	R vs PR	S
Zotu60	0.00322321	0.211285	R vs PR	S
Zotu101	0.00368421	0.236674	R vs PR	S
Zotu41	0.00503792	0.31729	R vs PR	S
Zotu201	0.00536304	0.327756	R vs PR	S
Zotu400	0.00546603	0.327756	R vs PR	S
Zotu292	0.00551023	0.327756	R vs PR	S
Zotu220	0.00576125	0.336457	R vs PR	S
Zotu38	0.00596413	0.342085	R vs PR	S
Zotu85	0.0102302	0.437472	R vs PR	S
Zotu54	0.0104532	0.437472	R vs PR	S
Zotu354	0.0107982	0.437472	R vs PR	S
Zotu405	0.0110022	0.437472	R vs PR	S
Zotu7234	0.0110145	0.437472	R vs PR	S
Zotu120	0.0126222	0.437472	R vs PR	S
Zotu78	0.013239	0.437472	R vs PR	S
Zotu31	0.0144001	0.437472	R vs PR	S
Zotu9928	0.0146439	0.437472	R vs PR	S
Zotu40	0.0167675	0.437472	R vs PR	S
Zotu154	0.0171321	0.437472	R vs PR	S
Zotu281	0.0215614	0.437472	R vs PR	S
Zotu149	0.0226696	0.437472	R vs PR	S
Zotu148	0.0229578	0.437472	R vs PR	S
Zotu134	0.0234493	0.437472	R vs PR	S
Zotu121	0.024634	0.437472	R vs PR	S
Zotu387	0.0250216	0.437472	R vs PR	S
Zotu289	0.0263552	0.437472	R vs PR	S
Zotu28	0.0275775	0.437472	R vs PR	S
Zotu52	0.0275915	0.437472	R vs PR	S
Zotu146	0.0278087	0.437472	R vs PR	S
Zotu191	0.0286746	0.437472	R vs PR	S
Zotu228	0.0311664	0.437472	R vs PR	S
Zotu49	0.0321048	0.437472	R vs PR	S
Zotu32	0.0324288	0.437472	R vs PR	S
Zotu218	0.0338873	0.437472	R vs PR	S
Zotu302	0.0347951	0.437472	R vs PR	S
Zotu65	0.0359346	0.437472	R vs PR	S
Zotu369	0.0366372	0.437472	R vs PR	S
Zotu8766	0.039027	0.437472	R vs PR	S
Zotu172	0.0391119	0.437472	R vs PR	S
Zotu118	0.0393577	0.437472	R vs PR	S
Zotu182	0.0410183	0.437472	R vs PR	S
Zotu324	0.0417739	0.437472	R vs PR	S
Zotu367	0.0417739	0.437472	R vs PR	S
Zotu571	0.0417739	0.437472	R vs PR	S
Zotu8430	0.0417739	0.437472	R vs PR	S
Zotu10690	0.0417739	0.437472	R vs PR	S
Zotu345	0.0418653	0.437472	R vs PR	S
Zotu443	0.0418653	0.437472	R vs PR	S
Zotu643	0.0418653	0.437472	R vs PR	S
Zotu1454	0.0418653	0.437472	R vs PR	S
Zotu10271	0.0418653	0.437472	R vs PR	S
Zotu438	0.0418957	0.437472	R vs PR	S
Zotu195	0.0419109	0.437472	R vs PR	S
Zotu341	0.0419109	0.437472	R vs PR	S
Zotu5346	0.0419109	0.437472	R vs PR	S
Zotu236	0.0423911	0.437472	R vs PR	S
Zotu125	0.0424419	0.437472	R vs PR	S
Zotu37	0.0424881	0.437472	R vs PR	S
Zotu29	0.0432021	0.437472	R vs PR	S
Zotu326	0.0450625	0.437472	R vs PR	S
Zotu349	0.0450625	0.437472	R vs PR	S
Zotu409	0.0450721	0.437472	R vs PR	S
Zotu116	0.046488	0.437472	R vs PR	S
Zotu360	0.0466796	0.437472	R vs PR	S
Zotu73	0.0468178	0.437472	R vs PR	S
Zotu16	0.0471629	0.437472	R vs PR	S
Zotu44	0.0508241	0.437472	R vs PR	S
Zotu84	0.0525268	0.437472	R vs PR	S
Zotu47	0.0550699	0.437472	R vs PR	S
Zotu68	0.0577185	0.437472	R vs PR	S
Zotu202	0.0592433	0.437472	R vs PR	S
Zotu170	0.0605454	0.437472	R vs PR	S
Zotu320	0.064678	0.437472	R vs PR	S
Zotu117	0.0660771	0.437472	R vs PR	S
Zotu105	0.0681937	0.437472	R vs PR	S
Zotu265	0.0701086	0.437472	R vs PR	S
Zotu468	0.0715104	0.437472	R vs PR	S
Zotu103	0.0753884	0.437472	R vs PR	S
Zotu48	0.0760072	0.437472	R vs PR	S
Zotu173	0.0775172	0.437472	R vs PR	S
Zotu365	0.0814042	0.437472	R vs PR	S
Zotu516	0.0814042	0.437472	R vs PR	S
Zotu538	0.0814042	0.437472	R vs PR	S
Zotu550	0.0814042	0.437472	R vs PR	S
Zotu586	0.0814042	0.437472	R vs PR	S
Zotu669	0.0814042	0.437472	R vs PR	S
Zotu755	0.0814042	0.437472	R vs PR	S
Zotu773	0.0814042	0.437472	R vs PR	S
Zotu790	0.0814042	0.437472	R vs PR	S
Zotu909	0.0814042	0.437472	R vs PR	S
Zotu964	0.0814042	0.437472	R vs PR	S
Zotu984	0.0814042	0.437472	R vs PR	S
Zotu1098	0.0814042	0.437472	R vs PR	S
Zotu1230	0.0814042	0.437472	R vs PR	S
Zotu1264	0.0814042	0.437472	R vs PR	S
Zotu2262	0.0814042	0.437472	R vs PR	S
Zotu2387	0.0814042	0.437472	R vs PR	S
Zotu4688	0.0814042	0.437472	R vs PR	S
Zotu6558	0.0814042	0.437472	R vs PR	S
Zotu8665	0.0814042	0.437472	R vs PR	S
Zotu188	0.0814933	0.437472	R vs PR	S
Zotu284	0.0814933	0.437472	R vs PR	S
Zotu353	0.0814933	0.437472	R vs PR	S
Zotu380	0.0814933	0.437472	R vs PR	S
Zotu406	0.0814933	0.437472	R vs PR	S
Zotu407	0.0814933	0.437472	R vs PR	S
Zotu515	0.0814933	0.437472	R vs PR	S
Zotu518	0.0814933	0.437472	R vs PR	S
Zotu560	0.0814933	0.437472	R vs PR	S
Zotu581	0.0814933	0.437472	R vs PR	S
Zotu606	0.0814933	0.437472	R vs PR	S
Zotu625	0.0814933	0.437472	R vs PR	S
Zotu636	0.0814933	0.437472	R vs PR	S
Zotu644	0.0814933	0.437472	R vs PR	S
Zotu707	0.0814933	0.437472	R vs PR	S
Zotu715	0.0814933	0.437472	R vs PR	S
Zotu734	0.0814933	0.437472	R vs PR	S
Zotu766	0.0814933	0.437472	R vs PR	S
Zotu788	0.0814933	0.437472	R vs PR	S
Zotu893	0.0814933	0.437472	R vs PR	S
Zotu1000	0.0814933	0.437472	R vs PR	S
Zotu1026	0.0814933	0.437472	R vs PR	S
Zotu1057	0.0814933	0.437472	R vs PR	S
Zotu1101	0.0814933	0.437472	R vs PR	S
Zotu1188	0.0814933	0.437472	R vs PR	S
Zotu1241	0.0814933	0.437472	R vs PR	S
Zotu1247	0.0814933	0.437472	R vs PR	S
Zotu2004	0.0814933	0.437472	R vs PR	S
Zotu2544	0.0814933	0.437472	R vs PR	S
Zotu2602	0.0814933	0.437472	R vs PR	S
Zotu5135	0.0814933	0.437472	R vs PR	S
Zotu5310	0.0814933	0.437472	R vs PR	S
Zotu6900	0.0814933	0.437472	R vs PR	S
Zotu8955	0.0814933	0.437472	R vs PR	S
Zotu6070	0.081523	0.437472	R vs PR	S
Zotu6316	0.081523	0.437472	R vs PR	S
Zotu8388	0.0831493	0.437472	R vs PR	S
Zotu83	0.0841483	0.437472	R vs PR	S
Zotu394	0.0856099	0.437472	R vs PR	S
Zotu359	0.0856259	0.437472	R vs PR	S
Zotu1156	0.0856259	0.437472	R vs PR	S
Zotu245	0.0859796	0.437472	R vs PR	S
Zotu11365	0.0869287	0.437472	R vs PR	S
Zotu371	0.0880815	0.437472	R vs PR	S
Zotu451	0.0880815	0.437472	R vs PR	S
Zotu511	0.0880815	0.437472	R vs PR	S
Zotu13	0.0890428	0.437472	R vs PR	S
Zotu7312	0.0891328	0.437472	R vs PR	S
Zotu1135	0.0905132	0.437472	R vs PR	S
Zotu203	0.0909509	0.437472	R vs PR	S
Zotu9112	0.0913328	0.437472	R vs PR	S
Zotu583	0.0937769	0.437472	R vs PR	S
Zotu250	0.0942358	0.437472	R vs PR	S
Zotu111	0.095332	0.437472	R vs PR	S
Zotu130	0.096005	0.437472	R vs PR	S
Zotu92	0.0963612	0.437472	R vs PR	S
Zotu233	0.0967872	0.437472	R vs PR	S
Zotu6922	0.0971562	0.437472	R vs PR	S
Zotu187	0.0977552	0.437472	R vs PR	S
Zotu155	0.0982967	0.437472	R vs PR	S
Zotu546	0.0994761	0.437472	R vs PR	S
Zotu3444	0.0994761	0.437472	R vs PR	S
Zotu131	0.100028	0.437472	R vs PR	S
Zotu332	0.102304	0.437472	R vs PR	S
Zotu151	0.107593	0.437472	R vs PR	S
Zotu10667	0.108401	0.437472	R vs PR	S
Zotu255	0.113366	0.437472	R vs PR	S
Zotu194	0.114901	0.437472	R vs PR	S
Zotu1828	0.115904	0.437472	R vs PR	S
Zotu114	0.116984	0.437472	R vs PR	S
Zotu124	0.120227	0.437472	R vs PR	S
Zotu277	0.123293	0.437472	R vs PR	S
Zotu6937	0.123662	0.437472	R vs PR	S
Zotu264	0.124617	0.437472	R vs PR	S
Zotu142	0.125674	0.437472	R vs PR	S
Zotu175	0.125836	0.437472	R vs PR	S
Zotu63	0.126545	0.437472	R vs PR	S
Zotu8679	0.128759	0.437472	R vs PR	S
Zotu22	0.129775	0.437472	R vs PR	S
Zotu67	0.133901	0.437472	R vs PR	S
Zotu206	0.134635	0.437472	R vs PR	S
Zotu6914	0.13618	0.437472	R vs PR	S
Zotu333	0.136217	0.437472	R vs PR	S
Zotu274	0.142861	0.437472	R vs PR	S
Zotu190	0.144193	0.437472	R vs PR	S
Zotu8968	0.147168	0.437472	R vs PR	S
Zotu66	0.147246	0.437472	R vs PR	S
Zotu267	0.150985	0.437472	R vs PR	S
Zotu81	0.151529	0.437472	R vs PR	S
Zotu601	0.155852	0.437472	R vs PR	S
Zotu729	0.160398	0.437472	R vs PR	S
Zotu307	0.160423	0.437472	R vs PR	S
Zotu576	0.160423	0.437472	R vs PR	S
Zotu362	0.160742	0.437472	R vs PR	S
Zotu392	0.160742	0.437472	R vs PR	S
Zotu401	0.160742	0.437472	R vs PR	S
Zotu460	0.160742	0.437472	R vs PR	S
Zotu481	0.160742	0.437472	R vs PR	S
Zotu503	0.160742	0.437472	R vs PR	S
Zotu510	0.160742	0.437472	R vs PR	S
Zotu524	0.160742	0.437472	R vs PR	S
Zotu551	0.160742	0.437472	R vs PR	S
Zotu554	0.160742	0.437472	R vs PR	S
Zotu557	0.160742	0.437472	R vs PR	S
Zotu602	0.160742	0.437472	R vs PR	S
Zotu640	0.160742	0.437472	R vs PR	S
Zotu648	0.160742	0.437472	R vs PR	S
Zotu665	0.160742	0.437472	R vs PR	S
Zotu692	0.160742	0.437472	R vs PR	S
Zotu702	0.160742	0.437472	R vs PR	S
Zotu731	0.160742	0.437472	R vs PR	S
Zotu732	0.160742	0.437472	R vs PR	S
Zotu750	0.160742	0.437472	R vs PR	S
Zotu776	0.160742	0.437472	R vs PR	S
Zotu784	0.160742	0.437472	R vs PR	S
Zotu796	0.160742	0.437472	R vs PR	S
Zotu807	0.160742	0.437472	R vs PR	S
Zotu859	0.160742	0.437472	R vs PR	S
Zotu862	0.160742	0.437472	R vs PR	S
Zotu872	0.160742	0.437472	R vs PR	S
Zotu900	0.160742	0.437472	R vs PR	S
Zotu901	0.160742	0.437472	R vs PR	S
Zotu916	0.160742	0.437472	R vs PR	S
Zotu932	0.160742	0.437472	R vs PR	S
Zotu938	0.160742	0.437472	R vs PR	S
Zotu944	0.160742	0.437472	R vs PR	S
Zotu946	0.160742	0.437472	R vs PR	S
Zotu961	0.160742	0.437472	R vs PR	S
Zotu983	0.160742	0.437472	R vs PR	S
Zotu992	0.160742	0.437472	R vs PR	S
Zotu994	0.160742	0.437472	R vs PR	S
Zotu998	0.160742	0.437472	R vs PR	S
Zotu1020	0.160742	0.437472	R vs PR	S
Zotu1033	0.160742	0.437472	R vs PR	S
Zotu1042	0.160742	0.437472	R vs PR	S
Zotu1043	0.160742	0.437472	R vs PR	S
Zotu1055	0.160742	0.437472	R vs PR	S
Zotu1077	0.160742	0.437472	R vs PR	S
Zotu1102	0.160742	0.437472	R vs PR	S
Zotu1145	0.160742	0.437472	R vs PR	S
Zotu1147	0.160742	0.437472	R vs PR	S
Zotu1154	0.160742	0.437472	R vs PR	S
Zotu1200	0.160742	0.437472	R vs PR	S
Zotu1211	0.160742	0.437472	R vs PR	S
Zotu1220	0.160742	0.437472	R vs PR	S
Zotu1296	0.160742	0.437472	R vs PR	S
Zotu1317	0.160742	0.437472	R vs PR	S
Zotu1360	0.160742	0.437472	R vs PR	S
Zotu1377	0.160742	0.437472	R vs PR	S
Zotu1384	0.160742	0.437472	R vs PR	S
Zotu1393	0.160742	0.437472	R vs PR	S
Zotu1442	0.160742	0.437472	R vs PR	S
Zotu1468	0.160742	0.437472	R vs PR	S
Zotu1519	0.160742	0.437472	R vs PR	S
Zotu1520	0.160742	0.437472	R vs PR	S
Zotu1581	0.160742	0.437472	R vs PR	S
Zotu1591	0.160742	0.437472	R vs PR	S
Zotu1605	0.160742	0.437472	R vs PR	S
Zotu1611	0.160742	0.437472	R vs PR	S
Zotu1627	0.160742	0.437472	R vs PR	S
Zotu1642	0.160742	0.437472	R vs PR	S
Zotu1664	0.160742	0.437472	R vs PR	S
Zotu1690	0.160742	0.437472	R vs PR	S
Zotu1711	0.160742	0.437472	R vs PR	S
Zotu1751	0.160742	0.437472	R vs PR	S
Zotu1767	0.160742	0.437472	R vs PR	S
Zotu1806	0.160742	0.437472	R vs PR	S
Zotu1811	0.160742	0.437472	R vs PR	S
Zotu1826	0.160742	0.437472	R vs PR	S
Zotu1911	0.160742	0.437472	R vs PR	S
Zotu1931	0.160742	0.437472	R vs PR	S
Zotu1962	0.160742	0.437472	R vs PR	S
Zotu1967	0.160742	0.437472	R vs PR	S
Zotu2011	0.160742	0.437472	R vs PR	S
Zotu2022	0.160742	0.437472	R vs PR	S
Zotu2053	0.160742	0.437472	R vs PR	S
Zotu2098	0.160742	0.437472	R vs PR	S
Zotu2236	0.160742	0.437472	R vs PR	S
Zotu2504	0.160742	0.437472	R vs PR	S
Zotu2603	0.160742	0.437472	R vs PR	S
Zotu2608	0.160742	0.437472	R vs PR	S
Zotu2687	0.160742	0.437472	R vs PR	S
Zotu2694	0.160742	0.437472	R vs PR	S
Zotu2695	0.160742	0.437472	R vs PR	S
Zotu2707	0.160742	0.437472	R vs PR	S
Zotu2715	0.160742	0.437472	R vs PR	S
Zotu2775	0.160742	0.437472	R vs PR	S
Zotu2824	0.160742	0.437472	R vs PR	S
Zotu3077	0.160742	0.437472	R vs PR	S
Zotu3198	0.160742	0.437472	R vs PR	S
Zotu3204	0.160742	0.437472	R vs PR	S
Zotu3277	0.160742	0.437472	R vs PR	S
Zotu3391	0.160742	0.437472	R vs PR	S
Zotu3487	0.160742	0.437472	R vs PR	S
Zotu3499	0.160742	0.437472	R vs PR	S
Zotu3586	0.160742	0.437472	R vs PR	S
Zotu3813	0.160742	0.437472	R vs PR	S
Zotu3872	0.160742	0.437472	R vs PR	S
Zotu4094	0.160742	0.437472	R vs PR	S
Zotu4315	0.160742	0.437472	R vs PR	S
Zotu4421	0.160742	0.437472	R vs PR	S
Zotu4447	0.160742	0.437472	R vs PR	S
Zotu4519	0.160742	0.437472	R vs PR	S
Zotu4563	0.160742	0.437472	R vs PR	S
Zotu4693	0.160742	0.437472	R vs PR	S
Zotu4756	0.160742	0.437472	R vs PR	S
Zotu4812	0.160742	0.437472	R vs PR	S
Zotu4921	0.160742	0.437472	R vs PR	S
Zotu5089	0.160742	0.437472	R vs PR	S
Zotu5117	0.160742	0.437472	R vs PR	S
Zotu5223	0.160742	0.437472	R vs PR	S
Zotu5683	0.160742	0.437472	R vs PR	S
Zotu5753	0.160742	0.437472	R vs PR	S
Zotu5878	0.160742	0.437472	R vs PR	S
Zotu5922	0.160742	0.437472	R vs PR	S
Zotu6012	0.160742	0.437472	R vs PR	S
Zotu6152	0.160742	0.437472	R vs PR	S
Zotu6333	0.160742	0.437472	R vs PR	S
Zotu6405	0.160742	0.437472	R vs PR	S
Zotu6552	0.160742	0.437472	R vs PR	S
Zotu6629	0.160742	0.437472	R vs PR	S
Zotu6679	0.160742	0.437472	R vs PR	S
Zotu6682	0.160742	0.437472	R vs PR	S
Zotu6750	0.160742	0.437472	R vs PR	S
Zotu6815	0.160742	0.437472	R vs PR	S
Zotu7283	0.160742	0.437472	R vs PR	S
Zotu7847	0.160742	0.437472	R vs PR	S
Zotu7984	0.160742	0.437472	R vs PR	S
Zotu7985	0.160742	0.437472	R vs PR	S
Zotu8072	0.160742	0.437472	R vs PR	S
Zotu8563	0.160742	0.437472	R vs PR	S
Zotu9008	0.160742	0.437472	R vs PR	S
Zotu9584	0.160742	0.437472	R vs PR	S
Zotu10069	0.160742	0.437472	R vs PR	S
Zotu10685	0.160742	0.437472	R vs PR	S
Zotu10948	0.160742	0.437472	R vs PR	S
Zotu10980	0.160742	0.437472	R vs PR	S
Zotu11360	0.160742	0.437472	R vs PR	S
Zotu329	0.160802	0.437472	R vs PR	S
Zotu421	0.160802	0.437472	R vs PR	S
Zotu473	0.160802	0.437472	R vs PR	S
Zotu482	0.160802	0.437472	R vs PR	S
Zotu496	0.160802	0.437472	R vs PR	S
Zotu512	0.160802	0.437472	R vs PR	S
Zotu600	0.160802	0.437472	R vs PR	S
Zotu605	0.160802	0.437472	R vs PR	S
Zotu613	0.160802	0.437472	R vs PR	S
Zotu632	0.160802	0.437472	R vs PR	S
Zotu634	0.160802	0.437472	R vs PR	S
Zotu649	0.160802	0.437472	R vs PR	S
Zotu658	0.160802	0.437472	R vs PR	S
Zotu664	0.160802	0.437472	R vs PR	S
Zotu720	0.160802	0.437472	R vs PR	S
Zotu723	0.160802	0.437472	R vs PR	S
Zotu735	0.160802	0.437472	R vs PR	S
Zotu741	0.160802	0.437472	R vs PR	S
Zotu743	0.160802	0.437472	R vs PR	S
Zotu745	0.160802	0.437472	R vs PR	S
Zotu751	0.160802	0.437472	R vs PR	S
Zotu764	0.160802	0.437472	R vs PR	S
Zotu792	0.160802	0.437472	R vs PR	S
Zotu838	0.160802	0.437472	R vs PR	S
Zotu840	0.160802	0.437472	R vs PR	S
Zotu873	0.160802	0.437472	R vs PR	S
Zotu892	0.160802	0.437472	R vs PR	S
Zotu895	0.160802	0.437472	R vs PR	S
Zotu924	0.160802	0.437472	R vs PR	S
Zotu976	0.160802	0.437472	R vs PR	S
Zotu1003	0.160802	0.437472	R vs PR	S
Zotu1036	0.160802	0.437472	R vs PR	S
Zotu1056	0.160802	0.437472	R vs PR	S
Zotu1136	0.160802	0.437472	R vs PR	S
Zotu1161	0.160802	0.437472	R vs PR	S
Zotu1198	0.160802	0.437472	R vs PR	S
Zotu1208	0.160802	0.437472	R vs PR	S
Zotu1235	0.160802	0.437472	R vs PR	S
Zotu1245	0.160802	0.437472	R vs PR	S
Zotu1302	0.160802	0.437472	R vs PR	S
Zotu1303	0.160802	0.437472	R vs PR	S
Zotu1383	0.160802	0.437472	R vs PR	S
Zotu1428	0.160802	0.437472	R vs PR	S
Zotu1458	0.160802	0.437472	R vs PR	S
Zotu1579	0.160802	0.437472	R vs PR	S
Zotu1655	0.160802	0.437472	R vs PR	S
Zotu1668	0.160802	0.437472	R vs PR	S
Zotu1732	0.160802	0.437472	R vs PR	S
Zotu1782	0.160802	0.437472	R vs PR	S
Zotu1804	0.160802	0.437472	R vs PR	S
Zotu2084	0.160802	0.437472	R vs PR	S
Zotu2282	0.160802	0.437472	R vs PR	S
Zotu2295	0.160802	0.437472	R vs PR	S
Zotu2341	0.160802	0.437472	R vs PR	S
Zotu2527	0.160802	0.437472	R vs PR	S
Zotu2605	0.160802	0.437472	R vs PR	S
Zotu2832	0.160802	0.437472	R vs PR	S
Zotu3165	0.160802	0.437472	R vs PR	S
Zotu3242	0.160802	0.437472	R vs PR	S
Zotu3356	0.160802	0.437472	R vs PR	S
Zotu3904	0.160802	0.437472	R vs PR	S
Zotu3989	0.160802	0.437472	R vs PR	S
Zotu4319	0.160802	0.437472	R vs PR	S
Zotu4454	0.160802	0.437472	R vs PR	S
Zotu5255	0.160802	0.437472	R vs PR	S
Zotu5620	0.160802	0.437472	R vs PR	S
Zotu5678	0.160802	0.437472	R vs PR	S
Zotu5768	0.160802	0.437472	R vs PR	S
Zotu6731	0.160802	0.437472	R vs PR	S
Zotu6802	0.160802	0.437472	R vs PR	S
Zotu7959	0.160802	0.437472	R vs PR	S
Zotu8966	0.160802	0.437472	R vs PR	S
Zotu8989	0.160802	0.437472	R vs PR	S
Zotu9638	0.160802	0.437472	R vs PR	S
Zotu9709	0.160802	0.437472	R vs PR	S
Zotu10276	0.160802	0.437472	R vs PR	S
Zotu420	0.16306	0.437472	R vs PR	S
Zotu694	0.16306	0.437472	R vs PR	S
Zotu368	0.164915	0.437472	R vs PR	S
Zotu384	0.164915	0.437472	R vs PR	S
Zotu413	0.164915	0.437472	R vs PR	S
Zotu505	0.164915	0.437472	R vs PR	S
Zotu523	0.164915	0.437472	R vs PR	S
Zotu556	0.164915	0.437472	R vs PR	S
Zotu667	0.164915	0.437472	R vs PR	S
Zotu885	0.164915	0.437472	R vs PR	S
Zotu2784	0.164915	0.437472	R vs PR	S
Zotu7257	0.164915	0.437472	R vs PR	S
Zotu300	0.165119	0.437472	R vs PR	S
Zotu180	0.168176	0.437472	R vs PR	S
Zotu541	0.169401	0.437472	R vs PR	S
Zotu655	0.169401	0.437472	R vs PR	S
Zotu10654	0.175856	0.437472	R vs PR	S
Zotu186	0.176968	0.437472	R vs PR	S
Zotu145	0.177499	0.437472	R vs PR	S
Zotu455	0.179585	0.437472	R vs PR	S
Zotu2301	0.179612	0.437472	R vs PR	S
Zotu252	0.18549	0.437472	R vs PR	S
Zotu8511	0.187295	0.437472	R vs PR	S
Zotu296	0.189662	0.437472	R vs PR	S
Zotu839	0.189823	0.437472	R vs PR	S
Zotu86	0.190837	0.437472	R vs PR	S
Zotu8488	0.193853	0.437472	R vs PR	S
Zotu97	0.194046	0.437472	R vs PR	S
Zotu129	0.194306	0.437472	R vs PR	S
Zotu133	0.201	0.437472	R vs PR	S
Zotu238	0.205896	0.437472	R vs PR	S
Zotu269	0.207509	0.437472	R vs PR	S
Zotu298	0.207591	0.437472	R vs PR	S
Zotu10708	0.216963	0.437472	R vs PR	S
Zotu453	0.217114	0.437472	R vs PR	S
Zotu549	0.217114	0.437472	R vs PR	S
Zotu9882	0.218432	0.437472	R vs PR	S
Zotu51	0.221679	0.437472	R vs PR	S
Zotu181	0.223184	0.437472	R vs PR	S
Zotu241	0.226852	0.437472	R vs PR	S
Zotu290	0.226852	0.437472	R vs PR	S
Zotu805	0.226852	0.437472	R vs PR	S
Zotu139	0.229954	0.437472	R vs PR	S
Zotu77	0.231952	0.437472	R vs PR	S
Zotu575	0.232437	0.437472	R vs PR	S
Zotu225	0.233829	0.437472	R vs PR	S
Zotu253	0.235659	0.437472	R vs PR	S
Zotu239	0.236784	0.437472	R vs PR	S
Zotu8977	0.237237	0.437472	R vs PR	S
Zotu378	0.237856	0.437472	R vs PR	S
Zotu422	0.237856	0.437472	R vs PR	S
Zotu159	0.241205	0.437472	R vs PR	S
Zotu313	0.242958	0.437472	R vs PR	S
Zotu500	0.243065	0.437472	R vs PR	S
Zotu251	0.252982	0.437472	R vs PR	S
Zotu164	0.257323	0.437472	R vs PR	S
Zotu437	0.25734	0.437472	R vs PR	S
Zotu439	0.259547	0.437472	R vs PR	S
Zotu393	0.264616	0.437472	R vs PR	S
Zotu110	0.269275	0.437472	R vs PR	S
Zotu43	0.271044	0.437472	R vs PR	S
Zotu61	0.281349	0.437472	R vs PR	S
Zotu94	0.282093	0.437472	R vs PR	S
Zotu136	0.282238	0.437472	R vs PR	S
Zotu470	0.282512	0.437472	R vs PR	S
Zotu109	0.282756	0.437472	R vs PR	S
Zotu14	0.284038	0.437472	R vs PR	S
Zotu322	0.287499	0.437472	R vs PR	S
Zotu275	0.289064	0.437472	R vs PR	S
Zotu36	0.289171	0.437472	R vs PR	S
Zotu459	0.289171	0.437472	R vs PR	S
Zotu237	0.289243	0.437472	R vs PR	S
Zotu137	0.292633	0.437472	R vs PR	S
Zotu372	0.296984	0.437472	R vs PR	S
Zotu423	0.296984	0.437472	R vs PR	S
Zotu222	0.29702	0.437472	R vs PR	S
Zotu291	0.29702	0.437472	R vs PR	S
Zotu309	0.29702	0.437472	R vs PR	S
Zotu315	0.29702	0.437472	R vs PR	S
Zotu490	0.29702	0.437472	R vs PR	S
Zotu598	0.29702	0.437472	R vs PR	S
Zotu288	0.297158	0.437472	R vs PR	S
Zotu306	0.299589	0.437472	R vs PR	S
Zotu95	0.300217	0.437472	R vs PR	S
Zotu383	0.304902	0.437472	R vs PR	S
Zotu402	0.304902	0.437472	R vs PR	S
Zotu427	0.304902	0.437472	R vs PR	S
Zotu435	0.304902	0.437472	R vs PR	S
Zotu456	0.304902	0.437472	R vs PR	S
Zotu494	0.304902	0.437472	R vs PR	S
Zotu522	0.304902	0.437472	R vs PR	S
Zotu562	0.304902	0.437472	R vs PR	S
Zotu588	0.304902	0.437472	R vs PR	S
Zotu595	0.304902	0.437472	R vs PR	S
Zotu610	0.304902	0.437472	R vs PR	S
Zotu612	0.304902	0.437472	R vs PR	S
Zotu781	0.304902	0.437472	R vs PR	S
Zotu904	0.304902	0.437472	R vs PR	S
Zotu1561	0.304902	0.437472	R vs PR	S
Zotu9386	0.304902	0.437472	R vs PR	S
Zotu10213	0.304902	0.437472	R vs PR	S
Zotu286	0.305161	0.437472	R vs PR	S
Zotu25	0.309769	0.437472	R vs PR	S
Zotu8194	0.310405	0.437472	R vs PR	S
Zotu107	0.311373	0.437472	R vs PR	S
Zotu276	0.312817	0.437472	R vs PR	S
Zotu330	0.312817	0.437472	R vs PR	S
Zotu385	0.312817	0.437472	R vs PR	S
Zotu391	0.312817	0.437472	R vs PR	S
Zotu396	0.312817	0.437472	R vs PR	S
Zotu449	0.312817	0.437472	R vs PR	S
Zotu498	0.312817	0.437472	R vs PR	S
Zotu501	0.312817	0.437472	R vs PR	S
Zotu504	0.312817	0.437472	R vs PR	S
Zotu618	0.312817	0.437472	R vs PR	S
Zotu721	0.312817	0.437472	R vs PR	S
Zotu812	0.312817	0.437472	R vs PR	S
Zotu869	0.312817	0.437472	R vs PR	S
Zotu1008	0.312817	0.437472	R vs PR	S
Zotu1410	0.312817	0.437472	R vs PR	S
Zotu1420	0.312817	0.437472	R vs PR	S
Zotu1885	0.312817	0.437472	R vs PR	S
Zotu2275	0.312817	0.437472	R vs PR	S
Zotu5506	0.312817	0.437472	R vs PR	S
Zotu10460	0.312817	0.437472	R vs PR	S
Zotu316	0.313141	0.437472	R vs PR	S
Zotu480	0.313141	0.437472	R vs PR	S
Zotu82	0.317956	0.437472	R vs PR	S
Zotu211	0.318167	0.437472	R vs PR	S
Zotu89	0.318626	0.437472	R vs PR	S
Zotu79	0.320029	0.437472	R vs PR	S
Zotu132	0.321121	0.437472	R vs PR	S
Zotu662	0.321305	0.437472	R vs PR	S
Zotu659	0.321413	0.437472	R vs PR	S
Zotu3560	0.321413	0.437472	R vs PR	S
Zotu10496	0.321413	0.437472	R vs PR	S
Zotu7348	0.321449	0.437472	R vs PR	S
Zotu579	0.329791	0.437472	R vs PR	S
Zotu709	0.329791	0.437472	R vs PR	S
Zotu815	0.329791	0.437472	R vs PR	S
Zotu168	0.333711	0.437472	R vs PR	S
Zotu229	0.333711	0.437472	R vs PR	S
Zotu260	0.333711	0.437472	R vs PR	S
Zotu327	0.333711	0.437472	R vs PR	S
Zotu343	0.333711	0.437472	R vs PR	S
Zotu358	0.333711	0.437472	R vs PR	S
Zotu399	0.333711	0.437472	R vs PR	S
Zotu410	0.333711	0.437472	R vs PR	S
Zotu411	0.333711	0.437472	R vs PR	S
Zotu426	0.333711	0.437472	R vs PR	S
Zotu429	0.333711	0.437472	R vs PR	S
Zotu436	0.333711	0.437472	R vs PR	S
Zotu440	0.333711	0.437472	R vs PR	S
Zotu447	0.333711	0.437472	R vs PR	S
Zotu461	0.333711	0.437472	R vs PR	S
Zotu508	0.333711	0.437472	R vs PR	S
Zotu517	0.333711	0.437472	R vs PR	S
Zotu536	0.333711	0.437472	R vs PR	S
Zotu542	0.333711	0.437472	R vs PR	S
Zotu543	0.333711	0.437472	R vs PR	S
Zotu552	0.333711	0.437472	R vs PR	S
Zotu555	0.333711	0.437472	R vs PR	S
Zotu558	0.333711	0.437472	R vs PR	S
Zotu561	0.333711	0.437472	R vs PR	S
Zotu578	0.333711	0.437472	R vs PR	S
Zotu582	0.333711	0.437472	R vs PR	S
Zotu585	0.333711	0.437472	R vs PR	S
Zotu590	0.333711	0.437472	R vs PR	S
Zotu596	0.333711	0.437472	R vs PR	S
Zotu603	0.333711	0.437472	R vs PR	S
Zotu617	0.333711	0.437472	R vs PR	S
Zotu622	0.333711	0.437472	R vs PR	S
Zotu653	0.333711	0.437472	R vs PR	S
Zotu657	0.333711	0.437472	R vs PR	S
Zotu660	0.333711	0.437472	R vs PR	S
Zotu661	0.333711	0.437472	R vs PR	S
Zotu668	0.333711	0.437472	R vs PR	S
Zotu670	0.333711	0.437472	R vs PR	S
Zotu672	0.333711	0.437472	R vs PR	S
Zotu675	0.333711	0.437472	R vs PR	S
Zotu677	0.333711	0.437472	R vs PR	S
Zotu682	0.333711	0.437472	R vs PR	S
Zotu688	0.333711	0.437472	R vs PR	S
Zotu690	0.333711	0.437472	R vs PR	S
Zotu693	0.333711	0.437472	R vs PR	S
Zotu696	0.333711	0.437472	R vs PR	S
Zotu701	0.333711	0.437472	R vs PR	S
Zotu706	0.333711	0.437472	R vs PR	S
Zotu708	0.333711	0.437472	R vs PR	S
Zotu710	0.333711	0.437472	R vs PR	S
Zotu714	0.333711	0.437472	R vs PR	S
Zotu725	0.333711	0.437472	R vs PR	S
Zotu726	0.333711	0.437472	R vs PR	S
Zotu727	0.333711	0.437472	R vs PR	S
Zotu733	0.333711	0.437472	R vs PR	S
Zotu738	0.333711	0.437472	R vs PR	S
Zotu739	0.333711	0.437472	R vs PR	S
Zotu749	0.333711	0.437472	R vs PR	S
Zotu767	0.333711	0.437472	R vs PR	S
Zotu772	0.333711	0.437472	R vs PR	S
Zotu779	0.333711	0.437472	R vs PR	S
Zotu787	0.333711	0.437472	R vs PR	S
Zotu791	0.333711	0.437472	R vs PR	S
Zotu793	0.333711	0.437472	R vs PR	S
Zotu797	0.333711	0.437472	R vs PR	S
Zotu802	0.333711	0.437472	R vs PR	S
Zotu803	0.333711	0.437472	R vs PR	S
Zotu809	0.333711	0.437472	R vs PR	S
Zotu810	0.333711	0.437472	R vs PR	S
Zotu814	0.333711	0.437472	R vs PR	S
Zotu819	0.333711	0.437472	R vs PR	S
Zotu824	0.333711	0.437472	R vs PR	S
Zotu826	0.333711	0.437472	R vs PR	S
Zotu834	0.333711	0.437472	R vs PR	S
Zotu837	0.333711	0.437472	R vs PR	S
Zotu844	0.333711	0.437472	R vs PR	S
Zotu847	0.333711	0.437472	R vs PR	S
Zotu854	0.333711	0.437472	R vs PR	S
Zotu857	0.333711	0.437472	R vs PR	S
Zotu860	0.333711	0.437472	R vs PR	S
Zotu864	0.333711	0.437472	R vs PR	S
Zotu881	0.333711	0.437472	R vs PR	S
Zotu883	0.333711	0.437472	R vs PR	S
Zotu889	0.333711	0.437472	R vs PR	S
Zotu891	0.333711	0.437472	R vs PR	S
Zotu894	0.333711	0.437472	R vs PR	S
Zotu897	0.333711	0.437472	R vs PR	S
Zotu899	0.333711	0.437472	R vs PR	S
Zotu903	0.333711	0.437472	R vs PR	S
Zotu907	0.333711	0.437472	R vs PR	S
Zotu908	0.333711	0.437472	R vs PR	S
Zotu912	0.333711	0.437472	R vs PR	S
Zotu913	0.333711	0.437472	R vs PR	S
Zotu915	0.333711	0.437472	R vs PR	S
Zotu917	0.333711	0.437472	R vs PR	S
Zotu921	0.333711	0.437472	R vs PR	S
Zotu931	0.333711	0.437472	R vs PR	S
Zotu933	0.333711	0.437472	R vs PR	S
Zotu936	0.333711	0.437472	R vs PR	S
Zotu937	0.333711	0.437472	R vs PR	S
Zotu939	0.333711	0.437472	R vs PR	S
Zotu949	0.333711	0.437472	R vs PR	S
Zotu950	0.333711	0.437472	R vs PR	S
Zotu951	0.333711	0.437472	R vs PR	S
Zotu952	0.333711	0.437472	R vs PR	S
Zotu956	0.333711	0.437472	R vs PR	S
Zotu957	0.333711	0.437472	R vs PR	S
Zotu960	0.333711	0.437472	R vs PR	S
Zotu962	0.333711	0.437472	R vs PR	S
Zotu963	0.333711	0.437472	R vs PR	S
Zotu965	0.333711	0.437472	R vs PR	S
Zotu969	0.333711	0.437472	R vs PR	S
Zotu971	0.333711	0.437472	R vs PR	S
Zotu974	0.333711	0.437472	R vs PR	S
Zotu975	0.333711	0.437472	R vs PR	S
Zotu978	0.333711	0.437472	R vs PR	S
Zotu980	0.333711	0.437472	R vs PR	S
Zotu987	0.333711	0.437472	R vs PR	S
Zotu989	0.333711	0.437472	R vs PR	S
Zotu991	0.333711	0.437472	R vs PR	S
Zotu995	0.333711	0.437472	R vs PR	S
Zotu997	0.333711	0.437472	R vs PR	S
Zotu1007	0.333711	0.437472	R vs PR	S
Zotu1010	0.333711	0.437472	R vs PR	S
Zotu1011	0.333711	0.437472	R vs PR	S
Zotu1013	0.333711	0.437472	R vs PR	S
Zotu1022	0.333711	0.437472	R vs PR	S
Zotu1025	0.333711	0.437472	R vs PR	S
Zotu1027	0.333711	0.437472	R vs PR	S
Zotu1029	0.333711	0.437472	R vs PR	S
Zotu1030	0.333711	0.437472	R vs PR	S
Zotu1034	0.333711	0.437472	R vs PR	S
Zotu1035	0.333711	0.437472	R vs PR	S
Zotu1037	0.333711	0.437472	R vs PR	S
Zotu1038	0.333711	0.437472	R vs PR	S
Zotu1053	0.333711	0.437472	R vs PR	S
Zotu1061	0.333711	0.437472	R vs PR	S
Zotu1063	0.333711	0.437472	R vs PR	S
Zotu1064	0.333711	0.437472	R vs PR	S
Zotu1069	0.333711	0.437472	R vs PR	S
Zotu1072	0.333711	0.437472	R vs PR	S
Zotu1073	0.333711	0.437472	R vs PR	S
Zotu1074	0.333711	0.437472	R vs PR	S
Zotu1076	0.333711	0.437472	R vs PR	S
Zotu1078	0.333711	0.437472	R vs PR	S
Zotu1079	0.333711	0.437472	R vs PR	S
Zotu1080	0.333711	0.437472	R vs PR	S
Zotu1082	0.333711	0.437472	R vs PR	S
Zotu1085	0.333711	0.437472	R vs PR	S
Zotu1086	0.333711	0.437472	R vs PR	S
Zotu1088	0.333711	0.437472	R vs PR	S
Zotu1091	0.333711	0.437472	R vs PR	S
Zotu1093	0.333711	0.437472	R vs PR	S
Zotu1094	0.333711	0.437472	R vs PR	S
Zotu1096	0.333711	0.437472	R vs PR	S
Zotu1105	0.333711	0.437472	R vs PR	S
Zotu1112	0.333711	0.437472	R vs PR	S
Zotu1113	0.333711	0.437472	R vs PR	S
Zotu1119	0.333711	0.437472	R vs PR	S
Zotu1122	0.333711	0.437472	R vs PR	S
Zotu1126	0.333711	0.437472	R vs PR	S
Zotu1127	0.333711	0.437472	R vs PR	S
Zotu1131	0.333711	0.437472	R vs PR	S
Zotu1134	0.333711	0.437472	R vs PR	S
Zotu1137	0.333711	0.437472	R vs PR	S
Zotu1138	0.333711	0.437472	R vs PR	S
Zotu1140	0.333711	0.437472	R vs PR	S
Zotu1142	0.333711	0.437472	R vs PR	S
Zotu1146	0.333711	0.437472	R vs PR	S
Zotu1151	0.333711	0.437472	R vs PR	S
Zotu1155	0.333711	0.437472	R vs PR	S
Zotu1158	0.333711	0.437472	R vs PR	S
Zotu1162	0.333711	0.437472	R vs PR	S
Zotu1165	0.333711	0.437472	R vs PR	S
Zotu1166	0.333711	0.437472	R vs PR	S
Zotu1167	0.333711	0.437472	R vs PR	S
Zotu1168	0.333711	0.437472	R vs PR	S
Zotu1169	0.333711	0.437472	R vs PR	S
Zotu1172	0.333711	0.437472	R vs PR	S
Zotu1173	0.333711	0.437472	R vs PR	S
Zotu1178	0.333711	0.437472	R vs PR	S
Zotu1179	0.333711	0.437472	R vs PR	S
Zotu1180	0.333711	0.437472	R vs PR	S
Zotu1182	0.333711	0.437472	R vs PR	S
Zotu1184	0.333711	0.437472	R vs PR	S
Zotu1187	0.333711	0.437472	R vs PR	S
Zotu1191	0.333711	0.437472	R vs PR	S
Zotu1194	0.333711	0.437472	R vs PR	S
Zotu1196	0.333711	0.437472	R vs PR	S
Zotu1199	0.333711	0.437472	R vs PR	S
Zotu1202	0.333711	0.437472	R vs PR	S
Zotu1203	0.333711	0.437472	R vs PR	S
Zotu1204	0.333711	0.437472	R vs PR	S
Zotu1206	0.333711	0.437472	R vs PR	S
Zotu1207	0.333711	0.437472	R vs PR	S
Zotu1209	0.333711	0.437472	R vs PR	S
Zotu1210	0.333711	0.437472	R vs PR	S
Zotu1213	0.333711	0.437472	R vs PR	S
Zotu1216	0.333711	0.437472	R vs PR	S
Zotu1217	0.333711	0.437472	R vs PR	S
Zotu1218	0.333711	0.437472	R vs PR	S
Zotu1219	0.333711	0.437472	R vs PR	S
Zotu1223	0.333711	0.437472	R vs PR	S
Zotu1224	0.333711	0.437472	R vs PR	S
Zotu1226	0.333711	0.437472	R vs PR	S
Zotu1227	0.333711	0.437472	R vs PR	S
Zotu1228	0.333711	0.437472	R vs PR	S
Zotu1229	0.333711	0.437472	R vs PR	S
Zotu1231	0.333711	0.437472	R vs PR	S
Zotu1232	0.333711	0.437472	R vs PR	S
Zotu1236	0.333711	0.437472	R vs PR	S
Zotu1237	0.333711	0.437472	R vs PR	S
Zotu1239	0.333711	0.437472	R vs PR	S
Zotu1242	0.333711	0.437472	R vs PR	S
Zotu1243	0.333711	0.437472	R vs PR	S
Zotu1244	0.333711	0.437472	R vs PR	S
Zotu1248	0.333711	0.437472	R vs PR	S
Zotu1249	0.333711	0.437472	R vs PR	S
Zotu1252	0.333711	0.437472	R vs PR	S
Zotu1254	0.333711	0.437472	R vs PR	S
Zotu1256	0.333711	0.437472	R vs PR	S
Zotu1265	0.333711	0.437472	R vs PR	S
Zotu1266	0.333711	0.437472	R vs PR	S
Zotu1267	0.333711	0.437472	R vs PR	S
Zotu1269	0.333711	0.437472	R vs PR	S
Zotu1278	0.333711	0.437472	R vs PR	S
Zotu1282	0.333711	0.437472	R vs PR	S
Zotu1284	0.333711	0.437472	R vs PR	S
Zotu1285	0.333711	0.437472	R vs PR	S
Zotu1289	0.333711	0.437472	R vs PR	S
Zotu1291	0.333711	0.437472	R vs PR	S
Zotu1293	0.333711	0.437472	R vs PR	S
Zotu1294	0.333711	0.437472	R vs PR	S
Zotu1295	0.333711	0.437472	R vs PR	S
Zotu1306	0.333711	0.437472	R vs PR	S
Zotu1308	0.333711	0.437472	R vs PR	S
Zotu1310	0.333711	0.437472	R vs PR	S
Zotu1312	0.333711	0.437472	R vs PR	S
Zotu1313	0.333711	0.437472	R vs PR	S
Zotu1316	0.333711	0.437472	R vs PR	S
Zotu1323	0.333711	0.437472	R vs PR	S
Zotu1327	0.333711	0.437472	R vs PR	S
Zotu1329	0.333711	0.437472	R vs PR	S
Zotu1330	0.333711	0.437472	R vs PR	S
Zotu1331	0.333711	0.437472	R vs PR	S
Zotu1332	0.333711	0.437472	R vs PR	S
Zotu1334	0.333711	0.437472	R vs PR	S
Zotu1335	0.333711	0.437472	R vs PR	S
Zotu1337	0.333711	0.437472	R vs PR	S
Zotu1339	0.333711	0.437472	R vs PR	S
Zotu1341	0.333711	0.437472	R vs PR	S
Zotu1344	0.333711	0.437472	R vs PR	S
Zotu1350	0.333711	0.437472	R vs PR	S
Zotu1355	0.333711	0.437472	R vs PR	S
Zotu1357	0.333711	0.437472	R vs PR	S
Zotu1358	0.333711	0.437472	R vs PR	S
Zotu1359	0.333711	0.437472	R vs PR	S
Zotu1364	0.333711	0.437472	R vs PR	S
Zotu1365	0.333711	0.437472	R vs PR	S
Zotu1366	0.333711	0.437472	R vs PR	S
Zotu1372	0.333711	0.437472	R vs PR	S
Zotu1373	0.333711	0.437472	R vs PR	S
Zotu1374	0.333711	0.437472	R vs PR	S
Zotu1385	0.333711	0.437472	R vs PR	S
Zotu1386	0.333711	0.437472	R vs PR	S
Zotu1390	0.333711	0.437472	R vs PR	S
Zotu1394	0.333711	0.437472	R vs PR	S
Zotu1396	0.333711	0.437472	R vs PR	S
Zotu1398	0.333711	0.437472	R vs PR	S
Zotu1402	0.333711	0.437472	R vs PR	S
Zotu1413	0.333711	0.437472	R vs PR	S
Zotu1415	0.333711	0.437472	R vs PR	S
Zotu1416	0.333711	0.437472	R vs PR	S
Zotu1417	0.333711	0.437472	R vs PR	S
Zotu1418	0.333711	0.437472	R vs PR	S
Zotu1419	0.333711	0.437472	R vs PR	S
Zotu1425	0.333711	0.437472	R vs PR	S
Zotu1426	0.333711	0.437472	R vs PR	S
Zotu1429	0.333711	0.437472	R vs PR	S
Zotu1430	0.333711	0.437472	R vs PR	S
Zotu1431	0.333711	0.437472	R vs PR	S
Zotu1432	0.333711	0.437472	R vs PR	S
Zotu1439	0.333711	0.437472	R vs PR	S
Zotu1441	0.333711	0.437472	R vs PR	S
Zotu1443	0.333711	0.437472	R vs PR	S
Zotu1446	0.333711	0.437472	R vs PR	S
Zotu1451	0.333711	0.437472	R vs PR	S
Zotu1462	0.333711	0.437472	R vs PR	S
Zotu1464	0.333711	0.437472	R vs PR	S
Zotu1465	0.333711	0.437472	R vs PR	S
Zotu1469	0.333711	0.437472	R vs PR	S
Zotu1471	0.333711	0.437472	R vs PR	S
Zotu1474	0.333711	0.437472	R vs PR	S
Zotu1477	0.333711	0.437472	R vs PR	S
Zotu1481	0.333711	0.437472	R vs PR	S
Zotu1483	0.333711	0.437472	R vs PR	S
Zotu1485	0.333711	0.437472	R vs PR	S
Zotu1500	0.333711	0.437472	R vs PR	S
Zotu1501	0.333711	0.437472	R vs PR	S
Zotu1502	0.333711	0.437472	R vs PR	S
Zotu1503	0.333711	0.437472	R vs PR	S
Zotu1505	0.333711	0.437472	R vs PR	S
Zotu1506	0.333711	0.437472	R vs PR	S
Zotu1507	0.333711	0.437472	R vs PR	S
Zotu1510	0.333711	0.437472	R vs PR	S
Zotu1512	0.333711	0.437472	R vs PR	S
Zotu1516	0.333711	0.437472	R vs PR	S
Zotu1521	0.333711	0.437472	R vs PR	S
Zotu1522	0.333711	0.437472	R vs PR	S
Zotu1525	0.333711	0.437472	R vs PR	S
Zotu1527	0.333711	0.437472	R vs PR	S
Zotu1528	0.333711	0.437472	R vs PR	S
Zotu1534	0.333711	0.437472	R vs PR	S
Zotu1536	0.333711	0.437472	R vs PR	S
Zotu1540	0.333711	0.437472	R vs PR	S
Zotu1543	0.333711	0.437472	R vs PR	S
Zotu1545	0.333711	0.437472	R vs PR	S
Zotu1552	0.333711	0.437472	R vs PR	S
Zotu1555	0.333711	0.437472	R vs PR	S
Zotu1558	0.333711	0.437472	R vs PR	S
Zotu1562	0.333711	0.437472	R vs PR	S
Zotu1565	0.333711	0.437472	R vs PR	S
Zotu1569	0.333711	0.437472	R vs PR	S
Zotu1573	0.333711	0.437472	R vs PR	S
Zotu1574	0.333711	0.437472	R vs PR	S
Zotu1584	0.333711	0.437472	R vs PR	S
Zotu1586	0.333711	0.437472	R vs PR	S
Zotu1587	0.333711	0.437472	R vs PR	S
Zotu1589	0.333711	0.437472	R vs PR	S
Zotu1590	0.333711	0.437472	R vs PR	S
Zotu1602	0.333711	0.437472	R vs PR	S
Zotu1606	0.333711	0.437472	R vs PR	S
Zotu1607	0.333711	0.437472	R vs PR	S
Zotu1608	0.333711	0.437472	R vs PR	S
Zotu1615	0.333711	0.437472	R vs PR	S
Zotu1616	0.333711	0.437472	R vs PR	S
Zotu1617	0.333711	0.437472	R vs PR	S
Zotu1620	0.333711	0.437472	R vs PR	S
Zotu1621	0.333711	0.437472	R vs PR	S
Zotu1624	0.333711	0.437472	R vs PR	S
Zotu1634	0.333711	0.437472	R vs PR	S
Zotu1639	0.333711	0.437472	R vs PR	S
Zotu1641	0.333711	0.437472	R vs PR	S
Zotu1644	0.333711	0.437472	R vs PR	S
Zotu1646	0.333711	0.437472	R vs PR	S
Zotu1648	0.333711	0.437472	R vs PR	S
Zotu1650	0.333711	0.437472	R vs PR	S
Zotu1651	0.333711	0.437472	R vs PR	S
Zotu1653	0.333711	0.437472	R vs PR	S
Zotu1663	0.333711	0.437472	R vs PR	S
Zotu1672	0.333711	0.437472	R vs PR	S
Zotu1673	0.333711	0.437472	R vs PR	S
Zotu1678	0.333711	0.437472	R vs PR	S
Zotu1682	0.333711	0.437472	R vs PR	S
Zotu1683	0.333711	0.437472	R vs PR	S
Zotu1684	0.333711	0.437472	R vs PR	S
Zotu1686	0.333711	0.437472	R vs PR	S
Zotu1689	0.333711	0.437472	R vs PR	S
Zotu1691	0.333711	0.437472	R vs PR	S
Zotu1692	0.333711	0.437472	R vs PR	S
Zotu1695	0.333711	0.437472	R vs PR	S
Zotu1696	0.333711	0.437472	R vs PR	S
Zotu1697	0.333711	0.437472	R vs PR	S
Zotu1701	0.333711	0.437472	R vs PR	S
Zotu1702	0.333711	0.437472	R vs PR	S
Zotu1704	0.333711	0.437472	R vs PR	S
Zotu1707	0.333711	0.437472	R vs PR	S
Zotu1709	0.333711	0.437472	R vs PR	S
Zotu1715	0.333711	0.437472	R vs PR	S
Zotu1718	0.333711	0.437472	R vs PR	S
Zotu1720	0.333711	0.437472	R vs PR	S
Zotu1721	0.333711	0.437472	R vs PR	S
Zotu1739	0.333711	0.437472	R vs PR	S
Zotu1743	0.333711	0.437472	R vs PR	S
Zotu1744	0.333711	0.437472	R vs PR	S
Zotu1755	0.333711	0.437472	R vs PR	S
Zotu1765	0.333711	0.437472	R vs PR	S
Zotu1770	0.333711	0.437472	R vs PR	S
Zotu1771	0.333711	0.437472	R vs PR	S
Zotu1773	0.333711	0.437472	R vs PR	S
Zotu1774	0.333711	0.437472	R vs PR	S
Zotu1786	0.333711	0.437472	R vs PR	S
Zotu1790	0.333711	0.437472	R vs PR	S
Zotu1793	0.333711	0.437472	R vs PR	S
Zotu1795	0.333711	0.437472	R vs PR	S
Zotu1798	0.333711	0.437472	R vs PR	S
Zotu1799	0.333711	0.437472	R vs PR	S
Zotu1803	0.333711	0.437472	R vs PR	S
Zotu1808	0.333711	0.437472	R vs PR	S
Zotu1812	0.333711	0.437472	R vs PR	S
Zotu1816	0.333711	0.437472	R vs PR	S
Zotu1823	0.333711	0.437472	R vs PR	S
Zotu1832	0.333711	0.437472	R vs PR	S
Zotu1833	0.333711	0.437472	R vs PR	S
Zotu1835	0.333711	0.437472	R vs PR	S
Zotu1838	0.333711	0.437472	R vs PR	S
Zotu1843	0.333711	0.437472	R vs PR	S
Zotu1845	0.333711	0.437472	R vs PR	S
Zotu1848	0.333711	0.437472	R vs PR	S
Zotu1851	0.333711	0.437472	R vs PR	S
Zotu1855	0.333711	0.437472	R vs PR	S
Zotu1856	0.333711	0.437472	R vs PR	S
Zotu1859	0.333711	0.437472	R vs PR	S
Zotu1860	0.333711	0.437472	R vs PR	S
Zotu1863	0.333711	0.437472	R vs PR	S
Zotu1868	0.333711	0.437472	R vs PR	S
Zotu1869	0.333711	0.437472	R vs PR	S
Zotu1871	0.333711	0.437472	R vs PR	S
Zotu1875	0.333711	0.437472	R vs PR	S
Zotu1878	0.333711	0.437472	R vs PR	S
Zotu1882	0.333711	0.437472	R vs PR	S
Zotu1884	0.333711	0.437472	R vs PR	S
Zotu1888	0.333711	0.437472	R vs PR	S
Zotu1889	0.333711	0.437472	R vs PR	S
Zotu1894	0.333711	0.437472	R vs PR	S
Zotu1899	0.333711	0.437472	R vs PR	S
Zotu1902	0.333711	0.437472	R vs PR	S
Zotu1905	0.333711	0.437472	R vs PR	S
Zotu1907	0.333711	0.437472	R vs PR	S
Zotu1908	0.333711	0.437472	R vs PR	S
Zotu1910	0.333711	0.437472	R vs PR	S
Zotu1912	0.333711	0.437472	R vs PR	S
Zotu1919	0.333711	0.437472	R vs PR	S
Zotu1920	0.333711	0.437472	R vs PR	S
Zotu1937	0.333711	0.437472	R vs PR	S
Zotu1938	0.333711	0.437472	R vs PR	S
Zotu1941	0.333711	0.437472	R vs PR	S
Zotu1944	0.333711	0.437472	R vs PR	S
Zotu1948	0.333711	0.437472	R vs PR	S
Zotu1950	0.333711	0.437472	R vs PR	S
Zotu1951	0.333711	0.437472	R vs PR	S
Zotu1952	0.333711	0.437472	R vs PR	S
Zotu1957	0.333711	0.437472	R vs PR	S
Zotu1959	0.333711	0.437472	R vs PR	S
Zotu1964	0.333711	0.437472	R vs PR	S
Zotu1970	0.333711	0.437472	R vs PR	S
Zotu1973	0.333711	0.437472	R vs PR	S
Zotu1974	0.333711	0.437472	R vs PR	S
Zotu1979	0.333711	0.437472	R vs PR	S
Zotu1983	0.333711	0.437472	R vs PR	S
Zotu1988	0.333711	0.437472	R vs PR	S
Zotu1990	0.333711	0.437472	R vs PR	S
Zotu1991	0.333711	0.437472	R vs PR	S
Zotu1994	0.333711	0.437472	R vs PR	S
Zotu2000	0.333711	0.437472	R vs PR	S
Zotu2006	0.333711	0.437472	R vs PR	S
Zotu2007	0.333711	0.437472	R vs PR	S
Zotu2015	0.333711	0.437472	R vs PR	S
Zotu2018	0.333711	0.437472	R vs PR	S
Zotu2026	0.333711	0.437472	R vs PR	S
Zotu2027	0.333711	0.437472	R vs PR	S
Zotu2028	0.333711	0.437472	R vs PR	S
Zotu2037	0.333711	0.437472	R vs PR	S
Zotu2039	0.333711	0.437472	R vs PR	S
Zotu2042	0.333711	0.437472	R vs PR	S
Zotu2043	0.333711	0.437472	R vs PR	S
Zotu2044	0.333711	0.437472	R vs PR	S
Zotu2046	0.333711	0.437472	R vs PR	S
Zotu2047	0.333711	0.437472	R vs PR	S
Zotu2049	0.333711	0.437472	R vs PR	S
Zotu2056	0.333711	0.437472	R vs PR	S
Zotu2057	0.333711	0.437472	R vs PR	S
Zotu2061	0.333711	0.437472	R vs PR	S
Zotu2063	0.333711	0.437472	R vs PR	S
Zotu2066	0.333711	0.437472	R vs PR	S
Zotu2067	0.333711	0.437472	R vs PR	S
Zotu2068	0.333711	0.437472	R vs PR	S
Zotu2075	0.333711	0.437472	R vs PR	S
Zotu2076	0.333711	0.437472	R vs PR	S
Zotu2080	0.333711	0.437472	R vs PR	S
Zotu2083	0.333711	0.437472	R vs PR	S
Zotu2085	0.333711	0.437472	R vs PR	S
Zotu2090	0.333711	0.437472	R vs PR	S
Zotu2095	0.333711	0.437472	R vs PR	S
Zotu2096	0.333711	0.437472	R vs PR	S
Zotu2099	0.333711	0.437472	R vs PR	S
Zotu2102	0.333711	0.437472	R vs PR	S
Zotu2103	0.333711	0.437472	R vs PR	S
Zotu2114	0.333711	0.437472	R vs PR	S
Zotu2116	0.333711	0.437472	R vs PR	S
Zotu2118	0.333711	0.437472	R vs PR	S
Zotu2119	0.333711	0.437472	R vs PR	S
Zotu2127	0.333711	0.437472	R vs PR	S
Zotu2135	0.333711	0.437472	R vs PR	S
Zotu2140	0.333711	0.437472	R vs PR	S
Zotu2146	0.333711	0.437472	R vs PR	S
Zotu2149	0.333711	0.437472	R vs PR	S
Zotu2152	0.333711	0.437472	R vs PR	S
Zotu2154	0.333711	0.437472	R vs PR	S
Zotu2155	0.333711	0.437472	R vs PR	S
Zotu2158	0.333711	0.437472	R vs PR	S
Zotu2160	0.333711	0.437472	R vs PR	S
Zotu2161	0.333711	0.437472	R vs PR	S
Zotu2167	0.333711	0.437472	R vs PR	S
Zotu2172	0.333711	0.437472	R vs PR	S
Zotu2177	0.333711	0.437472	R vs PR	S
Zotu2178	0.333711	0.437472	R vs PR	S
Zotu2183	0.333711	0.437472	R vs PR	S
Zotu2193	0.333711	0.437472	R vs PR	S
Zotu2199	0.333711	0.437472	R vs PR	S
Zotu2200	0.333711	0.437472	R vs PR	S
Zotu2209	0.333711	0.437472	R vs PR	S
Zotu2211	0.333711	0.437472	R vs PR	S
Zotu2214	0.333711	0.437472	R vs PR	S
Zotu2215	0.333711	0.437472	R vs PR	S
Zotu2221	0.333711	0.437472	R vs PR	S
Zotu2222	0.333711	0.437472	R vs PR	S
Zotu2228	0.333711	0.437472	R vs PR	S
Zotu2229	0.333711	0.437472	R vs PR	S
Zotu2237	0.333711	0.437472	R vs PR	S
Zotu2242	0.333711	0.437472	R vs PR	S
Zotu2244	0.333711	0.437472	R vs PR	S
Zotu2251	0.333711	0.437472	R vs PR	S
Zotu2255	0.333711	0.437472	R vs PR	S
Zotu2256	0.333711	0.437472	R vs PR	S
Zotu2258	0.333711	0.437472	R vs PR	S
Zotu2263	0.333711	0.437472	R vs PR	S
Zotu2267	0.333711	0.437472	R vs PR	S
Zotu2269	0.333711	0.437472	R vs PR	S
Zotu2271	0.333711	0.437472	R vs PR	S
Zotu2274	0.333711	0.437472	R vs PR	S
Zotu2277	0.333711	0.437472	R vs PR	S
Zotu2286	0.333711	0.437472	R vs PR	S
Zotu2296	0.333711	0.437472	R vs PR	S
Zotu2297	0.333711	0.437472	R vs PR	S
Zotu2298	0.333711	0.437472	R vs PR	S
Zotu2304	0.333711	0.437472	R vs PR	S
Zotu2306	0.333711	0.437472	R vs PR	S
Zotu2308	0.333711	0.437472	R vs PR	S
Zotu2309	0.333711	0.437472	R vs PR	S
Zotu2311	0.333711	0.437472	R vs PR	S
Zotu2314	0.333711	0.437472	R vs PR	S
Zotu2317	0.333711	0.437472	R vs PR	S
Zotu2322	0.333711	0.437472	R vs PR	S
Zotu2323	0.333711	0.437472	R vs PR	S
Zotu2325	0.333711	0.437472	R vs PR	S
Zotu2326	0.333711	0.437472	R vs PR	S
Zotu2330	0.333711	0.437472	R vs PR	S
Zotu2334	0.333711	0.437472	R vs PR	S
Zotu2335	0.333711	0.437472	R vs PR	S
Zotu2336	0.333711	0.437472	R vs PR	S
Zotu2339	0.333711	0.437472	R vs PR	S
Zotu2344	0.333711	0.437472	R vs PR	S
Zotu2346	0.333711	0.437472	R vs PR	S
Zotu2349	0.333711	0.437472	R vs PR	S
Zotu2350	0.333711	0.437472	R vs PR	S
Zotu2354	0.333711	0.437472	R vs PR	S
Zotu2357	0.333711	0.437472	R vs PR	S
Zotu2358	0.333711	0.437472	R vs PR	S
Zotu2359	0.333711	0.437472	R vs PR	S
Zotu2360	0.333711	0.437472	R vs PR	S
Zotu2368	0.333711	0.437472	R vs PR	S
Zotu2373	0.333711	0.437472	R vs PR	S
Zotu2375	0.333711	0.437472	R vs PR	S
Zotu2385	0.333711	0.437472	R vs PR	S
Zotu2386	0.333711	0.437472	R vs PR	S
Zotu2393	0.333711	0.437472	R vs PR	S
Zotu2394	0.333711	0.437472	R vs PR	S
Zotu2395	0.333711	0.437472	R vs PR	S
Zotu2397	0.333711	0.437472	R vs PR	S
Zotu2405	0.333711	0.437472	R vs PR	S
Zotu2409	0.333711	0.437472	R vs PR	S
Zotu2414	0.333711	0.437472	R vs PR	S
Zotu2419	0.333711	0.437472	R vs PR	S
Zotu2420	0.333711	0.437472	R vs PR	S
Zotu2421	0.333711	0.437472	R vs PR	S
Zotu2427	0.333711	0.437472	R vs PR	S
Zotu2432	0.333711	0.437472	R vs PR	S
Zotu2434	0.333711	0.437472	R vs PR	S
Zotu2437	0.333711	0.437472	R vs PR	S
Zotu2444	0.333711	0.437472	R vs PR	S
Zotu2447	0.333711	0.437472	R vs PR	S
Zotu2455	0.333711	0.437472	R vs PR	S
Zotu2458	0.333711	0.437472	R vs PR	S
Zotu2459	0.333711	0.437472	R vs PR	S
Zotu2475	0.333711	0.437472	R vs PR	S
Zotu2478	0.333711	0.437472	R vs PR	S
Zotu2483	0.333711	0.437472	R vs PR	S
Zotu2484	0.333711	0.437472	R vs PR	S
Zotu2485	0.333711	0.437472	R vs PR	S
Zotu2488	0.333711	0.437472	R vs PR	S
Zotu2494	0.333711	0.437472	R vs PR	S
Zotu2496	0.333711	0.437472	R vs PR	S
Zotu2505	0.333711	0.437472	R vs PR	S
Zotu2513	0.333711	0.437472	R vs PR	S
Zotu2523	0.333711	0.437472	R vs PR	S
Zotu2525	0.333711	0.437472	R vs PR	S
Zotu2528	0.333711	0.437472	R vs PR	S
Zotu2529	0.333711	0.437472	R vs PR	S
Zotu2530	0.333711	0.437472	R vs PR	S
Zotu2534	0.333711	0.437472	R vs PR	S
Zotu2538	0.333711	0.437472	R vs PR	S
Zotu2539	0.333711	0.437472	R vs PR	S
Zotu2543	0.333711	0.437472	R vs PR	S
Zotu2545	0.333711	0.437472	R vs PR	S
Zotu2553	0.333711	0.437472	R vs PR	S
Zotu2556	0.333711	0.437472	R vs PR	S
Zotu2557	0.333711	0.437472	R vs PR	S
Zotu2558	0.333711	0.437472	R vs PR	S
Zotu2563	0.333711	0.437472	R vs PR	S
Zotu2565	0.333711	0.437472	R vs PR	S
Zotu2573	0.333711	0.437472	R vs PR	S
Zotu2574	0.333711	0.437472	R vs PR	S
Zotu2582	0.333711	0.437472	R vs PR	S
Zotu2594	0.333711	0.437472	R vs PR	S
Zotu2604	0.333711	0.437472	R vs PR	S
Zotu2606	0.333711	0.437472	R vs PR	S
Zotu2612	0.333711	0.437472	R vs PR	S
Zotu2613	0.333711	0.437472	R vs PR	S
Zotu2614	0.333711	0.437472	R vs PR	S
Zotu2615	0.333711	0.437472	R vs PR	S
Zotu2616	0.333711	0.437472	R vs PR	S
Zotu2618	0.333711	0.437472	R vs PR	S
Zotu2620	0.333711	0.437472	R vs PR	S
Zotu2629	0.333711	0.437472	R vs PR	S
Zotu2642	0.333711	0.437472	R vs PR	S
Zotu2643	0.333711	0.437472	R vs PR	S
Zotu2658	0.333711	0.437472	R vs PR	S
Zotu2662	0.333711	0.437472	R vs PR	S
Zotu2667	0.333711	0.437472	R vs PR	S
Zotu2669	0.333711	0.437472	R vs PR	S
Zotu2673	0.333711	0.437472	R vs PR	S
Zotu2689	0.333711	0.437472	R vs PR	S
Zotu2701	0.333711	0.437472	R vs PR	S
Zotu2703	0.333711	0.437472	R vs PR	S
Zotu2704	0.333711	0.437472	R vs PR	S
Zotu2705	0.333711	0.437472	R vs PR	S
Zotu2706	0.333711	0.437472	R vs PR	S
Zotu2708	0.333711	0.437472	R vs PR	S
Zotu2710	0.333711	0.437472	R vs PR	S
Zotu2712	0.333711	0.437472	R vs PR	S
Zotu2713	0.333711	0.437472	R vs PR	S
Zotu2716	0.333711	0.437472	R vs PR	S
Zotu2717	0.333711	0.437472	R vs PR	S
Zotu2728	0.333711	0.437472	R vs PR	S
Zotu2733	0.333711	0.437472	R vs PR	S
Zotu2736	0.333711	0.437472	R vs PR	S
Zotu2738	0.333711	0.437472	R vs PR	S
Zotu2745	0.333711	0.437472	R vs PR	S
Zotu2754	0.333711	0.437472	R vs PR	S
Zotu2756	0.333711	0.437472	R vs PR	S
Zotu2770	0.333711	0.437472	R vs PR	S
Zotu2772	0.333711	0.437472	R vs PR	S
Zotu2774	0.333711	0.437472	R vs PR	S
Zotu2780	0.333711	0.437472	R vs PR	S
Zotu2793	0.333711	0.437472	R vs PR	S
Zotu2797	0.333711	0.437472	R vs PR	S
Zotu2801	0.333711	0.437472	R vs PR	S
Zotu2802	0.333711	0.437472	R vs PR	S
Zotu2804	0.333711	0.437472	R vs PR	S
Zotu2805	0.333711	0.437472	R vs PR	S
Zotu2807	0.333711	0.437472	R vs PR	S
Zotu2812	0.333711	0.437472	R vs PR	S
Zotu2818	0.333711	0.437472	R vs PR	S
Zotu2820	0.333711	0.437472	R vs PR	S
Zotu2821	0.333711	0.437472	R vs PR	S
Zotu2823	0.333711	0.437472	R vs PR	S
Zotu2825	0.333711	0.437472	R vs PR	S
Zotu2827	0.333711	0.437472	R vs PR	S
Zotu2828	0.333711	0.437472	R vs PR	S
Zotu2837	0.333711	0.437472	R vs PR	S
Zotu2838	0.333711	0.437472	R vs PR	S
Zotu2842	0.333711	0.437472	R vs PR	S
Zotu2846	0.333711	0.437472	R vs PR	S
Zotu2849	0.333711	0.437472	R vs PR	S
Zotu2852	0.333711	0.437472	R vs PR	S
Zotu2857	0.333711	0.437472	R vs PR	S
Zotu2863	0.333711	0.437472	R vs PR	S
Zotu2873	0.333711	0.437472	R vs PR	S
Zotu2874	0.333711	0.437472	R vs PR	S
Zotu2876	0.333711	0.437472	R vs PR	S
Zotu2877	0.333711	0.437472	R vs PR	S
Zotu2882	0.333711	0.437472	R vs PR	S
Zotu2884	0.333711	0.437472	R vs PR	S
Zotu2889	0.333711	0.437472	R vs PR	S
Zotu2898	0.333711	0.437472	R vs PR	S
Zotu2899	0.333711	0.437472	R vs PR	S
Zotu2902	0.333711	0.437472	R vs PR	S
Zotu2915	0.333711	0.437472	R vs PR	S
Zotu2916	0.333711	0.437472	R vs PR	S
Zotu2921	0.333711	0.437472	R vs PR	S
Zotu2925	0.333711	0.437472	R vs PR	S
Zotu2933	0.333711	0.437472	R vs PR	S
Zotu2935	0.333711	0.437472	R vs PR	S
Zotu2937	0.333711	0.437472	R vs PR	S
Zotu2938	0.333711	0.437472	R vs PR	S
Zotu2942	0.333711	0.437472	R vs PR	S
Zotu2944	0.333711	0.437472	R vs PR	S
Zotu2949	0.333711	0.437472	R vs PR	S
Zotu2953	0.333711	0.437472	R vs PR	S
Zotu2955	0.333711	0.437472	R vs PR	S
Zotu2961	0.333711	0.437472	R vs PR	S
Zotu2962	0.333711	0.437472	R vs PR	S
Zotu2978	0.333711	0.437472	R vs PR	S
Zotu2983	0.333711	0.437472	R vs PR	S
Zotu2984	0.333711	0.437472	R vs PR	S
Zotu2992	0.333711	0.437472	R vs PR	S
Zotu2996	0.333711	0.437472	R vs PR	S
Zotu3003	0.333711	0.437472	R vs PR	S
Zotu3005	0.333711	0.437472	R vs PR	S
Zotu3006	0.333711	0.437472	R vs PR	S
Zotu3012	0.333711	0.437472	R vs PR	S
Zotu3014	0.333711	0.437472	R vs PR	S
Zotu3021	0.333711	0.437472	R vs PR	S
Zotu3027	0.333711	0.437472	R vs PR	S
Zotu3028	0.333711	0.437472	R vs PR	S
Zotu3032	0.333711	0.437472	R vs PR	S
Zotu3034	0.333711	0.437472	R vs PR	S
Zotu3038	0.333711	0.437472	R vs PR	S
Zotu3047	0.333711	0.437472	R vs PR	S
Zotu3056	0.333711	0.437472	R vs PR	S
Zotu3066	0.333711	0.437472	R vs PR	S
Zotu3068	0.333711	0.437472	R vs PR	S
Zotu3074	0.333711	0.437472	R vs PR	S
Zotu3075	0.333711	0.437472	R vs PR	S
Zotu3079	0.333711	0.437472	R vs PR	S
Zotu3086	0.333711	0.437472	R vs PR	S
Zotu3088	0.333711	0.437472	R vs PR	S
Zotu3098	0.333711	0.437472	R vs PR	S
Zotu3099	0.333711	0.437472	R vs PR	S
Zotu3100	0.333711	0.437472	R vs PR	S
Zotu3102	0.333711	0.437472	R vs PR	S
Zotu3108	0.333711	0.437472	R vs PR	S
Zotu3110	0.333711	0.437472	R vs PR	S
Zotu3114	0.333711	0.437472	R vs PR	S
Zotu3115	0.333711	0.437472	R vs PR	S
Zotu3117	0.333711	0.437472	R vs PR	S
Zotu3132	0.333711	0.437472	R vs PR	S
Zotu3133	0.333711	0.437472	R vs PR	S
Zotu3134	0.333711	0.437472	R vs PR	S
Zotu3143	0.333711	0.437472	R vs PR	S
Zotu3145	0.333711	0.437472	R vs PR	S
Zotu3161	0.333711	0.437472	R vs PR	S
Zotu3162	0.333711	0.437472	R vs PR	S
Zotu3170	0.333711	0.437472	R vs PR	S
Zotu3173	0.333711	0.437472	R vs PR	S
Zotu3188	0.333711	0.437472	R vs PR	S
Zotu3189	0.333711	0.437472	R vs PR	S
Zotu3193	0.333711	0.437472	R vs PR	S
Zotu3203	0.333711	0.437472	R vs PR	S
Zotu3209	0.333711	0.437472	R vs PR	S
Zotu3211	0.333711	0.437472	R vs PR	S
Zotu3213	0.333711	0.437472	R vs PR	S
Zotu3223	0.333711	0.437472	R vs PR	S
Zotu3229	0.333711	0.437472	R vs PR	S
Zotu3231	0.333711	0.437472	R vs PR	S
Zotu3234	0.333711	0.437472	R vs PR	S
Zotu3245	0.333711	0.437472	R vs PR	S
Zotu3248	0.333711	0.437472	R vs PR	S
Zotu3254	0.333711	0.437472	R vs PR	S
Zotu3259	0.333711	0.437472	R vs PR	S
Zotu3263	0.333711	0.437472	R vs PR	S
Zotu3268	0.333711	0.437472	R vs PR	S
Zotu3272	0.333711	0.437472	R vs PR	S
Zotu3278	0.333711	0.437472	R vs PR	S
Zotu3282	0.333711	0.437472	R vs PR	S
Zotu3292	0.333711	0.437472	R vs PR	S
Zotu3299	0.333711	0.437472	R vs PR	S
Zotu3301	0.333711	0.437472	R vs PR	S
Zotu3305	0.333711	0.437472	R vs PR	S
Zotu3309	0.333711	0.437472	R vs PR	S
Zotu3314	0.333711	0.437472	R vs PR	S
Zotu3316	0.333711	0.437472	R vs PR	S
Zotu3321	0.333711	0.437472	R vs PR	S
Zotu3322	0.333711	0.437472	R vs PR	S
Zotu3326	0.333711	0.437472	R vs PR	S
Zotu3332	0.333711	0.437472	R vs PR	S
Zotu3336	0.333711	0.437472	R vs PR	S
Zotu3341	0.333711	0.437472	R vs PR	S
Zotu3342	0.333711	0.437472	R vs PR	S
Zotu3353	0.333711	0.437472	R vs PR	S
Zotu3355	0.333711	0.437472	R vs PR	S
Zotu3376	0.333711	0.437472	R vs PR	S
Zotu3379	0.333711	0.437472	R vs PR	S
Zotu3390	0.333711	0.437472	R vs PR	S
Zotu3396	0.333711	0.437472	R vs PR	S
Zotu3400	0.333711	0.437472	R vs PR	S
Zotu3403	0.333711	0.437472	R vs PR	S
Zotu3404	0.333711	0.437472	R vs PR	S
Zotu3418	0.333711	0.437472	R vs PR	S
Zotu3422	0.333711	0.437472	R vs PR	S
Zotu3427	0.333711	0.437472	R vs PR	S
Zotu3428	0.333711	0.437472	R vs PR	S
Zotu3429	0.333711	0.437472	R vs PR	S
Zotu3433	0.333711	0.437472	R vs PR	S
Zotu3434	0.333711	0.437472	R vs PR	S
Zotu3438	0.333711	0.437472	R vs PR	S
Zotu3440	0.333711	0.437472	R vs PR	S
Zotu3441	0.333711	0.437472	R vs PR	S
Zotu3451	0.333711	0.437472	R vs PR	S
Zotu3465	0.333711	0.437472	R vs PR	S
Zotu3485	0.333711	0.437472	R vs PR	S
Zotu3503	0.333711	0.437472	R vs PR	S
Zotu3507	0.333711	0.437472	R vs PR	S
Zotu3526	0.333711	0.437472	R vs PR	S
Zotu3533	0.333711	0.437472	R vs PR	S
Zotu3539	0.333711	0.437472	R vs PR	S
Zotu3540	0.333711	0.437472	R vs PR	S
Zotu3544	0.333711	0.437472	R vs PR	S
Zotu3546	0.333711	0.437472	R vs PR	S
Zotu3558	0.333711	0.437472	R vs PR	S
Zotu3559	0.333711	0.437472	R vs PR	S
Zotu3581	0.333711	0.437472	R vs PR	S
Zotu3584	0.333711	0.437472	R vs PR	S
Zotu3587	0.333711	0.437472	R vs PR	S
Zotu3591	0.333711	0.437472	R vs PR	S
Zotu3592	0.333711	0.437472	R vs PR	S
Zotu3595	0.333711	0.437472	R vs PR	S
Zotu3602	0.333711	0.437472	R vs PR	S
Zotu3604	0.333711	0.437472	R vs PR	S
Zotu3606	0.333711	0.437472	R vs PR	S
Zotu3610	0.333711	0.437472	R vs PR	S
Zotu3619	0.333711	0.437472	R vs PR	S
Zotu3622	0.333711	0.437472	R vs PR	S
Zotu3625	0.333711	0.437472	R vs PR	S
Zotu3628	0.333711	0.437472	R vs PR	S
Zotu3634	0.333711	0.437472	R vs PR	S
Zotu3635	0.333711	0.437472	R vs PR	S
Zotu3650	0.333711	0.437472	R vs PR	S
Zotu3651	0.333711	0.437472	R vs PR	S
Zotu3664	0.333711	0.437472	R vs PR	S
Zotu3665	0.333711	0.437472	R vs PR	S
Zotu3678	0.333711	0.437472	R vs PR	S
Zotu3679	0.333711	0.437472	R vs PR	S
Zotu3680	0.333711	0.437472	R vs PR	S
Zotu3682	0.333711	0.437472	R vs PR	S
Zotu3691	0.333711	0.437472	R vs PR	S
Zotu3702	0.333711	0.437472	R vs PR	S
Zotu3704	0.333711	0.437472	R vs PR	S
Zotu3708	0.333711	0.437472	R vs PR	S
Zotu3711	0.333711	0.437472	R vs PR	S
Zotu3729	0.333711	0.437472	R vs PR	S
Zotu3731	0.333711	0.437472	R vs PR	S
Zotu3732	0.333711	0.437472	R vs PR	S
Zotu3739	0.333711	0.437472	R vs PR	S
Zotu3741	0.333711	0.437472	R vs PR	S
Zotu3743	0.333711	0.437472	R vs PR	S
Zotu3745	0.333711	0.437472	R vs PR	S
Zotu3766	0.333711	0.437472	R vs PR	S
Zotu3774	0.333711	0.437472	R vs PR	S
Zotu3789	0.333711	0.437472	R vs PR	S
Zotu3790	0.333711	0.437472	R vs PR	S
Zotu3795	0.333711	0.437472	R vs PR	S
Zotu3807	0.333711	0.437472	R vs PR	S
Zotu3810	0.333711	0.437472	R vs PR	S
Zotu3811	0.333711	0.437472	R vs PR	S
Zotu3814	0.333711	0.437472	R vs PR	S
Zotu3816	0.333711	0.437472	R vs PR	S
Zotu3821	0.333711	0.437472	R vs PR	S
Zotu3823	0.333711	0.437472	R vs PR	S
Zotu3828	0.333711	0.437472	R vs PR	S
Zotu3840	0.333711	0.437472	R vs PR	S
Zotu3843	0.333711	0.437472	R vs PR	S
Zotu3846	0.333711	0.437472	R vs PR	S
Zotu3848	0.333711	0.437472	R vs PR	S
Zotu3849	0.333711	0.437472	R vs PR	S
Zotu3850	0.333711	0.437472	R vs PR	S
Zotu3852	0.333711	0.437472	R vs PR	S
Zotu3864	0.333711	0.437472	R vs PR	S
Zotu3871	0.333711	0.437472	R vs PR	S
Zotu3877	0.333711	0.437472	R vs PR	S
Zotu3878	0.333711	0.437472	R vs PR	S
Zotu3880	0.333711	0.437472	R vs PR	S
Zotu3883	0.333711	0.437472	R vs PR	S
Zotu3888	0.333711	0.437472	R vs PR	S
Zotu3889	0.333711	0.437472	R vs PR	S
Zotu3909	0.333711	0.437472	R vs PR	S
Zotu3936	0.333711	0.437472	R vs PR	S
Zotu3941	0.333711	0.437472	R vs PR	S
Zotu3946	0.333711	0.437472	R vs PR	S
Zotu3948	0.333711	0.437472	R vs PR	S
Zotu3954	0.333711	0.437472	R vs PR	S
Zotu3955	0.333711	0.437472	R vs PR	S
Zotu3956	0.333711	0.437472	R vs PR	S
Zotu3960	0.333711	0.437472	R vs PR	S
Zotu3965	0.333711	0.437472	R vs PR	S
Zotu3966	0.333711	0.437472	R vs PR	S
Zotu3970	0.333711	0.437472	R vs PR	S
Zotu3972	0.333711	0.437472	R vs PR	S
Zotu3975	0.333711	0.437472	R vs PR	S
Zotu3977	0.333711	0.437472	R vs PR	S
Zotu3979	0.333711	0.437472	R vs PR	S
Zotu3983	0.333711	0.437472	R vs PR	S
Zotu3994	0.333711	0.437472	R vs PR	S
Zotu4009	0.333711	0.437472	R vs PR	S
Zotu4019	0.333711	0.437472	R vs PR	S
Zotu4020	0.333711	0.437472	R vs PR	S
Zotu4028	0.333711	0.437472	R vs PR	S
Zotu4030	0.333711	0.437472	R vs PR	S
Zotu4034	0.333711	0.437472	R vs PR	S
Zotu4040	0.333711	0.437472	R vs PR	S
Zotu4044	0.333711	0.437472	R vs PR	S
Zotu4054	0.333711	0.437472	R vs PR	S
Zotu4057	0.333711	0.437472	R vs PR	S
Zotu4059	0.333711	0.437472	R vs PR	S
Zotu4062	0.333711	0.437472	R vs PR	S
Zotu4076	0.333711	0.437472	R vs PR	S
Zotu4085	0.333711	0.437472	R vs PR	S
Zotu4086	0.333711	0.437472	R vs PR	S
Zotu4089	0.333711	0.437472	R vs PR	S
Zotu4107	0.333711	0.437472	R vs PR	S
Zotu4110	0.333711	0.437472	R vs PR	S
Zotu4114	0.333711	0.437472	R vs PR	S
Zotu4124	0.333711	0.437472	R vs PR	S
Zotu4125	0.333711	0.437472	R vs PR	S
Zotu4126	0.333711	0.437472	R vs PR	S
Zotu4130	0.333711	0.437472	R vs PR	S
Zotu4136	0.333711	0.437472	R vs PR	S
Zotu4153	0.333711	0.437472	R vs PR	S
Zotu4155	0.333711	0.437472	R vs PR	S
Zotu4161	0.333711	0.437472	R vs PR	S
Zotu4171	0.333711	0.437472	R vs PR	S
Zotu4173	0.333711	0.437472	R vs PR	S
Zotu4178	0.333711	0.437472	R vs PR	S
Zotu4202	0.333711	0.437472	R vs PR	S
Zotu4209	0.333711	0.437472	R vs PR	S
Zotu4214	0.333711	0.437472	R vs PR	S
Zotu4221	0.333711	0.437472	R vs PR	S
Zotu4240	0.333711	0.437472	R vs PR	S
Zotu4246	0.333711	0.437472	R vs PR	S
Zotu4249	0.333711	0.437472	R vs PR	S
Zotu4253	0.333711	0.437472	R vs PR	S
Zotu4257	0.333711	0.437472	R vs PR	S
Zotu4261	0.333711	0.437472	R vs PR	S
Zotu4262	0.333711	0.437472	R vs PR	S
Zotu4264	0.333711	0.437472	R vs PR	S
Zotu4279	0.333711	0.437472	R vs PR	S
Zotu4283	0.333711	0.437472	R vs PR	S
Zotu4284	0.333711	0.437472	R vs PR	S
Zotu4289	0.333711	0.437472	R vs PR	S
Zotu4290	0.333711	0.437472	R vs PR	S
Zotu4301	0.333711	0.437472	R vs PR	S
Zotu4307	0.333711	0.437472	R vs PR	S
Zotu4310	0.333711	0.437472	R vs PR	S
Zotu4318	0.333711	0.437472	R vs PR	S
Zotu4333	0.333711	0.437472	R vs PR	S
Zotu4337	0.333711	0.437472	R vs PR	S
Zotu4350	0.333711	0.437472	R vs PR	S
Zotu4356	0.333711	0.437472	R vs PR	S
Zotu4357	0.333711	0.437472	R vs PR	S
Zotu4371	0.333711	0.437472	R vs PR	S
Zotu4381	0.333711	0.437472	R vs PR	S
Zotu4388	0.333711	0.437472	R vs PR	S
Zotu4389	0.333711	0.437472	R vs PR	S
Zotu4396	0.333711	0.437472	R vs PR	S
Zotu4403	0.333711	0.437472	R vs PR	S
Zotu4425	0.333711	0.437472	R vs PR	S
Zotu4430	0.333711	0.437472	R vs PR	S
Zotu4437	0.333711	0.437472	R vs PR	S
Zotu4448	0.333711	0.437472	R vs PR	S
Zotu4451	0.333711	0.437472	R vs PR	S
Zotu4463	0.333711	0.437472	R vs PR	S
Zotu4467	0.333711	0.437472	R vs PR	S
Zotu4472	0.333711	0.437472	R vs PR	S
Zotu4476	0.333711	0.437472	R vs PR	S
Zotu4487	0.333711	0.437472	R vs PR	S
Zotu4488	0.333711	0.437472	R vs PR	S
Zotu4493	0.333711	0.437472	R vs PR	S
Zotu4501	0.333711	0.437472	R vs PR	S
Zotu4505	0.333711	0.437472	R vs PR	S
Zotu4506	0.333711	0.437472	R vs PR	S
Zotu4507	0.333711	0.437472	R vs PR	S
Zotu4508	0.333711	0.437472	R vs PR	S
Zotu4509	0.333711	0.437472	R vs PR	S
Zotu4514	0.333711	0.437472	R vs PR	S
Zotu4517	0.333711	0.437472	R vs PR	S
Zotu4523	0.333711	0.437472	R vs PR	S
Zotu4524	0.333711	0.437472	R vs PR	S
Zotu4529	0.333711	0.437472	R vs PR	S
Zotu4530	0.333711	0.437472	R vs PR	S
Zotu4539	0.333711	0.437472	R vs PR	S
Zotu4541	0.333711	0.437472	R vs PR	S
Zotu4543	0.333711	0.437472	R vs PR	S
Zotu4550	0.333711	0.437472	R vs PR	S
Zotu4554	0.333711	0.437472	R vs PR	S
Zotu4572	0.333711	0.437472	R vs PR	S
Zotu4574	0.333711	0.437472	R vs PR	S
Zotu4578	0.333711	0.437472	R vs PR	S
Zotu4584	0.333711	0.437472	R vs PR	S
Zotu4591	0.333711	0.437472	R vs PR	S
Zotu4607	0.333711	0.437472	R vs PR	S
Zotu4615	0.333711	0.437472	R vs PR	S
Zotu4632	0.333711	0.437472	R vs PR	S
Zotu4633	0.333711	0.437472	R vs PR	S
Zotu4638	0.333711	0.437472	R vs PR	S
Zotu4646	0.333711	0.437472	R vs PR	S
Zotu4648	0.333711	0.437472	R vs PR	S
Zotu4649	0.333711	0.437472	R vs PR	S
Zotu4659	0.333711	0.437472	R vs PR	S
Zotu4661	0.333711	0.437472	R vs PR	S
Zotu4669	0.333711	0.437472	R vs PR	S
Zotu4671	0.333711	0.437472	R vs PR	S
Zotu4672	0.333711	0.437472	R vs PR	S
Zotu4675	0.333711	0.437472	R vs PR	S
Zotu4685	0.333711	0.437472	R vs PR	S
Zotu4692	0.333711	0.437472	R vs PR	S
Zotu4706	0.333711	0.437472	R vs PR	S
Zotu4711	0.333711	0.437472	R vs PR	S
Zotu4729	0.333711	0.437472	R vs PR	S
Zotu4733	0.333711	0.437472	R vs PR	S
Zotu4737	0.333711	0.437472	R vs PR	S
Zotu4741	0.333711	0.437472	R vs PR	S
Zotu4743	0.333711	0.437472	R vs PR	S
Zotu4745	0.333711	0.437472	R vs PR	S
Zotu4747	0.333711	0.437472	R vs PR	S
Zotu4748	0.333711	0.437472	R vs PR	S
Zotu4749	0.333711	0.437472	R vs PR	S
Zotu4750	0.333711	0.437472	R vs PR	S
Zotu4751	0.333711	0.437472	R vs PR	S
Zotu4752	0.333711	0.437472	R vs PR	S
Zotu4753	0.333711	0.437472	R vs PR	S
Zotu4755	0.333711	0.437472	R vs PR	S
Zotu4762	0.333711	0.437472	R vs PR	S
Zotu4766	0.333711	0.437472	R vs PR	S
Zotu4774	0.333711	0.437472	R vs PR	S
Zotu4778	0.333711	0.437472	R vs PR	S
Zotu4780	0.333711	0.437472	R vs PR	S
Zotu4781	0.333711	0.437472	R vs PR	S
Zotu4787	0.333711	0.437472	R vs PR	S
Zotu4788	0.333711	0.437472	R vs PR	S
Zotu4794	0.333711	0.437472	R vs PR	S
Zotu4802	0.333711	0.437472	R vs PR	S
Zotu4806	0.333711	0.437472	R vs PR	S
Zotu4807	0.333711	0.437472	R vs PR	S
Zotu4815	0.333711	0.437472	R vs PR	S
Zotu4825	0.333711	0.437472	R vs PR	S
Zotu4832	0.333711	0.437472	R vs PR	S
Zotu4837	0.333711	0.437472	R vs PR	S
Zotu4840	0.333711	0.437472	R vs PR	S
Zotu4848	0.333711	0.437472	R vs PR	S
Zotu4850	0.333711	0.437472	R vs PR	S
Zotu4854	0.333711	0.437472	R vs PR	S
Zotu4859	0.333711	0.437472	R vs PR	S
Zotu4868	0.333711	0.437472	R vs PR	S
Zotu4870	0.333711	0.437472	R vs PR	S
Zotu4874	0.333711	0.437472	R vs PR	S
Zotu4875	0.333711	0.437472	R vs PR	S
Zotu4881	0.333711	0.437472	R vs PR	S
Zotu4886	0.333711	0.437472	R vs PR	S
Zotu4887	0.333711	0.437472	R vs PR	S
Zotu4896	0.333711	0.437472	R vs PR	S
Zotu4897	0.333711	0.437472	R vs PR	S
Zotu4903	0.333711	0.437472	R vs PR	S
Zotu4905	0.333711	0.437472	R vs PR	S
Zotu4906	0.333711	0.437472	R vs PR	S
Zotu4907	0.333711	0.437472	R vs PR	S
Zotu4912	0.333711	0.437472	R vs PR	S
Zotu4924	0.333711	0.437472	R vs PR	S
Zotu4928	0.333711	0.437472	R vs PR	S
Zotu4935	0.333711	0.437472	R vs PR	S
Zotu4938	0.333711	0.437472	R vs PR	S
Zotu4943	0.333711	0.437472	R vs PR	S
Zotu4948	0.333711	0.437472	R vs PR	S
Zotu4952	0.333711	0.437472	R vs PR	S
Zotu4953	0.333711	0.437472	R vs PR	S
Zotu4956	0.333711	0.437472	R vs PR	S
Zotu4964	0.333711	0.437472	R vs PR	S
Zotu4967	0.333711	0.437472	R vs PR	S
Zotu4969	0.333711	0.437472	R vs PR	S
Zotu4973	0.333711	0.437472	R vs PR	S
Zotu4978	0.333711	0.437472	R vs PR	S
Zotu4980	0.333711	0.437472	R vs PR	S
Zotu4983	0.333711	0.437472	R vs PR	S
Zotu4986	0.333711	0.437472	R vs PR	S
Zotu4993	0.333711	0.437472	R vs PR	S
Zotu5004	0.333711	0.437472	R vs PR	S
Zotu5023	0.333711	0.437472	R vs PR	S
Zotu5029	0.333711	0.437472	R vs PR	S
Zotu5031	0.333711	0.437472	R vs PR	S
Zotu5032	0.333711	0.437472	R vs PR	S
Zotu5033	0.333711	0.437472	R vs PR	S
Zotu5048	0.333711	0.437472	R vs PR	S
Zotu5075	0.333711	0.437472	R vs PR	S
Zotu5090	0.333711	0.437472	R vs PR	S
Zotu5095	0.333711	0.437472	R vs PR	S
Zotu5098	0.333711	0.437472	R vs PR	S
Zotu5104	0.333711	0.437472	R vs PR	S
Zotu5108	0.333711	0.437472	R vs PR	S
Zotu5116	0.333711	0.437472	R vs PR	S
Zotu5123	0.333711	0.437472	R vs PR	S
Zotu5125	0.333711	0.437472	R vs PR	S
Zotu5126	0.333711	0.437472	R vs PR	S
Zotu5131	0.333711	0.437472	R vs PR	S
Zotu5137	0.333711	0.437472	R vs PR	S
Zotu5143	0.333711	0.437472	R vs PR	S
Zotu5146	0.333711	0.437472	R vs PR	S
Zotu5151	0.333711	0.437472	R vs PR	S
Zotu5157	0.333711	0.437472	R vs PR	S
Zotu5164	0.333711	0.437472	R vs PR	S
Zotu5165	0.333711	0.437472	R vs PR	S
Zotu5166	0.333711	0.437472	R vs PR	S
Zotu5170	0.333711	0.437472	R vs PR	S
Zotu5173	0.333711	0.437472	R vs PR	S
Zotu5175	0.333711	0.437472	R vs PR	S
Zotu5178	0.333711	0.437472	R vs PR	S
Zotu5181	0.333711	0.437472	R vs PR	S
Zotu5190	0.333711	0.437472	R vs PR	S
Zotu5199	0.333711	0.437472	R vs PR	S
Zotu5200	0.333711	0.437472	R vs PR	S
Zotu5204	0.333711	0.437472	R vs PR	S
Zotu5211	0.333711	0.437472	R vs PR	S
Zotu5212	0.333711	0.437472	R vs PR	S
Zotu5214	0.333711	0.437472	R vs PR	S
Zotu5217	0.333711	0.437472	R vs PR	S
Zotu5231	0.333711	0.437472	R vs PR	S
Zotu5238	0.333711	0.437472	R vs PR	S
Zotu5244	0.333711	0.437472	R vs PR	S
Zotu5246	0.333711	0.437472	R vs PR	S
Zotu5256	0.333711	0.437472	R vs PR	S
Zotu5259	0.333711	0.437472	R vs PR	S
Zotu5265	0.333711	0.437472	R vs PR	S
Zotu5268	0.333711	0.437472	R vs PR	S
Zotu5271	0.333711	0.437472	R vs PR	S
Zotu5279	0.333711	0.437472	R vs PR	S
Zotu5297	0.333711	0.437472	R vs PR	S
Zotu5298	0.333711	0.437472	R vs PR	S
Zotu5309	0.333711	0.437472	R vs PR	S
Zotu5311	0.333711	0.437472	R vs PR	S
Zotu5316	0.333711	0.437472	R vs PR	S
Zotu5318	0.333711	0.437472	R vs PR	S
Zotu5326	0.333711	0.437472	R vs PR	S
Zotu5329	0.333711	0.437472	R vs PR	S
Zotu5331	0.333711	0.437472	R vs PR	S
Zotu5336	0.333711	0.437472	R vs PR	S
Zotu5337	0.333711	0.437472	R vs PR	S
Zotu5343	0.333711	0.437472	R vs PR	S
Zotu5349	0.333711	0.437472	R vs PR	S
Zotu5354	0.333711	0.437472	R vs PR	S
Zotu5355	0.333711	0.437472	R vs PR	S
Zotu5360	0.333711	0.437472	R vs PR	S
Zotu5377	0.333711	0.437472	R vs PR	S
Zotu5391	0.333711	0.437472	R vs PR	S
Zotu5397	0.333711	0.437472	R vs PR	S
Zotu5411	0.333711	0.437472	R vs PR	S
Zotu5433	0.333711	0.437472	R vs PR	S
Zotu5436	0.333711	0.437472	R vs PR	S
Zotu5441	0.333711	0.437472	R vs PR	S
Zotu5445	0.333711	0.437472	R vs PR	S
Zotu5453	0.333711	0.437472	R vs PR	S
Zotu5454	0.333711	0.437472	R vs PR	S
Zotu5463	0.333711	0.437472	R vs PR	S
Zotu5468	0.333711	0.437472	R vs PR	S
Zotu5484	0.333711	0.437472	R vs PR	S
Zotu5500	0.333711	0.437472	R vs PR	S
Zotu5512	0.333711	0.437472	R vs PR	S
Zotu5513	0.333711	0.437472	R vs PR	S
Zotu5525	0.333711	0.437472	R vs PR	S
Zotu5531	0.333711	0.437472	R vs PR	S
Zotu5555	0.333711	0.437472	R vs PR	S
Zotu5556	0.333711	0.437472	R vs PR	S
Zotu5558	0.333711	0.437472	R vs PR	S
Zotu5559	0.333711	0.437472	R vs PR	S
Zotu5562	0.333711	0.437472	R vs PR	S
Zotu5567	0.333711	0.437472	R vs PR	S
Zotu5568	0.333711	0.437472	R vs PR	S
Zotu5574	0.333711	0.437472	R vs PR	S
Zotu5590	0.333711	0.437472	R vs PR	S
Zotu5594	0.333711	0.437472	R vs PR	S
Zotu5598	0.333711	0.437472	R vs PR	S
Zotu5601	0.333711	0.437472	R vs PR	S
Zotu5602	0.333711	0.437472	R vs PR	S
Zotu5621	0.333711	0.437472	R vs PR	S
Zotu5624	0.333711	0.437472	R vs PR	S
Zotu5629	0.333711	0.437472	R vs PR	S
Zotu5632	0.333711	0.437472	R vs PR	S
Zotu5636	0.333711	0.437472	R vs PR	S
Zotu5648	0.333711	0.437472	R vs PR	S
Zotu5650	0.333711	0.437472	R vs PR	S
Zotu5668	0.333711	0.437472	R vs PR	S
Zotu5671	0.333711	0.437472	R vs PR	S
Zotu5685	0.333711	0.437472	R vs PR	S
Zotu5690	0.333711	0.437472	R vs PR	S
Zotu5694	0.333711	0.437472	R vs PR	S
Zotu5700	0.333711	0.437472	R vs PR	S
Zotu5702	0.333711	0.437472	R vs PR	S
Zotu5703	0.333711	0.437472	R vs PR	S
Zotu5704	0.333711	0.437472	R vs PR	S
Zotu5707	0.333711	0.437472	R vs PR	S
Zotu5715	0.333711	0.437472	R vs PR	S
Zotu5723	0.333711	0.437472	R vs PR	S
Zotu5731	0.333711	0.437472	R vs PR	S
Zotu5734	0.333711	0.437472	R vs PR	S
Zotu5736	0.333711	0.437472	R vs PR	S
Zotu5737	0.333711	0.437472	R vs PR	S
Zotu5749	0.333711	0.437472	R vs PR	S
Zotu5756	0.333711	0.437472	R vs PR	S
Zotu5770	0.333711	0.437472	R vs PR	S
Zotu5772	0.333711	0.437472	R vs PR	S
Zotu5781	0.333711	0.437472	R vs PR	S
Zotu5791	0.333711	0.437472	R vs PR	S
Zotu5795	0.333711	0.437472	R vs PR	S
Zotu5803	0.333711	0.437472	R vs PR	S
Zotu5806	0.333711	0.437472	R vs PR	S
Zotu5810	0.333711	0.437472	R vs PR	S
Zotu5813	0.333711	0.437472	R vs PR	S
Zotu5816	0.333711	0.437472	R vs PR	S
Zotu5830	0.333711	0.437472	R vs PR	S
Zotu5834	0.333711	0.437472	R vs PR	S
Zotu5838	0.333711	0.437472	R vs PR	S
Zotu5846	0.333711	0.437472	R vs PR	S
Zotu5856	0.333711	0.437472	R vs PR	S
Zotu5862	0.333711	0.437472	R vs PR	S
Zotu5866	0.333711	0.437472	R vs PR	S
Zotu5867	0.333711	0.437472	R vs PR	S
Zotu5869	0.333711	0.437472	R vs PR	S
Zotu5873	0.333711	0.437472	R vs PR	S
Zotu5892	0.333711	0.437472	R vs PR	S
Zotu5902	0.333711	0.437472	R vs PR	S
Zotu5904	0.333711	0.437472	R vs PR	S
Zotu5907	0.333711	0.437472	R vs PR	S
Zotu5914	0.333711	0.437472	R vs PR	S
Zotu5930	0.333711	0.437472	R vs PR	S
Zotu5950	0.333711	0.437472	R vs PR	S
Zotu5956	0.333711	0.437472	R vs PR	S
Zotu5974	0.333711	0.437472	R vs PR	S
Zotu5994	0.333711	0.437472	R vs PR	S
Zotu6002	0.333711	0.437472	R vs PR	S
Zotu6006	0.333711	0.437472	R vs PR	S
Zotu6013	0.333711	0.437472	R vs PR	S
Zotu6027	0.333711	0.437472	R vs PR	S
Zotu6031	0.333711	0.437472	R vs PR	S
Zotu6040	0.333711	0.437472	R vs PR	S
Zotu6060	0.333711	0.437472	R vs PR	S
Zotu6062	0.333711	0.437472	R vs PR	S
Zotu6063	0.333711	0.437472	R vs PR	S
Zotu6067	0.333711	0.437472	R vs PR	S
Zotu6079	0.333711	0.437472	R vs PR	S
Zotu6082	0.333711	0.437472	R vs PR	S
Zotu6096	0.333711	0.437472	R vs PR	S
Zotu6097	0.333711	0.437472	R vs PR	S
Zotu6116	0.333711	0.437472	R vs PR	S
Zotu6127	0.333711	0.437472	R vs PR	S
Zotu6132	0.333711	0.437472	R vs PR	S
Zotu6144	0.333711	0.437472	R vs PR	S
Zotu6153	0.333711	0.437472	R vs PR	S
Zotu6157	0.333711	0.437472	R vs PR	S
Zotu6169	0.333711	0.437472	R vs PR	S
Zotu6170	0.333711	0.437472	R vs PR	S
Zotu6172	0.333711	0.437472	R vs PR	S
Zotu6177	0.333711	0.437472	R vs PR	S
Zotu6185	0.333711	0.437472	R vs PR	S
Zotu6188	0.333711	0.437472	R vs PR	S
Zotu6192	0.333711	0.437472	R vs PR	S
Zotu6198	0.333711	0.437472	R vs PR	S
Zotu6204	0.333711	0.437472	R vs PR	S
Zotu6205	0.333711	0.437472	R vs PR	S
Zotu6207	0.333711	0.437472	R vs PR	S
Zotu6209	0.333711	0.437472	R vs PR	S
Zotu6215	0.333711	0.437472	R vs PR	S
Zotu6216	0.333711	0.437472	R vs PR	S
Zotu6220	0.333711	0.437472	R vs PR	S
Zotu6224	0.333711	0.437472	R vs PR	S
Zotu6243	0.333711	0.437472	R vs PR	S
Zotu6249	0.333711	0.437472	R vs PR	S
Zotu6254	0.333711	0.437472	R vs PR	S
Zotu6265	0.333711	0.437472	R vs PR	S
Zotu6268	0.333711	0.437472	R vs PR	S
Zotu6276	0.333711	0.437472	R vs PR	S
Zotu6278	0.333711	0.437472	R vs PR	S
Zotu6279	0.333711	0.437472	R vs PR	S
Zotu6280	0.333711	0.437472	R vs PR	S
Zotu6295	0.333711	0.437472	R vs PR	S
Zotu6303	0.333711	0.437472	R vs PR	S
Zotu6307	0.333711	0.437472	R vs PR	S
Zotu6310	0.333711	0.437472	R vs PR	S
Zotu6315	0.333711	0.437472	R vs PR	S
Zotu6319	0.333711	0.437472	R vs PR	S
Zotu6339	0.333711	0.437472	R vs PR	S
Zotu6343	0.333711	0.437472	R vs PR	S
Zotu6347	0.333711	0.437472	R vs PR	S
Zotu6350	0.333711	0.437472	R vs PR	S
Zotu6351	0.333711	0.437472	R vs PR	S
Zotu6377	0.333711	0.437472	R vs PR	S
Zotu6379	0.333711	0.437472	R vs PR	S
Zotu6383	0.333711	0.437472	R vs PR	S
Zotu6389	0.333711	0.437472	R vs PR	S
Zotu6395	0.333711	0.437472	R vs PR	S
Zotu6412	0.333711	0.437472	R vs PR	S
Zotu6414	0.333711	0.437472	R vs PR	S
Zotu6421	0.333711	0.437472	R vs PR	S
Zotu6423	0.333711	0.437472	R vs PR	S
Zotu6447	0.333711	0.437472	R vs PR	S
Zotu6454	0.333711	0.437472	R vs PR	S
Zotu6466	0.333711	0.437472	R vs PR	S
Zotu6473	0.333711	0.437472	R vs PR	S
Zotu6482	0.333711	0.437472	R vs PR	S
Zotu6486	0.333711	0.437472	R vs PR	S
Zotu6489	0.333711	0.437472	R vs PR	S
Zotu6522	0.333711	0.437472	R vs PR	S
Zotu6537	0.333711	0.437472	R vs PR	S
Zotu6566	0.333711	0.437472	R vs PR	S
Zotu6570	0.333711	0.437472	R vs PR	S
Zotu6571	0.333711	0.437472	R vs PR	S
Zotu6579	0.333711	0.437472	R vs PR	S
Zotu6581	0.333711	0.437472	R vs PR	S
Zotu6583	0.333711	0.437472	R vs PR	S
Zotu6585	0.333711	0.437472	R vs PR	S
Zotu6587	0.333711	0.437472	R vs PR	S
Zotu6624	0.333711	0.437472	R vs PR	S
Zotu6638	0.333711	0.437472	R vs PR	S
Zotu6677	0.333711	0.437472	R vs PR	S
Zotu6680	0.333711	0.437472	R vs PR	S
Zotu6686	0.333711	0.437472	R vs PR	S
Zotu6694	0.333711	0.437472	R vs PR	S
Zotu6696	0.333711	0.437472	R vs PR	S
Zotu6708	0.333711	0.437472	R vs PR	S
Zotu6711	0.333711	0.437472	R vs PR	S
Zotu6713	0.333711	0.437472	R vs PR	S
Zotu6714	0.333711	0.437472	R vs PR	S
Zotu6715	0.333711	0.437472	R vs PR	S
Zotu6717	0.333711	0.437472	R vs PR	S
Zotu6721	0.333711	0.437472	R vs PR	S
Zotu6729	0.333711	0.437472	R vs PR	S
Zotu6730	0.333711	0.437472	R vs PR	S
Zotu6738	0.333711	0.437472	R vs PR	S
Zotu6739	0.333711	0.437472	R vs PR	S
Zotu6740	0.333711	0.437472	R vs PR	S
Zotu6744	0.333711	0.437472	R vs PR	S
Zotu6746	0.333711	0.437472	R vs PR	S
Zotu6748	0.333711	0.437472	R vs PR	S
Zotu6749	0.333711	0.437472	R vs PR	S
Zotu6770	0.333711	0.437472	R vs PR	S
Zotu6774	0.333711	0.437472	R vs PR	S
Zotu6781	0.333711	0.437472	R vs PR	S
Zotu6796	0.333711	0.437472	R vs PR	S
Zotu6798	0.333711	0.437472	R vs PR	S
Zotu6807	0.333711	0.437472	R vs PR	S
Zotu6809	0.333711	0.437472	R vs PR	S
Zotu6819	0.333711	0.437472	R vs PR	S
Zotu6822	0.333711	0.437472	R vs PR	S
Zotu6830	0.333711	0.437472	R vs PR	S
Zotu6832	0.333711	0.437472	R vs PR	S
Zotu6840	0.333711	0.437472	R vs PR	S
Zotu6845	0.333711	0.437472	R vs PR	S
Zotu6857	0.333711	0.437472	R vs PR	S
Zotu6860	0.333711	0.437472	R vs PR	S
Zotu6864	0.333711	0.437472	R vs PR	S
Zotu6892	0.333711	0.437472	R vs PR	S
Zotu6893	0.333711	0.437472	R vs PR	S
Zotu6904	0.333711	0.437472	R vs PR	S
Zotu6907	0.333711	0.437472	R vs PR	S
Zotu6909	0.333711	0.437472	R vs PR	S
Zotu6921	0.333711	0.437472	R vs PR	S
Zotu6926	0.333711	0.437472	R vs PR	S
Zotu6932	0.333711	0.437472	R vs PR	S
Zotu6946	0.333711	0.437472	R vs PR	S
Zotu6953	0.333711	0.437472	R vs PR	S
Zotu6969	0.333711	0.437472	R vs PR	S
Zotu6970	0.333711	0.437472	R vs PR	S
Zotu6984	0.333711	0.437472	R vs PR	S
Zotu6988	0.333711	0.437472	R vs PR	S
Zotu6990	0.333711	0.437472	R vs PR	S
Zotu6994	0.333711	0.437472	R vs PR	S
Zotu6998	0.333711	0.437472	R vs PR	S
Zotu6999	0.333711	0.437472	R vs PR	S
Zotu7005	0.333711	0.437472	R vs PR	S
Zotu7006	0.333711	0.437472	R vs PR	S
Zotu7020	0.333711	0.437472	R vs PR	S
Zotu7024	0.333711	0.437472	R vs PR	S
Zotu7027	0.333711	0.437472	R vs PR	S
Zotu7036	0.333711	0.437472	R vs PR	S
Zotu7037	0.333711	0.437472	R vs PR	S
Zotu7045	0.333711	0.437472	R vs PR	S
Zotu7060	0.333711	0.437472	R vs PR	S
Zotu7096	0.333711	0.437472	R vs PR	S
Zotu7103	0.333711	0.437472	R vs PR	S
Zotu7109	0.333711	0.437472	R vs PR	S
Zotu7121	0.333711	0.437472	R vs PR	S
Zotu7123	0.333711	0.437472	R vs PR	S
Zotu7134	0.333711	0.437472	R vs PR	S
Zotu7143	0.333711	0.437472	R vs PR	S
Zotu7155	0.333711	0.437472	R vs PR	S
Zotu7156	0.333711	0.437472	R vs PR	S
Zotu7157	0.333711	0.437472	R vs PR	S
Zotu7162	0.333711	0.437472	R vs PR	S
Zotu7169	0.333711	0.437472	R vs PR	S
Zotu7174	0.333711	0.437472	R vs PR	S
Zotu7213	0.333711	0.437472	R vs PR	S
Zotu7221	0.333711	0.437472	R vs PR	S
Zotu7223	0.333711	0.437472	R vs PR	S
Zotu7248	0.333711	0.437472	R vs PR	S
Zotu7262	0.333711	0.437472	R vs PR	S
Zotu7263	0.333711	0.437472	R vs PR	S
Zotu7267	0.333711	0.437472	R vs PR	S
Zotu7270	0.333711	0.437472	R vs PR	S
Zotu7272	0.333711	0.437472	R vs PR	S
Zotu7294	0.333711	0.437472	R vs PR	S
Zotu7298	0.333711	0.437472	R vs PR	S
Zotu7303	0.333711	0.437472	R vs PR	S
Zotu7306	0.333711	0.437472	R vs PR	S
Zotu7327	0.333711	0.437472	R vs PR	S
Zotu7328	0.333711	0.437472	R vs PR	S
Zotu7334	0.333711	0.437472	R vs PR	S
Zotu7353	0.333711	0.437472	R vs PR	S
Zotu7354	0.333711	0.437472	R vs PR	S
Zotu7355	0.333711	0.437472	R vs PR	S
Zotu7363	0.333711	0.437472	R vs PR	S
[truncated: 18,358 more rows]
