# Supplementary material for: Influence of Lab Adapted Natural Diet and Microbiota on Life History and Metabolic Phenotype of Drosophila melanogaster
Source: Microorganisms. 2020 Dec 11;8(12):1972. doi: 10.3390/microorganisms8121972 (PMC7763083; doi:10.3390/microorganisms8121972)
Supplement: Supplementary file 1 [file microorganisms-08-01972-s001.zip › Sup.Table 4.xlsx]

## Sheet: 4.1
Phylum	pvalue	fdr p	Diet	Treatments
Proteobacteria	0.000137103	0.00383889	R	NS vs S
Firmicutes	0.000422417	0.00591383	R	NS vs S
Acidobacteria	0.0310916	0.234209	R	NS vs S
Tenericutes	0.0334584	0.234209	R	NS vs S
Fibrobacteres	0.0764734	0.366909	R	NS vs S
Planctomycetes	0.0786234	0.366909	R	NS vs S
Cyanobacteria	0.115516	0.430557	R	NS vs S
Euryarchaeota	0.136288	0.430557	R	NS vs S
Deferribacteres	0.149671	0.430557	R	NS vs S
OP3	0.15377	0.430557	R	NS vs S
Spirochaetes	0.176959	0.450441	R	NS vs S
Chloroflexi	0.201139	0.469324	R	NS vs S
Crenarchaeota	0.325244	0.503456	R	NS vs S
Gemmatimonadetes	0.325244	0.503456	R	NS vs S
SR1	0.325244	0.503456	R	NS vs S
WPS-2	0.325244	0.503456	R	NS vs S
Elusimicrobia	0.341631	0.503456	R	NS vs S
OD1	0.341631	0.503456	R	NS vs S
Synergistetes	0.341631	0.503456	R	NS vs S
Actinobacteria	0.370986	0.51938	R	NS vs S
Verrucomicrobia	0.393509	0.524678	R	NS vs S
TM7	0.418075	0.525513	R	NS vs S
Bacteroidetes	0.431672	0.525513	R	NS vs S
Armatimonadetes	0.563633	0.657572	R	NS vs S
[Thermi]	0.627151	0.702409	R	NS vs S
Chlorobi	0.68192	0.707468	R	NS vs S
GN02	0.682201	0.707468	R	NS vs S
Fusobacteria	0.987947	0.987947	R	NS vs S
Fusobacteria	0.0239257	0.524403	PR	NS vs S
Firmicutes	0.0574526	0.524403	PR	NS vs S
Tenericutes	0.155074	0.524403	PR	NS vs S
Gemmatimonadetes	0.160802	0.524403	PR	NS vs S
Spirochaetes	0.169401	0.524403	PR	NS vs S
Verrucomicrobia	0.223941	0.524403	PR	NS vs S
Proteobacteria	0.224366	0.524403	PR	NS vs S
Cyanobacteria	0.233969	0.524403	PR	NS vs S
Bacteroidetes	0.273494	0.524403	PR	NS vs S
Euryarchaeota	0.333711	0.524403	PR	NS vs S
Fibrobacteres	0.333711	0.524403	PR	NS vs S
OD1	0.333711	0.524403	PR	NS vs S
TM7	0.333711	0.524403	PR	NS vs S
WPS-2	0.333711	0.524403	PR	NS vs S
Actinobacteria	0.437227	0.641266	PR	NS vs S
Acidobacteria	0.472753	0.650035	PR	NS vs S
GN02	0.570163	0.737857	PR	NS vs S
Planctomycetes	0.720968	0.881183	PR	NS vs S
Chloroflexi	0.977322	1	PR	NS vs S
Crenarchaeota	0.986357	1	PR	NS vs S
[Thermi]	1	1	PR	NS vs S
Chlorobi	1	1	PR	NS vs S
Actinobacteria	0.000219318	0.00657953	PA	NS vs S
Fusobacteria	0.00151748	0.0227622	PA	NS vs S
Verrucomicrobia	0.0100128	0.0912027	PA	NS vs S
Cyanobacteria	0.0121604	0.0912027	PA	NS vs S
Firmicutes	0.0158028	0.0948167	PA	NS vs S
Bacteroidetes	0.0362835	0.177835	PA	NS vs S
Synergistetes	0.0414949	0.177835	PA	NS vs S
Chlorobi	0.0811787	0.30442	PA	NS vs S
Euryarchaeota	0.126875	0.371993	PA	NS vs S
Tenericutes	0.149972	0.371993	PA	NS vs S
Crenarchaeota	0.161122	0.371993	PA	NS vs S
Lentisphaerae	0.161197	0.371993	PA	NS vs S
OP3	0.161197	0.371993	PA	NS vs S
Proteobacteria	0.206617	0.442751	PA	NS vs S
Gemmatimonadetes	0.303484	0.45759	PA	NS vs S
GN02	0.335566	0.45759	PA	NS vs S
Nitrospirae	0.335566	0.45759	PA	NS vs S
OD1	0.335566	0.45759	PA	NS vs S
SR1	0.335566	0.45759	PA	NS vs S
TM6	0.335566	0.45759	PA	NS vs S
WPS-2	0.335566	0.45759	PA	NS vs S
WS3	0.335566	0.45759	PA	NS vs S
Spirochaetes	0.465942	0.607751	PA	NS vs S
Deferribacteres	0.571061	0.713827	PA	NS vs S
TM7	0.601035	0.721242	PA	NS vs S
Fibrobacteres	0.634959	0.732646	PA	NS vs S
[Thermi]	0.667073	0.741192	PA	NS vs S
Planctomycetes	0.721894	0.773458	PA	NS vs S
Acidobacteria	0.912223	0.943679	PA	NS vs S
Chloroflexi	0.974675	0.974675	PA	NS vs S

## Sheet: 4.2
Class	pvalue	fdr p	Diet	Treatments
Alphaproteobacteria	0.00017622	0.0119829	R	NS vs S
Bacilli	0.000448372	0.0152447	R	NS vs S
Thermoleophilia	0.0382044	0.549673	R	NS vs S
Mollicutes	0.0437689	0.549673	R	NS vs S
Planctomycetia	0.0639209	0.549673	R	NS vs S
Gammaproteobacteria	0.0722384	0.549673	R	NS vs S
Fibrobacteria	0.0764734	0.549673	R	NS vs S
Solibacteres	0.0764734	0.549673	R	NS vs S
Chloroplast	0.0938263	0.549673	R	NS vs S
Methanobacteria	0.0963826	0.549673	R	NS vs S
[Saprospirae]	0.100337	0.549673	R	NS vs S
Deferribacteres	0.149671	0.549673	R	NS vs S
iii1-8	0.15377	0.549673	R	NS vs S
koll11	0.15377	0.549673	R	NS vs S
Thermomicrobia	0.15377	0.549673	R	NS vs S
BD7-11	0.153827	0.549673	R	NS vs S
4C0d-2	0.164101	0.549673	R	NS vs S
Spirochaetes	0.176959	0.549673	R	NS vs S
TM7-3	0.187096	0.549673	R	NS vs S
Acidobacteria-6	0.244843	0.549673	R	NS vs S
Anaerolineae	0.289462	0.549673	R	NS vs S
Acidobacteria-5	0.325244	0.549673	R	NS vs S
C6	0.325244	0.549673	R	NS vs S
Ellin6529	0.325244	0.549673	R	NS vs S
Gemmatimonadetes	0.325244	0.549673	R	NS vs S
Holophagae	0.325244	0.549673	R	NS vs S
SC3	0.325244	0.549673	R	NS vs S
TA18	0.325244	0.549673	R	NS vs S
Thaumarchaeota	0.325244	0.549673	R	NS vs S
Methanomicrobia	0.329237	0.549673	R	NS vs S
Acidimicrobiia	0.32955	0.549673	R	NS vs S
[Fimbriimonadia]	0.341631	0.549673	R	NS vs S
[Methylacidiphilae]	0.341631	0.549673	R	NS vs S
0319-6E2	0.341631	0.549673	R	NS vs S
Elusimicrobia	0.341631	0.549673	R	NS vs S
GN07	0.341631	0.549673	R	NS vs S
Phycisphaerae	0.341631	0.549673	R	NS vs S
Rubrobacteria	0.341631	0.549673	R	NS vs S
S085	0.341631	0.549673	R	NS vs S
Synechococcophycideae	0.341631	0.549673	R	NS vs S
Synergistia	0.341631	0.549673	R	NS vs S
ZB2	0.341631	0.549673	R	NS vs S
RF3	0.355076	0.549673	R	NS vs S
Actinobacteria	0.355671	0.549673	R	NS vs S
Verruco-5	0.363788	0.549725	R	NS vs S
Deltaproteobacteria	0.395884	0.58522	R	NS vs S
Cytophagia	0.412829	0.597285	R	NS vs S
Epsilonproteobacteria	0.441039	0.614621	R	NS vs S
Betaproteobacteria	0.444316	0.614621	R	NS vs S
Verrucomicrobiae	0.451927	0.614621	R	NS vs S
Bacteroidia	0.475049	0.633399	R	NS vs S
Sphingobacteriia	0.500271	0.6542	R	NS vs S
Clostridia	0.525517	0.674248	R	NS vs S
[Chloracidobacteria]	0.550556	0.693293	R	NS vs S
Chthonomonadetes	0.576668	0.712972	R	NS vs S
Acidobacteriia	0.589917	0.716327	R	NS vs S
Coriobacteriia	0.627101	0.73528	R	NS vs S
Deinococci	0.627151	0.73528	R	NS vs S
OPB56	0.68192	0.785942	R	NS vs S
Flavobacteriia	0.806358	0.913872	R	NS vs S
Erysipelotrichi	0.828076	0.923101	R	NS vs S
Opitutae	0.944306	1	R	NS vs S
[Spartobacteria]	0.970536	1	R	NS vs S
[Pedosphaerae]	0.970553	1	R	NS vs S
vadinHA49	0.986579	1	R	NS vs S
BD1-5	0.986588	1	R	NS vs S
Fusobacteriia	0.987947	1	R	NS vs S
ML635J-21	1	1	R	NS vs S
Bacilli	0.00960369	0.499392	PR	NS vs S
Fusobacteriia	0.0239257	0.578432	PR	NS vs S
Epsilonproteobacteria	0.0692078	0.578432	PR	NS vs S
Cytophagia	0.0772816	0.578432	PR	NS vs S
Gemmatimonadetes	0.160802	0.578432	PR	NS vs S
Spirochaetes	0.169401	0.578432	PR	NS vs S
Verrucomicrobiae	0.171948	0.578432	PR	NS vs S
Alphaproteobacteria	0.202526	0.578432	PR	NS vs S
Mollicutes	0.231847	0.578432	PR	NS vs S
Chloroplast	0.233969	0.578432	PR	NS vs S
Planctomycetia	0.243149	0.578432	PR	NS vs S
Bacteroidia	0.254583	0.578432	PR	NS vs S
Clostridia	0.260911	0.578432	PR	NS vs S
Betaproteobacteria	0.289525	0.578432	PR	NS vs S
Erysipelotrichi	0.332983	0.578432	PR	NS vs S
[Methylacidiphilae]	0.333711	0.578432	PR	NS vs S
Anaerolineae	0.333711	0.578432	PR	NS vs S
C6	0.333711	0.578432	PR	NS vs S
CK-1C4-19	0.333711	0.578432	PR	NS vs S
Ellin6529	0.333711	0.578432	PR	NS vs S
Fibrobacteria	0.333711	0.578432	PR	NS vs S
Holophagae	0.333711	0.578432	PR	NS vs S
MB-A2-108	0.333711	0.578432	PR	NS vs S
Methanobacteria	0.333711	0.578432	PR	NS vs S
ML635J-21	0.333711	0.578432	PR	NS vs S
Phycisphaerae	0.333711	0.578432	PR	NS vs S
Thermomicrobia	0.333711	0.578432	PR	NS vs S
TK17	0.333711	0.578432	PR	NS vs S
TM7-3	0.333711	0.578432	PR	NS vs S
ZB2	0.333711	0.578432	PR	NS vs S
Acidobacteria-6	0.370796	0.62198	PR	NS vs S
Deltaproteobacteria	0.409917	0.649852	PR	NS vs S
Actinobacteria	0.415682	0.649852	PR	NS vs S
[Saprospirae]	0.424903	0.649852	PR	NS vs S
4C0d-2	0.54562	0.780222	PR	NS vs S
Solibacteres	0.557056	0.780222	PR	NS vs S
[Pedosphaerae]	0.570163	0.780222	PR	NS vs S
Chloroflexi	0.570163	0.780222	PR	NS vs S
Gammaproteobacteria	0.604613	0.795672	PR	NS vs S
Sphingobacteriia	0.612055	0.795672	PR	NS vs S
Opitutae	0.632573	0.802287	PR	NS vs S
Acidimicrobiia	0.654333	0.810127	PR	NS vs S
[Spartobacteria]	0.670858	0.811271	PR	NS vs S
Thermoleophilia	0.749103	0.885304	PR	NS vs S
Flavobacteriia	0.928048	1	PR	NS vs S
Coriobacteriia	0.965823	1	PR	NS vs S
Thaumarchaeota	0.986357	1	PR	NS vs S
[Chloracidobacteria]	1	1	PR	NS vs S
BD1-5	1	1	PR	NS vs S
Deinococci	1	1	PR	NS vs S
OPB56	1	1	PR	NS vs S
Verruco-5	1	1	PR	NS vs S
Actinobacteria	0.000219805	0.0140675	PA	NS vs S
Bacilli	0.00129125	0.032373	PA	NS vs S
Fusobacteriia	0.00151748	0.032373	PA	NS vs S
Verrucomicrobiae	0.00902722	0.12937	PA	NS vs S
Deltaproteobacteria	0.010107	0.12937	PA	NS vs S
Erysipelotrichi	0.0146487	0.156253	PA	NS vs S
Coriobacteriia	0.0183919	0.168154	PA	NS vs S
Bacteroidia	0.0261584	0.186437	PA	NS vs S
Chloroplast	0.0262177	0.186437	PA	NS vs S
Clostridia	0.0305291	0.195386	PA	NS vs S
Synergistia	0.0414949	0.235071	PA	NS vs S
[Saprospirae]	0.0440758	0.235071	PA	NS vs S
Gemmatimonadetes	0.0812892	0.362122	PA	NS vs S
Verruco-5	0.081326	0.362122	PA	NS vs S
Gammaproteobacteria	0.0848724	0.362122	PA	NS vs S
Epsilonproteobacteria	0.105201	0.386927	PA	NS vs S
Mollicutes	0.110511	0.386927	PA	NS vs S
Flavobacteriia	0.125775	0.386927	PA	NS vs S
Thermoleophilia	0.126039	0.386927	PA	NS vs S
4C0d-2	0.13574	0.386927	PA	NS vs S
Betaproteobacteria	0.155827	0.386927	PA	NS vs S
OPB56	0.161122	0.386927	PA	NS vs S
Solibacteres	0.161122	0.386927	PA	NS vs S
Thaumarchaeota	0.161122	0.386927	PA	NS vs S
[Lentisphaeria]	0.161197	0.386927	PA	NS vs S
koll11	0.161197	0.386927	PA	NS vs S
[Spartobacteria]	0.163235	0.386927	PA	NS vs S
Sphingobacteriia	0.172998	0.395425	PA	NS vs S
Methanobacteria	0.212702	0.456941	PA	NS vs S
Alphaproteobacteria	0.234695	0.456941	PA	NS vs S
[Pedosphaerae]	0.312257	0.456941	PA	NS vs S
[Methylacidiphilae]	0.335566	0.456941	PA	NS vs S
BD1-5	0.335566	0.456941	PA	NS vs S
Chloroflexi	0.335566	0.456941	PA	NS vs S
Ellin6529	0.335566	0.456941	PA	NS vs S
Gemm-3	0.335566	0.456941	PA	NS vs S
Holophagae	0.335566	0.456941	PA	NS vs S
iii1-8	0.335566	0.456941	PA	NS vs S
MB-A2-108	0.335566	0.456941	PA	NS vs S
Nitrospira	0.335566	0.456941	PA	NS vs S
Nostocophycideae	0.335566	0.456941	PA	NS vs S
Phycisphaerae	0.335566	0.456941	PA	NS vs S
PRR-12	0.335566	0.456941	PA	NS vs S
SJA-4	0.335566	0.456941	PA	NS vs S
SJA-28	0.335566	0.456941	PA	NS vs S
Synechococcophycideae	0.335566	0.456941	PA	NS vs S
ZB2	0.335566	0.456941	PA	NS vs S
[Chloracidobacteria]	0.440932	0.587909	PA	NS vs S
Spirochaetes	0.465942	0.608578	PA	NS vs S
Acidimicrobiia	0.541819	0.693528	PA	NS vs S
Anaerolineae	0.556298	0.6981	PA	NS vs S
Deferribacteres	0.571061	0.702845	PA	NS vs S
RF3	0.600991	0.712337	PA	NS vs S
TM7-3	0.601035	0.712337	PA	NS vs S
Deinococci	0.667073	0.77623	PA	NS vs S
Acidobacteria-6	0.692816	0.79179	PA	NS vs S
Planctomycetia	0.755468	0.848245	PA	NS vs S
Cytophagia	0.972989	1	PA	NS vs S
Fibrobacteria	0.974675	1	PA	NS vs S
[Rhodothermi]	1	1	PA	NS vs S
Acidobacteriia	1	1	PA	NS vs S
Methanomicrobia	1	1	PA	NS vs S
Opitutae	1	1	PA	NS vs S
Thermomicrobia	1	1	PA	NS vs S

## Sheet: 4.3
Order	pvalue	fdr p	Diet	Treatments
Rhodospirillales	2.77807e-05	0.00300032	R	NS vs S
Lactobacillales	0.000374593	0.020228	R	NS vs S
RF39	0.0164697	0.592911	R	NS vs S
Gemmatales	0.0289535	0.604855	R	NS vs S
Bacillales	0.0453152	0.604855	R	NS vs S
258ds10	0.0764734	0.604855	R	NS vs S
Gaiellales	0.0765566	0.604855	R	NS vs S
Pseudomonadales	0.0767073	0.604855	R	NS vs S
Rhodobacterales	0.0841845	0.604855	R	NS vs S
Anaeroplasmatales	0.0908986	0.604855	R	NS vs S
Methanobacteriales	0.0963826	0.604855	R	NS vs S
[Saprospirales]	0.100337	0.604855	R	NS vs S
Streptophyta	0.136603	0.604855	R	NS vs S
Deferribacterales	0.149671	0.604855	R	NS vs S
Solirubrobacterales	0.149671	0.604855	R	NS vs S
Enterobacteriales	0.152076	0.604855	R	NS vs S
DS-18	0.15377	0.604855	R	NS vs S
JG30-KF-CM45	0.15377	0.604855	R	NS vs S
JH-WHS99	0.15377	0.604855	R	NS vs S
YS2	0.166981	0.604855	R	NS vs S
Cardiobacteriales	0.167718	0.604855	R	NS vs S
BD7-3	0.167777	0.604855	R	NS vs S
SJA-22	0.167777	0.604855	R	NS vs S
Rhizobiales	0.169874	0.604855	R	NS vs S
Spirochaetales	0.176959	0.604855	R	NS vs S
Turicibacterales	0.192418	0.604855	R	NS vs S
Pasteurellales	0.199036	0.604855	R	NS vs S
RF32	0.242025	0.604855	R	NS vs S
iii1-15	0.262591	0.604855	R	NS vs S
Stramenopiles	0.267686	0.604855	R	NS vs S
SBR1031	0.289462	0.604855	R	NS vs S
Bifidobacteriales	0.296193	0.604855	R	NS vs S
Rhodocyclales	0.31094	0.604855	R	NS vs S
CCU21	0.325244	0.604855	R	NS vs S
Cenarchaeales	0.325244	0.604855	R	NS vs S
Chlorophyta	0.325244	0.604855	R	NS vs S
Chthonomonadales	0.325244	0.604855	R	NS vs S
Deinococcales	0.325244	0.604855	R	NS vs S
Ellin7246	0.325244	0.604855	R	NS vs S
Gemmatimonadales	0.325244	0.604855	R	NS vs S
Holophagales	0.325244	0.604855	R	NS vs S
HTCC2188	0.325244	0.604855	R	NS vs S
MLE1-12	0.325244	0.604855	R	NS vs S
MVS-107	0.325244	0.604855	R	NS vs S
PHOS-HD29	0.325244	0.604855	R	NS vs S
Pirellulales	0.325244	0.604855	R	NS vs S
Solibacterales	0.325244	0.604855	R	NS vs S
Syntrophobacterales	0.325244	0.604855	R	NS vs S
Thiobacterales	0.325244	0.604855	R	NS vs S
Thiotrichales	0.325244	0.604855	R	NS vs S
Acidimicrobiales	0.32955	0.604855	R	NS vs S
[Fimbriimonadales]	0.341631	0.604855	R	NS vs S
Ellin6067	0.341631	0.604855	R	NS vs S
FAC88	0.341631	0.604855	R	NS vs S
Methanomicrobiales	0.341631	0.604855	R	NS vs S
Methylacidiphilales	0.341631	0.604855	R	NS vs S
Rubrobacterales	0.341631	0.604855	R	NS vs S
SC-I-84	0.341631	0.604855	R	NS vs S
Synechococcales	0.341631	0.604855	R	NS vs S
Synergistales	0.341631	0.604855	R	NS vs S
WD2101	0.341631	0.604855	R	NS vs S
ML615J-28	0.355076	0.605099	R	NS vs S
Burkholderiales	0.359384	0.605099	R	NS vs S
WCHB1-41	0.363788	0.605099	R	NS vs S
Xanthomonadales	0.36418	0.605099	R	NS vs S
Oceanospirillales	0.394409	0.645396	R	NS vs S
Cytophagales	0.412829	0.665456	R	NS vs S
Campylobacterales	0.441039	0.693605	R	NS vs S
Alteromonadales	0.443136	0.693605	R	NS vs S
Verrucomicrobiales	0.451927	0.697259	R	NS vs S
Neisseriales	0.471946	0.702812	R	NS vs S
Procabacteriales	0.474006	0.702812	R	NS vs S
Bacteroidales	0.475049	0.702812	R	NS vs S
Sphingobacteriales	0.500271	0.71924	R	NS vs S
Caulobacterales	0.505526	0.71924	R	NS vs S
Desulfovibrionales	0.506132	0.71924	R	NS vs S
Clostridiales	0.525517	0.737089	R	NS vs S
Myxococcales	0.543282	0.749541	R	NS vs S
Methylococcales	0.550556	0.749541	R	NS vs S
Vibrionales	0.572589	0.749541	R	NS vs S
Ellin329	0.576668	0.749541	R	NS vs S
Sva0853	0.576668	0.749541	R	NS vs S
Methanosarcinales	0.589777	0.749541	R	NS vs S
Methylophilales	0.589777	0.749541	R	NS vs S
Acidobacteriales	0.589917	0.749541	R	NS vs S
Actinomycetales	0.603233	0.757548	R	NS vs S
Coriobacteriales	0.627101	0.778471	R	NS vs S
Aeromonadales	0.693414	0.851008	R	NS vs S
Desulfuromonadales	0.730492	0.88644	R	NS vs S
Gemellales	0.746696	0.896036	R	NS vs S
Flavobacteriales	0.806358	0.956996	R	NS vs S
Erysipelotrichales	0.828076	0.972089	R	NS vs S
Rickettsiales	0.845559	0.974258	R	NS vs S
Mycoplasmatales	0.847966	0.974258	R	NS vs S
Sphingomonadales	0.873359	0.992871	R	NS vs S
Opitutales	0.944306	1	R	NS vs S
MIZ46	0.959769	1	R	NS vs S
[Chthoniobacterales]	0.970536	1	R	NS vs S
[Pedosphaerales]	0.970553	1	R	NS vs S
Bdellovibrionales	0.981348	1	R	NS vs S
Planctomycetales	0.981348	1	R	NS vs S
DH61	0.986579	1	R	NS vs S
Thermales	0.986579	1	R	NS vs S
Fusobacteriales	0.987947	1	R	NS vs S
Legionellales	1	1	R	NS vs S
MND1	1	1	R	NS vs S
RB41	1	1	R	NS vs S
Spirobacillales	1	1	R	NS vs S
Lactobacillales	0.00887376	0.561664	PR	NS vs S
Turicibacterales	0.0236467	0.561664	PR	NS vs S
Fusobacteriales	0.0239257	0.561664	PR	NS vs S
Oceanospirillales	0.0408093	0.561664	PR	NS vs S
Desulfuromonadales	0.0450721	0.561664	PR	NS vs S
Rhodospirillales	0.0478898	0.561664	PR	NS vs S
Rickettsiales	0.0518641	0.561664	PR	NS vs S
Neisseriales	0.0554357	0.561664	PR	NS vs S
Campylobacterales	0.0692078	0.561664	PR	NS vs S
Cytophagales	0.0772816	0.561664	PR	NS vs S
Rhodocyclales	0.0779052	0.561664	PR	NS vs S
Mycoplasmatales	0.0882521	0.561664	PR	NS vs S
Bacillales	0.151697	0.561664	PR	NS vs S
iii1-15	0.160423	0.561664	PR	NS vs S
[Roseiflexales]	0.160742	0.561664	PR	NS vs S
Ellin329	0.160742	0.561664	PR	NS vs S
Methylophilales	0.160742	0.561664	PR	NS vs S
Gemmatales	0.160802	0.561664	PR	NS vs S
Gemmatimonadales	0.160802	0.561664	PR	NS vs S
Aeromonadales	0.164915	0.561664	PR	NS vs S
Spirochaetales	0.169401	0.561664	PR	NS vs S
Verrucomicrobiales	0.171948	0.561664	PR	NS vs S
Desulfovibrionales	0.196232	0.561664	PR	NS vs S
Streptophyta	0.231071	0.561664	PR	NS vs S
Xanthomonadales	0.248581	0.561664	PR	NS vs S
Bacteroidales	0.254583	0.561664	PR	NS vs S
Clostridiales	0.260911	0.561664	PR	NS vs S
Burkholderiales	0.299364	0.561664	PR	NS vs S
Sphingomonadales	0.309636	0.561664	PR	NS vs S
Erysipelotrichales	0.332983	0.561664	PR	NS vs S
0319-7L14	0.333711	0.561664	PR	NS vs S
258ds10	0.333711	0.561664	PR	NS vs S
Acholeplasmatales	0.333711	0.561664	PR	NS vs S
AKIW781	0.333711	0.561664	PR	NS vs S
Chlorophyta	0.333711	0.561664	PR	NS vs S
Ellin7246	0.333711	0.561664	PR	NS vs S
Gaiellales	0.333711	0.561664	PR	NS vs S
Holophagales	0.333711	0.561664	PR	NS vs S
HTCC2188	0.333711	0.561664	PR	NS vs S
JG30-KF-CM45	0.333711	0.561664	PR	NS vs S
Methanobacteriales	0.333711	0.561664	PR	NS vs S
Methylacidiphilales	0.333711	0.561664	PR	NS vs S
Methylococcales	0.333711	0.561664	PR	NS vs S
mle1-48	0.333711	0.561664	PR	NS vs S
MVS-107	0.333711	0.561664	PR	NS vs S
Pirellulales	0.333711	0.561664	PR	NS vs S
Pla1	0.333711	0.561664	PR	NS vs S
RB41	0.333711	0.561664	PR	NS vs S
SBR1031	0.333711	0.561664	PR	NS vs S
Spirobacillales	0.333711	0.561664	PR	NS vs S
Thiobacterales	0.333711	0.561664	PR	NS vs S
WD2101	0.333711	0.561664	PR	NS vs S
Vibrionales	0.338275	0.561664	PR	NS vs S
Stramenopiles	0.365986	0.596421	PR	NS vs S
Planctomycetales	0.409966	0.655946	PR	NS vs S
[Saprospirales]	0.424903	0.667705	PR	NS vs S
YS2	0.491032	0.758085	PR	NS vs S
Pseudomonadales	0.508083	0.770884	PR	NS vs S
Bifidobacteriales	0.54054	0.783782	PR	NS vs S
MLE1-12	0.557056	0.783782	PR	NS vs S
Solibacterales	0.557056	0.783782	PR	NS vs S
[Pedosphaerales]	0.570163	0.783782	PR	NS vs S
Gemellales	0.570163	0.783782	PR	NS vs S
Legionellales	0.570163	0.783782	PR	NS vs S
Enterobacteriales	0.57893	0.783782	PR	NS vs S
Rhizobiales	0.604492	0.795234	PR	NS vs S
Sphingobacteriales	0.612055	0.795234	PR	NS vs S
Actinomycetales	0.624952	0.795234	PR	NS vs S
Alteromonadales	0.632408	0.795234	PR	NS vs S
Opitutales	0.632573	0.795234	PR	NS vs S
Acidimicrobiales	0.654333	0.797778	PR	NS vs S
Bdellovibrionales	0.654333	0.797778	PR	NS vs S
RF32	0.665801	0.797778	PR	NS vs S
[Chthoniobacterales]	0.670858	0.797778	PR	NS vs S
Rhodobacterales	0.683353	0.799978	PR	NS vs S
Procabacteriales	0.69089	0.799978	PR	NS vs S
Caulobacterales	0.765556	0.874921	PR	NS vs S
Pasteurellales	0.811034	0.915012	PR	NS vs S
Anaeroplasmatales	0.82162	0.915222	PR	NS vs S
Flavobacteriales	0.928048	1	PR	NS vs S
Myxococcales	0.963523	1	PR	NS vs S
Coriobacteriales	0.965823	1	PR	NS vs S
Nitrososphaerales	0.986357	1	PR	NS vs S
CCU21	1	1	PR	NS vs S
RF39	1	1	PR	NS vs S
Solirubrobacterales	1	1	PR	NS vs S
Thermales	1	1	PR	NS vs S
WCHB1-41	1	1	PR	NS vs S
Actinomycetales	0.000219683	0.0182205	PA	NS vs S
Lactobacillales	0.000341978	0.0182205	PA	NS vs S
Rickettsiales	0.000506124	0.0182205	PA	NS vs S
Fusobacteriales	0.00151748	0.040972	PA	NS vs S
Caulobacterales	0.0033225	0.0717659	PA	NS vs S
Desulfuromonadales	0.00631101	0.113598	PA	NS vs S
Verrucomicrobiales	0.00902722	0.139277	PA	NS vs S
Streptophyta	0.0131245	0.158206	PA	NS vs S
Bifidobacteriales	0.0145404	0.158206	PA	NS vs S
Erysipelotrichales	0.0146487	0.158206	PA	NS vs S
Coriobacteriales	0.0183919	0.180575	PA	NS vs S
MIZ46	0.0209814	0.188832	PA	NS vs S
Bacteroidales	0.0261584	0.217316	PA	NS vs S
Clostridiales	0.0305291	0.225572	PA	NS vs S
Pasteurellales	0.0313295	0.225572	PA	NS vs S
Gemellales	0.0388338	0.24362	PA	NS vs S
Synergistales	0.0414949	0.24362	PA	NS vs S
Oceanospirillales	0.0436321	0.24362	PA	NS vs S
[Saprospirales]	0.0440758	0.24362	PA	NS vs S
Rhizobiales	0.0451149	0.24362	PA	NS vs S
Anaeroplasmatales	0.0481924	0.247847	PA	NS vs S
Neisseriales	0.0519478	0.255017	PA	NS vs S
Desulfovibrionales	0.0586054	0.27519	PA	NS vs S
Enterobacteriales	0.0714453	0.321504	PA	NS vs S
YS2	0.0752898	0.325252	PA	NS vs S
Pseudomonadales	0.0800777	0.325304	PA	NS vs S
WCHB1-41	0.081326	0.325304	PA	NS vs S
Solirubrobacterales	0.0864763	0.333551	PA	NS vs S
Sphingomonadales	0.0953175	0.354976	PA	NS vs S
Campylobacterales	0.105201	0.378724	PA	NS vs S
Flavobacteriales	0.125775	0.382898	PA	NS vs S
Burkholderiales	0.141101	0.382898	PA	NS vs S
Turicibacterales	0.143354	0.382898	PA	NS vs S
Bacillales	0.148089	0.382898	PA	NS vs S
Alteromonadales	0.152618	0.382898	PA	NS vs S
Cardiobacteriales	0.161122	0.382898	PA	NS vs S
Cenarchaeales	0.161122	0.382898	PA	NS vs S
Chromatiales	0.161122	0.382898	PA	NS vs S
HTCC2188	0.161122	0.382898	PA	NS vs S
MND1	0.161122	0.382898	PA	NS vs S
Pirellulales	0.161122	0.382898	PA	NS vs S
Solibacterales	0.161122	0.382898	PA	NS vs S
C114	0.161197	0.382898	PA	NS vs S
SBR1031	0.161197	0.382898	PA	NS vs S
Victivallales	0.161197	0.382898	PA	NS vs S
[Chthoniobacterales]	0.163235	0.382898	PA	NS vs S
Bdellovibrionales	0.168172	0.382898	PA	NS vs S
Sphingobacteriales	0.172998	0.382898	PA	NS vs S
Mycoplasmatales	0.173722	0.382898	PA	NS vs S
Stramenopiles	0.203303	0.439135	PA	NS vs S
Methanobacteriales	0.212702	0.450428	PA	NS vs S
RF32	0.234899	0.458749	PA	NS vs S
Myxococcales	0.251426	0.458749	PA	NS vs S
Vibrionales	0.279648	0.458749	PA	NS vs S
RF39	0.304212	0.458749	PA	NS vs S
[Pedosphaerales]	0.312257	0.458749	PA	NS vs S
[Roseiflexales]	0.335566	0.458749	PA	NS vs S
0319-7L14	0.335566	0.458749	PA	NS vs S
CCM11a	0.335566	0.458749	PA	NS vs S
Desulfobacterales	0.335566	0.458749	PA	NS vs S
DS-18	0.335566	0.458749	PA	NS vs S
Ellin329	0.335566	0.458749	PA	NS vs S
Ellin6067	0.335566	0.458749	PA	NS vs S
FAC87	0.335566	0.458749	PA	NS vs S
H39	0.335566	0.458749	PA	NS vs S
Holophagales	0.335566	0.458749	PA	NS vs S
MBA08	0.335566	0.458749	PA	NS vs S
Methanomicrobiales	0.335566	0.458749	PA	NS vs S
Methanosarcinales	0.335566	0.458749	PA	NS vs S
Nitrospirales	0.335566	0.458749	PA	NS vs S
PK29	0.335566	0.458749	PA	NS vs S
SBla14	0.335566	0.458749	PA	NS vs S
S-BQ2-57	0.335566	0.458749	PA	NS vs S
Sediment-1	0.335566	0.458749	PA	NS vs S
SM1D11	0.335566	0.458749	PA	NS vs S
Stigonematales	0.335566	0.458749	PA	NS vs S
Sva0853	0.335566	0.458749	PA	NS vs S
Synechococcales	0.335566	0.458749	PA	NS vs S
Thiotrichales	0.335566	0.458749	PA	NS vs S
Rhodobacterales	0.393185	0.5308	PA	NS vs S
Rhodospirillales	0.416152	0.55487	PA	NS vs S
Spirochaetales	0.465942	0.61368	PA	NS vs S
Acidimicrobiales	0.541819	0.705017	PA	NS vs S
Gemmatales	0.556298	0.715241	PA	NS vs S
Thiobacterales	0.570875	0.717147	PA	NS vs S
Deferribacterales	0.571061	0.717147	PA	NS vs S
Thermales	0.585914	0.727341	PA	NS vs S
ML615J-28	0.600991	0.729292	PA	NS vs S
Planctomycetales	0.600991	0.729292	PA	NS vs S
Syntrophobacterales	0.629826	0.755792	PA	NS vs S
RB41	0.66719	0.791829	PA	NS vs S
iii1-15	0.692816	0.811358	PA	NS vs S
Legionellales	0.69867	0.811358	PA	NS vs S
Aeromonadales	0.789441	0.904845	PA	NS vs S
Xanthomonadales	0.804062	0.904845	PA	NS vs S
Procabacteriales	0.804307	0.904845	PA	NS vs S
Cytophagales	0.972989	1	PA	NS vs S
258ds10	0.974675	1	PA	NS vs S
Rhodocyclales	0.990994	1	PA	NS vs S
[Rhodothermales]	1	1	PA	NS vs S
Acidobacteriales	1	1	PA	NS vs S
Deinococcales	1	1	PA	NS vs S
Gaiellales	1	1	PA	NS vs S
JG30-KF-CM45	1	1	PA	NS vs S
Methylophilales	1	1	PA	NS vs S
MLE1-12	1	1	PA	NS vs S
Opitutales	1	1	PA	NS vs S
Spirobacillales	1	1	PA	NS vs S

## Sheet: 4.4
Family	pvalue	fdr p	Diet	Treatments
Acetobacteraceae	2.77739e-05	0.00491599	R	NS vs S
Lactobacillaceae	0.000504721	0.0446679	R	NS vs S
Micrococcaceae	0.0103387	0.566339	R	NS vs S
Comamonadaceae	0.0127986	0.566339	R	NS vs S
[Barnesiellaceae]	0.0238614	0.613698	R	NS vs S
Leuconostocaceae	0.0435714	0.613698	R	NS vs S
Gemmataceae	0.0550044	0.613698	R	NS vs S
Pseudomonadaceae	0.058125	0.613698	R	NS vs S
Chitinophagaceae	0.0610722	0.613698	R	NS vs S
Bacillaceae	0.0710429	0.613698	R	NS vs S
Staphylococcaceae	0.0762342	0.613698	R	NS vs S
Gaiellaceae	0.0765566	0.613698	R	NS vs S
Rhodobacteraceae	0.0841845	0.613698	R	NS vs S
Phyllobacteriaceae	0.0884867	0.613698	R	NS vs S
Anaeroplasmataceae	0.0908986	0.613698	R	NS vs S
Methanobacteriaceae	0.0963826	0.613698	R	NS vs S
Carnobacteriaceae	0.102062	0.613698	R	NS vs S
Enterococcaceae	0.102112	0.613698	R	NS vs S
Corynebacteriaceae	0.124548	0.613698	R	NS vs S
Christensenellaceae	0.127042	0.613698	R	NS vs S
Deferribacteraceae	0.149671	0.613698	R	NS vs S
Enterobacteriaceae	0.152076	0.613698	R	NS vs S
Crenotrichaceae	0.15377	0.613698	R	NS vs S
[Chromatiaceae]	0.153827	0.613698	R	NS vs S
Hyphomicrobiaceae	0.163005	0.613698	R	NS vs S
Brevibacteriaceae	0.167718	0.613698	R	NS vs S
Cardiobacteriaceae	0.167718	0.613698	R	NS vs S
C111	0.167777	0.613698	R	NS vs S
Methylocystaceae	0.167777	0.613698	R	NS vs S
Spirochaetaceae	0.176959	0.613698	R	NS vs S
Turicibacteraceae	0.192418	0.613698	R	NS vs S
Pasteurellaceae	0.207012	0.613698	R	NS vs S
Peptococcaceae	0.234203	0.613698	R	NS vs S
Pseudonocardiaceae	0.245369	0.613698	R	NS vs S
Alteromonadaceae	0.250479	0.613698	R	NS vs S
Saprospiraceae	0.274527	0.613698	R	NS vs S
Streptococcaceae	0.276949	0.613698	R	NS vs S
Cryomorphaceae	0.281944	0.613698	R	NS vs S
Moraxellaceae	0.288165	0.613698	R	NS vs S
A4b	0.289462	0.613698	R	NS vs S
Ellin515	0.289462	0.613698	R	NS vs S
Micromonosporaceae	0.289462	0.613698	R	NS vs S
Patulibacteraceae	0.289462	0.613698	R	NS vs S
RFP12	0.289462	0.613698	R	NS vs S
Bifidobacteriaceae	0.296193	0.613698	R	NS vs S
Dermacoccaceae	0.296977	0.613698	R	NS vs S
Rhodocyclaceae	0.31094	0.613698	R	NS vs S
Intrasporangiaceae	0.321175	0.613698	R	NS vs S
Beijerinckiaceae	0.32128	0.613698	R	NS vs S
[Thermicanaceae]	0.325244	0.613698	R	NS vs S
211ds20	0.325244	0.613698	R	NS vs S
A1-B1	0.325244	0.613698	R	NS vs S
ACK-M1	0.325244	0.613698	R	NS vs S
Bdellovibrionaceae	0.325244	0.613698	R	NS vs S
Brucellaceae	0.325244	0.613698	R	NS vs S
Chthonomonadaceae	0.325244	0.613698	R	NS vs S
Conexibacteraceae	0.325244	0.613698	R	NS vs S
Cryptosporangiaceae	0.325244	0.613698	R	NS vs S
Deinococcaceae	0.325244	0.613698	R	NS vs S
EB1017	0.325244	0.613698	R	NS vs S
Erythrobacteraceae	0.325244	0.613698	R	NS vs S
Eubacteriaceae	0.325244	0.613698	R	NS vs S
Geodermatophilaceae	0.325244	0.613698	R	NS vs S
Gordoniaceae	0.325244	0.613698	R	NS vs S
Holophagaceae	0.325244	0.613698	R	NS vs S
HTCC2089	0.325244	0.613698	R	NS vs S
Isosphaeraceae	0.325244	0.613698	R	NS vs S
OM27	0.325244	0.613698	R	NS vs S
Pirellulaceae	0.325244	0.613698	R	NS vs S
Polyangiaceae	0.325244	0.613698	R	NS vs S
Pseudoalteromonadaceae	0.325244	0.613698	R	NS vs S
RF16	0.325244	0.613698	R	NS vs S
SAGMA-X	0.325244	0.613698	R	NS vs S
Shewanellaceae	0.325244	0.613698	R	NS vs S
Solibacteraceae	0.325244	0.613698	R	NS vs S
Solirubrobacteraceae	0.325244	0.613698	R	NS vs S
Syntrophaceae	0.325244	0.613698	R	NS vs S
Thermoactinomycetaceae	0.325244	0.613698	R	NS vs S
Thiobacteraceae	0.325244	0.613698	R	NS vs S
Planococcaceae	0.330215	0.613698	R	NS vs S
[Fimbriimonadaceae]	0.341631	0.613698	R	NS vs S
[Pedosphaeraceae]	0.341631	0.613698	R	NS vs S
125ds10	0.341631	0.613698	R	NS vs S
Bacteriovoracaceae	0.341631	0.613698	R	NS vs S
Caldicoprobacteraceae	0.341631	0.613698	R	NS vs S
Dethiosulfovibrionaceae	0.341631	0.613698	R	NS vs S
Frankiaceae	0.341631	0.613698	R	NS vs S
Gracilibacteraceae	0.341631	0.613698	R	NS vs S
LD19	0.341631	0.613698	R	NS vs S
Marinilabiaceae	0.341631	0.613698	R	NS vs S
Methanocorpusculaceae	0.341631	0.613698	R	NS vs S
Methylococcaceae	0.341631	0.613698	R	NS vs S
Moritellaceae	0.341631	0.613698	R	NS vs S
Nakamurellaceae	0.341631	0.613698	R	NS vs S
R4-41B	0.341631	0.613698	R	NS vs S
Rubrobacteraceae	0.341631	0.613698	R	NS vs S
Synechococcaceae	0.341631	0.613698	R	NS vs S
Xanthobacteraceae	0.341631	0.613698	R	NS vs S
Mycobacteriaceae	0.343255	0.613698	R	NS vs S
Propionibacteriaceae	0.364482	0.645133	R	NS vs S
Lachnospiraceae	0.386277	0.676941	R	NS vs S
Halomonadaceae	0.394409	0.684415	R	NS vs S
Sinobacteraceae	0.409747	0.702497	R	NS vs S
Porphyromonadaceae	0.41409	0.702497	R	NS vs S
Rhizobiaceae	0.416736	0.702497	R	NS vs S
Bacteroidaceae	0.422483	0.705467	R	NS vs S
Bradyrhizobiaceae	0.437951	0.715824	R	NS vs S
Campylobacteraceae	0.438692	0.715824	R	NS vs S
Peptostreptococcaceae	0.440818	0.715824	R	NS vs S
Verrucomicrobiaceae	0.451927	0.727192	R	NS vs S
Neisseriaceae	0.471946	0.749098	R	NS vs S
Procabacteriaceae	0.474006	0.749098	R	NS vs S
Rikenellaceae	0.482982	0.756529	R	NS vs S
[Tissierellaceae]	0.492834	0.76519	R	NS vs S
Caulobacteraceae	0.505526	0.772288	R	NS vs S
Desulfovibrionaceae	0.506132	0.772288	R	NS vs S
Promicromonosporaceae	0.537889	0.813729	R	NS vs S
mb2424	0.550556	0.815744	R	NS vs S
Nocardioidaceae	0.550556	0.815744	R	NS vs S
Leptotrichiaceae	0.55969	0.815744	R	NS vs S
Coxiellaceae	0.576668	0.815744	R	NS vs S
JTB36	0.576668	0.815744	R	NS vs S
Legionellaceae	0.576668	0.815744	R	NS vs S
Symbiobacteriaceae	0.576668	0.815744	R	NS vs S
Aurantimonadaceae	0.589777	0.815744	R	NS vs S
Dermabacteraceae	0.589777	0.815744	R	NS vs S
Methanosarcinaceae	0.589777	0.815744	R	NS vs S
Acidobacteriaceae	0.589917	0.815744	R	NS vs S
Xanthomonadaceae	0.608081	0.834343	R	NS vs S
Haliangiaceae	0.616718	0.839685	R	NS vs S
Cytophagaceae	0.6227	0.840886	R	NS vs S
Coriobacteriaceae	0.627101	0.840886	R	NS vs S
Methylobacteriaceae	0.635373	0.84517	R	NS vs S
[Weeksellaceae]	0.646585	0.84517	R	NS vs S
Rhodospirillaceae	0.649198	0.84517	R	NS vs S
S24-7	0.649396	0.84517	R	NS vs S
Dehalobacteriaceae	0.666988	0.861729	R	NS vs S
Alcaligenaceae	0.676846	0.862116	R	NS vs S
Helicobacteraceae	0.677994	0.862116	R	NS vs S
Sphingobacteriaceae	0.6819	0.862116	R	NS vs S
Paenibacillaceae	0.693346	0.864326	R	NS vs S
Aeromonadaceae	0.693414	0.864326	R	NS vs S
[Mogibacteriaceae]	0.722929	0.891704	R	NS vs S
[Paraprevotellaceae]	0.729805	0.891704	R	NS vs S
Geobacteraceae	0.730492	0.891704	R	NS vs S
Gemellaceae	0.746696	0.905242	R	NS vs S
mitochondria	0.755465	0.909641	R	NS vs S
Vibrionaceae	0.768611	0.919217	R	NS vs S
Ruminococcaceae	0.77812	0.924343	R	NS vs S
[Odoribacteraceae]	0.785971	0.927446	R	NS vs S
Rickettsiaceae	0.795082	0.931984	R	NS vs S
Veillonellaceae	0.804891	0.937274	R	NS vs S
Erysipelotrichaceae	0.828076	0.955987	R	NS vs S
Microbacteriaceae	0.833572	0.955987	R	NS vs S
Oxalobacteraceae	0.844814	0.955987	R	NS vs S
Flavobacteriaceae	0.845538	0.955987	R	NS vs S
Mycoplasmataceae	0.847966	0.955987	R	NS vs S
Prevotellaceae	0.872961	0.977938	R	NS vs S
Sphingomonadaceae	0.879332	0.978879	R	NS vs S
Nocardiaceae	0.884918	0.97894	R	NS vs S
Clostridiaceae	0.917297	1	R	NS vs S
Aerococcaceae	0.92536	1	R	NS vs S
0319-6G20	0.933019	1	R	NS vs S
Fusobacteriaceae	0.935399	1	R	NS vs S
Opitutaceae	0.944306	1	R	NS vs S
[Chthoniobacteraceae]	0.970536	1	R	NS vs S
Burkholderiaceae	0.973203	1	R	NS vs S
Planctomycetaceae	0.981348	1	R	NS vs S
Thermaceae	0.986579	1	R	NS vs S
Actinomycetaceae	1	1	R	NS vs S
Cellulomonadaceae	1	1	R	NS vs S
Ellin6075	1	1	R	NS vs S
Methylophilaceae	1	1	R	NS vs S
Psychromonadaceae	1	1	R	NS vs S
Sanguibacteraceae	1	1	R	NS vs S
Streptomycetaceae	1	1	R	NS vs S
Tsukamurellaceae	1	1	R	NS vs S
Lactobacillaceae	8.27041e-06	0.00124883	PR	NS vs S
Turicibacteraceae	0.0236467	0.592827	PR	NS vs S
Leptotrichiaceae	0.0243582	0.592827	PR	NS vs S
Cytophagaceae	0.0330009	0.592827	PR	NS vs S
Halomonadaceae	0.0377393	0.592827	PR	NS vs S
Christensenellaceae	0.0418653	0.592827	PR	NS vs S
Staphylococcaceae	0.0422708	0.592827	PR	NS vs S
Geobacteraceae	0.0450721	0.592827	PR	NS vs S
Acetobacteraceae	0.0478898	0.592827	PR	NS vs S
Neisseriaceae	0.0554357	0.592827	PR	NS vs S
[Tissierellaceae]	0.0667239	0.592827	PR	NS vs S
S24-7	0.0707911	0.592827	PR	NS vs S
Helicobacteraceae	0.0741547	0.592827	PR	NS vs S
Rhodocyclaceae	0.0779052	0.592827	PR	NS vs S
Bacteriovoracaceae	0.0814042	0.592827	PR	NS vs S
Peptococcaceae	0.0831493	0.592827	PR	NS vs S
Comamonadaceae	0.0871658	0.592827	PR	NS vs S
Mycoplasmataceae	0.0882521	0.592827	PR	NS vs S
Xanthomonadaceae	0.124841	0.592827	PR	NS vs S
Peptostreptococcaceae	0.146594	0.592827	PR	NS vs S
[Kouleothrixaceae]	0.160742	0.592827	PR	NS vs S
0319-6G20	0.160742	0.592827	PR	NS vs S
Bdellovibrionaceae	0.160742	0.592827	PR	NS vs S
C111	0.160742	0.592827	PR	NS vs S
Geodermatophilaceae	0.160742	0.592827	PR	NS vs S
Isosphaeraceae	0.160742	0.592827	PR	NS vs S
Methylophilaceae	0.160742	0.592827	PR	NS vs S
Enterococcaceae	0.161241	0.592827	PR	NS vs S
Aeromonadaceae	0.164915	0.592827	PR	NS vs S
Spirochaetaceae	0.169401	0.592827	PR	NS vs S
Verrucomicrobiaceae	0.171948	0.592827	PR	NS vs S
[Weeksellaceae]	0.174554	0.592827	PR	NS vs S
Fusobacteriaceae	0.176966	0.592827	PR	NS vs S
mitochondria	0.195704	0.592827	PR	NS vs S
Desulfovibrionaceae	0.196232	0.592827	PR	NS vs S
Ruminococcaceae	0.204227	0.592827	PR	NS vs S
Veillonellaceae	0.227224	0.592827	PR	NS vs S
Rickettsiaceae	0.245196	0.592827	PR	NS vs S
Chitinophagaceae	0.24825	0.592827	PR	NS vs S
Micrococcaceae	0.259737	0.592827	PR	NS vs S
Carnobacteriaceae	0.268046	0.592827	PR	NS vs S
[Mogibacteriaceae]	0.304902	0.592827	PR	NS vs S
Methylocystaceae	0.304902	0.592827	PR	NS vs S
Propionibacteriaceae	0.304902	0.592827	PR	NS vs S
Pseudonocardiaceae	0.304902	0.592827	PR	NS vs S
Sphingomonadaceae	0.309636	0.592827	PR	NS vs S
Erysipelotrichaceae	0.332983	0.592827	PR	NS vs S
A1-B1	0.333711	0.592827	PR	NS vs S
A4b	0.333711	0.592827	PR	NS vs S
Acholeplasmataceae	0.333711	0.592827	PR	NS vs S
Beutenbergiaceae	0.333711	0.592827	PR	NS vs S
Brevibacteriaceae	0.333711	0.592827	PR	NS vs S
Cellulomonadaceae	0.333711	0.592827	PR	NS vs S
Conexibacteraceae	0.333711	0.592827	PR	NS vs S
Crenotrichaceae	0.333711	0.592827	PR	NS vs S
Dehalobacteriaceae	0.333711	0.592827	PR	NS vs S
Ellin6075	0.333711	0.592827	PR	NS vs S
EtOH8	0.333711	0.592827	PR	NS vs S
Frankiaceae	0.333711	0.592827	PR	NS vs S
Gaiellaceae	0.333711	0.592827	PR	NS vs S
Gemmataceae	0.333711	0.592827	PR	NS vs S
Gordoniaceae	0.333711	0.592827	PR	NS vs S
Gracilibacteraceae	0.333711	0.592827	PR	NS vs S
Holophagaceae	0.333711	0.592827	PR	NS vs S
HTCC2089	0.333711	0.592827	PR	NS vs S
Hyphomonadaceae	0.333711	0.592827	PR	NS vs S
Kineosporiaceae	0.333711	0.592827	PR	NS vs S
Legionellaceae	0.333711	0.592827	PR	NS vs S
mb2424	0.333711	0.592827	PR	NS vs S
Methanobacteriaceae	0.333711	0.592827	PR	NS vs S
Micromonosporaceae	0.333711	0.592827	PR	NS vs S
Microthrixaceae	0.333711	0.592827	PR	NS vs S
Myxococcaceae	0.333711	0.592827	PR	NS vs S
Nakamurellaceae	0.333711	0.592827	PR	NS vs S
Oceanospirillaceae	0.333711	0.592827	PR	NS vs S
Pirellulaceae	0.333711	0.592827	PR	NS vs S
Polyangiaceae	0.333711	0.592827	PR	NS vs S
RB40	0.333711	0.592827	PR	NS vs S
RF16	0.333711	0.592827	PR	NS vs S
Solirubrobacteraceae	0.333711	0.592827	PR	NS vs S
Streptomycetaceae	0.333711	0.592827	PR	NS vs S
Symbiobacteriaceae	0.333711	0.592827	PR	NS vs S
Thermomonosporaceae	0.333711	0.592827	PR	NS vs S
Thiobacteraceae	0.333711	0.592827	PR	NS vs S
Xanthobacteraceae	0.333711	0.592827	PR	NS vs S
Vibrionaceae	0.338275	0.593947	PR	NS vs S
Actinomycetaceae	0.359368	0.623731	PR	NS vs S
Phyllobacteriaceae	0.394504	0.676933	PR	NS vs S
Planctomycetaceae	0.409966	0.695561	PR	NS vs S
Pseudomonadaceae	0.42759	0.717091	PR	NS vs S
Oxalobacteraceae	0.436602	0.717091	PR	NS vs S
Aerococcaceae	0.436903	0.717091	PR	NS vs S
Campylobacteraceae	0.475124	0.763823	PR	NS vs S
Flavobacteriaceae	0.475492	0.763823	PR	NS vs S
[Odoribacteraceae]	0.486403	0.773125	PR	NS vs S
Sphingobacteriaceae	0.501143	0.788257	PR	NS vs S
Pasteurellaceae	0.515086	0.79084	PR	NS vs S
Bacteroidaceae	0.528041	0.79084	PR	NS vs S
Bifidobacteriaceae	0.54054	0.79084	PR	NS vs S
Clostridiaceae	0.548237	0.79084	PR	NS vs S
Solibacteraceae	0.557056	0.79084	PR	NS vs S
Streptococcaceae	0.557391	0.79084	PR	NS vs S
Leuconostocaceae	0.559203	0.79084	PR	NS vs S
[Paraprevotellaceae]	0.565209	0.79084	PR	NS vs S
Eubacteriaceae	0.570163	0.79084	PR	NS vs S
Gemellaceae	0.570163	0.79084	PR	NS vs S
Patulibacteraceae	0.570163	0.79084	PR	NS vs S
Tsukamurellaceae	0.570163	0.79084	PR	NS vs S
Moraxellaceae	0.570871	0.79084	PR	NS vs S
Enterobacteriaceae	0.57893	0.794713	PR	NS vs S
Prevotellaceae	0.597323	0.812575	PR	NS vs S
Corynebacteriaceae	0.616027	0.830536	PR	NS vs S
Alteromonadaceae	0.632408	0.837881	PR	NS vs S
Opitutaceae	0.632573	0.837881	PR	NS vs S
Saprospiraceae	0.654333	0.859168	PR	NS vs S
Bradyrhizobiaceae	0.665801	0.865809	PR	NS vs S
[Chthoniobacteraceae]	0.670858	0.865809	PR	NS vs S
Procabacteriaceae	0.69089	0.881092	PR	NS vs S
Paenibacillaceae	0.699873	0.881092	PR	NS vs S
Lachnospiraceae	0.700206	0.881092	PR	NS vs S
Rhodobacteraceae	0.747865	0.933286	PR	NS vs S
Caulobacteraceae	0.765556	0.947114	PR	NS vs S
Methylobacteriaceae	0.772539	0.947114	PR	NS vs S
Rhizobiaceae	0.78171	0.947114	PR	NS vs S
Mycobacteriaceae	0.784035	0.947114	PR	NS vs S
Anaeroplasmataceae	0.82162	0.984639	PR	NS vs S
Porphyromonadaceae	0.833222	0.988939	PR	NS vs S
Rikenellaceae	0.838306	0.988939	PR	NS vs S
Microbacteriaceae	0.849755	0.994674	PR	NS vs S
Alcaligenaceae	0.867792	1	PR	NS vs S
Bacillaceae	0.86852	1	PR	NS vs S
Hyphomicrobiaceae	0.930111	1	PR	NS vs S
Planococcaceae	0.954562	1	PR	NS vs S
Nocardiaceae	0.963969	1	PR	NS vs S
Coriobacteriaceae	0.965823	1	PR	NS vs S
Burkholderiaceae	0.986357	1	PR	NS vs S
Nitrososphaeraceae	0.986357	1	PR	NS vs S
[Barnesiellaceae]	1	1	PR	NS vs S
auto67_4W	1	1	PR	NS vs S
Beijerinckiaceae	1	1	PR	NS vs S
Brucellaceae	1	1	PR	NS vs S
Coxiellaceae	1	1	PR	NS vs S
Cryomorphaceae	1	1	PR	NS vs S
Dermabacteraceae	1	1	PR	NS vs S
EB1017	1	1	PR	NS vs S
Intrasporangiaceae	1	1	PR	NS vs S
Nocardioidaceae	1	1	PR	NS vs S
RFP12	1	1	PR	NS vs S
Rhodospirillaceae	1	1	PR	NS vs S
Sinobacteraceae	1	1	PR	NS vs S
Thermaceae	1	1	PR	NS vs S
Lactobacillaceae	8.90946e-05	0.0166607	PA	NS vs S
Nocardiaceae	0.000460613	0.0307592	PA	NS vs S
Rickettsiaceae	0.00053992	0.0307592	PA	NS vs S
Leptotrichiaceae	0.00065795	0.0307592	PA	NS vs S
Caulobacteraceae	0.0033225	0.114432	PA	NS vs S
Prevotellaceae	0.00403196	0.114432	PA	NS vs S
Carnobacteriaceae	0.00428356	0.114432	PA	NS vs S
Geobacteraceae	0.00631101	0.119982	PA	NS vs S
Corynebacteriaceae	0.00785789	0.119982	PA	NS vs S
Pasteurellaceae	0.00801693	0.119982	PA	NS vs S
Verrucomicrobiaceae	0.00902722	0.119982	PA	NS vs S
Actinomycetaceae	0.0102711	0.119982	PA	NS vs S
[Barnesiellaceae]	0.0107837	0.119982	PA	NS vs S
Burkholderiaceae	0.0118799	0.119982	PA	NS vs S
Fusobacteriaceae	0.011982	0.119982	PA	NS vs S
Streptococcaceae	0.0119971	0.119982	PA	NS vs S
Clostridiaceae	0.0120979	0.119982	PA	NS vs S
Rhizobiaceae	0.0123666	0.119982	PA	NS vs S
Veillonellaceae	0.012568	0.119982	PA	NS vs S
Leuconostocaceae	0.0128323	0.119982	PA	NS vs S
Bifidobacteriaceae	0.0145404	0.124514	PA	NS vs S
Erysipelotrichaceae	0.0146487	0.124514	PA	NS vs S
Bacteroidaceae	0.0170142	0.138333	PA	NS vs S
Coriobacteriaceae	0.0183919	0.143304	PA	NS vs S
Ruminococcaceae	0.0277955	0.201576	PA	NS vs S
Lachnospiraceae	0.0292171	0.201576	PA	NS vs S
Micrococcaceae	0.0298316	0.201576	PA	NS vs S
[Odoribacteraceae]	0.0301825	0.201576	PA	NS vs S
Gemellaceae	0.0388338	0.24684	PA	NS vs S
Moraxellaceae	0.0396	0.24684	PA	NS vs S
[Mogibacteriaceae]	0.0415137	0.250422	PA	NS vs S
Halomonadaceae	0.0436321	0.254975	PA	NS vs S
Porphyromonadaceae	0.0452866	0.256624	PA	NS vs S
Anaeroplasmataceae	0.0481924	0.264517	PA	NS vs S
mitochondria	0.0505257	0.264517	PA	NS vs S
Neisseriaceae	0.0519478	0.264517	PA	NS vs S
Peptostreptococcaceae	0.0523375	0.264517	PA	NS vs S
S24-7	0.0569084	0.280049	PA	NS vs S
Desulfovibrionaceae	0.0586054	0.281005	PA	NS vs S
Enterobacteriaceae	0.0714453	0.334007	PA	NS vs S
Dethiosulfovibrionaceae	0.0812892	0.370758	PA	NS vs S
Bradyrhizobiaceae	0.0838002	0.372848	PA	NS vs S
Enterococcaceae	0.0857351	0.372848	PA	NS vs S
Flavobacteriaceae	0.0889704	0.378124	PA	NS vs S
Sphingomonadaceae	0.0953175	0.389854	PA	NS vs S
Hyphomicrobiaceae	0.0958999	0.389854	PA	NS vs S
Sphingobacteriaceae	0.10106	0.402092	PA	NS vs S
Staphylococcaceae	0.116326	0.40892	PA	NS vs S
Rikenellaceae	0.118986	0.40892	PA	NS vs S
[Tissierellaceae]	0.135804	0.40892	PA	NS vs S
Alteromonadaceae	0.141182	0.40892	PA	NS vs S
Campylobacteraceae	0.141249	0.40892	PA	NS vs S
Turicibacteraceae	0.143354	0.40892	PA	NS vs S
[Paraprevotellaceae]	0.146357	0.40892	PA	NS vs S
Helicobacteraceae	0.155017	0.40892	PA	NS vs S
Comamonadaceae	0.160342	0.40892	PA	NS vs S
[Chromatiaceae]	0.161122	0.40892	PA	NS vs S
auto67_4W	0.161122	0.40892	PA	NS vs S
Cardiobacteriaceae	0.161122	0.40892	PA	NS vs S
Eubacteriaceae	0.161122	0.40892	PA	NS vs S
HTCC2089	0.161122	0.40892	PA	NS vs S
Kineosporiaceae	0.161122	0.40892	PA	NS vs S
OM27	0.161122	0.40892	PA	NS vs S
p-2534-18B5	0.161122	0.40892	PA	NS vs S
Patulibacteraceae	0.161122	0.40892	PA	NS vs S
Pirellulaceae	0.161122	0.40892	PA	NS vs S
Solibacteraceae	0.161122	0.40892	PA	NS vs S
A4b	0.161197	0.40892	PA	NS vs S
Bartonellaceae	0.161197	0.40892	PA	NS vs S
Caldicoprobacteraceae	0.161197	0.40892	PA	NS vs S
Gordoniaceae	0.161197	0.40892	PA	NS vs S
Methylocystaceae	0.161197	0.40892	PA	NS vs S
Victivallaceae	0.161197	0.40892	PA	NS vs S
[Chthoniobacteraceae]	0.163235	0.40892	PA	NS vs S
[Weeksellaceae]	0.164005	0.40892	PA	NS vs S
Mycobacteriaceae	0.168686	0.415057	PA	NS vs S
Mycoplasmataceae	0.173722	0.421897	PA	NS vs S
Nakamurellaceae	0.185197	0.443999	PA	NS vs S
Microbacteriaceae	0.190519	0.446706	PA	NS vs S
Saprospiraceae	0.191104	0.446706	PA	NS vs S
Christensenellaceae	0.212702	0.44822	PA	NS vs S
Methanobacteriaceae	0.212702	0.44822	PA	NS vs S
Beijerinckiaceae	0.247632	0.44822	PA	NS vs S
Paenibacillaceae	0.249992	0.44822	PA	NS vs S
Oxalobacteraceae	0.254372	0.44822	PA	NS vs S
Pseudomonadaceae	0.259198	0.44822	PA	NS vs S
Vibrionaceae	0.279648	0.44822	PA	NS vs S
Dehalobacteriaceae	0.286059	0.44822	PA	NS vs S
Chitinophagaceae	0.303619	0.44822	PA	NS vs S
Alcaligenaceae	0.311338	0.44822	PA	NS vs S
Bdellovibrionaceae	0.312257	0.44822	PA	NS vs S
Rhodospirillaceae	0.331227	0.44822	PA	NS vs S
[Acidaminobacteraceae]	0.335566	0.44822	PA	NS vs S
[Exiguobacteraceae]	0.335566	0.44822	PA	NS vs S
[Kouleothrixaceae]	0.335566	0.44822	PA	NS vs S
Acidobacteriaceae	0.335566	0.44822	PA	NS vs S
ACK-M1	0.335566	0.44822	PA	NS vs S
Actinosynnemataceae	0.335566	0.44822	PA	NS vs S
Aurantimonadaceae	0.335566	0.44822	PA	NS vs S
Bacteriovoracaceae	0.335566	0.44822	PA	NS vs S
C111	0.335566	0.44822	PA	NS vs S
Cenarchaeaceae	0.335566	0.44822	PA	NS vs S
Chamaesiphonaceae	0.335566	0.44822	PA	NS vs S
Cryptosporangiaceae	0.335566	0.44822	PA	NS vs S
Cystobacterineae	0.335566	0.44822	PA	NS vs S
Deinococcaceae	0.335566	0.44822	PA	NS vs S
Dermacoccaceae	0.335566	0.44822	PA	NS vs S
Desulfobacteraceae	0.335566	0.44822	PA	NS vs S
Dietziaceae	0.335566	0.44822	PA	NS vs S
Geodermatophilaceae	0.335566	0.44822	PA	NS vs S
Gracilibacteraceae	0.335566	0.44822	PA	NS vs S
Haliangiaceae	0.335566	0.44822	PA	NS vs S
Holophagaceae	0.335566	0.44822	PA	NS vs S
Hyphomonadaceae	0.335566	0.44822	PA	NS vs S
Isosphaeraceae	0.335566	0.44822	PA	NS vs S
Jonesiaceae	0.335566	0.44822	PA	NS vs S
JTB36	0.335566	0.44822	PA	NS vs S
Koribacteraceae	0.335566	0.44822	PA	NS vs S
Methanomicrobiaceae	0.335566	0.44822	PA	NS vs S
Methanosarcinaceae	0.335566	0.44822	PA	NS vs S
Myxococcaceae	0.335566	0.44822	PA	NS vs S
Nitrospiraceae	0.335566	0.44822	PA	NS vs S
Polyangiaceae	0.335566	0.44822	PA	NS vs S
Promicromonosporaceae	0.335566	0.44822	PA	NS vs S
PRR-10	0.335566	0.44822	PA	NS vs S
Pseudonocardiaceae	0.335566	0.44822	PA	NS vs S
Psychromonadaceae	0.335566	0.44822	PA	NS vs S
R4-41B	0.335566	0.44822	PA	NS vs S
RF16	0.335566	0.44822	PA	NS vs S
RFP12	0.335566	0.44822	PA	NS vs S
Rivulariaceae	0.335566	0.44822	PA	NS vs S
SAGMA-X	0.335566	0.44822	PA	NS vs S
Sporichthyaceae	0.335566	0.44822	PA	NS vs S
Streptosporangiaceae	0.335566	0.44822	PA	NS vs S
Succinivibrionaceae	0.335566	0.44822	PA	NS vs S
Synergistaceae	0.335566	0.44822	PA	NS vs S
Syntrophomonadaceae	0.335566	0.44822	PA	NS vs S
Trueperaceae	0.335566	0.44822	PA	NS vs S
Tsukamurellaceae	0.335566	0.44822	PA	NS vs S
WCHB1-25	0.335566	0.44822	PA	NS vs S
Rhodobacteraceae	0.340503	0.45159	PA	NS vs S
0319-6G20	0.370274	0.487614	PA	NS vs S
Acetobacteraceae	0.42614	0.55726	PA	NS vs S
Bacillaceae	0.435349	0.56535	PA	NS vs S
Planococcaceae	0.452336	0.583358	PA	NS vs S
Spirochaetaceae	0.465942	0.596789	PA	NS vs S
Micromonosporaceae	0.510198	0.649027	PA	NS vs S
Propionibacteriaceae	0.543164	0.686294	PA	NS vs S
Syntrophobacteraceae	0.556298	0.688958	PA	NS vs S
Methylobacteriaceae	0.560856	0.688958	PA	NS vs S
Gemmataceae	0.570875	0.688958	PA	NS vs S
Legionellaceae	0.570875	0.688958	PA	NS vs S
mb2424	0.570875	0.688958	PA	NS vs S
Sinobacteraceae	0.570875	0.688958	PA	NS vs S
Deferribacteraceae	0.571061	0.688958	PA	NS vs S
Thermaceae	0.585914	0.702345	PA	NS vs S
Brucellaceae	0.600991	0.711299	PA	NS vs S
Planctomycetaceae	0.600991	0.711299	PA	NS vs S
Coxiellaceae	0.667073	0.784544	PA	NS vs S
Peptococcaceae	0.689054	0.805332	PA	NS vs S
Cytophagaceae	0.710498	0.820386	PA	NS vs S
Nocardioidaceae	0.710709	0.820386	PA	NS vs S
Aeromonadaceae	0.78943	0.905665	PA	NS vs S
Procabacteriaceae	0.804307	0.917106	PA	NS vs S
Phyllobacteriaceae	0.952506	1	PA	NS vs S
Xanthomonadaceae	0.976883	1	PA	NS vs S
Xanthobacteraceae	0.984797	1	PA	NS vs S
Rhodocyclaceae	0.990994	1	PA	NS vs S
211ds20	1	1	PA	NS vs S
Aerococcaceae	1	1	PA	NS vs S
Brevibacteriaceae	1	1	PA	NS vs S
Cryomorphaceae	1	1	PA	NS vs S
Dermabacteraceae	1	1	PA	NS vs S
Ellin6075	1	1	PA	NS vs S
EtOH8	1	1	PA	NS vs S
Gaiellaceae	1	1	PA	NS vs S
Intrasporangiaceae	1	1	PA	NS vs S
Marinilabiaceae	1	1	PA	NS vs S
Methylophilaceae	1	1	PA	NS vs S
Opitutaceae	1	1	PA	NS vs S
RB40	1	1	PA	NS vs S
Rhodothermaceae	1	1	PA	NS vs S
Shewanellaceae	1	1	PA	NS vs S
Streptomycetaceae	1	1	PA	NS vs S
Symbiobacteriaceae	1	1	PA	NS vs S
Syntrophaceae	1	1	PA	NS vs S
Thiobacteraceae	1	1	PA	NS vs S

## Sheet: 4.5
Genus	pvalue	fdr p	Diet	Treatments
Acetobacter	2.22046e-05	0.00690564	R	NS vs S
Lactobacillus	0.00212039	0.32972	R	NS vs S
Delftia	0.00932382	0.617065	R	NS vs S
Anoxybacillus	0.0212105	0.617065	R	NS vs S
Succiniclasticum	0.0386248	0.617065	R	NS vs S
Kocuria	0.0438	0.617065	R	NS vs S
Pseudomonas	0.0443651	0.617065	R	NS vs S
Leuconostoc	0.0454187	0.617065	R	NS vs S
rc4-4	0.0474883	0.617065	R	NS vs S
Janthinobacterium	0.068814	0.617065	R	NS vs S
Enterococcus	0.0703637	0.617065	R	NS vs S
Staphylococcus	0.0716269	0.617065	R	NS vs S
Brevundimonas	0.0761675	0.617065	R	NS vs S
Alloiococcus	0.0764734	0.617065	R	NS vs S
Carnobacterium	0.0764734	0.617065	R	NS vs S
Cupriavidus	0.0765566	0.617065	R	NS vs S
Pediococcus	0.0765566	0.617065	R	NS vs S
Swaminathania	0.0765566	0.617065	R	NS vs S
Gemmata	0.0765843	0.617065	R	NS vs S
Methylibium	0.0807274	0.617065	R	NS vs S
Parvimonas	0.0866918	0.617065	R	NS vs S
Paracoccus	0.0913554	0.617065	R	NS vs S
Achromobacter	0.0965477	0.617065	R	NS vs S
Anaeroplasma	0.0999108	0.617065	R	NS vs S
Faecalibacterium	0.108379	0.617065	R	NS vs S
Neisseria	0.10906	0.617065	R	NS vs S
Corynebacterium	0.124548	0.617065	R	NS vs S
Proteus	0.127863	0.617065	R	NS vs S
Phyllobacterium	0.130092	0.617065	R	NS vs S
Rothia	0.135357	0.617065	R	NS vs S
Mucispirillum	0.149671	0.617065	R	NS vs S
Amaricoccus	0.15377	0.617065	R	NS vs S
Cloacibacterium	0.15377	0.617065	R	NS vs S
Crenothrix	0.15377	0.617065	R	NS vs S
Kurthia	0.15377	0.617065	R	NS vs S
Oenococcus	0.15377	0.617065	R	NS vs S
Rickettsia	0.15377	0.617065	R	NS vs S
Sulfuricurvum	0.15377	0.617065	R	NS vs S
Tepidimonas	0.15377	0.617065	R	NS vs S
Rheinheimera	0.153827	0.617065	R	NS vs S
Erwinia	0.16413	0.617065	R	NS vs S
Brevibacterium	0.167718	0.617065	R	NS vs S
Cardiobacterium	0.167718	0.617065	R	NS vs S
Kytococcus	0.167718	0.617065	R	NS vs S
Methanobacterium	0.167718	0.617065	R	NS vs S
Mobiluncus	0.167718	0.617065	R	NS vs S
Morganella	0.167718	0.617065	R	NS vs S
Phenylobacterium	0.167777	0.617065	R	NS vs S
Devosia	0.172269	0.617065	R	NS vs S
Arthrobacter	0.176959	0.617065	R	NS vs S
Bradyrhizobium	0.176959	0.617065	R	NS vs S
Megamonas	0.176959	0.617065	R	NS vs S
Treponema	0.176959	0.617065	R	NS vs S
Bacillus	0.177417	0.617065	R	NS vs S
Saccharopolyspora	0.181618	0.617065	R	NS vs S
Turicibacter	0.192418	0.617065	R	NS vs S
Stenotrophomonas	0.201119	0.617065	R	NS vs S
Actinobacillus	0.202707	0.617065	R	NS vs S
Flexispira	0.211303	0.617065	R	NS vs S
Anaerococcus	0.212048	0.617065	R	NS vs S
Dorea	0.221706	0.617065	R	NS vs S
Granulicatella	0.230451	0.617065	R	NS vs S
Anaerostipes	0.236727	0.617065	R	NS vs S
Enhydrobacter	0.247278	0.617065	R	NS vs S
Peptoniphilus	0.250203	0.617065	R	NS vs S
Shuttleworthia	0.261879	0.617065	R	NS vs S
Acidaminococcus	0.276324	0.617065	R	NS vs S
Weissella	0.278962	0.617065	R	NS vs S
Desulfovibrio	0.280847	0.617065	R	NS vs S
Fluviicola	0.281944	0.617065	R	NS vs S
Geobacillus	0.281944	0.617065	R	NS vs S
AF12	0.296977	0.617065	R	NS vs S
Dermacoccus	0.296977	0.617065	R	NS vs S
Dialister	0.305538	0.617065	R	NS vs S
Sphingobacterium	0.313112	0.617065	R	NS vs S
Enterobacter	0.313146	0.617065	R	NS vs S
Sarcina	0.313146	0.617065	R	NS vs S
Bulleidia	0.321175	0.617065	R	NS vs S
Caloramator	0.321175	0.617065	R	NS vs S
Methanobrevibacter	0.321175	0.617065	R	NS vs S
Oribacterium	0.321175	0.617065	R	NS vs S
Aeromicrobium	0.325244	0.617065	R	NS vs S
Anaerovorax	0.325244	0.617065	R	NS vs S
Asticcacaulis	0.325244	0.617065	R	NS vs S
Azospirillum	0.325244	0.617065	R	NS vs S
Bdellovibrio	0.325244	0.617065	R	NS vs S
Bizionia	0.325244	0.617065	R	NS vs S
Blastococcus	0.325244	0.617065	R	NS vs S
Butyrivibrio	0.325244	0.617065	R	NS vs S
C39	0.325244	0.617065	R	NS vs S
Candidatus Solibacter	0.325244	0.617065	R	NS vs S
Cellulomonas	0.325244	0.617065	R	NS vs S
Collimonas	0.325244	0.617065	R	NS vs S
Couchioplanes	0.325244	0.617065	R	NS vs S
Cryptosporangium	0.325244	0.617065	R	NS vs S
Deefgea	0.325244	0.617065	R	NS vs S
Deinococcus	0.325244	0.617065	R	NS vs S
Desulfomonile	0.325244	0.617065	R	NS vs S
Dokdonella	0.325244	0.617065	R	NS vs S
Erysipelothrix	0.325244	0.617065	R	NS vs S
Gelidibacter	0.325244	0.617065	R	NS vs S
Glaciecola	0.325244	0.617065	R	NS vs S
Gordonia	0.325244	0.617065	R	NS vs S
Hymenobacter	0.325244	0.617065	R	NS vs S
Hyphomicrobium	0.325244	0.617065	R	NS vs S
Ignatzschineria	0.325244	0.617065	R	NS vs S
Kingella	0.325244	0.617065	R	NS vs S
Klebsiella	0.325244	0.617065	R	NS vs S
Moryella	0.325244	0.617065	R	NS vs S
Mycoplana	0.325244	0.617065	R	NS vs S
Ochrobactrum	0.325244	0.617065	R	NS vs S
Photobacterium	0.325244	0.617065	R	NS vs S
Phytophthora	0.325244	0.617065	R	NS vs S
Providencia	0.325244	0.617065	R	NS vs S
Pseudoalteromonas	0.325244	0.617065	R	NS vs S
Pseudoramibacter_Eubacterium	0.325244	0.617065	R	NS vs S
Rhizobium	0.325244	0.617065	R	NS vs S
Rhodoplanes	0.325244	0.617065	R	NS vs S
Rubellimicrobium	0.325244	0.617065	R	NS vs S
Schlegelella	0.325244	0.617065	R	NS vs S
Shewanella	0.325244	0.617065	R	NS vs S
Solirubrobacter	0.325244	0.617065	R	NS vs S
Sporocytophaga	0.325244	0.617065	R	NS vs S
Sulfuritalea	0.325244	0.617065	R	NS vs S
Sulfurospirillum	0.325244	0.617065	R	NS vs S
Tannerella	0.325244	0.617065	R	NS vs S
Tepidimicrobium	0.325244	0.617065	R	NS vs S
Thermicanus	0.325244	0.617065	R	NS vs S
Xanthomonas	0.325244	0.617065	R	NS vs S
Haemophilus	0.332459	0.617065	R	NS vs S
Bifidobacterium	0.334964	0.617065	R	NS vs S
Chryseobacterium	0.337933	0.617065	R	NS vs S
Streptococcus	0.33814	0.617065	R	NS vs S
Actinomycetospora	0.341631	0.617065	R	NS vs S
Aerococcus	0.341631	0.617065	R	NS vs S
Aquabacterium	0.341631	0.617065	R	NS vs S
Caldicoprobacter	0.341631	0.617065	R	NS vs S
Candidatus Rhodoluna	0.341631	0.617065	R	NS vs S
Citricoccus	0.341631	0.617065	R	NS vs S
Clavibacter	0.341631	0.617065	R	NS vs S
Curvibacter	0.341631	0.617065	R	NS vs S
Cytophaga	0.341631	0.617065	R	NS vs S
Dechloromonas	0.341631	0.617065	R	NS vs S
Dysgonomonas	0.341631	0.617065	R	NS vs S
Edaphobacter	0.341631	0.617065	R	NS vs S
Eikenella	0.341631	0.617065	R	NS vs S
Fimbriimonas	0.341631	0.617065	R	NS vs S
Frigoribacterium	0.341631	0.617065	R	NS vs S
Holdemania	0.341631	0.617065	R	NS vs S
Jeotgalicoccus	0.341631	0.617065	R	NS vs S
Labrys	0.341631	0.617065	R	NS vs S
Legionella	0.341631	0.617065	R	NS vs S
Lutispora	0.341631	0.617065	R	NS vs S
Methanimicrococcus	0.341631	0.617065	R	NS vs S
Methanocorpusculum	0.341631	0.617065	R	NS vs S
Methylomonas	0.341631	0.617065	R	NS vs S
Methylosinus	0.341631	0.617065	R	NS vs S
Moritella	0.341631	0.617065	R	NS vs S
Oerskovia	0.341631	0.617065	R	NS vs S
Pedosphaera	0.341631	0.617065	R	NS vs S
Pleomorphomonas	0.341631	0.617065	R	NS vs S
Pseudoclavibacter	0.341631	0.617065	R	NS vs S
Ramlibacter	0.341631	0.617065	R	NS vs S
Rubrobacter	0.341631	0.617065	R	NS vs S
Scardovia	0.341631	0.617065	R	NS vs S
Shinella	0.341631	0.617065	R	NS vs S
Sodalis	0.341631	0.617065	R	NS vs S
Synechococcus	0.341631	0.617065	R	NS vs S
TG5	0.341631	0.617065	R	NS vs S
Trabulsiella	0.341631	0.617065	R	NS vs S
Vagococcus	0.341631	0.617065	R	NS vs S
Wautersiella	0.341631	0.617065	R	NS vs S
Mycobacterium	0.343255	0.617065	R	NS vs S
Varibaculum	0.34943	0.624555	R	NS vs S
Roseburia	0.358793	0.637627	R	NS vs S
Propionibacterium	0.364482	0.644056	R	NS vs S
Serratia	0.370984	0.649206	R	NS vs S
Candidatus Portiera	0.371571	0.649206	R	NS vs S
Sedimentibacter	0.378382	0.657412	R	NS vs S
Acinetobacter	0.386582	0.667927	R	NS vs S
Gardnerella	0.396151	0.677491	R	NS vs S
Blautia	0.396474	0.677491	R	NS vs S
Selenomonas	0.410118	0.696031	R	NS vs S
Parabacteroides	0.4118	0.696031	R	NS vs S
Bacteroides	0.418451	0.70345	R	NS vs S
Akkermansia	0.426183	0.712596	R	NS vs S
Paraprevotella	0.437473	0.727562	R	NS vs S
Leptotrichia	0.443359	0.733428	R	NS vs S
Psychrobacter	0.449786	0.740125	R	NS vs S
Arcobacter	0.459446	0.750733	R	NS vs S
Phascolarctobacterium	0.461445	0.750733	R	NS vs S
Megasphaera	0.463475	0.750733	R	NS vs S
Giesbergeria	0.475404	0.766066	R	NS vs S
Agrobacterium	0.47935	0.768273	R	NS vs S
[Ruminococcus]	0.481714	0.768273	R	NS vs S
Clostridium	0.484296	0.768449	R	NS vs S
Butyricimonas	0.50613	0.799017	R	NS vs S
Facklamia	0.514443	0.808039	R	NS vs S
Gluconobacter	0.519763	0.812293	R	NS vs S
Sutterella	0.532729	0.820017	R	NS vs S
BF311	0.537889	0.820017	R	NS vs S
Cellulosimicrobium	0.537889	0.820017	R	NS vs S
Lysinibacillus	0.537889	0.820017	R	NS vs S
Slackia	0.537889	0.820017	R	NS vs S
Zoogloea	0.563596	0.829957	R	NS vs S
Ruminococcus	0.571931	0.829957	R	NS vs S
Chelatococcus	0.576668	0.829957	R	NS vs S
Luteibacter	0.576668	0.829957	R	NS vs S
Rickettsiella	0.576668	0.829957	R	NS vs S
Symbiobacterium	0.576668	0.829957	R	NS vs S
Ureaplasma	0.576668	0.829957	R	NS vs S
Flavobacterium	0.579695	0.829957	R	NS vs S
Coprococcus	0.582003	0.829957	R	NS vs S
Ralstonia	0.585102	0.829957	R	NS vs S
Brachybacterium	0.589777	0.829957	R	NS vs S
Dyadobacter	0.589777	0.829957	R	NS vs S
Luteolibacter	0.589777	0.829957	R	NS vs S
Mogibacterium	0.589777	0.829957	R	NS vs S
Moraxella	0.589777	0.829957	R	NS vs S
Propionivibrio	0.589777	0.829957	R	NS vs S
Salinibacterium	0.589777	0.829957	R	NS vs S
Rhodobacter	0.603233	0.8433	R	NS vs S
Trichococcus	0.605995	0.8433	R	NS vs S
Finegoldia	0.607393	0.8433	R	NS vs S
Opitutus	0.616718	0.849456	R	NS vs S
Aggregatibacter	0.617289	0.849456	R	NS vs S
Polaromonas	0.620713	0.850404	R	NS vs S
Catenibacterium	0.638268	0.86366	R	NS vs S
Cellvibrio	0.638434	0.86366	R	NS vs S
Lactococcus	0.63872	0.86366	R	NS vs S
Coprobacillus	0.64914	0.869911	R	NS vs S
Salinispora	0.649198	0.869911	R	NS vs S
Micrococcus	0.655884	0.869911	R	NS vs S
Peptococcus	0.659976	0.869911	R	NS vs S
Sphingobium	0.659976	0.869911	R	NS vs S
Peptostreptococcus	0.660125	0.869911	R	NS vs S
Bilophila	0.664873	0.871569	R	NS vs S
Dehalobacterium	0.666988	0.871569	R	NS vs S
Helicobacter	0.672053	0.874512	R	NS vs S
Adlercreutzia	0.680934	0.882377	R	NS vs S
Prosthecobacter	0.705043	0.899986	R	NS vs S
Campylobacter	0.705335	0.899986	R	NS vs S
Variovorax	0.705371	0.899986	R	NS vs S
Porphyromonas	0.708004	0.899986	R	NS vs S
Sporomusa	0.708992	0.899986	R	NS vs S
Citrobacter	0.715789	0.90492	R	NS vs S
Oscillospira	0.723144	0.909911	R	NS vs S
Sneathia	0.730164	0.909911	R	NS vs S
Geobacter	0.730492	0.909911	R	NS vs S
Sporosarcina	0.73144	0.909911	R	NS vs S
Gemella	0.746696	0.92519	R	NS vs S
Odoribacter	0.780856	0.963675	R	NS vs S
Capnocytophaga	0.794324	0.976422	R	NS vs S
Wolbachia	0.80065	0.980323	R	NS vs S
Collinsella	0.809282	0.987006	R	NS vs S
Vibrio	0.813822	0.988667	R	NS vs S
Pedobacter	0.826036	0.999601	R	NS vs S
[Prevotella]	0.830833	1	R	NS vs S
Prevotella	0.872961	1	R	NS vs S
Mycoplasma	0.878594	1	R	NS vs S
Rhodococcus	0.884918	1	R	NS vs S
Atopobium	0.900978	1	R	NS vs S
Acidovorax	0.910756	1	R	NS vs S
Burkholderia	0.911042	1	R	NS vs S
Sphingomonas	0.925956	1	R	NS vs S
Rhodoferax	0.927206	1	R	NS vs S
Lachnospira	0.933687	1	R	NS vs S
Fusobacterium	0.935399	1	R	NS vs S
Veillonella	0.938911	1	R	NS vs S
Hydrogenophaga	0.944306	1	R	NS vs S
Allobaculum	0.953797	1	R	NS vs S
Herbaspirillum	0.958053	1	R	NS vs S
Comamonas	0.959769	1	R	NS vs S
Novosphingobium	0.970535	1	R	NS vs S
[Eubacterium]	0.975097	1	R	NS vs S
Eggerthella	0.977718	1	R	NS vs S
Flectobacillus	0.981348	1	R	NS vs S
Hydrogenophilus	0.981348	1	R	NS vs S
Planctomyces	0.981348	1	R	NS vs S
Terriglobus	0.981348	1	R	NS vs S
Candidatus Xiphinematobacter	0.986579	1	R	NS vs S
Sterolibacterium	0.986579	1	R	NS vs S
Paenibacillus	0.986587	1	R	NS vs S
Actinomyces	0.987831	1	R	NS vs S
Anaerotruncus	1	1	R	NS vs S
Candidatus Arthromitus	1	1	R	NS vs S
Chthoniobacter	1	1	R	NS vs S
Curtobacterium	1	1	R	NS vs S
Desulfosporosinus	1	1	R	NS vs S
Ellin506	1	1	R	NS vs S
Herminiimonas	1	1	R	NS vs S
Leptothrix	1	1	R	NS vs S
Leucobacter	1	1	R	NS vs S
Luteimonas	1	1	R	NS vs S
Meiothermus	1	1	R	NS vs S
Methanosarcina	1	1	R	NS vs S
Methylobacterium	1	1	R	NS vs S
Methylotenera	1	1	R	NS vs S
Microbacterium	1	1	R	NS vs S
Paludibacter	1	1	R	NS vs S
Patulibacter	1	1	R	NS vs S
Planomicrobium	1	1	R	NS vs S
Pseudonocardia	1	1	R	NS vs S
Psychromonas	1	1	R	NS vs S
Sanguibacter	1	1	R	NS vs S
Schwartzia	1	1	R	NS vs S
Sediminibacterium	1	1	R	NS vs S
Streptomyces	1	1	R	NS vs S
Tatumella	1	1	R	NS vs S
Thermus	1	1	R	NS vs S
Tsukamurella	1	1	R	NS vs S
Sneathia	0.0108916	0.645892	PR	NS vs S
Acetobacter	0.0169534	0.645892	PR	NS vs S
Delftia	0.0216716	0.645892	PR	NS vs S
Turicibacter	0.0236467	0.645892	PR	NS vs S
Candidatus Portiera	0.0377393	0.645892	PR	NS vs S
Anoxybacillus	0.0417739	0.645892	PR	NS vs S
C39	0.0417739	0.645892	PR	NS vs S
Hydrogenophaga	0.0417739	0.645892	PR	NS vs S
Treponema	0.0417739	0.645892	PR	NS vs S
Staphylococcus	0.0422708	0.645892	PR	NS vs S
Geobacter	0.0450721	0.645892	PR	NS vs S
Desulfovibrio	0.0647825	0.645892	PR	NS vs S
Oscillospira	0.0656434	0.645892	PR	NS vs S
Luteibacter	0.0814042	0.645892	PR	NS vs S
Sporocytophaga	0.0814042	0.645892	PR	NS vs S
Arthrobacter	0.0814933	0.645892	PR	NS vs S
Fructobacillus	0.0814933	0.645892	PR	NS vs S
Megamonas	0.0814933	0.645892	PR	NS vs S
Granulicatella	0.081523	0.645892	PR	NS vs S
Opitutus	0.081523	0.645892	PR	NS vs S
rc4-4	0.0831493	0.645892	PR	NS vs S
Tatumella	0.0833215	0.645892	PR	NS vs S
Selenomonas	0.0880815	0.645892	PR	NS vs S
Mycoplasma	0.0882521	0.645892	PR	NS vs S
Helicobacter	0.0998459	0.645892	PR	NS vs S
Fusobacterium	0.108443	0.645892	PR	NS vs S
[Ruminococcus]	0.118114	0.645892	PR	NS vs S
Enterococcus	0.131956	0.645892	PR	NS vs S
Chryseobacterium	0.139524	0.645892	PR	NS vs S
Finegoldia	0.160423	0.645892	PR	NS vs S
Aerococcus	0.160742	0.645892	PR	NS vs S
Bdellovibrio	0.160742	0.645892	PR	NS vs S
Bulleidia	0.160742	0.645892	PR	NS vs S
Capnocytophaga	0.160742	0.645892	PR	NS vs S
Dechloromonas	0.160742	0.645892	PR	NS vs S
Deefgea	0.160742	0.645892	PR	NS vs S
Lysinibacillus	0.160742	0.645892	PR	NS vs S
Rhodoplanes	0.160742	0.645892	PR	NS vs S
Sphingobium	0.160742	0.645892	PR	NS vs S
Steroidobacter	0.160742	0.645892	PR	NS vs S
Varibaculum	0.160742	0.645892	PR	NS vs S
Anaerostipes	0.160802	0.645892	PR	NS vs S
Carnobacterium	0.160802	0.645892	PR	NS vs S
Flectobacillus	0.160802	0.645892	PR	NS vs S
Oribacterium	0.160802	0.645892	PR	NS vs S
Sphingobacterium	0.160802	0.645892	PR	NS vs S
Akkermansia	0.164457	0.645892	PR	NS vs S
Acidovorax	0.169401	0.645892	PR	NS vs S
Roseburia	0.185673	0.645892	PR	NS vs S
[Eubacterium]	0.191904	0.645892	PR	NS vs S
Sarcina	0.224641	0.645892	PR	NS vs S
Salinibacterium	0.226852	0.645892	PR	NS vs S
Wolbachia	0.245196	0.645892	PR	NS vs S
Rothia	0.24795	0.645892	PR	NS vs S
Leptotrichia	0.24844	0.645892	PR	NS vs S
Streptococcus	0.256423	0.645892	PR	NS vs S
Ruminococcus	0.2643	0.645892	PR	NS vs S
Atopobium	0.264616	0.645892	PR	NS vs S
Haemophilus	0.287262	0.645892	PR	NS vs S
Enhydrobacter	0.296984	0.645892	PR	NS vs S
Serratia	0.303113	0.645892	PR	NS vs S
Candidatus Xiphinematobacter	0.304902	0.645892	PR	NS vs S
Cellvibrio	0.304902	0.645892	PR	NS vs S
Propionibacterium	0.304902	0.645892	PR	NS vs S
Trichococcus	0.304902	0.645892	PR	NS vs S
Curtobacterium	0.310836	0.645892	PR	NS vs S
Dialister	0.329791	0.645892	PR	NS vs S
Anaerococcus	0.33099	0.645892	PR	NS vs S
Acetobacterium	0.333711	0.645892	PR	NS vs S
Acholeplasma	0.333711	0.645892	PR	NS vs S
Acidaminococcus	0.333711	0.645892	PR	NS vs S
Actinoallomurus	0.333711	0.645892	PR	NS vs S
Actinobacillus	0.333711	0.645892	PR	NS vs S
AF12	0.333711	0.645892	PR	NS vs S
Alloiococcus	0.333711	0.645892	PR	NS vs S
Anaeromyxobacter	0.333711	0.645892	PR	NS vs S
Anaerotruncus	0.333711	0.645892	PR	NS vs S
Aquicella	0.333711	0.645892	PR	NS vs S
Azospirillum	0.333711	0.645892	PR	NS vs S
Blastococcus	0.333711	0.645892	PR	NS vs S
Bosea	0.333711	0.645892	PR	NS vs S
Brachybacterium	0.333711	0.645892	PR	NS vs S
Brevibacterium	0.333711	0.645892	PR	NS vs S
Cellulomonas	0.333711	0.645892	PR	NS vs S
Chitinimonas	0.333711	0.645892	PR	NS vs S
Chitinophaga	0.333711	0.645892	PR	NS vs S
Chthoniobacter	0.333711	0.645892	PR	NS vs S
Crenothrix	0.333711	0.645892	PR	NS vs S
Cytophaga	0.333711	0.645892	PR	NS vs S
Dehalobacterium	0.333711	0.645892	PR	NS vs S
Dermabacter	0.333711	0.645892	PR	NS vs S
Dokdonella	0.333711	0.645892	PR	NS vs S
Ellin506	0.333711	0.645892	PR	NS vs S
Gemmata	0.333711	0.645892	PR	NS vs S
Gordonia	0.333711	0.645892	PR	NS vs S
Herminiimonas	0.333711	0.645892	PR	NS vs S
Hyphomicrobium	0.333711	0.645892	PR	NS vs S
Ignatzschineria	0.333711	0.645892	PR	NS vs S
Methanosphaera	0.333711	0.645892	PR	NS vs S
Mogibacterium	0.333711	0.645892	PR	NS vs S
Mycoplana	0.333711	0.645892	PR	NS vs S
Myroides	0.333711	0.645892	PR	NS vs S
Ochrobactrum	0.333711	0.645892	PR	NS vs S
Patulibacter	0.333711	0.645892	PR	NS vs S
Pediococcus	0.333711	0.645892	PR	NS vs S
Pigmentiphaga	0.333711	0.645892	PR	NS vs S
Propionigenium	0.333711	0.645892	PR	NS vs S
Propionivibrio	0.333711	0.645892	PR	NS vs S
Pseudochrobactrum	0.333711	0.645892	PR	NS vs S
Pseudonocardia	0.333711	0.645892	PR	NS vs S
Renibacterium	0.333711	0.645892	PR	NS vs S
Rhizobium	0.333711	0.645892	PR	NS vs S
Rhodobacter	0.333711	0.645892	PR	NS vs S
Saccharopolyspora	0.333711	0.645892	PR	NS vs S
Sediminibacterium	0.333711	0.645892	PR	NS vs S
Shuttleworthia	0.333711	0.645892	PR	NS vs S
Simplicispira	0.333711	0.645892	PR	NS vs S
Sinomonas	0.333711	0.645892	PR	NS vs S
Solirubrobacter	0.333711	0.645892	PR	NS vs S
Succiniclasticum	0.333711	0.645892	PR	NS vs S
Sulfurospirillum	0.333711	0.645892	PR	NS vs S
Symbiobacterium	0.333711	0.645892	PR	NS vs S
Tolumonas	0.333711	0.645892	PR	NS vs S
Xanthobacter	0.333711	0.645892	PR	NS vs S
Vibrio	0.338275	0.649487	PR	NS vs S
Citrobacter	0.385933	0.725367	PR	NS vs S
Flexispira	0.385933	0.725367	PR	NS vs S
Gluconobacter	0.386862	0.725367	PR	NS vs S
Phyllobacterium	0.394504	0.73396	PR	NS vs S
Paenibacillus	0.401337	0.739789	PR	NS vs S
Kocuria	0.40585	0.739789	PR	NS vs S
Herbaspirillum	0.407188	0.739789	PR	NS vs S
Planctomyces	0.409966	0.739789	PR	NS vs S
Allobaculum	0.422456	0.756638	PR	NS vs S
Neisseria	0.436903	0.776717	PR	NS vs S
Acinetobacter	0.4407	0.777707	PR	NS vs S
Odoribacter	0.452415	0.792553	PR	NS vs S
Gardnerella	0.477677	0.830743	PR	NS vs S
Blautia	0.489884	0.839095	PR	NS vs S
Sphingomonas	0.490394	0.839095	PR	NS vs S
Micrococcus	0.49833	0.839095	PR	NS vs S
Bacteroides	0.528041	0.839095	PR	NS vs S
Leuconostoc	0.549305	0.839095	PR	NS vs S
Pseudomonas	0.553986	0.839095	PR	NS vs S
Bradyrhizobium	0.557056	0.839095	PR	NS vs S
Burkholderia	0.557056	0.839095	PR	NS vs S
Campylobacter	0.557056	0.839095	PR	NS vs S
Candidatus Solibacter	0.557056	0.839095	PR	NS vs S
Dyadobacter	0.557056	0.839095	PR	NS vs S
Moryella	0.557056	0.839095	PR	NS vs S
Ralstonia	0.557056	0.839095	PR	NS vs S
Swaminathania	0.557056	0.839095	PR	NS vs S
Phytophthora	0.565111	0.839095	PR	NS vs S
Brevundimonas	0.570163	0.839095	PR	NS vs S
Caloramator	0.570163	0.839095	PR	NS vs S
Eggerthella	0.570163	0.839095	PR	NS vs S
Facklamia	0.570163	0.839095	PR	NS vs S
Gemella	0.570163	0.839095	PR	NS vs S
Kaistobacter	0.570163	0.839095	PR	NS vs S
Solibacillus	0.570163	0.839095	PR	NS vs S
Tsukamurella	0.570163	0.839095	PR	NS vs S
Rhodoferax	0.573976	0.839095	PR	NS vs S
Bifidobacterium	0.574702	0.839095	PR	NS vs S
Parabacteroides	0.575604	0.839095	PR	NS vs S
Veillonella	0.576878	0.839095	PR	NS vs S
[Prevotella]	0.592276	0.84328	PR	NS vs S
Paludibacter	0.597154	0.84328	PR	NS vs S
Peptostreptococcus	0.597154	0.84328	PR	NS vs S
Planomicrobium	0.597189	0.84328	PR	NS vs S
Prevotella	0.597323	0.84328	PR	NS vs S
Corynebacterium	0.616027	0.864599	PR	NS vs S
Proteus	0.628929	0.877557	PR	NS vs S
Stenotrophomonas	0.632573	0.877557	PR	NS vs S
Paracoccus	0.638058	0.880079	PR	NS vs S
Bacillus	0.651549	0.887656	PR	NS vs S
Dyella	0.654333	0.887656	PR	NS vs S
Phascolarctobacterium	0.654646	0.887656	PR	NS vs S
Adlercreutzia	0.670858	0.899475	PR	NS vs S
Peptoniphilus	0.670858	0.899475	PR	NS vs S
Achromobacter	0.677068	0.902757	PR	NS vs S
Enterobacter	0.680851	0.902785	PR	NS vs S
Clostridium	0.692958	0.913791	PR	NS vs S
Devosia	0.699873	0.917866	PR	NS vs S
Sedimentibacter	0.711272	0.920857	PR	NS vs S
Actinomyces	0.711457	0.920857	PR	NS vs S
Aggregatibacter	0.717042	0.920857	PR	NS vs S
Coprococcus	0.717501	0.920857	PR	NS vs S
Sporosarcina	0.722763	0.922676	PR	NS vs S
Dorea	0.736741	0.93134	PR	NS vs S
Faecalibacterium	0.737311	0.93134	PR	NS vs S
Lactobacillus	0.755978	0.94992	PR	NS vs S
Collinsella	0.760695	0.950868	PR	NS vs S
Sutterella	0.773009	0.961254	PR	NS vs S
Agrobacterium	0.78171	0.964028	PR	NS vs S
Mycobacterium	0.784035	0.964028	PR	NS vs S
Vagococcus	0.787289	0.964028	PR	NS vs S
Pedobacter	0.807387	0.983619	PR	NS vs S
Flavobacterium	0.813916	0.985812	PR	NS vs S
Lactococcus	0.817402	0.985812	PR	NS vs S
Anaeroplasma	0.82162	0.985944	PR	NS vs S
Megasphaera	0.837017	0.999424	PR	NS vs S
Janthinobacterium	0.850129	1	PR	NS vs S
Psychrobacter	0.901606	1	PR	NS vs S
Lachnospira	0.918141	1	PR	NS vs S
Methylobacterium	0.930111	1	PR	NS vs S
Rhodococcus	0.963969	1	PR	NS vs S
Weissella	0.97021	1	PR	NS vs S
Polaromonas	0.974615	1	PR	NS vs S
Paraprevotella	0.977322	1	PR	NS vs S
Arcobacter	0.986357	1	PR	NS vs S
Candidatus Nitrososphaera	0.986357	1	PR	NS vs S
Erwinia	0.993188	1	PR	NS vs S
Actinomycetospora	1	1	PR	NS vs S
Aeromicrobium	1	1	PR	NS vs S
Bilophila	1	1	PR	NS vs S
Butyricimonas	1	1	PR	NS vs S
Candidatus Arthromitus	1	1	PR	NS vs S
Candidatus Rhodoluna	1	1	PR	NS vs S
Chelatococcus	1	1	PR	NS vs S
Comamonas	1	1	PR	NS vs S
Curvibacter	1	1	PR	NS vs S
Fluviicola	1	1	PR	NS vs S
Hydrogenophilus	1	1	PR	NS vs S
Hymenobacter	1	1	PR	NS vs S
Meiothermus	1	1	PR	NS vs S
Methylibium	1	1	PR	NS vs S
Microbacterium	1	1	PR	NS vs S
Morganella	1	1	PR	NS vs S
Novosphingobium	1	1	PR	NS vs S
Porphyromonas	1	1	PR	NS vs S
Prosthecobacter	1	1	PR	NS vs S
Pseudoramibacter_Eubacterium	1	1	PR	NS vs S
Roseomonas	1	1	PR	NS vs S
Salinispora	1	1	PR	NS vs S
Sporomusa	1	1	PR	NS vs S
Sterolibacterium	1	1	PR	NS vs S
Sulfuricurvum	1	1	PR	NS vs S
Tepidimonas	1	1	PR	NS vs S
Tissierella_Soehngenia	1	1	PR	NS vs S
Variovorax	1	1	PR	NS vs S
Rhodococcus	0.000460613	0.0858473	PA	NS vs S
Wolbachia	0.00053992	0.0858473	PA	NS vs S
Gluconobacter	0.000841947	0.0892464	PA	NS vs S
Campylobacter	0.00166362	0.132257	PA	NS vs S
Prevotella	0.00403196	0.204315	PA	NS vs S
Lachnospira	0.00474741	0.204315	PA	NS vs S
Lactococcus	0.00628444	0.204315	PA	NS vs S
Geobacter	0.00631101	0.204315	PA	NS vs S
Coprococcus	0.00640622	0.204315	PA	NS vs S
Leptotrichia	0.00774795	0.204315	PA	NS vs S
Corynebacterium	0.00785789	0.204315	PA	NS vs S
Leuconostoc	0.00834003	0.204315	PA	NS vs S
Actinomyces	0.00902465	0.204315	PA	NS vs S
Akkermansia	0.0102362	0.204315	PA	NS vs S
Dialister	0.0102881	0.204315	PA	NS vs S
Caloramator	0.0106018	0.204315	PA	NS vs S
Haemophilus	0.011075	0.204315	PA	NS vs S
Granulicatella	0.011565	0.204315	PA	NS vs S
Fusobacterium	0.012639	0.211537	PA	NS vs S
Bacteroides	0.0154494	0.245646	PA	NS vs S
Odoribacter	0.0183119	0.268156	PA	NS vs S
Ruminococcus	0.0185592	0.268156	PA	NS vs S
Collinsella	0.0201412	0.268156	PA	NS vs S
Faecalibacterium	0.0209328	0.268156	PA	NS vs S
Devosia	0.021127	0.268156	PA	NS vs S
[Eubacterium]	0.0230819	0.268156	PA	NS vs S
Enhydrobacter	0.0235491	0.268156	PA	NS vs S
Sporomusa	0.0236112	0.268156	PA	NS vs S
Veillonella	0.0249826	0.273948	PA	NS vs S
Capnocytophaga	0.0271133	0.287401	PA	NS vs S
Agrobacterium	0.0280641	0.287883	PA	NS vs S
Streptococcus	0.0305543	0.297077	PA	NS vs S
Bifidobacterium	0.0308288	0.297077	PA	NS vs S
Kocuria	0.0346713	0.324279	PA	NS vs S
Gemella	0.0388338	0.335577	PA	NS vs S
Allobaculum	0.039205	0.335577	PA	NS vs S
[Ruminococcus]	0.0395301	0.335577	PA	NS vs S
Anaerococcus	0.0401004	0.335577	PA	NS vs S
Oribacterium	0.0415137	0.338497	PA	NS vs S
Dorea	0.0429796	0.341687	PA	NS vs S
Rothia	0.0446374	0.345832	PA	NS vs S
Acetobacter	0.0456759	0.345832	PA	NS vs S
Anaeroplasma	0.0481924	0.3564	PA	NS vs S
Oscillospira	0.0500035	0.361389	PA	NS vs S
Sneathia	0.0535097	0.372348	PA	NS vs S
Cellvibrio	0.0538616	0.372348	PA	NS vs S
Adlercreutzia	0.057664	0.390152	PA	NS vs S
Blautia	0.0651184	0.391666	PA	NS vs S
Parabacteroides	0.0657942	0.391666	PA	NS vs S
Desulfovibrio	0.0666073	0.391666	PA	NS vs S
Enterococcus	0.0679782	0.391666	PA	NS vs S
Porphyromonas	0.069696	0.391666	PA	NS vs S
Psychrobacter	0.0735883	0.391666	PA	NS vs S
Megasphaera	0.0756735	0.391666	PA	NS vs S
Acinetobacter	0.078208	0.391666	PA	NS vs S
Acidaminococcus	0.0784258	0.391666	PA	NS vs S
Burkholderia	0.0803977	0.391666	PA	NS vs S
Herbaspirillum	0.080491	0.391666	PA	NS vs S
Methylibium	0.0811787	0.391666	PA	NS vs S
Mycoplana	0.0811787	0.391666	PA	NS vs S
Tolumonas	0.0811787	0.391666	PA	NS vs S
Catonella	0.0812892	0.391666	PA	NS vs S
Dehalobacterium	0.0812892	0.391666	PA	NS vs S
Halomonas	0.0812892	0.391666	PA	NS vs S
Methanobrevibacter	0.0812892	0.391666	PA	NS vs S
Salinispora	0.0812892	0.391666	PA	NS vs S
Bulleidia	0.0838002	0.391889	PA	NS vs S
Weissella	0.0838002	0.391889	PA	NS vs S
Sphingomonas	0.0969042	0.446602	PA	NS vs S
Delftia	0.100682	0.457384	PA	NS vs S
[Prevotella]	0.110889	0.476384	PA	NS vs S
Variovorax	0.119627	0.476384	PA	NS vs S
Janthinobacterium	0.119842	0.476384	PA	NS vs S
Staphylococcus	0.120401	0.476384	PA	NS vs S
Helicobacter	0.123599	0.476384	PA	NS vs S
Clostridium	0.140399	0.476384	PA	NS vs S
Turicibacter	0.143354	0.476384	PA	NS vs S
Mycoplasma	0.155298	0.476384	PA	NS vs S
1-68	0.161122	0.476384	PA	NS vs S
BF311	0.161122	0.476384	PA	NS vs S
Candidatus Solibacter	0.161122	0.476384	PA	NS vs S
Cardiobacterium	0.161122	0.476384	PA	NS vs S
Carnobacterium	0.161122	0.476384	PA	NS vs S
Dysgonomonas	0.161122	0.476384	PA	NS vs S
Kingella	0.161122	0.476384	PA	NS vs S
Rheinheimera	0.161122	0.476384	PA	NS vs S
Sodalis	0.161122	0.476384	PA	NS vs S
Sterolibacterium	0.161122	0.476384	PA	NS vs S
Bartonella	0.161197	0.476384	PA	NS vs S
Brevundimonas	0.161197	0.476384	PA	NS vs S
Caldicoprobacter	0.161197	0.476384	PA	NS vs S
Gordonia	0.161197	0.476384	PA	NS vs S
Luteolibacter	0.161197	0.476384	PA	NS vs S
Mobiluncus	0.161197	0.476384	PA	NS vs S
Moraxella	0.161197	0.476384	PA	NS vs S
Nocardioides	0.161197	0.476384	PA	NS vs S
Pelosinus	0.161197	0.476384	PA	NS vs S
Peptococcus	0.161197	0.476384	PA	NS vs S
Pyramidobacter	0.161197	0.476384	PA	NS vs S
Scardovia	0.161197	0.476384	PA	NS vs S
Candidatus Portiera	0.163235	0.476384	PA	NS vs S
Coprobacillus	0.163235	0.476384	PA	NS vs S
Cupriavidus	0.163235	0.476384	PA	NS vs S
Proteus	0.167716	0.476384	PA	NS vs S
Mycobacterium	0.168686	0.476384	PA	NS vs S
Bilophila	0.17394	0.476384	PA	NS vs S
Trichococcus	0.179555	0.476384	PA	NS vs S
Selenomonas	0.190794	0.476384	PA	NS vs S
Paenibacillus	0.190803	0.476384	PA	NS vs S
Pedobacter	0.205416	0.476384	PA	NS vs S
Megamonas	0.212676	0.476384	PA	NS vs S
Aggregatibacter	0.214231	0.476384	PA	NS vs S
Flavobacterium	0.220562	0.476384	PA	NS vs S
Paludibacter	0.223405	0.476384	PA	NS vs S
Flexispira	0.235531	0.476384	PA	NS vs S
Paracoccus	0.240087	0.476384	PA	NS vs S
AF12	0.253559	0.476384	PA	NS vs S
Peptostreptococcus	0.266902	0.476384	PA	NS vs S
Arcobacter	0.272688	0.476384	PA	NS vs S
Vibrio	0.279648	0.476384	PA	NS vs S
Pseudomonas	0.289767	0.476384	PA	NS vs S
Actinobacillus	0.294751	0.476384	PA	NS vs S
Bradyrhizobium	0.303484	0.476384	PA	NS vs S
C39	0.303484	0.476384	PA	NS vs S
Bdellovibrio	0.312257	0.476384	PA	NS vs S
Giesbergeria	0.312257	0.476384	PA	NS vs S
Microbacterium	0.312257	0.476384	PA	NS vs S
5-7N15	0.335566	0.476384	PA	NS vs S
Acanthamoeba	0.335566	0.476384	PA	NS vs S
Acetobacterium	0.335566	0.476384	PA	NS vs S
Alloscardovia	0.335566	0.476384	PA	NS vs S
Anaerobiospirillum	0.335566	0.476384	PA	NS vs S
Anaerofustis	0.335566	0.476384	PA	NS vs S
Anaerospora	0.335566	0.476384	PA	NS vs S
Aquicella	0.335566	0.476384	PA	NS vs S
Azospira	0.335566	0.476384	PA	NS vs S
Bosea	0.335566	0.476384	PA	NS vs S
Brevibacillus	0.335566	0.476384	PA	NS vs S
Candidatus Koribacter	0.335566	0.476384	PA	NS vs S
Candidatus Xiphinematobacter	0.335566	0.476384	PA	NS vs S
cc_115	0.335566	0.476384	PA	NS vs S
Cellulosimicrobium	0.335566	0.476384	PA	NS vs S
CF231	0.335566	0.476384	PA	NS vs S
Clavibacter	0.335566	0.476384	PA	NS vs S
Cloacibacillus	0.335566	0.476384	PA	NS vs S
Comamonas	0.335566	0.476384	PA	NS vs S
Cryptosporangium	0.335566	0.476384	PA	NS vs S
Cytophaga	0.335566	0.476384	PA	NS vs S
Dechloromonas	0.335566	0.476384	PA	NS vs S
Deinococcus	0.335566	0.476384	PA	NS vs S
Dermabacter	0.335566	0.476384	PA	NS vs S
Dermacoccus	0.335566	0.476384	PA	NS vs S
Desulfofrigus	0.335566	0.476384	PA	NS vs S
Dietzia	0.335566	0.476384	PA	NS vs S
Dokdonella	0.335566	0.476384	PA	NS vs S
Dyadobacter	0.335566	0.476384	PA	NS vs S
Eggerthella	0.335566	0.476384	PA	NS vs S
Eikenella	0.335566	0.476384	PA	NS vs S
Ellin506	0.335566	0.476384	PA	NS vs S
Emticicia	0.335566	0.476384	PA	NS vs S
Epulopiscium	0.335566	0.476384	PA	NS vs S
Erysipelothrix	0.335566	0.476384	PA	NS vs S
Flavisolibacter	0.335566	0.476384	PA	NS vs S
Fusibacter	0.335566	0.476384	PA	NS vs S
Geodermatophilus	0.335566	0.476384	PA	NS vs S
HB2-32-21	0.335566	0.476384	PA	NS vs S
Helcococcus	0.335566	0.476384	PA	NS vs S
Hymenobacter	0.335566	0.476384	PA	NS vs S
Hyphomicrobium	0.335566	0.476384	PA	NS vs S
Jeotgalicoccus	0.335566	0.476384	PA	NS vs S
Kaistia	0.335566	0.476384	PA	NS vs S
Knoellia	0.335566	0.476384	PA	NS vs S
Legionella	0.335566	0.476384	PA	NS vs S
Lentzea	0.335566	0.476384	PA	NS vs S
Luteimonas	0.335566	0.476384	PA	NS vs S
Lysobacter	0.335566	0.476384	PA	NS vs S
Methanoculleus	0.335566	0.476384	PA	NS vs S
Methanosarcina	0.335566	0.476384	PA	NS vs S
Methanosphaera	0.335566	0.476384	PA	NS vs S
Morganella	0.335566	0.476384	PA	NS vs S
Moryella	0.335566	0.476384	PA	NS vs S
Nitrosopumilus	0.335566	0.476384	PA	NS vs S
Nitrospira	0.335566	0.476384	PA	NS vs S
Novosphingobium	0.335566	0.476384	PA	NS vs S
Oligella	0.335566	0.476384	PA	NS vs S
Patulibacter	0.335566	0.476384	PA	NS vs S
Paucibacter	0.335566	0.476384	PA	NS vs S
Pediococcus	0.335566	0.476384	PA	NS vs S
Pelotomaculum	0.335566	0.476384	PA	NS vs S
Phenylobacterium	0.335566	0.476384	PA	NS vs S
Phytohabitans	0.335566	0.476384	PA	NS vs S
Pilimelia	0.335566	0.476384	PA	NS vs S
Propionigenium	0.335566	0.476384	PA	NS vs S
Propionivibrio	0.335566	0.476384	PA	NS vs S
Pseudoclavibacter	0.335566	0.476384	PA	NS vs S
Pseudonocardia	0.335566	0.476384	PA	NS vs S
Psychromonas	0.335566	0.476384	PA	NS vs S
Ralstonia	0.335566	0.476384	PA	NS vs S
Renibacterium	0.335566	0.476384	PA	NS vs S
Rickettsia	0.335566	0.476384	PA	NS vs S
Rivularia	0.335566	0.476384	PA	NS vs S
Salmonella	0.335566	0.476384	PA	NS vs S
Sarcina	0.335566	0.476384	PA	NS vs S
Schwartzia	0.335566	0.476384	PA	NS vs S
Sinomonas	0.335566	0.476384	PA	NS vs S
Sphingobacterium	0.335566	0.476384	PA	NS vs S
Spirochaeta	0.335566	0.476384	PA	NS vs S
Streptosporangium	0.335566	0.476384	PA	NS vs S
Succinivibrio	0.335566	0.476384	PA	NS vs S
Sulfurospirillum	0.335566	0.476384	PA	NS vs S
Syntrophomonas	0.335566	0.476384	PA	NS vs S
Tannerella	0.335566	0.476384	PA	NS vs S
Terriglobus	0.335566	0.476384	PA	NS vs S
TG5	0.335566	0.476384	PA	NS vs S
Thauera	0.335566	0.476384	PA	NS vs S
Thermoanaerobacterium	0.335566	0.476384	PA	NS vs S
Thermomonas	0.335566	0.476384	PA	NS vs S
Thermus	0.335566	0.476384	PA	NS vs S
Truepera	0.335566	0.476384	PA	NS vs S
Tsukamurella	0.335566	0.476384	PA	NS vs S
Uliginosibacterium	0.335566	0.476384	PA	NS vs S
Ureaplasma	0.335566	0.476384	PA	NS vs S
Xanthomonas	0.335566	0.476384	PA	NS vs S
Zoogloea	0.335566	0.476384	PA	NS vs S
Sedimentibacter	0.340841	0.480568	PA	NS vs S
Erwinia	0.341536	0.480568	PA	NS vs S
Paraprevotella	0.348757	0.488567	PA	NS vs S
Gardnerella	0.356704	0.497508	PA	NS vs S
Arthrobacter	0.365868	0.508062	PA	NS vs S
Bacillus	0.379073	0.524109	PA	NS vs S
Serratia	0.391417	0.538834	PA	NS vs S
Acidovorax	0.408098	0.559376	PA	NS vs S
Shuttleworthia	0.41351	0.564361	PA	NS vs S
Treponema	0.431863	0.58689	PA	NS vs S
Neisseria	0.446625	0.60437	PA	NS vs S
Lactobacillus	0.451686	0.608628	PA	NS vs S
Methylobacterium	0.458875	0.615705	PA	NS vs S
Roseburia	0.505628	0.674408	PA	NS vs S
Sporosarcina	0.506866	0.674408	PA	NS vs S
Peptoniphilus	0.533154	0.701149	PA	NS vs S
Phyllobacterium	0.539425	0.701149	PA	NS vs S
Chryseobacterium	0.540336	0.701149	PA	NS vs S
Propionibacterium	0.543164	0.701149	PA	NS vs S
Alloiococcus	0.556298	0.701149	PA	NS vs S
Couchioplanes	0.556298	0.701149	PA	NS vs S
Luteibacter	0.556298	0.701149	PA	NS vs S
Methanobacterium	0.556298	0.701149	PA	NS vs S
Rhodobacter	0.556298	0.701149	PA	NS vs S
Sutterella	0.564269	0.701149	PA	NS vs S
Brachybacterium	0.570875	0.701149	PA	NS vs S
Butyricimonas	0.570875	0.701149	PA	NS vs S
Cloacibacterium	0.570875	0.701149	PA	NS vs S
Curtobacterium	0.570875	0.701149	PA	NS vs S
Klebsiella	0.570875	0.701149	PA	NS vs S
Opitutus	0.570875	0.701149	PA	NS vs S
Swaminathania	0.570875	0.701149	PA	NS vs S
Tatumella	0.570875	0.701149	PA	NS vs S
Mucispirillum	0.571061	0.701149	PA	NS vs S
Wautersiella	0.571061	0.701149	PA	NS vs S
Anaerostipes	0.585914	0.713872	PA	NS vs S
Lachnobacterium	0.585914	0.713872	PA	NS vs S
Atopobium	0.590928	0.715839	PA	NS vs S
Anoxybacillus	0.600991	0.715839	PA	NS vs S
Ochrobactrum	0.600991	0.715839	PA	NS vs S
Planctomyces	0.600991	0.715839	PA	NS vs S
Rickettsiella	0.600991	0.715839	PA	NS vs S
Desulfosporosinus	0.601035	0.715839	PA	NS vs S
Varibaculum	0.603778	0.716423	PA	NS vs S
Facklamia	0.656546	0.77614	PA	NS vs S
Salinibacterium	0.659696	0.776976	PA	NS vs S
Citrobacter	0.666768	0.779886	PA	NS vs S
Catenibacterium	0.667073	0.779886	PA	NS vs S
Chelatococcus	0.679657	0.791688	PA	NS vs S
Leucobacter	0.692175	0.800406	PA	NS vs S
rc4-4	0.692175	0.800406	PA	NS vs S
Flectobacillus	0.699126	0.805515	PA	NS vs S
Solibacillus	0.717905	0.824165	PA	NS vs S
Rhodoferax	0.723111	0.827156	PA	NS vs S
Prosthecobacter	0.743931	0.847921	PA	NS vs S
Finegoldia	0.828063	0.940443	PA	NS vs S
Polaromonas	0.910448	1	PA	NS vs S
Micrococcus	0.955306	1	PA	NS vs S
Phascolarctobacterium	0.971493	1	PA	NS vs S
Anaerotruncus	0.974675	1	PA	NS vs S
Stenotrophomonas	0.979582	1	PA	NS vs S
Planomicrobium	0.984797	1	PA	NS vs S
Succiniclasticum	0.984797	1	PA	NS vs S
Xanthobacter	0.984797	1	PA	NS vs S
Achromobacter	1	1	PA	NS vs S
Aerococcus	1	1	PA	NS vs S
Aquabacterium	1	1	PA	NS vs S
Brevibacterium	1	1	PA	NS vs S
Butyrivibrio	1	1	PA	NS vs S
Candidatus Arthromitus	1	1	PA	NS vs S
Chthoniobacter	1	1	PA	NS vs S
Collimonas	1	1	PA	NS vs S
Curvibacter	1	1	PA	NS vs S
Desulfomonile	1	1	PA	NS vs S
Enterobacter	1	1	PA	NS vs S
Fluviicola	1	1	PA	NS vs S
Geobacillus	1	1	PA	NS vs S
Herminiimonas	1	1	PA	NS vs S
Hydrogenophaga	1	1	PA	NS vs S
Hydrogenophilus	1	1	PA	NS vs S
Lysinibacillus	1	1	PA	NS vs S
Meiothermus	1	1	PA	NS vs S
Providencia	1	1	PA	NS vs S
Pseudoxanthomonas	1	1	PA	NS vs S
Rhizobium	1	1	PA	NS vs S
Rhodoplanes	1	1	PA	NS vs S
Rikenella	1	1	PA	NS vs S
Roseomonas	1	1	PA	NS vs S
Shewanella	1	1	PA	NS vs S
Sphingobium	1	1	PA	NS vs S
Symbiobacterium	1	1	PA	NS vs S
Tepidimicrobium	1	1	PA	NS vs S
Tepidimonas	1	1	PA	NS vs S
Vagococcus	1	1	PA	NS vs S

## Sheet: 4.6
Zotu ID	pvalue	fdr p	Diet	Treatments
Zotu5	6.25303e-06	0.0248746	R	NS vs S
Zotu2	2.3495e-05	0.036874	R	NS vs S
Zotu6	2.78085e-05	0.036874	R	NS vs S
Zotu1156	0.000154702	0.153851	R	NS vs S
Zotu1750	0.00052823	0.42026	R	NS vs S
Zotu7	0.000643631	0.426727	R	NS vs S
Zotu6070	0.00190314	0.438248	R	NS vs S
Zotu1828	0.00262482	0.438248	R	NS vs S
Zotu468	0.00481231	0.438248	R	NS vs S
Zotu694	0.00481231	0.438248	R	NS vs S
Zotu3249	0.00631025	0.438248	R	NS vs S
Zotu42	0.00932382	0.438248	R	NS vs S
Zotu10723	0.0138884	0.438248	R	NS vs S
Zotu12	0.0168149	0.438248	R	NS vs S
Zotu11062	0.0193455	0.438248	R	NS vs S
Zotu432	0.0194775	0.438248	R	NS vs S
Zotu805	0.0194775	0.438248	R	NS vs S
Zotu347	0.0204847	0.438248	R	NS vs S
Zotu3	0.020587	0.438248	R	NS vs S
Zotu400	0.021769	0.438248	R	NS vs S
Zotu5135	0.0241717	0.438248	R	NS vs S
Zotu354	0.027323	0.438248	R	NS vs S
Zotu428	0.0303748	0.438248	R	NS vs S
Zotu68	0.0335759	0.438248	R	NS vs S
Zotu170	0.0345946	0.438248	R	NS vs S
Zotu9973	0.0349021	0.438248	R	NS vs S
Zotu236	0.0371984	0.438248	R	NS vs S
Zotu573	0.038541	0.438248	R	NS vs S
Zotu601	0.0386248	0.438248	R	NS vs S
Zotu885	0.0386248	0.438248	R	NS vs S
Zotu1454	0.0386248	0.438248	R	NS vs S
Zotu117	0.0428115	0.438248	R	NS vs S
Zotu473	0.0453097	0.438248	R	NS vs S
Zotu616	0.0453097	0.438248	R	NS vs S
Zotu365	0.0454027	0.438248	R	NS vs S
Zotu410	0.0454027	0.438248	R	NS vs S
Zotu530	0.0454027	0.438248	R	NS vs S
Zotu643	0.0454027	0.438248	R	NS vs S
Zotu516	0.0454491	0.438248	R	NS vs S
Zotu730	0.0454646	0.438248	R	NS vs S
Zotu6937	0.0473905	0.438248	R	NS vs S
Zotu645	0.0503943	0.438248	R	NS vs S
Zotu8986	0.0506219	0.438248	R	NS vs S
Zotu265	0.0626636	0.438248	R	NS vs S
Zotu259	0.0697293	0.438248	R	NS vs S
Zotu8766	0.0723486	0.438248	R	NS vs S
Zotu392	0.0732715	0.438248	R	NS vs S
Zotu9882	0.0756498	0.438248	R	NS vs S
Zotu111	0.0762978	0.438248	R	NS vs S
Zotu586	0.0764734	0.438248	R	NS vs S
Zotu593	0.0764734	0.438248	R	NS vs S
Zotu669	0.0764734	0.438248	R	NS vs S
Zotu869	0.0764734	0.438248	R	NS vs S
Zotu909	0.0764734	0.438248	R	NS vs S
Zotu984	0.0764734	0.438248	R	NS vs S
Zotu1230	0.0764734	0.438248	R	NS vs S
Zotu1264	0.0764734	0.438248	R	NS vs S
Zotu1410	0.0764734	0.438248	R	NS vs S
Zotu2387	0.0764734	0.438248	R	NS vs S
Zotu2924	0.0764734	0.438248	R	NS vs S
Zotu6558	0.0764734	0.438248	R	NS vs S
Zotu36	0.0765566	0.438248	R	NS vs S
Zotu95	0.0765566	0.438248	R	NS vs S
Zotu562	0.0765566	0.438248	R	NS vs S
Zotu581	0.0765566	0.438248	R	NS vs S
Zotu606	0.0765566	0.438248	R	NS vs S
Zotu825	0.0765566	0.438248	R	NS vs S
Zotu893	0.0765566	0.438248	R	NS vs S
Zotu904	0.0765566	0.438248	R	NS vs S
Zotu1111	0.0765566	0.438248	R	NS vs S
Zotu1188	0.0765566	0.438248	R	NS vs S
Zotu1241	0.0765566	0.438248	R	NS vs S
Zotu2544	0.0765566	0.438248	R	NS vs S
Zotu2602	0.0765566	0.438248	R	NS vs S
Zotu6266	0.0765566	0.438248	R	NS vs S
Zotu8941	0.0765566	0.438248	R	NS vs S
Zotu8955	0.0765566	0.438248	R	NS vs S
Zotu9386	0.0765566	0.438248	R	NS vs S
Zotu10213	0.0765566	0.438248	R	NS vs S
Zotu10248	0.0765566	0.438248	R	NS vs S
Zotu263	0.0787343	0.438248	R	NS vs S
Zotu31	0.0787749	0.438248	R	NS vs S
Zotu62	0.078833	0.438248	R	NS vs S
Zotu457	0.0807274	0.438248	R	NS vs S
Zotu484	0.0807274	0.438248	R	NS vs S
Zotu8511	0.0835524	0.438248	R	NS vs S
Zotu10	0.0837916	0.438248	R	NS vs S
Zotu252	0.0851753	0.438248	R	NS vs S
Zotu774	0.0865732	0.438248	R	NS vs S
Zotu775	0.0865732	0.438248	R	NS vs S
Zotu788	0.0865732	0.438248	R	NS vs S
Zotu844	0.0865732	0.438248	R	NS vs S
Zotu936	0.0865732	0.438248	R	NS vs S
Zotu1274	0.0865732	0.438248	R	NS vs S
Zotu2249	0.0865732	0.438248	R	NS vs S
Zotu5746	0.0865732	0.438248	R	NS vs S
Zotu76	0.0866621	0.438248	R	NS vs S
Zotu441	0.0866621	0.438248	R	NS vs S
Zotu524	0.0866621	0.438248	R	NS vs S
Zotu554	0.0866621	0.438248	R	NS vs S
Zotu628	0.0866621	0.438248	R	NS vs S
Zotu705	0.0866621	0.438248	R	NS vs S
Zotu762	0.0866621	0.438248	R	NS vs S
Zotu874	0.0866621	0.438248	R	NS vs S
Zotu877	0.0866621	0.438248	R	NS vs S
Zotu897	0.0866621	0.438248	R	NS vs S
Zotu1348	0.0866621	0.438248	R	NS vs S
Zotu1374	0.0866621	0.438248	R	NS vs S
Zotu10690	0.0866621	0.438248	R	NS vs S
Zotu10696	0.0886772	0.438248	R	NS vs S
Zotu41	0.0895373	0.438248	R	NS vs S
Zotu374	0.0896056	0.438248	R	NS vs S
Zotu158	0.0897843	0.438248	R	NS vs S
Zotu11	0.0900128	0.438248	R	NS vs S
Zotu276	0.0911709	0.438248	R	NS vs S
Zotu426	0.0939257	0.438248	R	NS vs S
Zotu40	0.0965612	0.438248	R	NS vs S
Zotu425	0.0989622	0.438248	R	NS vs S
Zotu148	0.101347	0.438248	R	NS vs S
Zotu317	0.102383	0.438248	R	NS vs S
Zotu57	0.102439	0.438248	R	NS vs S
Zotu84	0.102996	0.438248	R	NS vs S
Zotu310	0.10696	0.438248	R	NS vs S
Zotu10346	0.107256	0.438248	R	NS vs S
Zotu477	0.108386	0.438248	R	NS vs S
Zotu8194	0.109694	0.438248	R	NS vs S
Zotu326	0.112215	0.438248	R	NS vs S
Zotu349	0.112215	0.438248	R	NS vs S
Zotu430	0.112215	0.438248	R	NS vs S
Zotu409	0.112229	0.438248	R	NS vs S
Zotu11365	0.122031	0.438248	R	NS vs S
Zotu305	0.122169	0.438248	R	NS vs S
Zotu255	0.122932	0.438248	R	NS vs S
Zotu377	0.130092	0.438248	R	NS vs S
Zotu48	0.130588	0.438248	R	NS vs S
Zotu285	0.133468	0.438248	R	NS vs S
Zotu19	0.134737	0.438248	R	NS vs S
Zotu141	0.136499	0.438248	R	NS vs S
Zotu20	0.141082	0.438248	R	NS vs S
Zotu203	0.142516	0.438248	R	NS vs S
Zotu9911	0.142561	0.438248	R	NS vs S
Zotu160	0.143537	0.438248	R	NS vs S
Zotu434	0.145408	0.438248	R	NS vs S
Zotu202	0.149341	0.438248	R	NS vs S
Zotu486	0.149671	0.438248	R	NS vs S
Zotu4152	0.149671	0.438248	R	NS vs S
Zotu330	0.151651	0.438248	R	NS vs S
Zotu481	0.15377	0.438248	R	NS vs S
Zotu545	0.15377	0.438248	R	NS vs S
Zotu640	0.15377	0.438248	R	NS vs S
Zotu698	0.15377	0.438248	R	NS vs S
Zotu702	0.15377	0.438248	R	NS vs S
Zotu776	0.15377	0.438248	R	NS vs S
Zotu780	0.15377	0.438248	R	NS vs S
Zotu782	0.15377	0.438248	R	NS vs S
Zotu783	0.15377	0.438248	R	NS vs S
Zotu796	0.15377	0.438248	R	NS vs S
Zotu800	0.15377	0.438248	R	NS vs S
Zotu872	0.15377	0.438248	R	NS vs S
Zotu878	0.15377	0.438248	R	NS vs S
Zotu932	0.15377	0.438248	R	NS vs S
Zotu979	0.15377	0.438248	R	NS vs S
Zotu983	0.15377	0.438248	R	NS vs S
Zotu998	0.15377	0.438248	R	NS vs S
Zotu1055	0.15377	0.438248	R	NS vs S
Zotu1077	0.15377	0.438248	R	NS vs S
Zotu1102	0.15377	0.438248	R	NS vs S
Zotu1116	0.15377	0.438248	R	NS vs S
Zotu1200	0.15377	0.438248	R	NS vs S
Zotu1290	0.15377	0.438248	R	NS vs S
Zotu1296	0.15377	0.438248	R	NS vs S
Zotu1377	0.15377	0.438248	R	NS vs S
Zotu1393	0.15377	0.438248	R	NS vs S
Zotu1442	0.15377	0.438248	R	NS vs S
Zotu1468	0.15377	0.438248	R	NS vs S
Zotu1520	0.15377	0.438248	R	NS vs S
Zotu1591	0.15377	0.438248	R	NS vs S
Zotu1604	0.15377	0.438248	R	NS vs S
Zotu1711	0.15377	0.438248	R	NS vs S
Zotu1806	0.15377	0.438248	R	NS vs S
Zotu1864	0.15377	0.438248	R	NS vs S
Zotu1911	0.15377	0.438248	R	NS vs S
Zotu1929	0.15377	0.438248	R	NS vs S
Zotu1931	0.15377	0.438248	R	NS vs S
Zotu1962	0.15377	0.438248	R	NS vs S
Zotu1967	0.15377	0.438248	R	NS vs S
Zotu2011	0.15377	0.438248	R	NS vs S
Zotu2053	0.15377	0.438248	R	NS vs S
Zotu2098	0.15377	0.438248	R	NS vs S
Zotu2168	0.15377	0.438248	R	NS vs S
Zotu2212	0.15377	0.438248	R	NS vs S
Zotu2236	0.15377	0.438248	R	NS vs S
Zotu2428	0.15377	0.438248	R	NS vs S
Zotu2608	0.15377	0.438248	R	NS vs S
Zotu2610	0.15377	0.438248	R	NS vs S
Zotu2695	0.15377	0.438248	R	NS vs S
Zotu2707	0.15377	0.438248	R	NS vs S
Zotu2824	0.15377	0.438248	R	NS vs S
Zotu3077	0.15377	0.438248	R	NS vs S
Zotu3204	0.15377	0.438248	R	NS vs S
Zotu3277	0.15377	0.438248	R	NS vs S
Zotu3487	0.15377	0.438248	R	NS vs S
Zotu3499	0.15377	0.438248	R	NS vs S
Zotu3586	0.15377	0.438248	R	NS vs S
Zotu3872	0.15377	0.438248	R	NS vs S
Zotu4025	0.15377	0.438248	R	NS vs S
Zotu4094	0.15377	0.438248	R	NS vs S
Zotu4315	0.15377	0.438248	R	NS vs S
Zotu4364	0.15377	0.438248	R	NS vs S
Zotu4453	0.15377	0.438248	R	NS vs S
Zotu4563	0.15377	0.438248	R	NS vs S
Zotu4693	0.15377	0.438248	R	NS vs S
Zotu4756	0.15377	0.438248	R	NS vs S
Zotu4812	0.15377	0.438248	R	NS vs S
Zotu5089	0.15377	0.438248	R	NS vs S
Zotu5117	0.15377	0.438248	R	NS vs S
Zotu5421	0.15377	0.438248	R	NS vs S
Zotu5906	0.15377	0.438248	R	NS vs S
Zotu5922	0.15377	0.438248	R	NS vs S
Zotu6012	0.15377	0.438248	R	NS vs S
Zotu6405	0.15377	0.438248	R	NS vs S
Zotu6629	0.15377	0.438248	R	NS vs S
Zotu6750	0.15377	0.438248	R	NS vs S
Zotu7283	0.15377	0.438248	R	NS vs S
Zotu7409	0.15377	0.438248	R	NS vs S
Zotu7847	0.15377	0.438248	R	NS vs S
Zotu8563	0.15377	0.438248	R	NS vs S
Zotu8961	0.15377	0.438248	R	NS vs S
Zotu9008	0.15377	0.438248	R	NS vs S
Zotu9118	0.15377	0.438248	R	NS vs S
Zotu10327	0.15377	0.438248	R	NS vs S
Zotu10980	0.15377	0.438248	R	NS vs S
Zotu10982	0.15377	0.438248	R	NS vs S
Zotu11360	0.15377	0.438248	R	NS vs S
Zotu244	0.153827	0.438248	R	NS vs S
Zotu500	0.153827	0.438248	R	NS vs S
Zotu567	0.153827	0.438248	R	NS vs S
Zotu615	0.153827	0.438248	R	NS vs S
Zotu647	0.153827	0.438248	R	NS vs S
Zotu722	0.153827	0.438248	R	NS vs S
Zotu735	0.153827	0.438248	R	NS vs S
Zotu741	0.153827	0.438248	R	NS vs S
Zotu840	0.153827	0.438248	R	NS vs S
Zotu892	0.153827	0.438248	R	NS vs S
Zotu895	0.153827	0.438248	R	NS vs S
Zotu942	0.153827	0.438248	R	NS vs S
Zotu976	0.153827	0.438248	R	NS vs S
Zotu1015	0.153827	0.438248	R	NS vs S
Zotu1049	0.153827	0.438248	R	NS vs S
Zotu1056	0.153827	0.438248	R	NS vs S
Zotu1161	0.153827	0.438248	R	NS vs S
Zotu1208	0.153827	0.438248	R	NS vs S
Zotu1235	0.153827	0.438248	R	NS vs S
Zotu1302	0.153827	0.438248	R	NS vs S
Zotu1303	0.153827	0.438248	R	NS vs S
Zotu1328	0.153827	0.438248	R	NS vs S
Zotu1383	0.153827	0.438248	R	NS vs S
Zotu1428	0.153827	0.438248	R	NS vs S
Zotu1655	0.153827	0.438248	R	NS vs S
Zotu1668	0.153827	0.438248	R	NS vs S
Zotu1732	0.153827	0.438248	R	NS vs S
Zotu1804	0.153827	0.438248	R	NS vs S
Zotu1909	0.153827	0.438248	R	NS vs S
Zotu2084	0.153827	0.438248	R	NS vs S
Zotu2280	0.153827	0.438248	R	NS vs S
Zotu2295	0.153827	0.438248	R	NS vs S
Zotu3165	0.153827	0.438248	R	NS vs S
Zotu3356	0.153827	0.438248	R	NS vs S
Zotu3904	0.153827	0.438248	R	NS vs S
Zotu3968	0.153827	0.438248	R	NS vs S
Zotu3989	0.153827	0.438248	R	NS vs S
Zotu4255	0.153827	0.438248	R	NS vs S
Zotu4319	0.153827	0.438248	R	NS vs S
Zotu4393	0.153827	0.438248	R	NS vs S
Zotu4720	0.153827	0.438248	R	NS vs S
Zotu5255	0.153827	0.438248	R	NS vs S
Zotu5560	0.153827	0.438248	R	NS vs S
Zotu5678	0.153827	0.438248	R	NS vs S
Zotu5877	0.153827	0.438248	R	NS vs S
Zotu5988	0.153827	0.438248	R	NS vs S
Zotu6731	0.153827	0.438248	R	NS vs S
Zotu6818	0.153827	0.438248	R	NS vs S
Zotu7014	0.153827	0.438248	R	NS vs S
Zotu7416	0.153827	0.438248	R	NS vs S
Zotu7926	0.153827	0.438248	R	NS vs S
Zotu8109	0.153827	0.438248	R	NS vs S
Zotu9638	0.153827	0.438248	R	NS vs S
Zotu10146	0.153827	0.438248	R	NS vs S
Zotu505	0.153859	0.438248	R	NS vs S
Zotu513	0.153859	0.438248	R	NS vs S
Zotu564	0.153859	0.438248	R	NS vs S
Zotu716	0.153859	0.438248	R	NS vs S
Zotu816	0.153859	0.438248	R	NS vs S
Zotu1457	0.153859	0.438248	R	NS vs S
Zotu364	0.158042	0.438248	R	NS vs S
Zotu850	0.158042	0.438248	R	NS vs S
Zotu679	0.158505	0.438248	R	NS vs S
Zotu821	0.163005	0.438248	R	NS vs S
Zotu300	0.167576	0.438248	R	NS vs S
Zotu537	0.167576	0.438248	R	NS vs S
Zotu327	0.167718	0.438248	R	NS vs S
Zotu512	0.167718	0.438248	R	NS vs S
Zotu527	0.167718	0.438248	R	NS vs S
Zotu605	0.167718	0.438248	R	NS vs S
Zotu627	0.167718	0.438248	R	NS vs S
Zotu763	0.167718	0.438248	R	NS vs S
Zotu817	0.167718	0.438248	R	NS vs S
Zotu926	0.167718	0.438248	R	NS vs S
Zotu941	0.167718	0.438248	R	NS vs S
Zotu948	0.167718	0.438248	R	NS vs S
Zotu960	0.167718	0.438248	R	NS vs S
Zotu970	0.167718	0.438248	R	NS vs S
Zotu1070	0.167718	0.438248	R	NS vs S
Zotu1079	0.167718	0.438248	R	NS vs S
Zotu1152	0.167718	0.438248	R	NS vs S
Zotu1153	0.167718	0.438248	R	NS vs S
Zotu1166	0.167718	0.438248	R	NS vs S
Zotu1179	0.167718	0.438248	R	NS vs S
Zotu1189	0.167718	0.438248	R	NS vs S
Zotu1238	0.167718	0.438248	R	NS vs S
Zotu1245	0.167718	0.438248	R	NS vs S
Zotu1299	0.167718	0.438248	R	NS vs S
Zotu1406	0.167718	0.438248	R	NS vs S
Zotu1409	0.167718	0.438248	R	NS vs S
Zotu1463	0.167718	0.438248	R	NS vs S
Zotu1545	0.167718	0.438248	R	NS vs S
Zotu1621	0.167718	0.438248	R	NS vs S
Zotu1680	0.167718	0.438248	R	NS vs S
Zotu1847	0.167718	0.438248	R	NS vs S
Zotu2141	0.167718	0.438248	R	NS vs S
Zotu2197	0.167718	0.438248	R	NS vs S
Zotu2318	0.167718	0.438248	R	NS vs S
Zotu2327	0.167718	0.438248	R	NS vs S
Zotu2516	0.167718	0.438248	R	NS vs S
Zotu2547	0.167718	0.438248	R	NS vs S
Zotu2794	0.167718	0.438248	R	NS vs S
Zotu3202	0.167718	0.438248	R	NS vs S
Zotu3338	0.167718	0.438248	R	NS vs S
Zotu3387	0.167718	0.438248	R	NS vs S
Zotu3716	0.167718	0.438248	R	NS vs S
Zotu3958	0.167718	0.438248	R	NS vs S
Zotu4099	0.167718	0.438248	R	NS vs S
Zotu4200	0.167718	0.438248	R	NS vs S
Zotu4407	0.167718	0.438248	R	NS vs S
Zotu4419	0.167718	0.438248	R	NS vs S
Zotu4584	0.167718	0.438248	R	NS vs S
Zotu4991	0.167718	0.438248	R	NS vs S
Zotu5007	0.167718	0.438248	R	NS vs S
Zotu5037	0.167718	0.438248	R	NS vs S
Zotu5067	0.167718	0.438248	R	NS vs S
Zotu5158	0.167718	0.438248	R	NS vs S
Zotu5404	0.167718	0.438248	R	NS vs S
Zotu5507	0.167718	0.438248	R	NS vs S
Zotu5608	0.167718	0.438248	R	NS vs S
Zotu5682	0.167718	0.438248	R	NS vs S
Zotu6309	0.167718	0.438248	R	NS vs S
Zotu6458	0.167718	0.438248	R	NS vs S
Zotu6576	0.167718	0.438248	R	NS vs S
Zotu6965	0.167718	0.438248	R	NS vs S
Zotu7215	0.167718	0.438248	R	NS vs S
Zotu7259	0.167718	0.438248	R	NS vs S
Zotu7267	0.167718	0.438248	R	NS vs S
Zotu7727	0.167718	0.438248	R	NS vs S
Zotu8140	0.167718	0.438248	R	NS vs S
Zotu8360	0.167718	0.438248	R	NS vs S
Zotu8475	0.167718	0.438248	R	NS vs S
Zotu8643	0.167718	0.438248	R	NS vs S
Zotu10117	0.167718	0.438248	R	NS vs S
Zotu10124	0.167718	0.438248	R	NS vs S
Zotu10275	0.167718	0.438248	R	NS vs S
Zotu11118	0.167718	0.438248	R	NS vs S
Zotu517	0.167777	0.438248	R	NS vs S
Zotu632	0.167777	0.438248	R	NS vs S
Zotu644	0.167777	0.438248	R	NS vs S
Zotu652	0.167777	0.438248	R	NS vs S
Zotu653	0.167777	0.438248	R	NS vs S
Zotu660	0.167777	0.438248	R	NS vs S
Zotu668	0.167777	0.438248	R	NS vs S
Zotu682	0.167777	0.438248	R	NS vs S
Zotu710	0.167777	0.438248	R	NS vs S
Zotu742	0.167777	0.438248	R	NS vs S
Zotu862	0.167777	0.438248	R	NS vs S
Zotu910	0.167777	0.438248	R	NS vs S
Zotu913	0.167777	0.438248	R	NS vs S
Zotu949	0.167777	0.438248	R	NS vs S
Zotu990	0.167777	0.438248	R	NS vs S
Zotu995	0.167777	0.438248	R	NS vs S
Zotu1043	0.167777	0.438248	R	NS vs S
Zotu1149	0.167777	0.438248	R	NS vs S
Zotu1249	0.167777	0.438248	R	NS vs S
Zotu1283	0.167777	0.438248	R	NS vs S
Zotu1357	0.167777	0.438248	R	NS vs S
Zotu1411	0.167777	0.438248	R	NS vs S
Zotu1435	0.167777	0.438248	R	NS vs S
Zotu1511	0.167777	0.438248	R	NS vs S
Zotu1678	0.167777	0.438248	R	NS vs S
Zotu1915	0.167777	0.438248	R	NS vs S
Zotu1985	0.167777	0.438248	R	NS vs S
Zotu1987	0.167777	0.438248	R	NS vs S
Zotu2020	0.167777	0.438248	R	NS vs S
Zotu2029	0.167777	0.438248	R	NS vs S
Zotu2073	0.167777	0.438248	R	NS vs S
Zotu2364	0.167777	0.438248	R	NS vs S
Zotu2903	0.167777	0.438248	R	NS vs S
Zotu2998	0.167777	0.438248	R	NS vs S
Zotu3000	0.167777	0.438248	R	NS vs S
Zotu3156	0.167777	0.438248	R	NS vs S
Zotu3628	0.167777	0.438248	R	NS vs S
Zotu4071	0.167777	0.438248	R	NS vs S
Zotu4072	0.167777	0.438248	R	NS vs S
Zotu4406	0.167777	0.438248	R	NS vs S
Zotu5509	0.167777	0.438248	R	NS vs S
Zotu5617	0.167777	0.438248	R	NS vs S
Zotu6882	0.167777	0.438248	R	NS vs S
Zotu8013	0.167777	0.438248	R	NS vs S
Zotu8648	0.167777	0.438248	R	NS vs S
Zotu9345	0.167777	0.438248	R	NS vs S
Zotu9365	0.167777	0.438248	R	NS vs S
Zotu9709	0.167777	0.438248	R	NS vs S
Zotu10344	0.167777	0.438248	R	NS vs S
Zotu108	0.169627	0.438248	R	NS vs S
Zotu9	0.169662	0.438248	R	NS vs S
Zotu375	0.172269	0.438248	R	NS vs S
Zotu8990	0.17344	0.438248	R	NS vs S
Zotu204	0.176959	0.438248	R	NS vs S
Zotu367	0.176959	0.438248	R	NS vs S
Zotu523	0.176959	0.438248	R	NS vs S
Zotu528	0.176959	0.438248	R	NS vs S
Zotu595	0.176959	0.438248	R	NS vs S
Zotu635	0.176959	0.438248	R	NS vs S
Zotu798	0.176959	0.438248	R	NS vs S
Zotu54	0.179113	0.438248	R	NS vs S
Zotu24	0.179827	0.438248	R	NS vs S
Zotu279	0.181618	0.438248	R	NS vs S
Zotu381	0.181618	0.438248	R	NS vs S
Zotu690	0.181618	0.438248	R	NS vs S
Zotu925	0.181618	0.438248	R	NS vs S
Zotu1204	0.181618	0.438248	R	NS vs S
Zotu351	0.182078	0.438248	R	NS vs S
Zotu59	0.182787	0.438248	R	NS vs S
Zotu185	0.194228	0.438248	R	NS vs S
Zotu453	0.201139	0.438248	R	NS vs S
Zotu514	0.201139	0.438248	R	NS vs S
Zotu549	0.201139	0.438248	R	NS vs S
Zotu118	0.202242	0.438248	R	NS vs S
Zotu119	0.210673	0.438248	R	NS vs S
Zotu39	0.213503	0.438248	R	NS vs S
Zotu575	0.215397	0.438248	R	NS vs S
Zotu583	0.215477	0.438248	R	NS vs S
Zotu533	0.222122	0.438248	R	NS vs S
Zotu7234	0.223412	0.438248	R	NS vs S
Zotu335	0.225214	0.438248	R	NS vs S
Zotu718	0.225214	0.438248	R	NS vs S
Zotu110	0.227308	0.438248	R	NS vs S
Zotu97	0.229105	0.438248	R	NS vs S
Zotu167	0.230966	0.438248	R	NS vs S
Zotu37	0.233011	0.438248	R	NS vs S
Zotu451	0.235205	0.438248	R	NS vs S
Zotu502	0.235226	0.438248	R	NS vs S
Zotu511	0.240411	0.438248	R	NS vs S
Zotu22	0.241748	0.438248	R	NS vs S
Zotu525	0.245369	0.438248	R	NS vs S
Zotu63	0.250473	0.438248	R	NS vs S
Zotu106	0.256502	0.438248	R	NS vs S
Zotu186	0.256558	0.438248	R	NS vs S
Zotu258	0.256755	0.438248	R	NS vs S
Zotu295	0.256755	0.438248	R	NS vs S
Zotu275	0.257869	0.438248	R	NS vs S
Zotu49	0.259129	0.438248	R	NS vs S
Zotu302	0.261184	0.438248	R	NS vs S
Zotu5711	0.26183	0.438248	R	NS vs S
Zotu319	0.262078	0.438248	R	NS vs S
Zotu442	0.262078	0.438248	R	NS vs S
Zotu393	0.267542	0.438248	R	NS vs S
Zotu75	0.269845	0.438248	R	NS vs S
Zotu103	0.270135	0.438248	R	NS vs S
Zotu28	0.271088	0.438248	R	NS vs S
Zotu217	0.271749	0.438248	R	NS vs S
Zotu184	0.272253	0.438248	R	NS vs S
Zotu44	0.272611	0.438248	R	NS vs S
Zotu201	0.273191	0.438248	R	NS vs S
Zotu239	0.273211	0.438248	R	NS vs S
Zotu306	0.275938	0.438248	R	NS vs S
Zotu240	0.276541	0.438248	R	NS vs S
Zotu25	0.279818	0.438248	R	NS vs S
Zotu318	0.281979	0.438248	R	NS vs S
Zotu490	0.281979	0.438248	R	NS vs S
Zotu587	0.281979	0.438248	R	NS vs S
Zotu320	0.284314	0.438248	R	NS vs S
Zotu136	0.285562	0.438248	R	NS vs S
Zotu101	0.287874	0.438248	R	NS vs S
Zotu373	0.289462	0.438248	R	NS vs S
Zotu427	0.289462	0.438248	R	NS vs S
Zotu492	0.289462	0.438248	R	NS vs S
Zotu518	0.289462	0.438248	R	NS vs S
Zotu592	0.289462	0.438248	R	NS vs S
Zotu683	0.289462	0.438248	R	NS vs S
Zotu715	0.289462	0.438248	R	NS vs S
Zotu815	0.289462	0.438248	R	NS vs S
Zotu1057	0.289462	0.438248	R	NS vs S
Zotu1561	0.289462	0.438248	R	NS vs S
Zotu6922	0.289698	0.438248	R	NS vs S
Zotu337	0.291064	0.438248	R	NS vs S
Zotu85	0.29157	0.438248	R	NS vs S
Zotu383	0.292263	0.438248	R	NS vs S
Zotu9112	0.295551	0.438248	R	NS vs S
Zotu212	0.296318	0.438248	R	NS vs S
Zotu322	0.296648	0.438248	R	NS vs S
Zotu356	0.296977	0.438248	R	NS vs S
Zotu396	0.296977	0.438248	R	NS vs S
Zotu467	0.296977	0.438248	R	NS vs S
Zotu721	0.296977	0.438248	R	NS vs S
Zotu770	0.296977	0.438248	R	NS vs S
Zotu861	0.296977	0.438248	R	NS vs S
Zotu964	0.296977	0.438248	R	NS vs S
Zotu1098	0.296977	0.438248	R	NS vs S
Zotu9852	0.298305	0.438248	R	NS vs S
Zotu250	0.300654	0.438248	R	NS vs S
Zotu169	0.304696	0.438248	R	NS vs S
Zotu35	0.308654	0.438248	R	NS vs S
Zotu560	0.313112	0.438248	R	NS vs S
Zotu733	0.313112	0.438248	R	NS vs S
Zotu361	0.313146	0.438248	R	NS vs S
Zotu585	0.313146	0.438248	R	NS vs S
Zotu617	0.313146	0.438248	R	NS vs S
Zotu681	0.313146	0.438248	R	NS vs S
Zotu2784	0.313146	0.438248	R	NS vs S
Zotu161	0.313316	0.438248	R	NS vs S
Zotu333	0.31441	0.438248	R	NS vs S
Zotu264	0.319457	0.438248	R	NS vs S
Zotu60	0.319513	0.438248	R	NS vs S
Zotu8679	0.320298	0.438248	R	NS vs S
Zotu245	0.320486	0.438248	R	NS vs S
Zotu273	0.321175	0.438248	R	NS vs S
Zotu411	0.321175	0.438248	R	NS vs S
Zotu493	0.321175	0.438248	R	NS vs S
Zotu550	0.321175	0.438248	R	NS vs S
Zotu677	0.321175	0.438248	R	NS vs S
Zotu755	0.321175	0.438248	R	NS vs S
Zotu790	0.321175	0.438248	R	NS vs S
Zotu812	0.321175	0.438248	R	NS vs S
Zotu818	0.321175	0.438248	R	NS vs S
Zotu891	0.321175	0.438248	R	NS vs S
Zotu2611	0.321175	0.438248	R	NS vs S
Zotu3373	0.321175	0.438248	R	NS vs S
Zotu153	0.321987	0.438248	R	NS vs S
Zotu311	0.322777	0.438248	R	NS vs S
Zotu159	0.32314	0.438248	R	NS vs S
Zotu261	0.325089	0.438248	R	NS vs S
Zotu125	0.325244	0.438248	R	NS vs S
Zotu140	0.325244	0.438248	R	NS vs S
Zotu147	0.325244	0.438248	R	NS vs S
Zotu230	0.325244	0.438248	R	NS vs S
Zotu257	0.325244	0.438248	R	NS vs S
Zotu412	0.325244	0.438248	R	NS vs S
Zotu419	0.325244	0.438248	R	NS vs S
Zotu447	0.325244	0.438248	R	NS vs S
Zotu543	0.325244	0.438248	R	NS vs S
Zotu568	0.325244	0.438248	R	NS vs S
Zotu611	0.325244	0.438248	R	NS vs S
Zotu629	0.325244	0.438248	R	NS vs S
Zotu633	0.325244	0.438248	R	NS vs S
Zotu651	0.325244	0.438248	R	NS vs S
Zotu675	0.325244	0.438248	R	NS vs S
Zotu693	0.325244	0.438248	R	NS vs S
Zotu701	0.325244	0.438248	R	NS vs S
Zotu724	0.325244	0.438248	R	NS vs S
Zotu725	0.325244	0.438248	R	NS vs S
Zotu726	0.325244	0.438248	R	NS vs S
Zotu738	0.325244	0.438248	R	NS vs S
Zotu747	0.325244	0.438248	R	NS vs S
Zotu772	0.325244	0.438248	R	NS vs S
Zotu785	0.325244	0.438248	R	NS vs S
Zotu793	0.325244	0.438248	R	NS vs S
Zotu810	0.325244	0.438248	R	NS vs S
Zotu823	0.325244	0.438248	R	NS vs S
Zotu826	0.325244	0.438248	R	NS vs S
Zotu852	0.325244	0.438248	R	NS vs S
Zotu854	0.325244	0.438248	R	NS vs S
Zotu856	0.325244	0.438248	R	NS vs S
Zotu857	0.325244	0.438248	R	NS vs S
Zotu858	0.325244	0.438248	R	NS vs S
Zotu876	0.325244	0.438248	R	NS vs S
Zotu880	0.325244	0.438248	R	NS vs S
Zotu898	0.325244	0.438248	R	NS vs S
Zotu903	0.325244	0.438248	R	NS vs S
Zotu905	0.325244	0.438248	R	NS vs S
Zotu915	0.325244	0.438248	R	NS vs S
Zotu921	0.325244	0.438248	R	NS vs S
Zotu927	0.325244	0.438248	R	NS vs S
Zotu937	0.325244	0.438248	R	NS vs S
Zotu951	0.325244	0.438248	R	NS vs S
Zotu956	0.325244	0.438248	R	NS vs S
Zotu963	0.325244	0.438248	R	NS vs S
Zotu972	0.325244	0.438248	R	NS vs S
Zotu978	0.325244	0.438248	R	NS vs S
Zotu989	0.325244	0.438248	R	NS vs S
Zotu991	0.325244	0.438248	R	NS vs S
Zotu1008	0.325244	0.438248	R	NS vs S
Zotu1010	0.325244	0.438248	R	NS vs S
Zotu1011	0.325244	0.438248	R	NS vs S
Zotu1014	0.325244	0.438248	R	NS vs S
Zotu1024	0.325244	0.438248	R	NS vs S
Zotu1025	0.325244	0.438248	R	NS vs S
Zotu1034	0.325244	0.438248	R	NS vs S
Zotu1035	0.325244	0.438248	R	NS vs S
Zotu1037	0.325244	0.438248	R	NS vs S
Zotu1038	0.325244	0.438248	R	NS vs S
Zotu1039	0.325244	0.438248	R	NS vs S
Zotu1040	0.325244	0.438248	R	NS vs S
Zotu1047	0.325244	0.438248	R	NS vs S
Zotu1064	0.325244	0.438248	R	NS vs S
Zotu1088	0.325244	0.438248	R	NS vs S
Zotu1092	0.325244	0.438248	R	NS vs S
Zotu1105	0.325244	0.438248	R	NS vs S
Zotu1118	0.325244	0.438248	R	NS vs S
Zotu1119	0.325244	0.438248	R	NS vs S
Zotu1134	0.325244	0.438248	R	NS vs S
Zotu1135	0.325244	0.438248	R	NS vs S
Zotu1138	0.325244	0.438248	R	NS vs S
Zotu1143	0.325244	0.438248	R	NS vs S
Zotu1150	0.325244	0.438248	R	NS vs S
Zotu1163	0.325244	0.438248	R	NS vs S
Zotu1168	0.325244	0.438248	R	NS vs S
Zotu1173	0.325244	0.438248	R	NS vs S
Zotu1178	0.325244	0.438248	R	NS vs S
Zotu1184	0.325244	0.438248	R	NS vs S
Zotu1187	0.325244	0.438248	R	NS vs S
Zotu1191	0.325244	0.438248	R	NS vs S
Zotu1192	0.325244	0.438248	R	NS vs S
Zotu1202	0.325244	0.438248	R	NS vs S
Zotu1203	0.325244	0.438248	R	NS vs S
Zotu1215	0.325244	0.438248	R	NS vs S
Zotu1217	0.325244	0.438248	R	NS vs S
Zotu1223	0.325244	0.438248	R	NS vs S
Zotu1224	0.325244	0.438248	R	NS vs S
Zotu1227	0.325244	0.438248	R	NS vs S
Zotu1229	0.325244	0.438248	R	NS vs S
Zotu1239	0.325244	0.438248	R	NS vs S
Zotu1246	0.325244	0.438248	R	NS vs S
Zotu1256	0.325244	0.438248	R	NS vs S
Zotu1265	0.325244	0.438248	R	NS vs S
Zotu1267	0.325244	0.438248	R	NS vs S
Zotu1268	0.325244	0.438248	R	NS vs S
Zotu1281	0.325244	0.438248	R	NS vs S
Zotu1286	0.325244	0.438248	R	NS vs S
Zotu1289	0.325244	0.438248	R	NS vs S
Zotu1308	0.325244	0.438248	R	NS vs S
Zotu1312	0.325244	0.438248	R	NS vs S
Zotu1315	0.325244	0.438248	R	NS vs S
Zotu1329	0.325244	0.438248	R	NS vs S
Zotu1331	0.325244	0.438248	R	NS vs S
Zotu1332	0.325244	0.438248	R	NS vs S
Zotu1336	0.325244	0.438248	R	NS vs S
Zotu1338	0.325244	0.438248	R	NS vs S
Zotu1344	0.325244	0.438248	R	NS vs S
Zotu1350	0.325244	0.438248	R	NS vs S
Zotu1358	0.325244	0.438248	R	NS vs S
Zotu1362	0.325244	0.438248	R	NS vs S
Zotu1364	0.325244	0.438248	R	NS vs S
Zotu1373	0.325244	0.438248	R	NS vs S
Zotu1390	0.325244	0.438248	R	NS vs S
Zotu1392	0.325244	0.438248	R	NS vs S
Zotu1396	0.325244	0.438248	R	NS vs S
Zotu1398	0.325244	0.438248	R	NS vs S
Zotu1399	0.325244	0.438248	R	NS vs S
Zotu1402	0.325244	0.438248	R	NS vs S
Zotu1403	0.325244	0.438248	R	NS vs S
Zotu1408	0.325244	0.438248	R	NS vs S
Zotu1412	0.325244	0.438248	R	NS vs S
Zotu1416	0.325244	0.438248	R	NS vs S
Zotu1418	0.325244	0.438248	R	NS vs S
Zotu1419	0.325244	0.438248	R	NS vs S
Zotu1420	0.325244	0.438248	R	NS vs S
Zotu1425	0.325244	0.438248	R	NS vs S
Zotu1430	0.325244	0.438248	R	NS vs S
Zotu1432	0.325244	0.438248	R	NS vs S
Zotu1439	0.325244	0.438248	R	NS vs S
Zotu1450	0.325244	0.438248	R	NS vs S
Zotu1462	0.325244	0.438248	R	NS vs S
Zotu1471	0.325244	0.438248	R	NS vs S
Zotu1484	0.325244	0.438248	R	NS vs S
Zotu1501	0.325244	0.438248	R	NS vs S
Zotu1502	0.325244	0.438248	R	NS vs S
Zotu1505	0.325244	0.438248	R	NS vs S
Zotu1506	0.325244	0.438248	R	NS vs S
Zotu1507	0.325244	0.438248	R	NS vs S
Zotu1510	0.325244	0.438248	R	NS vs S
Zotu1522	0.325244	0.438248	R	NS vs S
Zotu1534	0.325244	0.438248	R	NS vs S
Zotu1536	0.325244	0.438248	R	NS vs S
Zotu1540	0.325244	0.438248	R	NS vs S
Zotu1558	0.325244	0.438248	R	NS vs S
Zotu1562	0.325244	0.438248	R	NS vs S
Zotu1568	0.325244	0.438248	R	NS vs S
Zotu1569	0.325244	0.438248	R	NS vs S
Zotu1590	0.325244	0.438248	R	NS vs S
Zotu1607	0.325244	0.438248	R	NS vs S
Zotu1616	0.325244	0.438248	R	NS vs S
Zotu1624	0.325244	0.438248	R	NS vs S
Zotu1646	0.325244	0.438248	R	NS vs S
Zotu1647	0.325244	0.438248	R	NS vs S
Zotu1650	0.325244	0.438248	R	NS vs S
Zotu1651	0.325244	0.438248	R	NS vs S
Zotu1663	0.325244	0.438248	R	NS vs S
Zotu1673	0.325244	0.438248	R	NS vs S
Zotu1683	0.325244	0.438248	R	NS vs S
Zotu1688	0.325244	0.438248	R	NS vs S
Zotu1689	0.325244	0.438248	R	NS vs S
Zotu1694	0.325244	0.438248	R	NS vs S
Zotu1695	0.325244	0.438248	R	NS vs S
Zotu1709	0.325244	0.438248	R	NS vs S
Zotu1718	0.325244	0.438248	R	NS vs S
Zotu1739	0.325244	0.438248	R	NS vs S
Zotu1743	0.325244	0.438248	R	NS vs S
Zotu1744	0.325244	0.438248	R	NS vs S
Zotu1765	0.325244	0.438248	R	NS vs S
Zotu1770	0.325244	0.438248	R	NS vs S
Zotu1771	0.325244	0.438248	R	NS vs S
Zotu1774	0.325244	0.438248	R	NS vs S
Zotu1784	0.325244	0.438248	R	NS vs S
Zotu1790	0.325244	0.438248	R	NS vs S
Zotu1793	0.325244	0.438248	R	NS vs S
Zotu1812	0.325244	0.438248	R	NS vs S
Zotu1832	0.325244	0.438248	R	NS vs S
Zotu1837	0.325244	0.438248	R	NS vs S
Zotu1842	0.325244	0.438248	R	NS vs S
Zotu1843	0.325244	0.438248	R	NS vs S
Zotu1848	0.325244	0.438248	R	NS vs S
Zotu1855	0.325244	0.438248	R	NS vs S
Zotu1859	0.325244	0.438248	R	NS vs S
Zotu1860	0.325244	0.438248	R	NS vs S
Zotu1863	0.325244	0.438248	R	NS vs S
Zotu1867	0.325244	0.438248	R	NS vs S
Zotu1871	0.325244	0.438248	R	NS vs S
Zotu1875	0.325244	0.438248	R	NS vs S
Zotu1878	0.325244	0.438248	R	NS vs S
Zotu1885	0.325244	0.438248	R	NS vs S
Zotu1894	0.325244	0.438248	R	NS vs S
Zotu1897	0.325244	0.438248	R	NS vs S
Zotu1899	0.325244	0.438248	R	NS vs S
Zotu1902	0.325244	0.438248	R	NS vs S
Zotu1910	0.325244	0.438248	R	NS vs S
Zotu1912	0.325244	0.438248	R	NS vs S
Zotu1919	0.325244	0.438248	R	NS vs S
Zotu1922	0.325244	0.438248	R	NS vs S
Zotu1923	0.325244	0.438248	R	NS vs S
Zotu1937	0.325244	0.438248	R	NS vs S
Zotu1943	0.325244	0.438248	R	NS vs S
Zotu1945	0.325244	0.438248	R	NS vs S
Zotu1951	0.325244	0.438248	R	NS vs S
Zotu1973	0.325244	0.438248	R	NS vs S
Zotu1979	0.325244	0.438248	R	NS vs S
Zotu1983	0.325244	0.438248	R	NS vs S
Zotu1986	0.325244	0.438248	R	NS vs S
Zotu1993	0.325244	0.438248	R	NS vs S
Zotu2000	0.325244	0.438248	R	NS vs S
Zotu2006	0.325244	0.438248	R	NS vs S
Zotu2007	0.325244	0.438248	R	NS vs S
Zotu2018	0.325244	0.438248	R	NS vs S
Zotu2026	0.325244	0.438248	R	NS vs S
Zotu2027	0.325244	0.438248	R	NS vs S
Zotu2039	0.325244	0.438248	R	NS vs S
Zotu2046	0.325244	0.438248	R	NS vs S
Zotu2047	0.325244	0.438248	R	NS vs S
Zotu2049	0.325244	0.438248	R	NS vs S
Zotu2056	0.325244	0.438248	R	NS vs S
Zotu2061	0.325244	0.438248	R	NS vs S
Zotu2064	0.325244	0.438248	R	NS vs S
Zotu2067	0.325244	0.438248	R	NS vs S
Zotu2076	0.325244	0.438248	R	NS vs S
Zotu2094	0.325244	0.438248	R	NS vs S
Zotu2096	0.325244	0.438248	R	NS vs S
Zotu2103	0.325244	0.438248	R	NS vs S
Zotu2118	0.325244	0.438248	R	NS vs S
Zotu2140	0.325244	0.438248	R	NS vs S
Zotu2148	0.325244	0.438248	R	NS vs S
Zotu2149	0.325244	0.438248	R	NS vs S
Zotu2154	0.325244	0.438248	R	NS vs S
Zotu2155	0.325244	0.438248	R	NS vs S
Zotu2172	0.325244	0.438248	R	NS vs S
Zotu2177	0.325244	0.438248	R	NS vs S
Zotu2178	0.325244	0.438248	R	NS vs S
Zotu2183	0.325244	0.438248	R	NS vs S
Zotu2193	0.325244	0.438248	R	NS vs S
Zotu2200	0.325244	0.438248	R	NS vs S
Zotu2204	0.325244	0.438248	R	NS vs S
Zotu2207	0.325244	0.438248	R	NS vs S
Zotu2211	0.325244	0.438248	R	NS vs S
Zotu2214	0.325244	0.438248	R	NS vs S
Zotu2215	0.325244	0.438248	R	NS vs S
Zotu2222	0.325244	0.438248	R	NS vs S
Zotu2228	0.325244	0.438248	R	NS vs S
Zotu2242	0.325244	0.438248	R	NS vs S
Zotu2251	0.325244	0.438248	R	NS vs S
Zotu2258	0.325244	0.438248	R	NS vs S
Zotu2263	0.325244	0.438248	R	NS vs S
Zotu2269	0.325244	0.438248	R	NS vs S
Zotu2271	0.325244	0.438248	R	NS vs S
Zotu2275	0.325244	0.438248	R	NS vs S
Zotu2277	0.325244	0.438248	R	NS vs S
Zotu2286	0.325244	0.438248	R	NS vs S
Zotu2296	0.325244	0.438248	R	NS vs S
Zotu2297	0.325244	0.438248	R	NS vs S
Zotu2298	0.325244	0.438248	R	NS vs S
Zotu2301	0.325244	0.438248	R	NS vs S
Zotu2305	0.325244	0.438248	R	NS vs S
Zotu2306	0.325244	0.438248	R	NS vs S
Zotu2309	0.325244	0.438248	R	NS vs S
Zotu2314	0.325244	0.438248	R	NS vs S
Zotu2317	0.325244	0.438248	R	NS vs S
Zotu2323	0.325244	0.438248	R	NS vs S
Zotu2330	0.325244	0.438248	R	NS vs S
Zotu2335	0.325244	0.438248	R	NS vs S
Zotu2336	0.325244	0.438248	R	NS vs S
Zotu2339	0.325244	0.438248	R	NS vs S
Zotu2344	0.325244	0.438248	R	NS vs S
Zotu2346	0.325244	0.438248	R	NS vs S
Zotu2350	0.325244	0.438248	R	NS vs S
Zotu2351	0.325244	0.438248	R	NS vs S
Zotu2354	0.325244	0.438248	R	NS vs S
Zotu2368	0.325244	0.438248	R	NS vs S
Zotu2373	0.325244	0.438248	R	NS vs S
Zotu2385	0.325244	0.438248	R	NS vs S
Zotu2386	0.325244	0.438248	R	NS vs S
Zotu2395	0.325244	0.438248	R	NS vs S
Zotu2397	0.325244	0.438248	R	NS vs S
Zotu2405	0.325244	0.438248	R	NS vs S
Zotu2425	0.325244	0.438248	R	NS vs S
Zotu2432	0.325244	0.438248	R	NS vs S
Zotu2437	0.325244	0.438248	R	NS vs S
Zotu2458	0.325244	0.438248	R	NS vs S
Zotu2477	0.325244	0.438248	R	NS vs S
Zotu2483	0.325244	0.438248	R	NS vs S
Zotu2484	0.325244	0.438248	R	NS vs S
Zotu2485	0.325244	0.438248	R	NS vs S
Zotu2494	0.325244	0.438248	R	NS vs S
Zotu2496	0.325244	0.438248	R	NS vs S
Zotu2513	0.325244	0.438248	R	NS vs S
Zotu2522	0.325244	0.438248	R	NS vs S
Zotu2525	0.325244	0.438248	R	NS vs S
Zotu2529	0.325244	0.438248	R	NS vs S
Zotu2538	0.325244	0.438248	R	NS vs S
Zotu2543	0.325244	0.438248	R	NS vs S
Zotu2563	0.325244	0.438248	R	NS vs S
Zotu2565	0.325244	0.438248	R	NS vs S
Zotu2582	0.325244	0.438248	R	NS vs S
Zotu2604	0.325244	0.438248	R	NS vs S
Zotu2612	0.325244	0.438248	R	NS vs S
Zotu2613	0.325244	0.438248	R	NS vs S
Zotu2614	0.325244	0.438248	R	NS vs S
Zotu2615	0.325244	0.438248	R	NS vs S
Zotu2616	0.325244	0.438248	R	NS vs S
Zotu2629	0.325244	0.438248	R	NS vs S
Zotu2642	0.325244	0.438248	R	NS vs S
Zotu2643	0.325244	0.438248	R	NS vs S
Zotu2644	0.325244	0.438248	R	NS vs S
Zotu2650	0.325244	0.438248	R	NS vs S
Zotu2662	0.325244	0.438248	R	NS vs S
Zotu2667	0.325244	0.438248	R	NS vs S
Zotu2673	0.325244	0.438248	R	NS vs S
Zotu2689	0.325244	0.438248	R	NS vs S
Zotu2703	0.325244	0.438248	R	NS vs S
Zotu2713	0.325244	0.438248	R	NS vs S
Zotu2716	0.325244	0.438248	R	NS vs S
Zotu2720	0.325244	0.438248	R	NS vs S
Zotu2733	0.325244	0.438248	R	NS vs S
Zotu2736	0.325244	0.438248	R	NS vs S
Zotu2746	0.325244	0.438248	R	NS vs S
Zotu2765	0.325244	0.438248	R	NS vs S
Zotu2770	0.325244	0.438248	R	NS vs S
Zotu2772	0.325244	0.438248	R	NS vs S
Zotu2774	0.325244	0.438248	R	NS vs S
Zotu2780	0.325244	0.438248	R	NS vs S
Zotu2802	0.325244	0.438248	R	NS vs S
Zotu2805	0.325244	0.438248	R	NS vs S
Zotu2807	0.325244	0.438248	R	NS vs S
Zotu2827	0.325244	0.438248	R	NS vs S
Zotu2837	0.325244	0.438248	R	NS vs S
Zotu2842	0.325244	0.438248	R	NS vs S
Zotu2843	0.325244	0.438248	R	NS vs S
Zotu2846	0.325244	0.438248	R	NS vs S
Zotu2849	0.325244	0.438248	R	NS vs S
Zotu2857	0.325244	0.438248	R	NS vs S
Zotu2863	0.325244	0.438248	R	NS vs S
Zotu2867	0.325244	0.438248	R	NS vs S
Zotu2873	0.325244	0.438248	R	NS vs S
Zotu2874	0.325244	0.438248	R	NS vs S
Zotu2876	0.325244	0.438248	R	NS vs S
Zotu2877	0.325244	0.438248	R	NS vs S
Zotu2882	0.325244	0.438248	R	NS vs S
Zotu2891	0.325244	0.438248	R	NS vs S
Zotu2898	0.325244	0.438248	R	NS vs S
Zotu2899	0.325244	0.438248	R	NS vs S
Zotu2902	0.325244	0.438248	R	NS vs S
Zotu2915	0.325244	0.438248	R	NS vs S
Zotu2925	0.325244	0.438248	R	NS vs S
Zotu2935	0.325244	0.438248	R	NS vs S
Zotu2938	0.325244	0.438248	R	NS vs S
Zotu2944	0.325244	0.438248	R	NS vs S
Zotu2949	0.325244	0.438248	R	NS vs S
Zotu2953	0.325244	0.438248	R	NS vs S
Zotu2955	0.325244	0.438248	R	NS vs S
Zotu2962	0.325244	0.438248	R	NS vs S
Zotu2977	0.325244	0.438248	R	NS vs S
Zotu2978	0.325244	0.438248	R	NS vs S
Zotu2983	0.325244	0.438248	R	NS vs S
Zotu2992	0.325244	0.438248	R	NS vs S
Zotu2996	0.325244	0.438248	R	NS vs S
Zotu3005	0.325244	0.438248	R	NS vs S
Zotu3006	0.325244	0.438248	R	NS vs S
Zotu3028	0.325244	0.438248	R	NS vs S
Zotu3038	0.325244	0.438248	R	NS vs S
Zotu3040	0.325244	0.438248	R	NS vs S
Zotu3056	0.325244	0.438248	R	NS vs S
Zotu3059	0.325244	0.438248	R	NS vs S
Zotu3074	0.325244	0.438248	R	NS vs S
Zotu3075	0.325244	0.438248	R	NS vs S
Zotu3078	0.325244	0.438248	R	NS vs S
Zotu3079	0.325244	0.438248	R	NS vs S
Zotu3086	0.325244	0.438248	R	NS vs S
Zotu3098	0.325244	0.438248	R	NS vs S
Zotu3100	0.325244	0.438248	R	NS vs S
Zotu3102	0.325244	0.438248	R	NS vs S
Zotu3108	0.325244	0.438248	R	NS vs S
Zotu3110	0.325244	0.438248	R	NS vs S
Zotu3114	0.325244	0.438248	R	NS vs S
Zotu3115	0.325244	0.438248	R	NS vs S
Zotu3117	0.325244	0.438248	R	NS vs S
Zotu3132	0.325244	0.438248	R	NS vs S
Zotu3139	0.325244	0.438248	R	NS vs S
Zotu3143	0.325244	0.438248	R	NS vs S
Zotu3145	0.325244	0.438248	R	NS vs S
Zotu3161	0.325244	0.438248	R	NS vs S
Zotu3162	0.325244	0.438248	R	NS vs S
Zotu3170	0.325244	0.438248	R	NS vs S
Zotu3173	0.325244	0.438248	R	NS vs S
Zotu3188	0.325244	0.438248	R	NS vs S
Zotu3189	0.325244	0.438248	R	NS vs S
Zotu3203	0.325244	0.438248	R	NS vs S
Zotu3209	0.325244	0.438248	R	NS vs S
Zotu3213	0.325244	0.438248	R	NS vs S
Zotu3223	0.325244	0.438248	R	NS vs S
Zotu3245	0.325244	0.438248	R	NS vs S
Zotu3248	0.325244	0.438248	R	NS vs S
Zotu3272	0.325244	0.438248	R	NS vs S
Zotu3278	0.325244	0.438248	R	NS vs S
Zotu3283	0.325244	0.438248	R	NS vs S
Zotu3292	0.325244	0.438248	R	NS vs S
Zotu3299	0.325244	0.438248	R	NS vs S
Zotu3301	0.325244	0.438248	R	NS vs S
Zotu3305	0.325244	0.438248	R	NS vs S
Zotu3309	0.325244	0.438248	R	NS vs S
Zotu3314	0.325244	0.438248	R	NS vs S
Zotu3316	0.325244	0.438248	R	NS vs S
Zotu3321	0.325244	0.438248	R	NS vs S
Zotu3322	0.325244	0.438248	R	NS vs S
Zotu3326	0.325244	0.438248	R	NS vs S
Zotu3336	0.325244	0.438248	R	NS vs S
Zotu3342	0.325244	0.438248	R	NS vs S
Zotu3353	0.325244	0.438248	R	NS vs S
Zotu3355	0.325244	0.438248	R	NS vs S
Zotu3376	0.325244	0.438248	R	NS vs S
Zotu3379	0.325244	0.438248	R	NS vs S
Zotu3396	0.325244	0.438248	R	NS vs S
Zotu3401	0.325244	0.438248	R	NS vs S
Zotu3418	0.325244	0.438248	R	NS vs S
Zotu3420	0.325244	0.438248	R	NS vs S
Zotu3422	0.325244	0.438248	R	NS vs S
Zotu3425	0.325244	0.438248	R	NS vs S
Zotu3429	0.325244	0.438248	R	NS vs S
Zotu3434	0.325244	0.438248	R	NS vs S
Zotu3440	0.325244	0.438248	R	NS vs S
Zotu3441	0.325244	0.438248	R	NS vs S
Zotu3451	0.325244	0.438248	R	NS vs S
Zotu3465	0.325244	0.438248	R	NS vs S
Zotu3485	0.325244	0.438248	R	NS vs S
Zotu3515	0.325244	0.438248	R	NS vs S
Zotu3533	0.325244	0.438248	R	NS vs S
Zotu3540	0.325244	0.438248	R	NS vs S
Zotu3544	0.325244	0.438248	R	NS vs S
Zotu3556	0.325244	0.438248	R	NS vs S
Zotu3559	0.325244	0.438248	R	NS vs S
Zotu3560	0.325244	0.438248	R	NS vs S
Zotu3581	0.325244	0.438248	R	NS vs S
Zotu3602	0.325244	0.438248	R	NS vs S
Zotu3608	0.325244	0.438248	R	NS vs S
Zotu3610	0.325244	0.438248	R	NS vs S
Zotu3616	0.325244	0.438248	R	NS vs S
Zotu3622	0.325244	0.438248	R	NS vs S
Zotu3625	0.325244	0.438248	R	NS vs S
Zotu3633	0.325244	0.438248	R	NS vs S
Zotu3650	0.325244	0.438248	R	NS vs S
Zotu3651	0.325244	0.438248	R	NS vs S
Zotu3664	0.325244	0.438248	R	NS vs S
Zotu3665	0.325244	0.438248	R	NS vs S
Zotu3678	0.325244	0.438248	R	NS vs S
Zotu3697	0.325244	0.438248	R	NS vs S
Zotu3704	0.325244	0.438248	R	NS vs S
Zotu3707	0.325244	0.438248	R	NS vs S
Zotu3708	0.325244	0.438248	R	NS vs S
Zotu3727	0.325244	0.438248	R	NS vs S
Zotu3741	0.325244	0.438248	R	NS vs S
Zotu3743	0.325244	0.438248	R	NS vs S
Zotu3745	0.325244	0.438248	R	NS vs S
Zotu3751	0.325244	0.438248	R	NS vs S
Zotu3752	0.325244	0.438248	R	NS vs S
Zotu3766	0.325244	0.438248	R	NS vs S
Zotu3774	0.325244	0.438248	R	NS vs S
Zotu3789	0.325244	0.438248	R	NS vs S
Zotu3790	0.325244	0.438248	R	NS vs S
Zotu3800	0.325244	0.438248	R	NS vs S
Zotu3807	0.325244	0.438248	R	NS vs S
Zotu3811	0.325244	0.438248	R	NS vs S
Zotu3814	0.325244	0.438248	R	NS vs S
Zotu3816	0.325244	0.438248	R	NS vs S
Zotu3821	0.325244	0.438248	R	NS vs S
Zotu3823	0.325244	0.438248	R	NS vs S
Zotu3840	0.325244	0.438248	R	NS vs S
Zotu3846	0.325244	0.438248	R	NS vs S
Zotu3848	0.325244	0.438248	R	NS vs S
Zotu3849	0.325244	0.438248	R	NS vs S
Zotu3850	0.325244	0.438248	R	NS vs S
Zotu3852	0.325244	0.438248	R	NS vs S
Zotu3864	0.325244	0.438248	R	NS vs S
Zotu3871	0.325244	0.438248	R	NS vs S
Zotu3877	0.325244	0.438248	R	NS vs S
Zotu3878	0.325244	0.438248	R	NS vs S
Zotu3879	0.325244	0.438248	R	NS vs S
Zotu3880	0.325244	0.438248	R	NS vs S
Zotu3883	0.325244	0.438248	R	NS vs S
Zotu3888	0.325244	0.438248	R	NS vs S
Zotu3889	0.325244	0.438248	R	NS vs S
Zotu3896	0.325244	0.438248	R	NS vs S
Zotu3909	0.325244	0.438248	R	NS vs S
Zotu3936	0.325244	0.438248	R	NS vs S
Zotu3941	0.325244	0.438248	R	NS vs S
Zotu3948	0.325244	0.438248	R	NS vs S
Zotu3952	0.325244	0.438248	R	NS vs S
Zotu3954	0.325244	0.438248	R	NS vs S
Zotu3961	0.325244	0.438248	R	NS vs S
Zotu3972	0.325244	0.438248	R	NS vs S
Zotu3981	0.325244	0.438248	R	NS vs S
Zotu3983	0.325244	0.438248	R	NS vs S
Zotu3994	0.325244	0.438248	R	NS vs S
Zotu4009	0.325244	0.438248	R	NS vs S
Zotu4019	0.325244	0.438248	R	NS vs S
Zotu4020	0.325244	0.438248	R	NS vs S
Zotu4028	0.325244	0.438248	R	NS vs S
Zotu4034	0.325244	0.438248	R	NS vs S
Zotu4040	0.325244	0.438248	R	NS vs S
Zotu4044	0.325244	0.438248	R	NS vs S
Zotu4057	0.325244	0.438248	R	NS vs S
Zotu4059	0.325244	0.438248	R	NS vs S
Zotu4062	0.325244	0.438248	R	NS vs S
Zotu4076	0.325244	0.438248	R	NS vs S
Zotu4085	0.325244	0.438248	R	NS vs S
Zotu4086	0.325244	0.438248	R	NS vs S
Zotu4110	0.325244	0.438248	R	NS vs S
Zotu4114	0.325244	0.438248	R	NS vs S
Zotu4124	0.325244	0.438248	R	NS vs S
Zotu4125	0.325244	0.438248	R	NS vs S
Zotu4126	0.325244	0.438248	R	NS vs S
Zotu4130	0.325244	0.438248	R	NS vs S
Zotu4136	0.325244	0.438248	R	NS vs S
Zotu4154	0.325244	0.438248	R	NS vs S
Zotu4162	0.325244	0.438248	R	NS vs S
Zotu4171	0.325244	0.438248	R	NS vs S
Zotu4173	0.325244	0.438248	R	NS vs S
Zotu4178	0.325244	0.438248	R	NS vs S
Zotu4201	0.325244	0.438248	R	NS vs S
Zotu4209	0.325244	0.438248	R	NS vs S
Zotu4225	0.325244	0.438248	R	NS vs S
Zotu4240	0.325244	0.438248	R	NS vs S
Zotu4249	0.325244	0.438248	R	NS vs S
Zotu4253	0.325244	0.438248	R	NS vs S
Zotu4257	0.325244	0.438248	R	NS vs S
Zotu4261	0.325244	0.438248	R	NS vs S
Zotu4262	0.325244	0.438248	R	NS vs S
Zotu4264	0.325244	0.438248	R	NS vs S
Zotu4279	0.325244	0.438248	R	NS vs S
Zotu4283	0.325244	0.438248	R	NS vs S
Zotu4284	0.325244	0.438248	R	NS vs S
Zotu4290	0.325244	0.438248	R	NS vs S
Zotu4307	0.325244	0.438248	R	NS vs S
Zotu4310	0.325244	0.438248	R	NS vs S
Zotu4333	0.325244	0.438248	R	NS vs S
Zotu4350	0.325244	0.438248	R	NS vs S
Zotu4356	0.325244	0.438248	R	NS vs S
Zotu4357	0.325244	0.438248	R	NS vs S
Zotu4371	0.325244	0.438248	R	NS vs S
Zotu4381	0.325244	0.438248	R	NS vs S
Zotu4388	0.325244	0.438248	R	NS vs S
Zotu4389	0.325244	0.438248	R	NS vs S
Zotu4396	0.325244	0.438248	R	NS vs S
Zotu4402	0.325244	0.438248	R	NS vs S
Zotu4430	0.325244	0.438248	R	NS vs S
Zotu4437	0.325244	0.438248	R	NS vs S
Zotu4448	0.325244	0.438248	R	NS vs S
Zotu4461	0.325244	0.438248	R	NS vs S
Zotu4463	0.325244	0.438248	R	NS vs S
Zotu4476	0.325244	0.438248	R	NS vs S
Zotu4487	0.325244	0.438248	R	NS vs S
Zotu4493	0.325244	0.438248	R	NS vs S
Zotu4497	0.325244	0.438248	R	NS vs S
Zotu4505	0.325244	0.438248	R	NS vs S
Zotu4506	0.325244	0.438248	R	NS vs S
Zotu4507	0.325244	0.438248	R	NS vs S
Zotu4508	0.325244	0.438248	R	NS vs S
Zotu4509	0.325244	0.438248	R	NS vs S
Zotu4514	0.325244	0.438248	R	NS vs S
Zotu4522	0.325244	0.438248	R	NS vs S
Zotu4523	0.325244	0.438248	R	NS vs S
Zotu4529	0.325244	0.438248	R	NS vs S
Zotu4530	0.325244	0.438248	R	NS vs S
Zotu4543	0.325244	0.438248	R	NS vs S
Zotu4547	0.325244	0.438248	R	NS vs S
Zotu4554	0.325244	0.438248	R	NS vs S
Zotu4578	0.325244	0.438248	R	NS vs S
Zotu4594	0.325244	0.438248	R	NS vs S
Zotu4632	0.325244	0.438248	R	NS vs S
Zotu4637	0.325244	0.438248	R	NS vs S
Zotu4638	0.325244	0.438248	R	NS vs S
Zotu4649	0.325244	0.438248	R	NS vs S
Zotu4661	0.325244	0.438248	R	NS vs S
Zotu4671	0.325244	0.438248	R	NS vs S
Zotu4675	0.325244	0.438248	R	NS vs S
Zotu4676	0.325244	0.438248	R	NS vs S
Zotu4685	0.325244	0.438248	R	NS vs S
Zotu4711	0.325244	0.438248	R	NS vs S
Zotu4737	0.325244	0.438248	R	NS vs S
Zotu4741	0.325244	0.438248	R	NS vs S
Zotu4743	0.325244	0.438248	R	NS vs S
Zotu4747	0.325244	0.438248	R	NS vs S
Zotu4748	0.325244	0.438248	R	NS vs S
Zotu4749	0.325244	0.438248	R	NS vs S
Zotu4750	0.325244	0.438248	R	NS vs S
Zotu4751	0.325244	0.438248	R	NS vs S
Zotu4752	0.325244	0.438248	R	NS vs S
Zotu4753	0.325244	0.438248	R	NS vs S
Zotu4755	0.325244	0.438248	R	NS vs S
Zotu4762	0.325244	0.438248	R	NS vs S
Zotu4766	0.325244	0.438248	R	NS vs S
Zotu4774	0.325244	0.438248	R	NS vs S
Zotu4778	0.325244	0.438248	R	NS vs S
Zotu4780	0.325244	0.438248	R	NS vs S
Zotu4781	0.325244	0.438248	R	NS vs S
Zotu4794	0.325244	0.438248	R	NS vs S
Zotu4806	0.325244	0.438248	R	NS vs S
Zotu4807	0.325244	0.438248	R	NS vs S
Zotu4815	0.325244	0.438248	R	NS vs S
Zotu4825	0.325244	0.438248	R	NS vs S
Zotu4832	0.325244	0.438248	R	NS vs S
Zotu4840	0.325244	0.438248	R	NS vs S
Zotu4848	0.325244	0.438248	R	NS vs S
Zotu4850	0.325244	0.438248	R	NS vs S
Zotu4869	0.325244	0.438248	R	NS vs S
Zotu4870	0.325244	0.438248	R	NS vs S
Zotu4874	0.325244	0.438248	R	NS vs S
Zotu4875	0.325244	0.438248	R	NS vs S
Zotu4881	0.325244	0.438248	R	NS vs S
Zotu4886	0.325244	0.438248	R	NS vs S
Zotu4896	0.325244	0.438248	R	NS vs S
Zotu4903	0.325244	0.438248	R	NS vs S
Zotu4912	0.325244	0.438248	R	NS vs S
Zotu4924	0.325244	0.438248	R	NS vs S
Zotu4928	0.325244	0.438248	R	NS vs S
Zotu4938	0.325244	0.438248	R	NS vs S
Zotu4952	0.325244	0.438248	R	NS vs S
Zotu4956	0.325244	0.438248	R	NS vs S
Zotu4978	0.325244	0.438248	R	NS vs S
Zotu4993	0.325244	0.438248	R	NS vs S
Zotu5029	0.325244	0.438248	R	NS vs S
Zotu5031	0.325244	0.438248	R	NS vs S
Zotu5032	0.325244	0.438248	R	NS vs S
Zotu5068	0.325244	0.438248	R	NS vs S
Zotu5075	0.325244	0.438248	R	NS vs S
Zotu5090	0.325244	0.438248	R	NS vs S
Zotu5098	0.325244	0.438248	R	NS vs S
Zotu5104	0.325244	0.438248	R	NS vs S
Zotu5108	0.325244	0.438248	R	NS vs S
Zotu5123	0.325244	0.438248	R	NS vs S
Zotu5125	0.325244	0.438248	R	NS vs S
Zotu5126	0.325244	0.438248	R	NS vs S
Zotu5143	0.325244	0.438248	R	NS vs S
Zotu5146	0.325244	0.438248	R	NS vs S
Zotu5151	0.325244	0.438248	R	NS vs S
Zotu5160	0.325244	0.438248	R	NS vs S
Zotu5166	0.325244	0.438248	R	NS vs S
Zotu5173	0.325244	0.438248	R	NS vs S
Zotu5175	0.325244	0.438248	R	NS vs S
Zotu5178	0.325244	0.438248	R	NS vs S
Zotu5181	0.325244	0.438248	R	NS vs S
Zotu5199	0.325244	0.438248	R	NS vs S
Zotu5204	0.325244	0.438248	R	NS vs S
Zotu5214	0.325244	0.438248	R	NS vs S
Zotu5217	0.325244	0.438248	R	NS vs S
Zotu5218	0.325244	0.438248	R	NS vs S
Zotu5238	0.325244	0.438248	R	NS vs S
Zotu5246	0.325244	0.438248	R	NS vs S
Zotu5265	0.325244	0.438248	R	NS vs S
Zotu5268	0.325244	0.438248	R	NS vs S
Zotu5279	0.325244	0.438248	R	NS vs S
Zotu5293	0.325244	0.438248	R	NS vs S
Zotu5298	0.325244	0.438248	R	NS vs S
Zotu5309	0.325244	0.438248	R	NS vs S
Zotu5311	0.325244	0.438248	R	NS vs S
Zotu5329	0.325244	0.438248	R	NS vs S
Zotu5331	0.325244	0.438248	R	NS vs S
Zotu5336	0.325244	0.438248	R	NS vs S
Zotu5337	0.325244	0.438248	R	NS vs S
Zotu5343	0.325244	0.438248	R	NS vs S
Zotu5355	0.325244	0.438248	R	NS vs S
Zotu5391	0.325244	0.438248	R	NS vs S
Zotu5433	0.325244	0.438248	R	NS vs S
Zotu5436	0.325244	0.438248	R	NS vs S
Zotu5438	0.325244	0.438248	R	NS vs S
Zotu5445	0.325244	0.438248	R	NS vs S
Zotu5453	0.325244	0.438248	R	NS vs S
Zotu5468	0.325244	0.438248	R	NS vs S
Zotu5484	0.325244	0.438248	R	NS vs S
Zotu5506	0.325244	0.438248	R	NS vs S
Zotu5512	0.325244	0.438248	R	NS vs S
Zotu5513	0.325244	0.438248	R	NS vs S
Zotu5514	0.325244	0.438248	R	NS vs S
Zotu5525	0.325244	0.438248	R	NS vs S
Zotu5542	0.325244	0.438248	R	NS vs S
Zotu5555	0.325244	0.438248	R	NS vs S
Zotu5558	0.325244	0.438248	R	NS vs S
Zotu5559	0.325244	0.438248	R	NS vs S
Zotu5562	0.325244	0.438248	R	NS vs S
Zotu5567	0.325244	0.438248	R	NS vs S
Zotu5568	0.325244	0.438248	R	NS vs S
Zotu5590	0.325244	0.438248	R	NS vs S
Zotu5598	0.325244	0.438248	R	NS vs S
Zotu5601	0.325244	0.438248	R	NS vs S
Zotu5602	0.325244	0.438248	R	NS vs S
Zotu5613	0.325244	0.438248	R	NS vs S
Zotu5624	0.325244	0.438248	R	NS vs S
Zotu5629	0.325244	0.438248	R	NS vs S
Zotu5632	0.325244	0.438248	R	NS vs S
Zotu5636	0.325244	0.438248	R	NS vs S
Zotu5648	0.325244	0.438248	R	NS vs S
Zotu5650	0.325244	0.438248	R	NS vs S
Zotu5668	0.325244	0.438248	R	NS vs S
Zotu5671	0.325244	0.438248	R	NS vs S
Zotu5685	0.325244	0.438248	R	NS vs S
Zotu5702	0.325244	0.438248	R	NS vs S
Zotu5703	0.325244	0.438248	R	NS vs S
Zotu5707	0.325244	0.438248	R	NS vs S
Zotu5716	0.325244	0.438248	R	NS vs S
Zotu5736	0.325244	0.438248	R	NS vs S
Zotu5737	0.325244	0.438248	R	NS vs S
Zotu5740	0.325244	0.438248	R	NS vs S
Zotu5743	0.325244	0.438248	R	NS vs S
Zotu5749	0.325244	0.438248	R	NS vs S
Zotu5765	0.325244	0.438248	R	NS vs S
Zotu5791	0.325244	0.438248	R	NS vs S
Zotu5803	0.325244	0.438248	R	NS vs S
Zotu5806	0.325244	0.438248	R	NS vs S
Zotu5816	0.325244	0.438248	R	NS vs S
Zotu5830	0.325244	0.438248	R	NS vs S
Zotu5838	0.325244	0.438248	R	NS vs S
Zotu5862	0.325244	0.438248	R	NS vs S
Zotu5866	0.325244	0.438248	R	NS vs S
Zotu5867	0.325244	0.438248	R	NS vs S
Zotu5869	0.325244	0.438248	R	NS vs S
Zotu5873	0.325244	0.438248	R	NS vs S
Zotu5902	0.325244	0.438248	R	NS vs S
Zotu5904	0.325244	0.438248	R	NS vs S
Zotu5907	0.325244	0.438248	R	NS vs S
Zotu5930	0.325244	0.438248	R	NS vs S
Zotu5950	0.325244	0.438248	R	NS vs S
Zotu5968	0.325244	0.438248	R	NS vs S
Zotu5969	0.325244	0.438248	R	NS vs S
Zotu5971	0.325244	0.438248	R	NS vs S
Zotu5974	0.325244	0.438248	R	NS vs S
Zotu6002	0.325244	0.438248	R	NS vs S
Zotu6006	0.325244	0.438248	R	NS vs S
Zotu6013	0.325244	0.438248	R	NS vs S
Zotu6027	0.325244	0.438248	R	NS vs S
Zotu6031	0.325244	0.438248	R	NS vs S
Zotu6040	0.325244	0.438248	R	NS vs S
Zotu6060	0.325244	0.438248	R	NS vs S
Zotu6062	0.325244	0.438248	R	NS vs S
Zotu6063	0.325244	0.438248	R	NS vs S
Zotu6082	0.325244	0.438248	R	NS vs S
Zotu6096	0.325244	0.438248	R	NS vs S
Zotu6109	0.325244	0.438248	R	NS vs S
Zotu6116	0.325244	0.438248	R	NS vs S
Zotu6132	0.325244	0.438248	R	NS vs S
Zotu6148	0.325244	0.438248	R	NS vs S
Zotu6170	0.325244	0.438248	R	NS vs S
Zotu6172	0.325244	0.438248	R	NS vs S
Zotu6177	0.325244	0.438248	R	NS vs S
Zotu6188	0.325244	0.438248	R	NS vs S
Zotu6192	0.325244	0.438248	R	NS vs S
Zotu6198	0.325244	0.438248	R	NS vs S
Zotu6205	0.325244	0.438248	R	NS vs S
Zotu6209	0.325244	0.438248	R	NS vs S
Zotu6215	0.325244	0.438248	R	NS vs S
Zotu6224	0.325244	0.438248	R	NS vs S
Zotu6254	0.325244	0.438248	R	NS vs S
Zotu6265	0.325244	0.438248	R	NS vs S
Zotu6268	0.325244	0.438248	R	NS vs S
Zotu6276	0.325244	0.438248	R	NS vs S
Zotu6278	0.325244	0.438248	R	NS vs S
Zotu6279	0.325244	0.438248	R	NS vs S
Zotu6280	0.325244	0.438248	R	NS vs S
Zotu6307	0.325244	0.438248	R	NS vs S
Zotu6315	0.325244	0.438248	R	NS vs S
Zotu6343	0.325244	0.438248	R	NS vs S
Zotu6347	0.325244	0.438248	R	NS vs S
Zotu6350	0.325244	0.438248	R	NS vs S
Zotu6351	0.325244	0.438248	R	NS vs S
Zotu6377	0.325244	0.438248	R	NS vs S
Zotu6379	0.325244	0.438248	R	NS vs S
Zotu6383	0.325244	0.438248	R	NS vs S
Zotu6414	0.325244	0.438248	R	NS vs S
Zotu6421	0.325244	0.438248	R	NS vs S
Zotu6423	0.325244	0.438248	R	NS vs S
Zotu6447	0.325244	0.438248	R	NS vs S
Zotu6486	0.325244	0.438248	R	NS vs S
Zotu6489	0.325244	0.438248	R	NS vs S
Zotu6494	0.325244	0.438248	R	NS vs S
Zotu6527	0.325244	0.438248	R	NS vs S
Zotu6537	0.325244	0.438248	R	NS vs S
Zotu6566	0.325244	0.438248	R	NS vs S
Zotu6567	0.325244	0.438248	R	NS vs S
Zotu6571	0.325244	0.438248	R	NS vs S
Zotu6579	0.325244	0.438248	R	NS vs S
Zotu6581	0.325244	0.438248	R	NS vs S
Zotu6583	0.325244	0.438248	R	NS vs S
Zotu6585	0.325244	0.438248	R	NS vs S
Zotu6587	0.325244	0.438248	R	NS vs S
Zotu6624	0.325244	0.438248	R	NS vs S
Zotu6638	0.325244	0.438248	R	NS vs S
Zotu6652	0.325244	0.438248	R	NS vs S
Zotu6677	0.325244	0.438248	R	NS vs S
Zotu6686	0.325244	0.438248	R	NS vs S
Zotu6694	0.325244	0.438248	R	NS vs S
Zotu6708	0.325244	0.438248	R	NS vs S
Zotu6711	0.325244	0.438248	R	NS vs S
Zotu6714	0.325244	0.438248	R	NS vs S
Zotu6721	0.325244	0.438248	R	NS vs S
Zotu6730	0.325244	0.438248	R	NS vs S
Zotu6738	0.325244	0.438248	R	NS vs S
Zotu6739	0.325244	0.438248	R	NS vs S
Zotu6740	0.325244	0.438248	R	NS vs S
Zotu6746	0.325244	0.438248	R	NS vs S
Zotu6748	0.325244	0.438248	R	NS vs S
Zotu6749	0.325244	0.438248	R	NS vs S
Zotu6796	0.325244	0.438248	R	NS vs S
Zotu6805	0.325244	0.438248	R	NS vs S
Zotu6807	0.325244	0.438248	R	NS vs S
Zotu6822	0.325244	0.438248	R	NS vs S
Zotu6830	0.325244	0.438248	R	NS vs S
Zotu6832	0.325244	0.438248	R	NS vs S
Zotu6836	0.325244	0.438248	R	NS vs S
Zotu6845	0.325244	0.438248	R	NS vs S
Zotu6860	0.325244	0.438248	R	NS vs S
Zotu6893	0.325244	0.438248	R	NS vs S
Zotu6907	0.325244	0.438248	R	NS vs S
Zotu6921	0.325244	0.438248	R	NS vs S
Zotu6928	0.325244	0.438248	R	NS vs S
Zotu6932	0.325244	0.438248	R	NS vs S
Zotu6946	0.325244	0.438248	R	NS vs S
Zotu6971	0.325244	0.438248	R	NS vs S
Zotu6986	0.325244	0.438248	R	NS vs S
Zotu6988	0.325244	0.438248	R	NS vs S
Zotu6994	0.325244	0.438248	R	NS vs S
Zotu6998	0.325244	0.438248	R	NS vs S
Zotu6999	0.325244	0.438248	R	NS vs S
Zotu7006	0.325244	0.438248	R	NS vs S
Zotu7012	0.325244	0.438248	R	NS vs S
Zotu7020	0.325244	0.438248	R	NS vs S
Zotu7024	0.325244	0.438248	R	NS vs S
Zotu7036	0.325244	0.438248	R	NS vs S
Zotu7045	0.325244	0.438248	R	NS vs S
Zotu7053	0.325244	0.438248	R	NS vs S
Zotu7109	0.325244	0.438248	R	NS vs S
Zotu7134	0.325244	0.438248	R	NS vs S
Zotu7143	0.325244	0.438248	R	NS vs S
Zotu7155	0.325244	0.438248	R	NS vs S
Zotu7156	0.325244	0.438248	R	NS vs S
Zotu7157	0.325244	0.438248	R	NS vs S
Zotu7174	0.325244	0.438248	R	NS vs S
Zotu7210	0.325244	0.438248	R	NS vs S
Zotu7213	0.325244	0.438248	R	NS vs S
Zotu7238	0.325244	0.438248	R	NS vs S
Zotu7248	0.325244	0.438248	R	NS vs S
Zotu7262	0.325244	0.438248	R	NS vs S
Zotu7270	0.325244	0.438248	R	NS vs S
Zotu7294	0.325244	0.438248	R	NS vs S
Zotu7332	0.325244	0.438248	R	NS vs S
Zotu7353	0.325244	0.438248	R	NS vs S
Zotu7363	0.325244	0.438248	R	NS vs S
Zotu7369	0.325244	0.438248	R	NS vs S
Zotu7376	0.325244	0.438248	R	NS vs S
Zotu7384	0.325244	0.438248	R	NS vs S
Zotu7398	0.325244	0.438248	R	NS vs S
Zotu7400	0.325244	0.438248	R	NS vs S
Zotu7418	0.325244	0.438248	R	NS vs S
Zotu7420	0.325244	0.438248	R	NS vs S
Zotu7421	0.325244	0.438248	R	NS vs S
Zotu7441	0.325244	0.438248	R	NS vs S
Zotu7442	0.325244	0.438248	R	NS vs S
Zotu7444	0.325244	0.438248	R	NS vs S
Zotu7449	0.325244	0.438248	R	NS vs S
Zotu7462	0.325244	0.438248	R	NS vs S
Zotu7484	0.325244	0.438248	R	NS vs S
Zotu7549	0.325244	0.438248	R	NS vs S
Zotu7571	0.325244	0.438248	R	NS vs S
Zotu7584	0.325244	0.438248	R	NS vs S
Zotu7589	0.325244	0.438248	R	NS vs S
Zotu7591	0.325244	0.438248	R	NS vs S
Zotu7596	0.325244	0.438248	R	NS vs S
Zotu7597	0.325244	0.438248	R	NS vs S
Zotu7598	0.325244	0.438248	R	NS vs S
Zotu7608	0.325244	0.438248	R	NS vs S
Zotu7613	0.325244	0.438248	R	NS vs S
Zotu7617	0.325244	0.438248	R	NS vs S
Zotu7652	0.325244	0.438248	R	NS vs S
Zotu7657	0.325244	0.438248	R	NS vs S
Zotu7659	0.325244	0.438248	R	NS vs S
Zotu7661	0.325244	0.438248	R	NS vs S
Zotu7671	0.325244	0.438248	R	NS vs S
Zotu7687	0.325244	0.438248	R	NS vs S
Zotu7709	0.325244	0.438248	R	NS vs S
Zotu7720	0.325244	0.438248	R	NS vs S
Zotu7735	0.325244	0.438248	R	NS vs S
Zotu7772	0.325244	0.438248	R	NS vs S
Zotu7776	0.325244	0.438248	R	NS vs S
Zotu7798	0.325244	0.438248	R	NS vs S
Zotu7812	0.325244	0.438248	R	NS vs S
Zotu7813	0.325244	0.438248	R	NS vs S
Zotu7814	0.325244	0.438248	R	NS vs S
Zotu7823	0.325244	0.438248	R	NS vs S
Zotu7828	0.325244	0.438248	R	NS vs S
Zotu7831	0.325244	0.438248	R	NS vs S
Zotu7845	0.325244	0.438248	R	NS vs S
Zotu7854	0.325244	0.438248	R	NS vs S
Zotu7876	0.325244	0.438248	R	NS vs S
Zotu7964	0.325244	0.438248	R	NS vs S
Zotu7965	0.325244	0.438248	R	NS vs S
Zotu7966	0.325244	0.438248	R	NS vs S
Zotu7980	0.325244	0.438248	R	NS vs S
Zotu8000	0.325244	0.438248	R	NS vs S
Zotu8004	0.325244	0.438248	R	NS vs S
Zotu8019	0.325244	0.438248	R	NS vs S
Zotu8054	0.325244	0.438248	R	NS vs S
Zotu8071	0.325244	0.438248	R	NS vs S
Zotu8089	0.325244	0.438248	R	NS vs S
Zotu8092	0.325244	0.438248	R	NS vs S
Zotu8100	0.325244	0.438248	R	NS vs S
Zotu8106	0.325244	0.438248	R	NS vs S
Zotu8111	0.325244	0.438248	R	NS vs S
Zotu8118	0.325244	0.438248	R	NS vs S
Zotu8134	0.325244	0.438248	R	NS vs S
Zotu8139	0.325244	0.438248	R	NS vs S
Zotu8175	0.325244	0.438248	R	NS vs S
Zotu8180	0.325244	0.438248	R	NS vs S
Zotu8181	0.325244	0.438248	R	NS vs S
Zotu8182	0.325244	0.438248	R	NS vs S
Zotu8211	0.325244	0.438248	R	NS vs S
Zotu8224	0.325244	0.438248	R	NS vs S
Zotu8226	0.325244	0.438248	R	NS vs S
Zotu8255	0.325244	0.438248	R	NS vs S
Zotu8260	0.325244	0.438248	R	NS vs S
Zotu8286	0.325244	0.438248	R	NS vs S
Zotu8291	0.325244	0.438248	R	NS vs S
Zotu8292	0.325244	0.438248	R	NS vs S
Zotu8296	0.325244	0.438248	R	NS vs S
Zotu8299	0.325244	0.438248	R	NS vs S
Zotu8317	0.325244	0.438248	R	NS vs S
Zotu8328	0.325244	0.438248	R	NS vs S
Zotu8343	0.325244	0.438248	R	NS vs S
Zotu8372	0.325244	0.438248	R	NS vs S
Zotu8381	0.325244	0.438248	R	NS vs S
Zotu8386	0.325244	0.438248	R	NS vs S
Zotu8405	0.325244	0.438248	R	NS vs S
Zotu8407	0.325244	0.438248	R	NS vs S
Zotu8458	0.325244	0.438248	R	NS vs S
Zotu8486	0.325244	0.438248	R	NS vs S
Zotu8489	0.325244	0.438248	R	NS vs S
Zotu8498	0.325244	0.438248	R	NS vs S
Zotu8501	0.325244	0.438248	R	NS vs S
Zotu8504	0.325244	0.438248	R	NS vs S
Zotu8513	0.325244	0.438248	R	NS vs S
Zotu8516	0.325244	0.438248	R	NS vs S
Zotu8517	0.325244	0.438248	R	NS vs S
Zotu8522	0.325244	0.438248	R	NS vs S
Zotu8524	0.325244	0.438248	R	NS vs S
Zotu8525	0.325244	0.438248	R	NS vs S
Zotu8530	0.325244	0.438248	R	NS vs S
Zotu8531	0.325244	0.438248	R	NS vs S
Zotu8537	0.325244	0.438248	R	NS vs S
Zotu8540	0.325244	0.438248	R	NS vs S
Zotu8549	0.325244	0.438248	R	NS vs S
Zotu8561	0.325244	0.438248	R	NS vs S
Zotu8565	0.325244	0.438248	R	NS vs S
Zotu8568	0.325244	0.438248	R	NS vs S
Zotu8618	0.325244	0.438248	R	NS vs S
Zotu8645	0.325244	0.438248	R	NS vs S
Zotu8656	0.325244	0.438248	R	NS vs S
Zotu8671	0.325244	0.438248	R	NS vs S
Zotu8711	0.325244	0.438248	R	NS vs S
Zotu8783	0.325244	0.438248	R	NS vs S
Zotu8785	0.325244	0.438248	R	NS vs S
Zotu8788	0.325244	0.438248	R	NS vs S
Zotu8789	0.325244	0.438248	R	NS vs S
Zotu8798	0.325244	0.438248	R	NS vs S
Zotu8815	0.325244	0.438248	R	NS vs S
Zotu8849	0.325244	0.438248	R	NS vs S
Zotu8875	0.325244	0.438248	R	NS vs S
Zotu8876	0.325244	0.438248	R	NS vs S
Zotu8953	0.325244	0.438248	R	NS vs S
Zotu8964	0.325244	0.438248	R	NS vs S
Zotu8967	0.325244	0.438248	R	NS vs S
Zotu8972	0.325244	0.438248	R	NS vs S
Zotu8982	0.325244	0.438248	R	NS vs S
Zotu9005	0.325244	0.438248	R	NS vs S
Zotu9030	0.325244	0.438248	R	NS vs S
Zotu9032	0.325244	0.438248	R	NS vs S
Zotu9079	0.325244	0.438248	R	NS vs S
Zotu9083	0.325244	0.438248	R	NS vs S
Zotu9087	0.325244	0.438248	R	NS vs S
Zotu9091	0.325244	0.438248	R	NS vs S
Zotu9200	0.325244	0.438248	R	NS vs S
Zotu9212	0.325244	0.438248	R	NS vs S
Zotu9214	0.325244	0.438248	R	NS vs S
Zotu9228	0.325244	0.438248	R	NS vs S
Zotu9263	0.325244	0.438248	R	NS vs S
Zotu9269	0.325244	0.438248	R	NS vs S
Zotu9301	0.325244	0.438248	R	NS vs S
Zotu9326	0.325244	0.438248	R	NS vs S
Zotu9327	0.325244	0.438248	R	NS vs S
Zotu9340	0.325244	0.438248	R	NS vs S
Zotu9368	0.325244	0.438248	R	NS vs S
Zotu9424	0.325244	0.438248	R	NS vs S
Zotu9446	0.325244	0.438248	R	NS vs S
Zotu9452	0.325244	0.438248	R	NS vs S
Zotu9472	0.325244	0.438248	R	NS vs S
Zotu9473	0.325244	0.438248	R	NS vs S
Zotu9474	0.325244	0.438248	R	NS vs S
Zotu9494	0.325244	0.438248	R	NS vs S
Zotu9508	0.325244	0.438248	R	NS vs S
Zotu9509	0.325244	0.438248	R	NS vs S
Zotu9520	0.325244	0.438248	R	NS vs S
Zotu9539	0.325244	0.438248	R	NS vs S
Zotu9541	0.325244	0.438248	R	NS vs S
Zotu9589	0.325244	0.438248	R	NS vs S
Zotu9618	0.325244	0.438248	R	NS vs S
Zotu9637	0.325244	0.438248	R	NS vs S
Zotu9644	0.325244	0.438248	R	NS vs S
Zotu9645	0.325244	0.438248	R	NS vs S
Zotu9656	0.325244	0.438248	R	NS vs S
Zotu9660	0.325244	0.438248	R	NS vs S
Zotu9670	0.325244	0.438248	R	NS vs S
Zotu9687	0.325244	0.438248	R	NS vs S
Zotu9688	0.325244	0.438248	R	NS vs S
Zotu9692	0.325244	0.438248	R	NS vs S
Zotu9719	0.325244	0.438248	R	NS vs S
Zotu9720	0.325244	0.438248	R	NS vs S
Zotu9728	0.325244	0.438248	R	NS vs S
Zotu9734	0.325244	0.438248	R	NS vs S
Zotu9735	0.325244	0.438248	R	NS vs S
Zotu9736	0.325244	0.438248	R	NS vs S
Zotu9737	0.325244	0.438248	R	NS vs S
Zotu9740	0.325244	0.438248	R	NS vs S
Zotu9750	0.325244	0.438248	R	NS vs S
Zotu9756	0.325244	0.438248	R	NS vs S
Zotu9757	0.325244	0.438248	R	NS vs S
Zotu9765	0.325244	0.438248	R	NS vs S
Zotu9769	0.325244	0.438248	R	NS vs S
Zotu9794	0.325244	0.438248	R	NS vs S
Zotu9796	0.325244	0.438248	R	NS vs S
Zotu9815	0.325244	0.438248	R	NS vs S
Zotu9818	0.325244	0.438248	R	NS vs S
Zotu9819	0.325244	0.438248	R	NS vs S
Zotu9822	0.325244	0.438248	R	NS vs S
Zotu9823	0.325244	0.438248	R	NS vs S
Zotu9827	0.325244	0.438248	R	NS vs S
Zotu9843	0.325244	0.438248	R	NS vs S
Zotu9853	0.325244	0.438248	R	NS vs S
Zotu9855	0.325244	0.438248	R	NS vs S
Zotu9856	0.325244	0.438248	R	NS vs S
Zotu9872	0.325244	0.438248	R	NS vs S
Zotu9873	0.325244	0.438248	R	NS vs S
Zotu9881	0.325244	0.438248	R	NS vs S
Zotu9937	0.325244	0.438248	R	NS vs S
Zotu9940	0.325244	0.438248	R	NS vs S
Zotu9961	0.325244	0.438248	R	NS vs S
Zotu9970	0.325244	0.438248	R	NS vs S
Zotu9974	0.325244	0.438248	R	NS vs S
Zotu9994	0.325244	0.438248	R	NS vs S
Zotu9998	0.325244	0.438248	R	NS vs S
Zotu10010	0.325244	0.438248	R	NS vs S
Zotu10014	0.325244	0.438248	R	NS vs S
Zotu10015	0.325244	0.438248	R	NS vs S
Zotu10022	0.325244	0.438248	R	NS vs S
Zotu10025	0.325244	0.438248	R	NS vs S
Zotu10033	0.325244	0.438248	R	NS vs S
Zotu10054	0.325244	0.438248	R	NS vs S
Zotu10062	0.325244	0.438248	R	NS vs S
Zotu10067	0.325244	0.438248	R	NS vs S
Zotu10068	0.325244	0.438248	R	NS vs S
Zotu10071	0.325244	0.438248	R	NS vs S
Zotu10123	0.325244	0.438248	R	NS vs S
Zotu10131	0.325244	0.438248	R	NS vs S
Zotu10139	0.325244	0.438248	R	NS vs S
Zotu10157	0.325244	0.438248	R	NS vs S
Zotu10176	0.325244	0.438248	R	NS vs S
Zotu10232	0.325244	0.438248	R	NS vs S
Zotu10241	0.325244	0.438248	R	NS vs S
Zotu10246	0.325244	0.438248	R	NS vs S
Zotu10247	0.325244	0.438248	R	NS vs S
Zotu10249	0.325244	0.438248	R	NS vs S
Zotu10251	0.325244	0.438248	R	NS vs S
Zotu10261	0.325244	0.438248	R	NS vs S
Zotu10296	0.325244	0.438248	R	NS vs S
Zotu10308	0.325244	0.438248	R	NS vs S
Zotu10311	0.325244	0.438248	R	NS vs S
Zotu10319	0.325244	0.438248	R	NS vs S
Zotu10387	0.325244	0.438248	R	NS vs S
Zotu10410	0.325244	0.438248	R	NS vs S
Zotu10422	0.325244	0.438248	R	NS vs S
Zotu10429	0.325244	0.438248	R	NS vs S
Zotu10431	0.325244	0.438248	R	NS vs S
Zotu10460	0.325244	0.438248	R	NS vs S
Zotu10461	0.325244	0.438248	R	NS vs S
Zotu10490	0.325244	0.438248	R	NS vs S
Zotu10496	0.325244	0.438248	R	NS vs S
Zotu10497	0.325244	0.438248	R	NS vs S
Zotu10515	0.325244	0.438248	R	NS vs S
Zotu10523	0.325244	0.438248	R	NS vs S
Zotu10524	0.325244	0.438248	R	NS vs S
Zotu10537	0.325244	0.438248	R	NS vs S
Zotu10573	0.325244	0.438248	R	NS vs S
Zotu10576	0.325244	0.438248	R	NS vs S
Zotu10580	0.325244	0.438248	R	NS vs S
Zotu10582	0.325244	0.438248	R	NS vs S
Zotu10588	0.325244	0.438248	R	NS vs S
Zotu10620	0.325244	0.438248	R	NS vs S
Zotu10648	0.325244	0.438248	R	NS vs S
Zotu10664	0.325244	0.438248	R	NS vs S
Zotu10676	0.325244	0.438248	R	NS vs S
Zotu10677	0.325244	0.438248	R	NS vs S
Zotu10694	0.325244	0.438248	R	NS vs S
Zotu10703	0.325244	0.438248	R	NS vs S
Zotu10731	0.325244	0.438248	R	NS vs S
Zotu10764	0.325244	0.438248	R	NS vs S
Zotu10788	0.325244	0.438248	R	NS vs S
Zotu10806	0.325244	0.438248	R	NS vs S
Zotu10821	0.325244	0.438248	R	NS vs S
Zotu10822	0.325244	0.438248	R	NS vs S
Zotu10823	0.325244	0.438248	R	NS vs S
Zotu10825	0.325244	0.438248	R	NS vs S
Zotu10834	0.325244	0.438248	R	NS vs S
Zotu10849	0.325244	0.438248	R	NS vs S
Zotu10854	0.325244	0.438248	R	NS vs S
Zotu10856	0.325244	0.438248	R	NS vs S
Zotu10859	0.325244	0.438248	R	NS vs S
Zotu10882	0.325244	0.438248	R	NS vs S
Zotu10887	0.325244	0.438248	R	NS vs S
Zotu10890	0.325244	0.438248	R	NS vs S
Zotu10922	0.325244	0.438248	R	NS vs S
Zotu10935	0.325244	0.438248	R	NS vs S
Zotu10936	0.325244	0.438248	R	NS vs S
Zotu10962	0.325244	0.438248	R	NS vs S
Zotu10992	0.325244	0.438248	R	NS vs S
Zotu11001	0.325244	0.438248	R	NS vs S
Zotu11008	0.325244	0.438248	R	NS vs S
Zotu11009	0.325244	0.438248	R	NS vs S
Zotu11012	0.325244	0.438248	R	NS vs S
Zotu11054	0.325244	0.438248	R	NS vs S
Zotu11065	0.325244	0.438248	R	NS vs S
Zotu11094	0.325244	0.438248	R	NS vs S
Zotu11135	0.325244	0.438248	R	NS vs S
Zotu11203	0.325244	0.438248	R	NS vs S
Zotu11207	0.325244	0.438248	R	NS vs S
Zotu11211	0.325244	0.438248	R	NS vs S
Zotu11214	0.325244	0.438248	R	NS vs S
Zotu11217	0.325244	0.438248	R	NS vs S
Zotu11226	0.325244	0.438248	R	NS vs S
Zotu11234	0.325244	0.438248	R	NS vs S
Zotu11238	0.325244	0.438248	R	NS vs S
Zotu11248	0.325244	0.438248	R	NS vs S
Zotu11260	0.325244	0.438248	R	NS vs S
Zotu11265	0.325244	0.438248	R	NS vs S
Zotu11266	0.325244	0.438248	R	NS vs S
Zotu11273	0.325244	0.438248	R	NS vs S
Zotu11285	0.325244	0.438248	R	NS vs S
Zotu11297	0.325244	0.438248	R	NS vs S
Zotu11307	0.325244	0.438248	R	NS vs S
Zotu11308	0.325244	0.438248	R	NS vs S
Zotu11330	0.325244	0.438248	R	NS vs S
Zotu11363	0.325244	0.438248	R	NS vs S
Zotu11364	0.325244	0.438248	R	NS vs S
Zotu67	0.328735	0.438248	R	NS vs S
Zotu46	0.329237	0.438248	R	NS vs S
Zotu80	0.329237	0.438248	R	NS vs S
Zotu542	0.329237	0.438248	R	NS vs S
Zotu582	0.329237	0.438248	R	NS vs S
Zotu767	0.329237	0.438248	R	NS vs S
Zotu801	0.329237	0.438248	R	NS vs S
Zotu1112	0.329237	0.438248	R	NS vs S
Zotu1335	0.329237	0.438248	R	NS vs S
Zotu5634	0.329237	0.438248	R	NS vs S
Zotu10371	0.329237	0.438248	R	NS vs S
Zotu143	0.329341	0.438248	R	NS vs S
Zotu293	0.330882	0.438248	R	NS vs S
Zotu218	0.331578	0.438248	R	NS vs S
Zotu81	0.335496	0.438248	R	NS vs S
Zotu332	0.337957	0.438248	R	NS vs S
Zotu395	0.337957	0.438248	R	NS vs S
Zotu436	0.337957	0.438248	R	NS vs S
Zotu189	0.341532	0.438248	R	NS vs S
Zotu70	0.341631	0.438248	R	NS vs S
Zotu197	0.341631	0.438248	R	NS vs S
Zotu214	0.341631	0.438248	R	NS vs S
Zotu242	0.341631	0.438248	R	NS vs S
Zotu284	0.341631	0.438248	R	NS vs S
Zotu389	0.341631	0.438248	R	NS vs S
Zotu440	0.341631	0.438248	R	NS vs S
Zotu445	0.341631	0.438248	R	NS vs S
Zotu495	0.341631	0.438248	R	NS vs S
Zotu551	0.341631	0.438248	R	NS vs S
Zotu572	0.341631	0.438248	R	NS vs S
Zotu622	0.341631	0.438248	R	NS vs S
Zotu642	0.341631	0.438248	R	NS vs S
Zotu654	0.341631	0.438248	R	NS vs S
Zotu671	0.341631	0.438248	R	NS vs S
Zotu673	0.341631	0.438248	R	NS vs S
Zotu696	0.341631	0.438248	R	NS vs S
Zotu714	0.341631	0.438248	R	NS vs S
Zotu719	0.341631	0.438248	R	NS vs S
Zotu720	0.341631	0.438248	R	NS vs S
Zotu727	0.341631	0.438248	R	NS vs S
Zotu748	0.341631	0.438248	R	NS vs S
Zotu749	0.341631	0.438248	R	NS vs S
Zotu759	0.341631	0.438248	R	NS vs S
Zotu760	0.341631	0.438248	R	NS vs S
Zotu769	0.341631	0.438248	R	NS vs S
Zotu773	0.341631	0.438248	R	NS vs S
Zotu803	0.341631	0.438248	R	NS vs S
Zotu829	0.341631	0.438248	R	NS vs S
Zotu837	0.341631	0.438248	R	NS vs S
Zotu842	0.341631	0.438248	R	NS vs S
Zotu847	0.341631	0.438248	R	NS vs S
Zotu849	0.341631	0.438248	R	NS vs S
Zotu851	0.341631	0.438248	R	NS vs S
Zotu853	0.341631	0.438248	R	NS vs S
Zotu855	0.341631	0.438248	R	NS vs S
Zotu867	0.341631	0.438248	R	NS vs S
Zotu871	0.341631	0.438248	R	NS vs S
Zotu873	0.341631	0.438248	R	NS vs S
Zotu879	0.341631	0.438248	R	NS vs S
Zotu882	0.341631	0.438248	R	NS vs S
Zotu894	0.341631	0.438248	R	NS vs S
Zotu901	0.341631	0.438248	R	NS vs S
Zotu917	0.341631	0.438248	R	NS vs S
Zotu935	0.341631	0.438248	R	NS vs S
Zotu940	0.341631	0.438248	R	NS vs S
Zotu945	0.341631	0.438248	R	NS vs S
Zotu947	0.341631	0.438248	R	NS vs S
Zotu953	0.341631	0.438248	R	NS vs S
Zotu959	0.341631	0.438248	R	NS vs S
Zotu969	0.341631	0.438248	R	NS vs S
Zotu999	0.341631	0.438248	R	NS vs S
Zotu1001	0.341631	0.438248	R	NS vs S
Zotu1002	0.341631	0.438248	R	NS vs S
Zotu1004	0.341631	0.438248	R	NS vs S
Zotu1006	0.341631	0.438248	R	NS vs S
Zotu1012	0.341631	0.438248	R	NS vs S
Zotu1013	0.341631	0.438248	R	NS vs S
Zotu1017	0.341631	0.438248	R	NS vs S
Zotu1018	0.341631	0.438248	R	NS vs S
Zotu1020	0.341631	0.438248	R	NS vs S
Zotu1022	0.341631	0.438248	R	NS vs S
Zotu1031	0.341631	0.438248	R	NS vs S
Zotu1044	0.341631	0.438248	R	NS vs S
Zotu1045	0.341631	0.438248	R	NS vs S
Zotu1050	0.341631	0.438248	R	NS vs S
Zotu1052	0.341631	0.438248	R	NS vs S
Zotu1053	0.341631	0.438248	R	NS vs S
Zotu1058	0.341631	0.438248	R	NS vs S
Zotu1063	0.341631	0.438248	R	NS vs S
Zotu1067	0.341631	0.438248	R	NS vs S
Zotu1071	0.341631	0.438248	R	NS vs S
Zotu1075	0.341631	0.438248	R	NS vs S
Zotu1085	0.341631	0.438248	R	NS vs S
Zotu1089	0.341631	0.438248	R	NS vs S
Zotu1095	0.341631	0.438248	R	NS vs S
Zotu1096	0.341631	0.438248	R	NS vs S
Zotu1097	0.341631	0.438248	R	NS vs S
Zotu1109	0.341631	0.438248	R	NS vs S
Zotu1110	0.341631	0.438248	R	NS vs S
Zotu1117	0.341631	0.438248	R	NS vs S
Zotu1120	0.341631	0.438248	R	NS vs S
Zotu1123	0.341631	0.438248	R	NS vs S
Zotu1125	0.341631	0.438248	R	NS vs S
Zotu1128	0.341631	0.438248	R	NS vs S
Zotu1130	0.341631	0.438248	R	NS vs S
Zotu1144	0.341631	0.438248	R	NS vs S
Zotu1146	0.341631	0.438248	R	NS vs S
Zotu1155	0.341631	0.438248	R	NS vs S
Zotu1159	0.341631	0.438248	R	NS vs S
Zotu1164	0.341631	0.438248	R	NS vs S
Zotu1167	0.341631	0.438248	R	NS vs S
Zotu1174	0.341631	0.438248	R	NS vs S
Zotu1175	0.341631	0.438248	R	NS vs S
Zotu1176	0.341631	0.438248	R	NS vs S
Zotu1177	0.341631	0.438248	R	NS vs S
Zotu1180	0.341631	0.438248	R	NS vs S
Zotu1181	0.341631	0.438248	R	NS vs S
Zotu1190	0.341631	0.438248	R	NS vs S
Zotu1195	0.341631	0.438248	R	NS vs S
Zotu1198	0.341631	0.438248	R	NS vs S
Zotu1201	0.341631	0.438248	R	NS vs S
Zotu1221	0.341631	0.438248	R	NS vs S
Zotu1222	0.341631	0.438248	R	NS vs S
Zotu1234	0.341631	0.438248	R	NS vs S
Zotu1240	0.341631	0.438248	R	NS vs S
Zotu1242	0.341631	0.438248	R	NS vs S
Zotu1247	0.341631	0.438248	R	NS vs S
Zotu1254	0.341631	0.438248	R	NS vs S
Zotu1257	0.341631	0.438248	R	NS vs S
Zotu1259	0.341631	0.438248	R	NS vs S
Zotu1261	0.341631	0.438248	R	NS vs S
Zotu1262	0.341631	0.438248	R	NS vs S
Zotu1263	0.341631	0.438248	R	NS vs S
Zotu1270	0.341631	0.438248	R	NS vs S
Zotu1271	0.341631	0.438248	R	NS vs S
Zotu1272	0.341631	0.438248	R	NS vs S
Zotu1284	0.341631	0.438248	R	NS vs S
Zotu1295	0.341631	0.438248	R	NS vs S
Zotu1297	0.341631	0.438248	R	NS vs S
Zotu1300	0.341631	0.438248	R	NS vs S
Zotu1301	0.341631	0.438248	R	NS vs S
Zotu1309	0.341631	0.438248	R	NS vs S
Zotu1310	0.341631	0.438248	R	NS vs S
Zotu1313	0.341631	0.438248	R	NS vs S
Zotu1314	0.341631	0.438248	R	NS vs S
Zotu1316	0.341631	0.438248	R	NS vs S
Zotu1319	0.341631	0.438248	R	NS vs S
Zotu1321	0.341631	0.438248	R	NS vs S
Zotu1326	0.341631	0.438248	R	NS vs S
Zotu1330	0.341631	0.438248	R	NS vs S
Zotu1333	0.341631	0.438248	R	NS vs S
Zotu1340	0.341631	0.438248	R	NS vs S
Zotu1347	0.341631	0.438248	R	NS vs S
Zotu1355	0.341631	0.438248	R	NS vs S
Zotu1356	0.341631	0.438248	R	NS vs S
Zotu1367	0.341631	0.438248	R	NS vs S
Zotu1369	0.341631	0.438248	R	NS vs S
Zotu1370	0.341631	0.438248	R	NS vs S
Zotu1375	0.341631	0.438248	R	NS vs S
Zotu1379	0.341631	0.438248	R	NS vs S
Zotu1400	0.341631	0.438248	R	NS vs S
Zotu1404	0.341631	0.438248	R	NS vs S
Zotu1407	0.341631	0.438248	R	NS vs S
Zotu1422	0.341631	0.438248	R	NS vs S
Zotu1427	0.341631	0.438248	R	NS vs S
Zotu1438	0.341631	0.438248	R	NS vs S
Zotu1440	0.341631	0.438248	R	NS vs S
Zotu1443	0.341631	0.438248	R	NS vs S
Zotu1446	0.341631	0.438248	R	NS vs S
Zotu1455	0.341631	0.438248	R	NS vs S
Zotu1456	0.341631	0.438248	R	NS vs S
Zotu1458	0.341631	0.438248	R	NS vs S
Zotu1459	0.341631	0.438248	R	NS vs S
Zotu1475	0.341631	0.438248	R	NS vs S
Zotu1478	0.341631	0.438248	R	NS vs S
Zotu1480	0.341631	0.438248	R	NS vs S
Zotu1488	0.341631	0.438248	R	NS vs S
Zotu1489	0.341631	0.438248	R	NS vs S
Zotu1492	0.341631	0.438248	R	NS vs S
Zotu1499	0.341631	0.438248	R	NS vs S
Zotu1509	0.341631	0.438248	R	NS vs S
Zotu1517	0.341631	0.438248	R	NS vs S
Zotu1519	0.341631	0.438248	R	NS vs S
Zotu1529	0.341631	0.438248	R	NS vs S
Zotu1530	0.341631	0.438248	R	NS vs S
Zotu1531	0.341631	0.438248	R	NS vs S
Zotu1532	0.341631	0.438248	R	NS vs S
Zotu1535	0.341631	0.438248	R	NS vs S
Zotu1541	0.341631	0.438248	R	NS vs S
Zotu1553	0.341631	0.438248	R	NS vs S
Zotu1559	0.341631	0.438248	R	NS vs S
Zotu1566	0.341631	0.438248	R	NS vs S
Zotu1570	0.341631	0.438248	R	NS vs S
Zotu1573	0.341631	0.438248	R	NS vs S
Zotu1580	0.341631	0.438248	R	NS vs S
Zotu1581	0.341631	0.438248	R	NS vs S
Zotu1585	0.341631	0.438248	R	NS vs S
Zotu1597	0.341631	0.438248	R	NS vs S
Zotu1602	0.341631	0.438248	R	NS vs S
Zotu1605	0.341631	0.438248	R	NS vs S
Zotu1606	0.341631	0.438248	R	NS vs S
Zotu1608	0.341631	0.438248	R	NS vs S
Zotu1609	0.341631	0.438248	R	NS vs S
Zotu1612	0.341631	0.438248	R	NS vs S
Zotu1614	0.341631	0.438248	R	NS vs S
Zotu1615	0.341631	0.438248	R	NS vs S
Zotu1618	0.341631	0.438248	R	NS vs S
Zotu1622	0.341631	0.438248	R	NS vs S
Zotu1625	0.341631	0.438248	R	NS vs S
Zotu1626	0.341631	0.438248	R	NS vs S
Zotu1628	0.341631	0.438248	R	NS vs S
Zotu1629	0.341631	0.438248	R	NS vs S
Zotu1632	0.341631	0.438248	R	NS vs S
Zotu1637	0.341631	0.438248	R	NS vs S
Zotu1640	0.341631	0.438248	R	NS vs S
Zotu1659	0.341631	0.438248	R	NS vs S
Zotu1661	0.341631	0.438248	R	NS vs S
Zotu1664	0.341631	0.438248	R	NS vs S
Zotu1665	0.341631	0.438248	R	NS vs S
Zotu1670	0.341631	0.438248	R	NS vs S
Zotu1674	0.341631	0.438248	R	NS vs S
Zotu1676	0.341631	0.438248	R	NS vs S
Zotu1679	0.341631	0.438248	R	NS vs S
Zotu1692	0.341631	0.438248	R	NS vs S
Zotu1693	0.341631	0.438248	R	NS vs S
Zotu1696	0.341631	0.438248	R	NS vs S
Zotu1698	0.341631	0.438248	R	NS vs S
Zotu1703	0.341631	0.438248	R	NS vs S
Zotu1712	0.341631	0.438248	R	NS vs S
Zotu1717	0.341631	0.438248	R	NS vs S
Zotu1729	0.341631	0.438248	R	NS vs S
Zotu1730	0.341631	0.438248	R	NS vs S
Zotu1749	0.341631	0.438248	R	NS vs S
Zotu1760	0.341631	0.438248	R	NS vs S
Zotu1761	0.341631	0.438248	R	NS vs S
Zotu1762	0.341631	0.438248	R	NS vs S
Zotu1768	0.341631	0.438248	R	NS vs S
Zotu1775	0.341631	0.438248	R	NS vs S
Zotu1777	0.341631	0.438248	R	NS vs S
Zotu1779	0.341631	0.438248	R	NS vs S
Zotu1786	0.341631	0.438248	R	NS vs S
Zotu1794	0.341631	0.438248	R	NS vs S
Zotu1795	0.341631	0.438248	R	NS vs S
Zotu1802	0.341631	0.438248	R	NS vs S
Zotu1807	0.341631	0.438248	R	NS vs S
Zotu1809	0.341631	0.438248	R	NS vs S
Zotu1811	0.341631	0.438248	R	NS vs S
Zotu1815	0.341631	0.438248	R	NS vs S
Zotu1818	0.341631	0.438248	R	NS vs S
Zotu1821	0.341631	0.438248	R	NS vs S
Zotu1822	0.341631	0.438248	R	NS vs S
Zotu1824	0.341631	0.438248	R	NS vs S
Zotu1829	0.341631	0.438248	R	NS vs S
Zotu1831	0.341631	0.438248	R	NS vs S
Zotu1840	0.341631	0.438248	R	NS vs S
Zotu1849	0.341631	0.438248	R	NS vs S
Zotu1852	0.341631	0.438248	R	NS vs S
Zotu1854	0.341631	0.438248	R	NS vs S
Zotu1861	0.341631	0.438248	R	NS vs S
Zotu1862	0.341631	0.438248	R	NS vs S
Zotu1870	0.341631	0.438248	R	NS vs S
Zotu1874	0.341631	0.438248	R	NS vs S
Zotu1891	0.341631	0.438248	R	NS vs S
Zotu1893	0.341631	0.438248	R	NS vs S
Zotu1903	0.341631	0.438248	R	NS vs S
Zotu1905	0.341631	0.438248	R	NS vs S
Zotu1924	0.341631	0.438248	R	NS vs S
Zotu1925	0.341631	0.438248	R	NS vs S
Zotu1928	0.341631	0.438248	R	NS vs S
Zotu1940	0.341631	0.438248	R	NS vs S
Zotu1947	0.341631	0.438248	R	NS vs S
Zotu1949	0.341631	0.438248	R	NS vs S
Zotu1952	0.341631	0.438248	R	NS vs S
Zotu1954	0.341631	0.438248	R	NS vs S
Zotu1970	0.341631	0.438248	R	NS vs S
Zotu1978	0.341631	0.438248	R	NS vs S
Zotu1980	0.341631	0.438248	R	NS vs S
Zotu1981	0.341631	0.438248	R	NS vs S
Zotu1989	0.341631	0.438248	R	NS vs S
Zotu1992	0.341631	0.438248	R	NS vs S
Zotu1995	0.341631	0.438248	R	NS vs S
Zotu1996	0.341631	0.438248	R	NS vs S
Zotu2001	0.341631	0.438248	R	NS vs S
Zotu2002	0.341631	0.438248	R	NS vs S
Zotu2012	0.341631	0.438248	R	NS vs S
Zotu2019	0.341631	0.438248	R	NS vs S
Zotu2021	0.341631	0.438248	R	NS vs S
Zotu2024	0.341631	0.438248	R	NS vs S
Zotu2025	0.341631	0.438248	R	NS vs S
Zotu2032	0.341631	0.438248	R	NS vs S
Zotu2036	0.341631	0.438248	R	NS vs S
Zotu2038	0.341631	0.438248	R	NS vs S
Zotu2042	0.341631	0.438248	R	NS vs S
Zotu2051	0.341631	0.438248	R	NS vs S
Zotu2052	0.341631	0.438248	R	NS vs S
Zotu2058	0.341631	0.438248	R	NS vs S
Zotu2069	0.341631	0.438248	R	NS vs S
Zotu2070	0.341631	0.438248	R	NS vs S
Zotu2071	0.341631	0.438248	R	NS vs S
Zotu2077	0.341631	0.438248	R	NS vs S
[truncated: 8,178 more rows]
