# Supplementary material for: Influence of Lab Adapted Natural Diet and Microbiota on Life History and Metabolic Phenotype of Drosophila melanogaster
Source: Microorganisms. 2020 Dec 11;8(12):1972. doi: 10.3390/microorganisms8121972 (PMC7763083; doi:10.3390/microorganisms8121972)
Supplement: Supplementary file 1 [file microorganisms-08-01972-s001.zip › Sup. Table 5.xlsx]

## Sheet: Sup. Table 5.1
Y	Phylum	Source	Nparm	DF	Sum of Squares	F Ratio	Prob > F	~Notes
Log[Sum(Abundance)+1]	Aquificae	Diet	2	2	0
Log[Sum(Abundance)+1]	Aquificae	Genetic line	9	9	0
Log[Sum(Abundance)+1]	Aquificae	Treatment	1	1	0
Log[Sum(Abundance)+1]	Aquificae	Diet*Genetic line	18	18	0
Log[Sum(Abundance)+1]	Aquificae	Diet*Treatment	2	2	0
Log[Sum(Abundance)+1]	Aquificae	Genetic line*Treatment	9	9	0
Log[Sum(Abundance)+1]	Aquificae	Diet*Genetic line*Treatment	18	18	0
Log[Sum(Abundance)+1]	Aquificae	Round	2	2	0
Log[Sum(Abundance)+1]	Thermotogae	Diet	2	2	0
Log[Sum(Abundance)+1]	Thermotogae	Genetic line	9	9	0
Log[Sum(Abundance)+1]	Thermotogae	Treatment	1	1	0
Log[Sum(Abundance)+1]	Thermotogae	Diet*Genetic line	18	18	0
Log[Sum(Abundance)+1]	Thermotogae	Diet*Treatment	2	2	0
Log[Sum(Abundance)+1]	Thermotogae	Genetic line*Treatment	9	9	0
Log[Sum(Abundance)+1]	Thermotogae	Diet*Genetic line*Treatment	18	18	0
Log[Sum(Abundance)+1]	Thermotogae	Round	2	2	0
Log[Sum(Abundance)+1]	Cyanobacteria	Diet	2	2	391.908	154.497	4.66765e-33
Log[Sum(Abundance)+1]	Firmicutes	Diet	2	2	140.748	83.6024	5.20674e-23
Log[Sum(Abundance)+1]	Proteobacteria	Diet	2	2	54.9965	60.3525	1.47633e-18
Log[Sum(Abundance)+1]	Firmicutes	Genetic line	9	9	62.9647	8.31113	2.00522e-09
Log[Sum(Abundance)+1]	Acidobacteria	Genetic line	9	9	14.7562	7.56864	1.28253e-08
Log[Sum(Abundance)+1]	Proteobacteria	Diet*Treatment	2	2	17.9561	19.7048	4.55753e-08
Log[Sum(Abundance)+1]	Actinobacteria	Diet	2	2	31.264	13.9939	3.71685e-06
Log[Sum(Abundance)+1]	Firmicutes	Diet*Treatment	2	2	22.5407	13.3889	6.0491e-06
Log[Sum(Abundance)+1]	Actinobacteria	Genetic line	9	9	44.0315	4.37971	6.39307e-05
Log[Sum(Abundance)+1]	Actinobacteria	Round	2	2	21.4837	9.61621	0.000139103
Log[Sum(Abundance)+1]	Bacteroidetes	Genetic line	9	9	53.9178	3.96475	0.000203837
Log[Sum(Abundance)+1]	Proteobacteria	Genetic line	9	9	16.2225	3.95608	0.00020885
Log[Sum(Abundance)+1]	Firmicutes	Treatment	1	1	10.9977	13.0649	0.000450741
Log[Sum(Abundance)+1]	Bacteroidetes	Diet	2	2	24.6584	8.15946	0.000489806
Log[Sum(Abundance)+1]	Firmicutes	Genetic line*Treatment	9	9	26.2324	3.46259	0.000833303
Log[Sum(Abundance)+1]	Cyanobacteria	Round	2	2	18.7609	7.39588	0.000958341
Log[Sum(Abundance)+1]	Actinobacteria	Treatment	1	1	12.326	11.0343	0.00120534
Log[Sum(Abundance)+1]	Verrucomicrobia	Genetic line	9	9	38.2367	3.15572	0.0019672
Log[Sum(Abundance)+1]	Nitrospirae	Diet*Genetic line*Treatment	18	18	0.0932376	2.47863	0.00198837
Log[Sum(Abundance)+1]	Nitrospirae	Diet*Genetic line	18	18	0.0931131	2.47532	0.00201702
Log[Sum(Abundance)+1]	Fusobacteria	Treatment	1	1	7.29116	9.24665	0.00293282
Log[Sum(Abundance)+1]	Chloroflexi	Genetic line	9	9	1.92372	2.93879	0.00360008
Log[Sum(Abundance)+1]	Verrucomicrobia	Diet	2	2	15.584	5.78775	0.00404563
Log[Sum(Abundance)+1]	Fusobacteria	Diet	2	2	9.09587	5.7677	0.00411993
Log[Sum(Abundance)+1]	Fibrobacteres	Diet	2	2	0.354569	5.73382	0.00424856
Log[Sum(Abundance)+1]	TM6	Diet*Genetic line	18	18	0.0850546	2.26109	0.00504879
Log[Sum(Abundance)+1]	WS3	Diet*Genetic line	18	18	0.0850546	2.26109	0.00504879
Log[Sum(Abundance)+1]	Fusobacteria	Diet*Treatment	2	2	8.18329	5.18903	0.00698217
Log[Sum(Abundance)+1]	Nitrospirae	Genetic line*Treatment	9	9	0.0501649	2.66717	0.00762586
Log[Sum(Abundance)+1]	Nitrospirae	Genetic line	9	9	0.0500285	2.65992	0.00777924
Log[Sum(Abundance)+1]	Bacteroidetes	Treatment	1	1	10.6523	7.04972	0.00907241
Log[Sum(Abundance)+1]	Actinobacteria	Diet*Treatment	2	2	10.829	4.84709	0.00955827
Log[Sum(Abundance)+1]	Tenericutes	Genetic line	9	9	21.8819	2.58147	0.00964447
Log[Sum(Abundance)+1]	TM6	Diet*Genetic line*Treatment	18	18	0.0791255	2.10347	0.00978879
Log[Sum(Abundance)+1]	WS3	Diet*Genetic line*Treatment	18	18	0.0791255	2.10347	0.00978879
Log[Sum(Abundance)+1]	TM6	Genetic line	9	9	0.048417	2.57424	0.00983703
Log[Sum(Abundance)+1]	WS3	Genetic line	9	9	0.048417	2.57424	0.00983703
Log[Sum(Abundance)+1]	Verrucomicrobia	Treatment	1	1	9.11569	6.77096	0.0105063
Log[Sum(Abundance)+1]	TM6	Genetic line*Treatment	9	9	0.045025	2.39389	0.0160548
Log[Sum(Abundance)+1]	WS3	Genetic line*Treatment	9	9	0.045025	2.39389	0.0160548
Log[Sum(Abundance)+1]	Verrucomicrobia	Round	2	2	10.8577	4.03246	0.0203421
Log[Sum(Abundance)+1]	Fibrobacteres	Genetic line	9	9	0.637793	2.29198	0.0211111
Log[Sum(Abundance)+1]	Firmicutes	Diet*Genetic line*Treatment	18	18	29.0108	1.91467	0.0212023
Log[Sum(Abundance)+1]	Fusobacteria	Genetic line	9	9	16.06	2.26303	0.0228084
Log[Sum(Abundance)+1]	Cyanobacteria	Diet*Treatment	2	2	9.70004	3.82394	0.0247213
Log[Sum(Abundance)+1]	Acidobacteria	Diet	2	2	1.61449	3.72642	0.0270875
Log[Sum(Abundance)+1]	Bacteroidetes	Round	2	2	10.6643	3.52882	0.0326144
Log[Sum(Abundance)+1]	Cyanobacteria	Genetic line	9	9	24.153	2.1159	0.0336678
Log[Sum(Abundance)+1]	[Thermi]	Genetic line*Treatment	9	9	0.757718	2.03408	0.0416882
Log[Sum(Abundance)+1]	Gemmatimonadetes	Diet*Genetic line*Treatment	18	18	0.765166	1.7189	0.0457851
Log[Sum(Abundance)+1]	[Thermi]	Round	2	2	0.258208	3.11919	0.0480201
Log[Sum(Abundance)+1]	Chloroflexi	Diet*Genetic line*Treatment	18	18	2.22605	1.70033	0.0491529
Log[Sum(Abundance)+1]	Tenericutes	Diet*Treatment	2	2	5.78061	3.0688	0.0503699
Log[Sum(Abundance)+1]	Synergistetes	Diet*Treatment	2	2	0.134186	2.87758	0.0604039
Log[Sum(Abundance)+1]	Fibrobacteres	Treatment	1	1	0.108846	3.52034	0.0632001
Log[Sum(Abundance)+1]	Acidobacteria	Treatment	1	1	0.756053	3.4901	0.0643273
Log[Sum(Abundance)+1]	Gemmatimonadetes	Diet*Treatment	2	2	0.137901	2.78807	0.0657786
Log[Sum(Abundance)+1]	Armatimonadetes	Diet	2	2	0.156627	2.69628	0.0717966
Log[Sum(Abundance)+1]	Nitrospirae	Diet	2	2	0.0110387	2.64107	0.0756828
Log[Sum(Abundance)+1]	TM6	Diet*Treatment	2	2	0.0108074	2.58574	0.0797935
Log[Sum(Abundance)+1]	WS3	Diet*Treatment	2	2	0.0108074	2.58574	0.0797935
Log[Sum(Abundance)+1]	Nitrospirae	Diet*Treatment	2	2	0.0108074	2.58574	0.0797935
Log[Sum(Abundance)+1]	Cyanobacteria	Genetic line*Treatment	9	9	20.1599	1.76609	0.0824188
Log[Sum(Abundance)+1]	Euryarchaeota	Diet	2	2	0.406982	2.48968	0.0874764
Log[Sum(Abundance)+1]	OP3	Treatment	1	1	0.0605978	2.96182	0.0879889
Log[Sum(Abundance)+1]	TM6	Diet	2	2	0.0103379	2.47341	0.0888503
Log[Sum(Abundance)+1]	WS3	Diet	2	2	0.0103379	2.47341	0.0888503
Log[Sum(Abundance)+1]	Firmicutes	Diet*Genetic line	18	18	23.3336	1.53998	0.0890948
Log[Sum(Abundance)+1]	WPS-2	Treatment	1	1	0.0239953	2.86035	0.0935439
Log[Sum(Abundance)+1]	Lentisphaerae	Diet*Treatment	2	2	0.0440574	2.41489	0.0939771
Log[Sum(Abundance)+1]	Euryarchaeota	Diet*Treatment	2	2	0.39336	2.40635	0.0947498
Log[Sum(Abundance)+1]	Nitrospirae	Treatment	1	1	0.0055856	2.67277	0.104861
Log[Sum(Abundance)+1]	TM6	Treatment	1	1	0.0055856	2.67277	0.104861
Log[Sum(Abundance)+1]	WS3	Treatment	1	1	0.0055856	2.67277	0.104861
Log[Sum(Abundance)+1]	Actinobacteria	Genetic line*Treatment	9	9	16.7574	1.66682	0.105177
Log[Sum(Abundance)+1]	Proteobacteria	Treatment	1	1	1.19879	2.63108	0.107577
Log[Sum(Abundance)+1]	Cyanobacteria	Treatment	1	1	3.28077	2.58668	0.110557
Log[Sum(Abundance)+1]	Lentisphaerae	Diet	2	2	0.0408835	2.24092	0.111067
Log[Sum(Abundance)+1]	Lentisphaerae	Treatment	1	1	0.0229536	2.51628	0.115471
Log[Sum(Abundance)+1]	Fibrobacteres	Diet*Genetic line*Treatment	18	18	0.813923	1.46246	0.117211
Log[Sum(Abundance)+1]	Gemmatimonadetes	Diet	2	2	0.105671	2.13646	0.122818
Log[Sum(Abundance)+1]	Proteobacteria	Diet*Genetic line*Treatment	18	18	11.8365	1.44326	0.125263
Log[Sum(Abundance)+1]	Planctomycetes	Diet	2	2	0.766829	2.0799	0.1297
Log[Sum(Abundance)+1]	Chloroflexi	Diet*Treatment	2	2	0.300442	2.06538	0.13153
Log[Sum(Abundance)+1]	Chloroflexi	Genetic line*Treatment	9	9	1.0271	1.56905	0.132975
Log[Sum(Abundance)+1]	Synergistetes	Diet	2	2	0.0935408	2.00596	0.139293
Log[Sum(Abundance)+1]	Deferribacteres	Genetic line	9	9	0.77362	1.54553	0.140566
Log[Sum(Abundance)+1]	Gemmatimonadetes	Genetic line	9	9	0.343729	1.54433	0.140962
Log[Sum(Abundance)+1]	Proteobacteria	Round	2	2	1.72228	1.89002	0.155814
Log[Sum(Abundance)+1]	Planctomycetes	Diet*Treatment	2	2	0.689465	1.87006	0.158852
Log[Sum(Abundance)+1]	Planctomycetes	Treatment	1	1	0.362575	1.96685	0.163524
Log[Sum(Abundance)+1]	Deferribacteres	Diet	2	2	0.200452	1.80208	0.169664
Log[Sum(Abundance)+1]	TM7	Diet	2	2	0.192855	1.79579	0.1707
Log[Sum(Abundance)+1]	Fibrobacteres	Diet*Genetic line	18	18	0.750518	1.34854	0.172153
Log[Sum(Abundance)+1]	Chlorobi	Diet*Treatment	2	2	0.0936501	1.7407	0.180068
Log[Sum(Abundance)+1]	Synergistetes	Treatment	1	1	0.0423772	1.81754	0.180303
Log[Sum(Abundance)+1]	WPS-2	Genetic line	9	9	0.107133	1.41897	0.18821
Log[Sum(Abundance)+1]	WPS-2	Genetic line*Treatment	9	9	0.106678	1.41294	0.190784
Log[Sum(Abundance)+1]	Deferribacteres	Round	2	2	0.183603	1.6506	0.196528
Log[Sum(Abundance)+1]	Deferribacteres	Treatment	1	1	0.0928909	1.67019	0.198869
Log[Sum(Abundance)+1]	GN02	Diet*Genetic line	18	18	1.22032	1.29207	0.20635
Log[Sum(Abundance)+1]	Chloroflexi	Round	2	2	0.226996	1.56048	0.214528
Log[Sum(Abundance)+1]	Fusobacteria	Round	2	2	2.39706	1.51998	0.223155
Log[Sum(Abundance)+1]	SR1	Round	2	2	0.0177936	1.51669	0.223869
Log[Sum(Abundance)+1]	Tenericutes	Treatment	1	1	1.37925	1.46443	0.228752
Log[Sum(Abundance)+1]	Proteobacteria	Diet*Genetic line	18	18	10.2595	1.25097	0.23443
Log[Sum(Abundance)+1]	Deferribacteres	Diet*Genetic line*Treatment	18	18	1.25095	1.24956	0.235437
Log[Sum(Abundance)+1]	TM7	Genetic line*Treatment	9	9	0.632279	1.30835	0.240347
Log[Sum(Abundance)+1]	Chloroflexi	Diet*Genetic line	18	18	1.61675	1.23492	0.246145
Log[Sum(Abundance)+1]	SR1	Treatment	1	1	0.00746361	1.27237	0.261712
Log[Sum(Abundance)+1]	GN02	Diet	2	2	0.142178	1.35484	0.262148
Log[Sum(Abundance)+1]	Bacteroidetes	Genetic line*Treatment	9	9	17.2386	1.26761	0.262252
Log[Sum(Abundance)+1]	Spirochaetes	Diet*Treatment	2	2	0.197674	1.33718	0.266708
Log[Sum(Abundance)+1]	Planctomycetes	Genetic line	9	9	2.08436	1.25633	0.268587
Log[Sum(Abundance)+1]	Tenericutes	Diet	2	2	2.40944	1.27912	0.28228
Log[Sum(Abundance)+1]	Armatimonadetes	Treatment	1	1	0.0335452	1.15494	0.284808
Log[Sum(Abundance)+1]	Fusobacteria	Diet*Genetic line	18	18	16.7695	1.1815	0.288244
Log[Sum(Abundance)+1]	Lentisphaerae	Genetic line*Treatment	9	9	0.0992678	1.20913	0.296372
Log[Sum(Abundance)+1]	Planctomycetes	Round	2	2	0.452462	1.22723	0.29698
Log[Sum(Abundance)+1]	Lentisphaerae	Genetic line	9	9	0.0981556	1.19559	0.304732
Log[Sum(Abundance)+1]	Spirochaetes	Diet	2	2	0.175139	1.18474	0.309596
Log[Sum(Abundance)+1]	Armatimonadetes	Diet*Genetic line	18	18	0.602108	1.15167	0.31383
Log[Sum(Abundance)+1]	Elusimicrobia	Treatment	1	1	0.00276098	0.991386	0.321531
Log[Sum(Abundance)+1]	Lentisphaerae	Diet*Genetic line*Treatment	18	18	0.187452	1.14163	0.322778
Log[Sum(Abundance)+1]	Lentisphaerae	Diet*Genetic line	18	18	0.186077	1.13326	0.330362
Log[Sum(Abundance)+1]	Gemmatimonadetes	Round	2	2	0.0549181	1.11033	0.333017
Log[Sum(Abundance)+1]	Fibrobacteres	Genetic line*Treatment	9	9	0.317874	1.14232	0.33928
Log[Sum(Abundance)+1]	Crenarchaeota	Diet*Treatment	2	2	0.0666956	1.05044	0.353175
Log[Sum(Abundance)+1]	Fusobacteria	Genetic line*Treatment	9	9	7.95783	1.12135	0.353608
Log[Sum(Abundance)+1]	Elusimicrobia	Diet	2	2	0.00576172	1.03443	0.358769
Log[Sum(Abundance)+1]	[Thermi]	Genetic line	9	9	0.413944	1.11122	0.360673
Log[Sum(Abundance)+1]	Elusimicrobia	Round	2	2	0.00560041	1.00547	0.369122
Log[Sum(Abundance)+1]	Acidobacteria	Diet*Treatment	2	2	0.43393	1.00156	0.370544
Log[Sum(Abundance)+1]	Chlorobi	Treatment	1	1	0.02137	0.794419	0.374661
Log[Sum(Abundance)+1]	Armatimonadetes	Diet*Treatment	2	2	0.0572537	0.9856	0.3764
Log[Sum(Abundance)+1]	TM6	Round	2	2	0.00407765	0.975601	0.380118
Log[Sum(Abundance)+1]	WS3	Round	2	2	0.00407765	0.975601	0.380118
Log[Sum(Abundance)+1]	Nitrospirae	Round	2	2	0.00407765	0.975601	0.380118
Log[Sum(Abundance)+1]	Verrucomicrobia	Diet*Treatment	2	2	2.60772	0.968483	0.382787
Log[Sum(Abundance)+1]	Chlorobi	Genetic line	9	9	0.260217	1.07483	0.386847
Log[Sum(Abundance)+1]	Crenarchaeota	Genetic line*Treatment	9	9	0.303466	1.06211	0.396272
Log[Sum(Abundance)+1]	OD1	Diet*Treatment	2	2	0.0334684	0.932811	0.396454
Log[Sum(Abundance)+1]	Elusimicrobia	Diet*Treatment	2	2	0.00512947	0.92092	0.40112
Log[Sum(Abundance)+1]	Crenarchaeota	Diet*Genetic line*Treatment	18	18	0.605878	1.06027	0.401154
Log[Sum(Abundance)+1]	Crenarchaeota	Genetic line	9	9	0.301077	1.05375	0.402549
Log[Sum(Abundance)+1]	TM7	Treatment	1	1	0.0373403	0.695399	0.406093
Log[Sum(Abundance)+1]	Verrucomicrobia	Diet*Genetic line	18	18	25.2767	1.04306	0.418992
Log[Sum(Abundance)+1]	[Thermi]	Diet	2	2	0.0721724	0.871852	0.42097
Log[Sum(Abundance)+1]	Acidobacteria	Genetic line*Treatment	9	9	1.9999	1.02577	0.423989
Log[Sum(Abundance)+1]	Armatimonadetes	Genetic line	9	9	0.26278	1.00526	0.440131
Log[Sum(Abundance)+1]	OP3	Diet*Treatment	2	2	0.0334601	0.817708	0.444037
Log[Sum(Abundance)+1]	Proteobacteria	Genetic line*Treatment	9	9	4.07042	0.992629	0.450238
Log[Sum(Abundance)+1]	Chlorobi	Round	2	2	0.0431877	0.80274	0.450638
Log[Sum(Abundance)+1]	TM7	Diet*Genetic line	18	18	0.979291	1.0132	0.450867
Log[Sum(Abundance)+1]	Armatimonadetes	Round	2	2	0.0462742	0.796593	0.453378
Log[Sum(Abundance)+1]	Fibrobacteres	Round	2	2	0.049079	0.79367	0.454687
Log[Sum(Abundance)+1]	Acidobacteria	Round	2	2	0.343164	0.792059	0.45541
Log[Sum(Abundance)+1]	[Thermi]	Diet*Genetic line*Treatment	18	18	0.750765	1.00771	0.456852
Log[Sum(Abundance)+1]	Euryarchaeota	Round	2	2	0.127925	0.782569	0.459692
Log[Sum(Abundance)+1]	Gemmatimonadetes	Diet*Genetic line	18	18	0.447264	1.00475	0.460086
Log[Sum(Abundance)+1]	OP3	Diet	2	2	0.0319371	0.780489	0.460636
Log[Sum(Abundance)+1]	Deferribacteres	Diet*Treatment	2	2	0.0867738	0.780103	0.460812
Log[Sum(Abundance)+1]	WPS-2	Round	2	2	0.0129556	0.772186	0.464424
Log[Sum(Abundance)+1]	Lentisphaerae	Round	2	2	0.0140688	0.771145	0.464901
Log[Sum(Abundance)+1]	TM7	Round	2	2	0.0825578	0.768749	0.466002
Log[Sum(Abundance)+1]	Elusimicrobia	Genetic line	9	9	0.0243783	0.972612	0.466513
Log[Sum(Abundance)+1]	Crenarchaeota	Diet	2	2	0.0479182	0.754697	0.472508
Log[Sum(Abundance)+1]	OP3	Genetic line	9	9	0.17764	0.964718	0.473015
Log[Sum(Abundance)+1]	Chlorobi	Diet*Genetic line	18	18	0.475345	0.981706	0.485624
Log[Sum(Abundance)+1]	OP3	Genetic line*Treatment	9	9	0.174225	0.94617	0.488468
Log[Sum(Abundance)+1]	Spirochaetes	Genetic line	9	9	0.628993	0.945527	0.489008
Log[Sum(Abundance)+1]	Elusimicrobia	Genetic line*Treatment	9	9	0.0236894	0.945131	0.489341
Log[Sum(Abundance)+1]	Euryarchaeota	Genetic line*Treatment	9	9	0.688189	0.935543	0.497429
Log[Sum(Abundance)+1]	Chlorobi	Diet	2	2	0.037563	0.698193	0.499616
Log[Sum(Abundance)+1]	Elusimicrobia	Diet*Genetic line*Treatment	18	18	0.0482071	0.961653	0.508274
Log[Sum(Abundance)+1]	Planctomycetes	Genetic line*Treatment	9	9	1.52956	0.921928	0.509019
Log[Sum(Abundance)+1]	GN02	Genetic line	9	9	0.431981	0.91476	0.515168
Log[Sum(Abundance)+1]	[Thermi]	Diet*Genetic line	18	18	0.709402	0.952186	0.519087
Log[Sum(Abundance)+1]	Elusimicrobia	Diet*Genetic line	18	18	0.047512	0.947786	0.524135
Log[Sum(Abundance)+1]	Firmicutes	Round	2	2	1.08689	0.645594	0.526274
Log[Sum(Abundance)+1]	TM7	Diet*Genetic line*Treatment	18	18	0.9092	0.940683	0.532314
Log[Sum(Abundance)+1]	Chloroflexi	Treatment	1	1	0.0283092	0.389222	0.533966
Log[Sum(Abundance)+1]	Spirochaetes	Treatment	1	1	0.0286261	0.387287	0.534982
Log[Sum(Abundance)+1]	Bacteroidetes	Diet*Genetic line	18	18	25.2148	0.927065	0.548085
Log[Sum(Abundance)+1]	Chlorobi	Diet*Genetic line*Treatment	18	18	0.445458	0.919982	0.556329
Log[Sum(Abundance)+1]	Bacteroidetes	Diet*Genetic line*Treatment	18	18	24.7769	0.910965	0.566857
Log[Sum(Abundance)+1]	Verrucomicrobia	Genetic line*Treatment	9	9	10.3388	0.853272	0.569067
Log[Sum(Abundance)+1]	OD1	Treatment	1	1	0.00551967	0.307682	0.580202
Log[Sum(Abundance)+1]	TM7	Genetic line	9	9	0.405221	0.838505	0.582267
Log[Sum(Abundance)+1]	Acidobacteria	Diet*Genetic line	18	18	3.50008	0.897616	0.5825
Log[Sum(Abundance)+1]	Euryarchaeota	Diet*Genetic line*Treatment	18	18	1.30049	0.883959	0.598549
Log[Sum(Abundance)+1]	GN02	Round	2	2	0.0529453	0.504525	0.605146
Log[Sum(Abundance)+1]	Gemmatimonadetes	Genetic line*Treatment	9	9	0.179559	0.806738	0.610898
Log[Sum(Abundance)+1]	OD1	Genetic line*Treatment	9	9	0.129359	0.801205	0.61591
Log[Sum(Abundance)+1]	Deferribacteres	Genetic line*Treatment	9	9	0.391338	0.781811	0.633515
Log[Sum(Abundance)+1]	Tenericutes	Round	2	2	0.86135	0.457272	0.634174
Log[Sum(Abundance)+1]	Tenericutes	Genetic line*Treatment	9	9	6.60757	0.779515	0.635602
Log[Sum(Abundance)+1]	Bacteroidetes	Diet*Treatment	2	2	1.37472	0.454894	0.635672
Log[Sum(Abundance)+1]	Spirochaetes	Diet*Genetic line*Treatment	18	18	1.12918	0.848716	0.639995
Log[Sum(Abundance)+1]	Chlorobi	Genetic line*Treatment	9	9	0.184534	0.762216	0.651337
Log[Sum(Abundance)+1]	OD1	Diet*Genetic line	18	18	0.270417	0.837435	0.653213
Log[Sum(Abundance)+1]	Actinobacteria	Diet*Genetic line*Treatment	18	18	16.762	0.833636	0.657653
Log[Sum(Abundance)+1]	Fusobacteria	Diet*Genetic line*Treatment	18	18	11.6936	0.823878	0.669026
Log[Sum(Abundance)+1]	Acidobacteria	Diet*Genetic line*Treatment	18	18	3.17634	0.81459	0.679803
Log[Sum(Abundance)+1]	Cyanobacteria	Diet*Genetic line	18	18	18.457	0.808455	0.68689
Log[Sum(Abundance)+1]	Actinobacteria	Diet*Genetic line	18	18	16.1951	0.805444	0.690358
Log[Sum(Abundance)+1]	Spirochaetes	Genetic line*Treatment	9	9	0.478369	0.719103	0.690476
Log[Sum(Abundance)+1]	SR1	Diet*Treatment	2	2	0.00425951	0.363073	0.696344
Log[Sum(Abundance)+1]	SR1	Diet	2	2	0.004203	0.358256	0.699685
Log[Sum(Abundance)+1]	Tenericutes	Diet*Genetic line	18	18	13.2757	0.783084	0.715865
Log[Sum(Abundance)+1]	Synergistetes	Round	2	2	0.0155735	0.33397	0.71678
Log[Sum(Abundance)+1]	Planctomycetes	Diet*Genetic line	18	18	2.59264	0.781345	0.717828
Log[Sum(Abundance)+1]	Crenarchaeota	Round	2	2	0.0199049	0.313496	0.731521
Log[Sum(Abundance)+1]	GN02	Diet*Treatment	2	2	0.0317991	0.30302	0.739183
Log[Sum(Abundance)+1]	TM7	Diet*Treatment	2	2	0.0322362	0.300172	0.741279
Log[Sum(Abundance)+1]	Euryarchaeota	Diet*Genetic line	18	18	1.11593	0.758513	0.743277
Log[Sum(Abundance)+1]	Euryarchaeota	Treatment	1	1	0.00849932	0.103988	0.747691
Log[Sum(Abundance)+1]	Fibrobacteres	Diet*Treatment	2	2	0.0179526	0.290316	0.748584
Log[Sum(Abundance)+1]	Chloroflexi	Diet	2	2	0.0404288	0.277927	0.757868
Log[Sum(Abundance)+1]	Synergistetes	Genetic line	9	9	0.134286	0.63994	0.760798
Log[Sum(Abundance)+1]	SR1	Genetic line	9	9	0.0335512	0.635521	0.764617
Log[Sum(Abundance)+1]	SR1	Genetic line*Treatment	9	9	0.0334891	0.634345	0.765631
Log[Sum(Abundance)+1]	SR1	Diet*Genetic line	18	18	0.0770823	0.73004	0.774001
Log[Sum(Abundance)+1]	Crenarchaeota	Diet*Genetic line	18	18	0.415156	0.726509	0.777721
Log[Sum(Abundance)+1]	Euryarchaeota	Genetic line	9	9	0.455842	0.619684	0.778178
Log[Sum(Abundance)+1]	OP3	Round	2	2	0.0102483	0.250451	0.778881
Log[Sum(Abundance)+1]	OD1	Diet*Genetic line*Treatment	18	18	0.233626	0.723498	0.780876
Log[Sum(Abundance)+1]	SR1	Diet*Genetic line*Treatment	18	18	0.0763553	0.723154	0.781235
Log[Sum(Abundance)+1]	WPS-2	Diet*Genetic line	18	18	0.106873	0.707766	0.797088
Log[Sum(Abundance)+1]	WPS-2	Diet*Genetic line*Treatment	18	18	0.106609	0.706017	0.798862
Log[Sum(Abundance)+1]	Verrucomicrobia	Diet*Genetic line*Treatment	18	18	16.8704	0.696166	0.808736
Log[Sum(Abundance)+1]	OD1	Genetic line	9	9	0.0923156	0.571771	0.817778
Log[Sum(Abundance)+1]	Tenericutes	Diet*Genetic line*Treatment	18	18	11.368	0.670556	0.833434
Log[Sum(Abundance)+1]	Synergistetes	Genetic line*Treatment	9	9	0.112466	0.535958	0.845647
Log[Sum(Abundance)+1]	GN02	Treatment	1	1	0.00179799	0.0342667	0.853473
Log[Sum(Abundance)+1]	Planctomycetes	Diet*Genetic line*Treatment	18	18	2.12209	0.639536	0.861282
Log[Sum(Abundance)+1]	OP3	Diet*Genetic line*Treatment	18	18	0.233727	0.634656	0.865441
Log[Sum(Abundance)+1]	Armatimonadetes	Genetic line*Treatment	9	9	0.132783	0.507955	0.866193
Log[Sum(Abundance)+1]	OP3	Diet*Genetic line	18	18	0.233191	0.633199	0.866669
Log[Sum(Abundance)+1]	Cyanobacteria	Diet*Genetic line*Treatment	18	18	14.275	0.625276	0.873256
Log[Sum(Abundance)+1]	[Thermi]	Diet*Treatment	2	2	0.00911492	0.11011	0.895832
Log[Sum(Abundance)+1]	Synergistetes	Diet*Genetic line*Treatment	18	18	0.248423	0.591931	0.899072
Log[Sum(Abundance)+1]	OD1	Round	2	2	0.00298088	0.0830815	0.920332
Log[Sum(Abundance)+1]	Synergistetes	Diet*Genetic line	18	18	0.232749	0.554583	0.924174
Log[Sum(Abundance)+1]	Gemmatimonadetes	Treatment	1	1	0.000160513	0.00649048	0.935932
Log[Sum(Abundance)+1]	Crenarchaeota	Treatment	1	1	0.000204166	0.00643112	0.936225
Log[Sum(Abundance)+1]	Armatimonadetes	Diet*Genetic line*Treatment	18	18	0.267748	0.512131	0.947669
Log[Sum(Abundance)+1]	Spirochaetes	Diet*Genetic line	18	18	0.673087	0.505905	0.950666
Log[Sum(Abundance)+1]	OD1	Diet	2	2	0.00178397	0.0497217	0.951515
Log[Sum(Abundance)+1]	Deferribacteres	Diet*Genetic line	18	18	0.44602	0.445528	0.974076
Log[Sum(Abundance)+1]	[Thermi]	Treatment	1	1	1.98394e-05	0.000479326	0.982572
Log[Sum(Abundance)+1]	GN02	Diet*Genetic line*Treatment	18	18	0.303878	0.321745	0.99603
Log[Sum(Abundance)+1]	Spirochaetes	Round	2	2	0.000301877	0.00204207	0.99796
Log[Sum(Abundance)+1]	WPS-2	Diet*Treatment	2	2	1.00792e-05	0.000600743	0.999399
Log[Sum(Abundance)+1]	WPS-2	Diet	2	2	5.64209e-06	0.000336281	0.999664
Log[Sum(Abundance)+1]	GN02	Genetic line*Treatment	9	9	0.0319762	0.0677126	0.99992

## Sheet: S5.2
Y	Class	Source	Nparm	DF	Sum of Squares	F Ratio	Prob > F	~Notes
Log[Sum(Abundance)+1]	Aquificae	Diet	2	2	0
Log[Sum(Abundance)+1]	Aquificae	Genetic line	9	9	0
Log[Sum(Abundance)+1]	Aquificae	Treatment	1	1	0
Log[Sum(Abundance)+1]	Aquificae	Diet*Genetic line	18	18	0
Log[Sum(Abundance)+1]	Aquificae	Diet*Treatment	2	2	0
Log[Sum(Abundance)+1]	Aquificae	Genetic line*Treatment	9	9	0
Log[Sum(Abundance)+1]	Aquificae	Diet*Genetic line*Treatment	18	18	0
Log[Sum(Abundance)+1]	Aquificae	Round	2	2	0
Log[Sum(Abundance)+1]	Thermotogae	Diet	2	2	0
Log[Sum(Abundance)+1]	Thermotogae	Genetic line	9	9	0
Log[Sum(Abundance)+1]	Thermotogae	Treatment	1	1	0
Log[Sum(Abundance)+1]	Thermotogae	Diet*Genetic line	18	18	0
Log[Sum(Abundance)+1]	Thermotogae	Diet*Treatment	2	2	0
Log[Sum(Abundance)+1]	Thermotogae	Genetic line*Treatment	9	9	0
Log[Sum(Abundance)+1]	Thermotogae	Diet*Genetic line*Treatment	18	18	0
Log[Sum(Abundance)+1]	Thermotogae	Round	2	2	0
Log[Sum(Abundance)+1]	Chloroplast	Diet	2	2	409.527	154.564	4.58497e-33
Log[Sum(Abundance)+1]	Bacilli	Diet	2	2	172.675	81.4038	1.27256e-22
Log[Sum(Abundance)+1]	Alphaproteobacteria	Diet	2	2	77.1169	41.6397	2.82814e-14
Log[Sum(Abundance)+1]	Sphingobacteriia	Genetic line	9	9	23.1419	7.76432	7.82652e-09
Log[Sum(Abundance)+1]	Bacilli	Genetic line	9	9	63.9025	6.69454	1.21513e-07
Log[Sum(Abundance)+1]	Erysipelotrichi	Genetic line	9	9	53.1642	6.58775	1.60686e-07
Log[Sum(Abundance)+1]	Bacilli	Diet*Treatment	2	2	35.6453	16.8042	4.08273e-07
Log[Sum(Abundance)+1]	Alphaproteobacteria	Diet*Treatment	2	2	29.3621	15.8542	8.53158e-07
Log[Sum(Abundance)+1]	Deltaproteobacteria	Genetic line	9	9	28.273	5.47486	3.13404e-06
Log[Sum(Abundance)+1]	Betaproteobacteria	Genetic line	9	9	64.4356	5.3225	4.74415e-06
Log[Sum(Abundance)+1]	Actinobacteria	Diet	2	2	30.3139	13.6366	4.95281e-06
Log[Sum(Abundance)+1]	Bacilli	Treatment	1	1	23.9758	22.6058	5.90864e-06
Log[Sum(Abundance)+1]	Flavobacteriia	Genetic line	9	9	24.1134	5.20983	6.45353e-06
Log[Sum(Abundance)+1]	Deltaproteobacteria	Diet	2	2	12.1266	10.5671	6.20816e-05
Log[Sum(Abundance)+1]	Erysipelotrichi	Diet	2	2	18.225	10.1625	8.73865e-05
Log[Sum(Abundance)+1]	Actinobacteria	Genetic line	9	9	42.5976	4.25832	8.96873e-05
Log[Sum(Abundance)+1]	iii1-8	Diet*Genetic line	18	18	0.278649	3.1748	9.40952e-05
Log[Sum(Abundance)+1]	Alphaproteobacteria	Genetic line	9	9	35.1984	4.22347	9.88531e-05
Log[Sum(Abundance)+1]	Actinobacteria	Round	2	2	22.1958	9.9847	0.000101616
Log[Sum(Abundance)+1]	Clostridia	Genetic line	9	9	55.5634	4.19069	0.00010833
Log[Sum(Abundance)+1]	iii1-8	Diet*Genetic line*Treatment	18	18	0.264531	3.01396	0.000191204
Log[Sum(Abundance)+1]	Clostridia	Diet	2	2	25.7517	8.74009	0.000295574
Log[Sum(Abundance)+1]	Gammaproteobacteria	Genetic line	9	9	38.5328	3.78827	0.000334279
Log[Sum(Abundance)+1]	[Chloracidobacteria]	Genetic line	9	9	1.31958	3.77884	0.000343236
Log[Sum(Abundance)+1]	Bacteroidia	Diet	2	2	25.8384	8.35369	0.000413456
Log[Sum(Abundance)+1]	Bacteroidia	Genetic line	9	9	51.2101	3.67922	0.000453882
Log[Sum(Abundance)+1]	Bacilli	Genetic line*Treatment	9	9	34.8464	3.65057	0.000491858
Log[Sum(Abundance)+1]	Coriobacteriia	Diet	2	2	14.2835	8.12628	0.000504219
Log[Sum(Abundance)+1]	iii1-8	Genetic line*Treatment	9	9	0.157568	3.59053	0.000582076
Log[Sum(Abundance)+1]	Gammaproteobacteria	Round	2	2	17.5423	7.76087	0.000694634
Log[Sum(Abundance)+1]	Cytophagia	Genetic line	9	9	3.91018	3.4773	0.000799636
Log[Sum(Abundance)+1]	Chloroplast	Round	2	2	19.8202	7.48056	0.000889247
Log[Sum(Abundance)+1]	Acidobacteria-6	Genetic line	9	9	5.2158	3.35985	0.00111136
Log[Sum(Abundance)+1]	Actinobacteria	Treatment	1	1	12.3989	11.1553	0.0011359
Log[Sum(Abundance)+1]	Betaproteobacteria	Diet	2	2	19.2099	7.1405	0.00120169
Log[Sum(Abundance)+1]	Gemm-3	Diet*Genetic line	18	18	0.0937275	2.49165	0.00187954
Log[Sum(Abundance)+1]	Gemm-3	Diet*Genetic line*Treatment	18	18	0.0933285	2.48104	0.00196773
Log[Sum(Abundance)+1]	Nitrospira	Diet*Genetic line*Treatment	18	18	0.0932376	2.47863	0.00198837
Log[Sum(Abundance)+1]	Nitrospira	Diet*Genetic line	18	18	0.0931131	2.47532	0.00201702
Log[Sum(Abundance)+1]	[Saprospirae]	Genetic line	9	9	5.11139	3.05102	0.00263456
Log[Sum(Abundance)+1]	Verrucomicrobiae	Diet	2	2	16.4212	6.23598	0.00269802
Log[Sum(Abundance)+1]	Verrucomicrobiae	Genetic line	9	9	35.9316	3.03224	0.00277606
Log[Sum(Abundance)+1]	Fusobacteriia	Treatment	1	1	7.29116	9.24665	0.00293282
Log[Sum(Abundance)+1]	Fusobacteriia	Diet	2	2	9.09587	5.7677	0.00411993
Log[Sum(Abundance)+1]	Flavobacteriia	Diet	2	2	5.90927	5.74529	0.00420457
Log[Sum(Abundance)+1]	[Chloracidobacteria]	Diet	2	2	0.442468	5.70187	0.00437363
Log[Sum(Abundance)+1]	iii1-8	Genetic line	9	9	0.125461	2.8589	0.0044932
Log[Sum(Abundance)+1]	PRR-12	Diet*Genetic line	18	18	0.0850546	2.26109	0.00504879
Log[Sum(Abundance)+1]	SJA-4	Diet*Genetic line	18	18	0.0850546	2.26109	0.00504879
Log[Sum(Abundance)+1]	Deltaproteobacteria	Treatment	1	1	4.67662	8.15035	0.0051236
Log[Sum(Abundance)+1]	Erysipelotrichi	Round	2	2	9.4077	5.24582	0.0066284
Log[Sum(Abundance)+1]	Fusobacteriia	Diet*Treatment	2	2	8.18329	5.18903	0.00698217
Log[Sum(Abundance)+1]	Gemm-3	Genetic line	9	9	0.050218	2.66999	0.00756698
Log[Sum(Abundance)+1]	Nitrospira	Genetic line*Treatment	9	9	0.0501649	2.66717	0.00762586
Log[Sum(Abundance)+1]	Nitrospira	Genetic line	9	9	0.0500285	2.65992	0.00777924
Log[Sum(Abundance)+1]	Gemm-3	Genetic line*Treatment	9	9	0.0500253	2.65974	0.00778292
Log[Sum(Abundance)+1]	Verrucomicrobiae	Treatment	1	1	9.62754	7.31213	0.00790811
Log[Sum(Abundance)+1]	Opitutae	Genetic line	9	9	1.20179	2.64501	0.00810398
Log[Sum(Abundance)+1]	SJA-28	Diet*Genetic line*Treatment	18	18	0.0821276	2.14622	0.00819066
Log[Sum(Abundance)+1]	Mollicutes	Genetic line	9	9	22.2707	2.63935	0.0082308
Log[Sum(Abundance)+1]	SJA-28	Diet*Genetic line	18	18	0.0817074	2.13524	0.00857525
Log[Sum(Abundance)+1]	Coriobacteriia	Round	2	2	8.67458	4.9352	0.00881377
Log[Sum(Abundance)+1]	Gemmatimonadetes	Diet*Treatment	2	2	0.223307	4.88993	0.00918856
Log[Sum(Abundance)+1]	[Chloracidobacteria]	Diet*Genetic line	18	18	1.47451	2.11126	0.00947666
Log[Sum(Abundance)+1]	Bacteroidia	Treatment	1	1	10.7169	6.92969	0.00966311
Log[Sum(Abundance)+1]	PRR-12	Diet*Genetic line*Treatment	18	18	0.0791255	2.10347	0.00978879
Log[Sum(Abundance)+1]	SJA-4	Diet*Genetic line*Treatment	18	18	0.0791255	2.10347	0.00978879
Log[Sum(Abundance)+1]	PRR-12	Genetic line	9	9	0.048417	2.57424	0.00983703
Log[Sum(Abundance)+1]	SJA-4	Genetic line	9	9	0.048417	2.57424	0.00983703
Log[Sum(Abundance)+1]	iii1-8	Diet*Treatment	2	2	0.0468784	4.80701	0.00991776
Log[Sum(Abundance)+1]	Actinobacteria	Diet*Treatment	2	2	10.5138	4.72961	0.0106516
Log[Sum(Abundance)+1]	Sphingobacteriia	Round	2	2	3.0121	4.54764	0.0126022
Log[Sum(Abundance)+1]	SJA-28	Genetic line*Treatment	9	9	0.046673	2.43938	0.0141969
Log[Sum(Abundance)+1]	SJA-28	Genetic line	9	9	0.0465531	2.43312	0.0144397
Log[Sum(Abundance)+1]	[Saprospirae]	Genetic line*Treatment	9	9	4.06059	2.42379	0.0148088
Log[Sum(Abundance)+1]	Fibrobacteria	Diet	2	2	0.249345	4.37202	0.0148299
Log[Sum(Abundance)+1]	Bacilli	Diet*Genetic line*Treatment	18	18	38.0869	1.99503	0.0153062
Log[Sum(Abundance)+1]	PRR-12	Genetic line*Treatment	9	9	0.045025	2.39389	0.0160548
Log[Sum(Abundance)+1]	SJA-4	Genetic line*Treatment	9	9	0.045025	2.39389	0.0160548
Log[Sum(Abundance)+1]	Clostridia	Treatment	1	1	8.77109	5.95379	0.0162397
Log[Sum(Abundance)+1]	Flavobacteriia	Round	2	2	4.391	4.26915	0.016317
Log[Sum(Abundance)+1]	Erysipelotrichi	Treatment	1	1	5.3089	5.92058	0.0165326
Log[Sum(Abundance)+1]	Clostridia	Round	2	2	12.3668	4.19728	0.0174452
Log[Sum(Abundance)+1]	Anaerolineae	Genetic line	9	9	0.858638	2.35794	0.0176877
Log[Sum(Abundance)+1]	Epsilonproteobacteria	Treatment	1	1	8.31326	5.68463	0.0187801
Log[Sum(Abundance)+1]	Cytophagia	Diet*Genetic line*Treatment	18	18	4.30028	1.9121	0.0214219
Log[Sum(Abundance)+1]	Fusobacteriia	Genetic line	9	9	16.06	2.26303	0.0228084
Log[Sum(Abundance)+1]	[Spartobacteria]	Genetic line	9	9	1.38597	2.23233	0.0247515
Log[Sum(Abundance)+1]	Deltaproteobacteria	Round	2	2	4.38364	3.81987	0.0248155
Log[Sum(Abundance)+1]	Cytophagia	Treatment	1	1	0.644834	5.16102	0.0249921
Log[Sum(Abundance)+1]	[Saprospirae]	Treatment	1	1	0.917663	4.92983	0.0283922
Log[Sum(Abundance)+1]	Thermoleophilia	Treatment	1	1	0.449471	4.90061	0.0288555
Log[Sum(Abundance)+1]	Chloroplast	Genetic line	9	9	25.8096	2.16468	0.0296106
Log[Sum(Abundance)+1]	Synechococcophycideae	Diet*Genetic line	18	18	0.275751	1.82229	0.0306305
Log[Sum(Abundance)+1]	Verrucomicrobiae	Round	2	2	9.32028	3.53939	0.0322916
Log[Sum(Abundance)+1]	Chloroplast	Diet*Treatment	2	2	9.33086	3.52165	0.032835
Log[Sum(Abundance)+1]	Verruco-5	Diet*Treatment	2	2	0.374499	3.42334	0.0360216
Log[Sum(Abundance)+1]	[Methylacidiphilae]	Treatment	1	1	0.0657562	4.33517	0.0395903
Log[Sum(Abundance)+1]	Deinococci	Genetic line*Treatment	9	9	0.757718	2.03408	0.0416882
Log[Sum(Abundance)+1]	Bacteroidia	Round	2	2	9.93355	3.21157	0.043998
Log[Sum(Abundance)+1]	Fibrobacteria	Genetic line	9	9	0.516541	2.01267	0.0440678
Log[Sum(Abundance)+1]	Opitutae	Diet*Genetic line*Treatment	18	18	1.57027	1.728	0.0442143
Log[Sum(Abundance)+1]	Coriobacteriia	Genetic line	9	9	15.8146	1.99941	0.0456063
Log[Sum(Abundance)+1]	Alphaproteobacteria	Treatment	1	1	3.76705	4.06808	0.0460716
Log[Sum(Abundance)+1]	Synechococcophycideae	Genetic line*Treatment	9	9	0.150418	1.98807	0.0469614
Log[Sum(Abundance)+1]	Deinococci	Round	2	2	0.258208	3.11919	0.0480201
Log[Sum(Abundance)+1]	Thermomicrobia	Diet*Genetic line*Treatment	18	18	0.384518	1.69624	0.0499238
Log[Sum(Abundance)+1]	vadinHA49	Diet	2	2	0.071175	3.06743	0.0504354
Log[Sum(Abundance)+1]	Synechococcophycideae	Diet*Genetic line*Treatment	18	18	0.255721	1.68992	0.051138
Log[Sum(Abundance)+1]	Mollicutes	Diet*Treatment	2	2	5.51497	2.94117	0.0568596
Log[Sum(Abundance)+1]	Synergistia	Diet*Treatment	2	2	0.134186	2.87758	0.0604039
Log[Sum(Abundance)+1]	Ellin6529	Diet*Genetic line	18	18	0.538515	1.63525	0.0628273
Log[Sum(Abundance)+1]	Opitutae	Round	2	2	0.285325	2.82586	0.0634525
Log[Sum(Abundance)+1]	MB-A2-108	Diet*Genetic line	18	18	0.140845	1.62915	0.0642723
Log[Sum(Abundance)+1]	Betaproteobacteria	Round	2	2	7.37777	2.74238	0.0687071
Log[Sum(Abundance)+1]	Sphingobacteriia	Diet*Genetic line	18	18	9.59354	1.60936	0.0691687
Log[Sum(Abundance)+1]	Solibacteres	Diet*Treatment	2	2	0.121429	2.64373	0.0754909
Log[Sum(Abundance)+1]	Nitrospira	Diet	2	2	0.0110387	2.64107	0.0756828
Log[Sum(Abundance)+1]	[Saprospirae]	Round	2	2	0.978637	2.62869	0.0765833
Log[Sum(Abundance)+1]	Betaproteobacteria	Treatment	1	1	4.28845	3.18811	0.0768583
Log[Sum(Abundance)+1]	Chthonomonadetes	Diet	2	2	0.0872842	2.62292	0.0770074
Log[Sum(Abundance)+1]	Gemm-3	Diet*Treatment	2	2	0.0108197	2.58868	0.0795693
Log[Sum(Abundance)+1]	PRR-12	Diet*Treatment	2	2	0.0108074	2.58574	0.0797935
Log[Sum(Abundance)+1]	SJA-4	Diet*Treatment	2	2	0.0108074	2.58574	0.0797935
Log[Sum(Abundance)+1]	Nitrospira	Diet*Treatment	2	2	0.0108074	2.58574	0.0797935
Log[Sum(Abundance)+1]	Ellin6529	Diet*Treatment	2	2	0.0938341	2.56442	0.0814372
Log[Sum(Abundance)+1]	Ellin6529	Genetic line*Treatment	9	9	0.290733	1.76567	0.0825037
Log[Sum(Abundance)+1]	SJA-28	Diet*Treatment	2	2	0.0108133	2.54322	0.0831056
Log[Sum(Abundance)+1]	Planctomycetia	Treatment	1	1	0.42261	3.01545	0.0851996
Log[Sum(Abundance)+1]	SJA-28	Diet	2	2	0.0106852	2.51309	0.0855372
Log[Sum(Abundance)+1]	Sphingobacteriia	Genetic line*Treatment	9	9	5.19983	1.74459	0.0869271
Log[Sum(Abundance)+1]	koll11	Treatment	1	1	0.0605978	2.96182	0.0879889
Log[Sum(Abundance)+1]	MB-A2-108	Diet*Treatment	2	2	0.0238318	2.48095	0.0882108
Log[Sum(Abundance)+1]	Gemm-3	Diet	2	2	0.0103379	2.47341	0.0888503
Log[Sum(Abundance)+1]	PRR-12	Diet	2	2	0.0103379	2.47341	0.0888503
Log[Sum(Abundance)+1]	SJA-4	Diet	2	2	0.0103379	2.47341	0.0888503
Log[Sum(Abundance)+1]	Synechococcophycideae	Genetic line	9	9	0.131012	1.73158	0.0897635
Log[Sum(Abundance)+1]	MB-A2-108	Genetic line*Treatment	9	9	0.0743431	1.71984	0.0923943
Log[Sum(Abundance)+1]	Methanobacteria	Diet*Treatment	2	2	0.290252	2.43028	0.0926005
Log[Sum(Abundance)+1]	[Lentisphaeria]	Diet*Treatment	2	2	0.0440574	2.41489	0.0939771
Log[Sum(Abundance)+1]	Gemmatimonadetes	Genetic line	9	9	0.351904	1.71243	0.0940925
Log[Sum(Abundance)+1]	4C0d-2	Diet	2	2	1.19523	2.38452	0.096755
Log[Sum(Abundance)+1]	Synechococcophycideae	Diet*Treatment	2	2	0.0400369	2.38124	0.09706
Log[Sum(Abundance)+1]	Gemm-3	Treatment	1	1	0.00578998	2.77057	0.0987824
Log[Sum(Abundance)+1]	Gammaproteobacteria	Treatment	1	1	3.05351	2.7018	0.103015
Log[Sum(Abundance)+1]	Acidimicrobiia	Treatment	1	1	0.155144	2.69101	0.103697
Log[Sum(Abundance)+1]	SJA-28	Treatment	1	1	0.00568733	2.67526	0.104701
Log[Sum(Abundance)+1]	RF3	Diet*Genetic line	18	18	0.885131	1.49454	0.104754
Log[Sum(Abundance)+1]	Nitrospira	Treatment	1	1	0.0055856	2.67277	0.104861
Log[Sum(Abundance)+1]	PRR-12	Treatment	1	1	0.0055856	2.67277	0.104861
Log[Sum(Abundance)+1]	SJA-4	Treatment	1	1	0.0055856	2.67277	0.104861
Log[Sum(Abundance)+1]	RF3	Genetic line	9	9	0.488224	1.64873	0.109888
Log[Sum(Abundance)+1]	[Methylacidiphilae]	Diet*Genetic line	18	18	0.403613	1.4783	0.110911
Log[Sum(Abundance)+1]	[Lentisphaeria]	Diet	2	2	0.0408835	2.24092	0.111067
Log[Sum(Abundance)+1]	[Methylacidiphilae]	Diet*Genetic line*Treatment	18	18	0.401151	1.46928	0.114461
Log[Sum(Abundance)+1]	Actinobacteria	Genetic line*Treatment	9	9	16.2942	1.62887	0.115282
Log[Sum(Abundance)+1]	[Lentisphaeria]	Treatment	1	1	0.0229536	2.51628	0.115471
Log[Sum(Abundance)+1]	Chthonomonadetes	Diet*Genetic line	18	18	0.43862	1.46452	0.116377
Log[Sum(Abundance)+1]	Acidimicrobiia	Diet*Genetic line*Treatment	18	18	1.50874	1.45386	0.12076
Log[Sum(Abundance)+1]	Coriobacteriia	Treatment	1	1	2.1311	2.42487	0.122219
Log[Sum(Abundance)+1]	Gammaproteobacteria	Diet*Genetic line*Treatment	18	18	29.4254	1.44645	0.123892
Log[Sum(Abundance)+1]	Chloroplast	Treatment	1	1	3.16725	2.39077	0.12485
Log[Sum(Abundance)+1]	Sphingobacteriia	Treatment	1	1	0.784213	2.36799	0.126642
Log[Sum(Abundance)+1]	Gemmatimonadetes	Diet*Genetic line*Treatment	18	18	0.590204	1.43602	0.128417
Log[Sum(Abundance)+1]	Chloroplast	Genetic line*Treatment	9	9	18.8267	1.57902	0.129871
Log[Sum(Abundance)+1]	C6	Round	2	2	0.0227199	2.07753	0.129996
Log[Sum(Abundance)+1]	Fibrobacteria	Treatment	1	1	0.0644284	2.25937	0.135597
Log[Sum(Abundance)+1]	RF3	Diet	2	2	0.132046	2.00663	0.139203
Log[Sum(Abundance)+1]	Synergistia	Diet	2	2	0.0935408	2.00596	0.139293
Log[Sum(Abundance)+1]	MB-A2-108	Genetic line	9	9	0.0668454	1.54639	0.140282
Log[Sum(Abundance)+1]	Deferribacteres	Genetic line	9	9	0.77362	1.54553	0.140566
Log[Sum(Abundance)+1]	Erysipelotrichi	Diet*Treatment	2	2	3.57936	1.99588	0.140656
Log[Sum(Abundance)+1]	Solibacteres	Genetic line*Treatment	9	9	0.318714	1.54199	0.141741
Log[Sum(Abundance)+1]	Bacilli	Diet*Genetic line	18	18	26.8536	1.40662	0.141936
Log[Sum(Abundance)+1]	Ellin6529	Diet*Genetic line*Treatment	18	18	0.463198	1.40654	0.141973
Log[Sum(Abundance)+1]	Cytophagia	Round	2	2	0.486754	1.9479	0.14733
Log[Sum(Abundance)+1]	Acidimicrobiia	Genetic line	9	9	0.787959	1.51859	0.149723
Log[Sum(Abundance)+1]	Coriobacteriia	Diet*Treatment	2	2	3.37884	1.92231	0.151022
Log[Sum(Abundance)+1]	Thermoleophilia	Genetic line	9	9	1.24767	1.51149	0.15222
Log[Sum(Abundance)+1]	Planctomycetia	Diet*Treatment	2	2	0.533782	1.90435	0.153668
Log[Sum(Abundance)+1]	BD7-11	Diet	2	2	0.0368188	1.86899	0.159017
Log[Sum(Abundance)+1]	Clostridia	Genetic line*Treatment	9	9	19.7769	1.49161	0.15941
Log[Sum(Abundance)+1]	[Pedosphaerae]	Diet	2	2	0.223008	1.85788	0.160737
Log[Sum(Abundance)+1]	Anaerolineae	Diet*Treatment	2	2	0.149921	1.85266	0.161551
Log[Sum(Abundance)+1]	MB-A2-108	Round	2	2	0.0177936	1.85235	0.161599
Log[Sum(Abundance)+1]	4C0d-2	Genetic line*Treatment	9	9	3.33216	1.47727	0.164774
Log[Sum(Abundance)+1]	Thermomicrobia	Genetic line	9	9	0.167178	1.47496	0.165653
Log[Sum(Abundance)+1]	MB-A2-108	Diet*Genetic line*Treatment	18	18	0.116975	1.35304	0.169637
Log[Sum(Abundance)+1]	Deferribacteres	Diet	2	2	0.200452	1.80208	0.169664
Log[Sum(Abundance)+1]	BD7-11	Diet*Treatment	2	2	0.0354208	1.79803	0.170331
Log[Sum(Abundance)+1]	Acidobacteria-6	Diet	2	2	0.617266	1.7893	0.171778
Log[Sum(Abundance)+1]	Methanobacteria	Diet	2	2	0.21363	1.78872	0.171875
Log[Sum(Abundance)+1]	Acidobacteriia	Genetic line	9	9	0.530018	1.45849	0.172038
Log[Sum(Abundance)+1]	Solibacteres	Genetic line	9	9	0.301284	1.45766	0.172362
Log[Sum(Abundance)+1]	[Rhodothermi]	Diet	2	2	0.0198804	1.7691	0.175176
Log[Sum(Abundance)+1]	iii1-8	Diet	2	2	0.0171195	1.75547	0.177507
Log[Sum(Abundance)+1]	Chloroflexi	Diet	2	2	0.0388777	1.74885	0.178649
Log[Sum(Abundance)+1]	Synergistia	Treatment	1	1	0.0423772	1.81754	0.180303
Log[Sum(Abundance)+1]	Deltaproteobacteria	Diet*Genetic line	18	18	13.7458	1.33089	0.18231
Log[Sum(Abundance)+1]	Gammaproteobacteria	Diet*Treatment	2	2	3.84315	1.70024	0.187278
Log[Sum(Abundance)+1]	Acidobacteria-6	Treatment	1	1	0.299976	1.73911	0.189918
Log[Sum(Abundance)+1]	Deferribacteres	Round	2	2	0.183603	1.6506	0.196528
Log[Sum(Abundance)+1]	[Chloracidobacteria]	Treatment	1	1	0.0653158	1.68339	0.197118
Log[Sum(Abundance)+1]	Mollicutes	Treatment	1	1	1.57432	1.67919	0.197673
Log[Sum(Abundance)+1]	Deferribacteres	Treatment	1	1	0.0928909	1.67019	0.198869
Log[Sum(Abundance)+1]	RF3	Genetic line*Treatment	9	9	0.411681	1.39025	0.20075
Log[Sum(Abundance)+1]	Sphingobacteriia	Diet	2	2	1.05125	1.58716	0.20903
Log[Sum(Abundance)+1]	Cytophagia	Genetic line*Treatment	9	9	1.54264	1.37186	0.209135
Log[Sum(Abundance)+1]	Ellin6529	Genetic line	9	9	0.225357	1.36863	0.210638
Log[Sum(Abundance)+1]	Chloroflexi	Diet*Genetic line*Treatment	18	18	0.254251	1.27079	0.220545
Log[Sum(Abundance)+1]	BD7-11	Treatment	1	1	0.0148718	1.50984	0.221716
Log[Sum(Abundance)+1]	Fusobacteriia	Round	2	2	2.39706	1.51998	0.223155
Log[Sum(Abundance)+1]	Fibrobacteria	Diet*Genetic line	18	18	0.642423	1.25158	0.23399
Log[Sum(Abundance)+1]	Deferribacteres	Diet*Genetic line*Treatment	18	18	1.25095	1.24956	0.235437
Log[Sum(Abundance)+1]	Thermomicrobia	Diet*Treatment	2	2	0.0368446	1.46281	0.235937
Log[Sum(Abundance)+1]	Acidobacteriia	Diet	2	2	0.117903	1.45998	0.236587
Log[Sum(Abundance)+1]	Epsilonproteobacteria	Round	2	2	4.23909	1.44935	0.239053
Log[Sum(Abundance)+1]	Verruco-5	Round	2	2	0.157131	1.43635	0.242101
Log[Sum(Abundance)+1]	RF3	Round	2	2	0.0937663	1.42492	0.244816
Log[Sum(Abundance)+1]	C6	Diet*Treatment	2	2	0.0153954	1.40778	0.248945
Log[Sum(Abundance)+1]	[Spartobacteria]	Genetic line*Treatment	9	9	0.797428	1.28439	0.253046
Log[Sum(Abundance)+1]	Deltaproteobacteria	Diet*Treatment	2	2	1.59383	1.38885	0.253585
Log[Sum(Abundance)+1]	TM7-3	Genetic line*Treatment	9	9	0.588121	1.28049	0.255161
Log[Sum(Abundance)+1]	Erysipelotrichi	Diet*Genetic line*Treatment	18	18	19.7141	1.22142	0.256335
Log[Sum(Abundance)+1]	[Chloracidobacteria]	Round	2	2	0.106589	1.37357	0.257397
Log[Sum(Abundance)+1]	TM7-3	Diet	2	2	0.140076	1.37242	0.257686
Log[Sum(Abundance)+1]	Deltaproteobacteria	Genetic line*Treatment	9	9	6.58589	1.27531	0.257997
Log[Sum(Abundance)+1]	Synechococcophycideae	Diet	2	2	0.0226739	1.34856	0.26376
Log[Sum(Abundance)+1]	Phycisphaerae	Genetic line	9	9	0.192441	1.26361	0.264484
Log[Sum(Abundance)+1]	Spirochaetes	Diet*Treatment	2	2	0.197674	1.33718	0.266708
Log[Sum(Abundance)+1]	Planctomycetia	Genetic line	9	9	1.58517	1.25674	0.268353
Log[Sum(Abundance)+1]	[Chloracidobacteria]	Diet*Genetic line*Treatment	18	18	0.842265	1.20599	0.268355
Log[Sum(Abundance)+1]	Thermomicrobia	Diet*Genetic line	18	18	0.272091	1.20029	0.272894
Log[Sum(Abundance)+1]	Clostridia	Diet*Genetic line*Treatment	18	18	31.7918	1.1989	0.274008
Log[Sum(Abundance)+1]	Thermoleophilia	Round	2	2	0.239861	1.30761	0.274526
Log[Sum(Abundance)+1]	Flavobacteriia	Treatment	1	1	0.619855	1.20531	0.274597
Log[Sum(Abundance)+1]	Planctomycetia	Genetic line*Treatment	9	9	1.56757	1.24279	0.276347
Log[Sum(Abundance)+1]	Epsilonproteobacteria	Genetic line	9	9	16.2274	1.23293	0.282105
Log[Sum(Abundance)+1]	Verruco-5	Diet*Genetic line	18	18	1.16415	1.18241	0.287489
Log[Sum(Abundance)+1]	Fusobacteriia	Diet*Genetic line	18	18	16.7695	1.1815	0.288244
Log[Sum(Abundance)+1]	Solibacteres	Diet*Genetic line*Treatment	18	18	0.488347	1.18135	0.288368
Log[Sum(Abundance)+1]	Phycisphaerae	Diet*Genetic line*Treatment	18	18	0.35962	1.18068	0.288933
Log[Sum(Abundance)+1]	CK-1C4-19	Treatment	1	1	0.00315494	1.13519	0.288942
Log[Sum(Abundance)+1]	Chthonomonadetes	Round	2	2	0.0416296	1.25098	0.290157
Log[Sum(Abundance)+1]	Gammaproteobacteria	Genetic line*Treatment	9	9	12.3988	1.21896	0.290414
Log[Sum(Abundance)+1]	TM7-3	Treatment	1	1	0.0575467	1.12765	0.290541
Log[Sum(Abundance)+1]	Bacteroidia	Genetic line*Treatment	9	9	16.8656	1.21172	0.294796
Log[Sum(Abundance)+1]	[Lentisphaeria]	Genetic line*Treatment	9	9	0.0992678	1.20913	0.296372
Log[Sum(Abundance)+1]	Chthonomonadetes	Genetic line	9	9	0.180945	1.20832	0.296868
Log[Sum(Abundance)+1]	Holophagae	Round	2	2	0.0305513	1.22016	0.299041
Log[Sum(Abundance)+1]	Gammaproteobacteria	Diet*Genetic line	18	18	23.7711	1.16851	0.29921
Log[Sum(Abundance)+1]	Anaerolineae	Diet*Genetic line*Treatment	18	18	0.849735	1.16674	0.300718
Log[Sum(Abundance)+1]	[Methylacidiphilae]	Genetic line	9	9	0.163791	1.19983	0.302097
Log[Sum(Abundance)+1]	Holophagae	Genetic line	9	9	0.134951	1.19771	0.303409
Log[Sum(Abundance)+1]	ML635J-21	Round	2	2	0.0589009	1.20488	0.303548
Log[Sum(Abundance)+1]	Thermoleophilia	Diet*Treatment	2	2	0.22085	1.20397	0.30382
Log[Sum(Abundance)+1]	[Lentisphaeria]	Genetic line	9	9	0.0981556	1.19559	0.304732
Log[Sum(Abundance)+1]	Nostocophycideae	Treatment	1	1	0.00729822	1.04344	0.309204
Log[Sum(Abundance)+1]	Spirochaetes	Diet	2	2	0.175139	1.18474	0.309596
Log[Sum(Abundance)+1]	[Spartobacteria]	Round	2	2	0.163395	1.18429	0.309731
Log[Sum(Abundance)+1]	Holophagae	Diet*Genetic line*Treatment	18	18	0.260328	1.15523	0.310705
Log[Sum(Abundance)+1]	Methanomicrobia	Diet	2	2	0.0625079	1.17652	0.312098
Log[Sum(Abundance)+1]	Gemmatimonadetes	Diet	2	2	0.0531299	1.16343	0.316127
Log[Sum(Abundance)+1]	Holophagae	Diet*Treatment	2	2	0.0290201	1.15901	0.317499
Log[Sum(Abundance)+1]	Anaerolineae	Round	2	2	0.093473	1.1551	0.318716
Log[Sum(Abundance)+1]	GN07	Treatment	1	1	0.00693588	0.991386	0.321531
Log[Sum(Abundance)+1]	[Fimbriimonadia]	Treatment	1	1	0.00693588	0.991386	0.321531
Log[Sum(Abundance)+1]	0319-6E2	Treatment	1	1	0.00276098	0.991386	0.321531
Log[Sum(Abundance)+1]	Rubrobacteria	Treatment	1	1	0.00276098	0.991386	0.321531
Log[Sum(Abundance)+1]	Elusimicrobia	Treatment	1	1	0.00276098	0.991386	0.321531
Log[Sum(Abundance)+1]	Verrucomicrobiae	Diet*Treatment	2	2	3.01778	1.146	0.321571
Log[Sum(Abundance)+1]	[Lentisphaeria]	Diet*Genetic line*Treatment	18	18	0.187452	1.14163	0.322778
Log[Sum(Abundance)+1]	Anaerolineae	Diet	2	2	0.0923657	1.14142	0.323019
Log[Sum(Abundance)+1]	Acidobacteriia	Diet*Genetic line	18	18	0.828616	1.14008	0.324172
Log[Sum(Abundance)+1]	Chloroflexi	Round	2	2	0.0251908	1.13317	0.325642
Log[Sum(Abundance)+1]	Mollicutes	Diet	2	2	2.12256	1.13198	0.326024
Log[Sum(Abundance)+1]	[Methylacidiphilae]	Genetic line*Treatment	9	9	0.158231	1.15909	0.328112
Log[Sum(Abundance)+1]	CK-1C4-19	Round	2	2	0.00625018	1.12445	0.328438
Log[Sum(Abundance)+1]	Epsilonproteobacteria	Diet	2	2	3.28506	1.12316	0.328852
Log[Sum(Abundance)+1]	[Lentisphaeria]	Diet*Genetic line	18	18	0.186077	1.13326	0.330362
Log[Sum(Abundance)+1]	Solibacteres	Round	2	2	0.0512654	1.11614	0.331125
Log[Sum(Abundance)+1]	Verrucomicrobiae	Diet*Genetic line	18	18	26.8061	1.13107	0.332359
Log[Sum(Abundance)+1]	Fibrobacteria	Diet*Genetic line*Treatment	18	18	0.580372	1.13069	0.332706
Log[Sum(Abundance)+1]	Coriobacteriia	Genetic line*Treatment	9	9	9.09303	1.14961	0.334389
Log[Sum(Abundance)+1]	Chloroflexi	Genetic line	9	9	0.114399	1.14357	0.338437
Log[Sum(Abundance)+1]	Synechococcophycideae	Treatment	1	1	0.00762392	0.906883	0.342975
Log[Sum(Abundance)+1]	Verruco-5	Diet*Genetic line*Treatment	18	18	1.10135	1.11862	0.343896
Log[Sum(Abundance)+1]	4C0d-2	Treatment	1	1	0.22597	0.90163	0.344371
Log[Sum(Abundance)+1]	Thaumarchaeota	Diet*Treatment	2	2	0.0666956	1.05044	0.353175
Log[Sum(Abundance)+1]	Fusobacteriia	Genetic line*Treatment	9	9	7.95783	1.12135	0.353608
Log[Sum(Abundance)+1]	GN07	Diet	2	2	0.014474	1.03443	0.358769
Log[Sum(Abundance)+1]	[Fimbriimonadia]	Diet	2	2	0.014474	1.03443	0.358769
Log[Sum(Abundance)+1]	Elusimicrobia	Diet	2	2	0.00576172	1.03443	0.358769
Log[Sum(Abundance)+1]	0319-6E2	Diet	2	2	0.00576172	1.03443	0.358769
Log[Sum(Abundance)+1]	Rubrobacteria	Diet	2	2	0.00576172	1.03443	0.358769
Log[Sum(Abundance)+1]	Deinococci	Genetic line	9	9	0.413944	1.11122	0.360673
Log[Sum(Abundance)+1]	Nostocophycideae	Round	2	2	0.0142687	1.02001	0.363886
Log[Sum(Abundance)+1]	Acidobacteria-5	Round	2	2	0.0142687	1.02001	0.363886
Log[Sum(Abundance)+1]	SC3	Round	2	2	0.00567998	1.02001	0.363886
Log[Sum(Abundance)+1]	TA18	Round	2	2	0.00567998	1.02001	0.363886
Log[Sum(Abundance)+1]	TK17	Treatment	1	1	0.00230472	0.827555	0.364917
Log[Sum(Abundance)+1]	TK17	Diet	2	2	0.00565997	1.01616	0.365264
Log[Sum(Abundance)+1]	Solibacteres	Diet*Genetic line	18	18	0.452778	1.09531	0.366147
Log[Sum(Abundance)+1]	Phycisphaerae	Treatment	1	1	0.0139201	0.822626	0.366344
Log[Sum(Abundance)+1]	Verruco-5	Treatment	1	1	0.0447462	0.818062	0.367672
Log[Sum(Abundance)+1]	GN07	Round	2	2	0.0140688	1.00547	0.369122
Log[Sum(Abundance)+1]	[Fimbriimonadia]	Round	2	2	0.0140688	1.00547	0.369122
Log[Sum(Abundance)+1]	Rubrobacteria	Round	2	2	0.00560041	1.00547	0.369122
Log[Sum(Abundance)+1]	0319-6E2	Round	2	2	0.00560041	1.00547	0.369122
Log[Sum(Abundance)+1]	TK17	Round	2	2	0.00560041	1.00547	0.369122
Log[Sum(Abundance)+1]	Elusimicrobia	Round	2	2	0.00560041	1.00547	0.369122
Log[Sum(Abundance)+1]	[Chloracidobacteria]	Genetic line*Treatment	9	9	0.38252	1.09541	0.371895
Log[Sum(Abundance)+1]	BD1-5	Diet	2	2	0.0848566	0.994424	0.37315
Log[Sum(Abundance)+1]	ML635J-21	Treatment	1	1	0.0192702	0.788388	0.376474
Log[Sum(Abundance)+1]	Acidobacteria-5	Treatment	1	1	0.00546747	0.781696	0.3785
Log[Sum(Abundance)+1]	SC3	Treatment	1	1	0.00217645	0.781696	0.3785
Log[Sum(Abundance)+1]	TA18	Treatment	1	1	0.00217645	0.781696	0.3785
Log[Sum(Abundance)+1]	iii1-8	Round	2	2	0.00953551	0.977791	0.3793
Log[Sum(Abundance)+1]	Planctomycetia	Round	2	2	0.273858	0.977032	0.379583
Log[Sum(Abundance)+1]	Chthonomonadetes	Treatment	1	1	0.012926	0.776862	0.379973
Log[Sum(Abundance)+1]	Gemm-3	Round	2	2	0.00407765	0.975601	0.380118
Log[Sum(Abundance)+1]	PRR-12	Round	2	2	0.00407765	0.975601	0.380118
Log[Sum(Abundance)+1]	SJA-4	Round	2	2	0.00407765	0.975601	0.380118
Log[Sum(Abundance)+1]	Nitrospira	Round	2	2	0.00407765	0.975601	0.380118
Log[Sum(Abundance)+1]	TK17	Diet*Treatment	2	2	0.0054329	0.975396	0.380195
Log[Sum(Abundance)+1]	Methanobacteria	Genetic line*Treatment	9	9	0.58241	1.08367	0.380378
Log[Sum(Abundance)+1]	Chloroflexi	Treatment	1	1	0.00861978	0.775495	0.380392
Log[Sum(Abundance)+1]	Acidobacteria-5	Diet	2	2	0.0134555	0.961884	0.385279
Log[Sum(Abundance)+1]	SC3	Diet	2	2	0.00535628	0.961884	0.385279
Log[Sum(Abundance)+1]	TA18	Diet	2	2	0.00535628	0.961884	0.385279
Log[Sum(Abundance)+1]	Acidobacteria-5	Diet*Treatment	2	2	0.0131877	0.942736	0.392603
Log[Sum(Abundance)+1]	SC3	Diet*Treatment	2	2	0.00524965	0.942736	0.392603
Log[Sum(Abundance)+1]	TA18	Diet*Treatment	2	2	0.00524965	0.942736	0.392603
Log[Sum(Abundance)+1]	C6	Genetic line*Treatment	9	9	0.0522885	1.06251	0.395971
Log[Sum(Abundance)+1]	Thaumarchaeota	Genetic line*Treatment	9	9	0.303466	1.06211	0.396272
Log[Sum(Abundance)+1]	ZB2	Diet*Treatment	2	2	0.0334684	0.932811	0.396454
Log[Sum(Abundance)+1]	Nostocophycideae	Diet*Treatment	2	2	0.012987	0.928392	0.398182
Log[Sum(Abundance)+1]	Methanobacteria	Round	2	2	0.110191	0.922627	0.400447
Log[Sum(Abundance)+1]	[Rhodothermi]	Genetic line*Treatment	9	9	0.0534095	1.05617	0.400727
Log[Sum(Abundance)+1]	GN07	Diet*Treatment	2	2	0.0128858	0.92092	0.40112
Log[Sum(Abundance)+1]	[Fimbriimonadia]	Diet*Treatment	2	2	0.0128858	0.92092	0.40112
Log[Sum(Abundance)+1]	Rubrobacteria	Diet*Treatment	2	2	0.00512947	0.92092	0.40112
Log[Sum(Abundance)+1]	0319-6E2	Diet*Treatment	2	2	0.00512947	0.92092	0.40112
Log[Sum(Abundance)+1]	Elusimicrobia	Diet*Treatment	2	2	0.00512947	0.92092	0.40112
Log[Sum(Abundance)+1]	Thaumarchaeota	Diet*Genetic line*Treatment	18	18	0.605878	1.06027	0.401154
Log[Sum(Abundance)+1]	Thaumarchaeota	Genetic line	9	9	0.301077	1.05375	0.402549
Log[Sum(Abundance)+1]	[Rhodothermi]	Diet*Genetic line*Treatment	18	18	0.106818	1.05616	0.405373
Log[Sum(Abundance)+1]	[Chloracidobacteria]	Diet*Treatment	2	2	0.0705307	0.908896	0.405894
Log[Sum(Abundance)+1]	Planctomycetia	Diet*Genetic line	18	18	2.66214	1.05529	0.40627
Log[Sum(Abundance)+1]	TM7-3	Diet*Genetic line	18	18	0.969135	1.05503	0.406537
Log[Sum(Abundance)+1]	Acidimicrobiia	Genetic line*Treatment	9	9	0.542885	1.04627	0.408212
Log[Sum(Abundance)+1]	[Saprospirae]	Diet	2	2	0.332979	0.894408	0.411724
Log[Sum(Abundance)+1]	OPB56	Diet	2	2	0.0438897	0.885792	0.415231
Log[Sum(Abundance)+1]	Acidimicrobiia	Round	2	2	0.102128	0.885714	0.415263
Log[Sum(Abundance)+1]	Holophagae	Treatment	1	1	0.00833974	0.666149	0.416115
Log[Sum(Abundance)+1]	Deinococci	Diet	2	2	0.0721724	0.871852	0.42097
Log[Sum(Abundance)+1]	OPB56	Round	2	2	0.0431877	0.871624	0.421064
Log[Sum(Abundance)+1]	Phycisphaerae	Diet*Treatment	2	2	0.0293145	0.866188	0.423325
Log[Sum(Abundance)+1]	Cytophagia	Diet	2	2	0.214981	0.860317	0.42578
Log[Sum(Abundance)+1]	vadinHA49	Diet*Genetic line	18	18	0.215941	1.03405	0.428491
Log[Sum(Abundance)+1]	OPB56	Diet*Treatment	2	2	0.0420515	0.848692	0.430684
Log[Sum(Abundance)+1]	CK-1C4-19	Diet*Treatment	2	2	0.00465113	0.836769	0.435773
Log[Sum(Abundance)+1]	Verruco-5	Diet	2	2	0.0910759	0.832537	0.437595
Log[Sum(Abundance)+1]	4C0d-2	Diet*Genetic line	18	18	4.62556	1.02534	0.437767
Log[Sum(Abundance)+1]	Planctomycetia	Diet	2	2	0.232846	0.830716	0.43838
Log[Sum(Abundance)+1]	C6	Diet*Genetic line	18	18	0.100659	1.02271	0.440596
Log[Sum(Abundance)+1]	Synechococcophycideae	Round	2	2	0.0138538	0.82397	0.441305
Log[Sum(Abundance)+1]	CK-1C4-19	Diet	2	2	0.00454798	0.818211	0.443817
Log[Sum(Abundance)+1]	koll11	Diet*Treatment	2	2	0.0334601	0.817708	0.444037
Log[Sum(Abundance)+1]	MB-A2-108	Diet	2	2	0.00764238	0.79559	0.453826
Log[Sum(Abundance)+1]	Cytophagia	Diet*Treatment	2	2	0.198739	0.795318	0.453948
Log[Sum(Abundance)+1]	[Spartobacteria]	Treatment	1	1	0.0388617	0.563339	0.454478
Log[Sum(Abundance)+1]	Erysipelotrichi	Genetic line*Treatment	9	9	7.964	0.986844	0.45491
Log[Sum(Abundance)+1]	Deinococci	Diet*Genetic line*Treatment	18	18	0.750765	1.00771	0.456852
Log[Sum(Abundance)+1]	Rubrobacteria	Genetic line*Treatment	9	9	0.0246363	0.982905	0.458106
Log[Sum(Abundance)+1]	TM7-3	Genetic line	9	9	0.45096	0.98186	0.458956
Log[Sum(Abundance)+1]	koll11	Diet	2	2	0.0319371	0.780489	0.460636
Log[Sum(Abundance)+1]	Deferribacteres	Diet*Treatment	2	2	0.0867738	0.780103	0.460812
Log[Sum(Abundance)+1]	Nostocophycideae	Diet	2	2	0.0108594	0.776297	0.462545
Log[Sum(Abundance)+1]	[Lentisphaeria]	Round	2	2	0.0140688	0.771145	0.464901
Log[Sum(Abundance)+1]	OPB56	Diet*Genetic line*Treatment	18	18	0.445546	0.999123	0.466269
Log[Sum(Abundance)+1]	GN07	Genetic line	9	9	0.0612408	0.972612	0.466513
Log[Sum(Abundance)+1]	Elusimicrobia	Genetic line	9	9	0.0243783	0.972612	0.466513
Log[Sum(Abundance)+1]	TK17	Genetic line	9	9	0.0243783	0.972612	0.466513
Log[Sum(Abundance)+1]	Acidobacteria-5	Genetic line*Treatment	9	9	0.0609936	0.968931	0.469539
Log[Sum(Abundance)+1]	Nostocophycideae	Genetic line	9	9	0.0609463	0.968179	0.470158
Log[Sum(Abundance)+1]	Acidobacteria-5	Genetic line	9	9	0.0609463	0.968179	0.470158
Log[Sum(Abundance)+1]	SC3	Genetic line*Treatment	9	9	0.0242043	0.965915	0.472026
Log[Sum(Abundance)+1]	TA18	Genetic line*Treatment	9	9	0.0242043	0.965915	0.472026
Log[Sum(Abundance)+1]	SC3	Genetic line	9	9	0.0242025	0.965843	0.472085
Log[Sum(Abundance)+1]	TA18	Genetic line	9	9	0.0242025	0.965843	0.472085
Log[Sum(Abundance)+1]	Thaumarchaeota	Diet	2	2	0.0479182	0.754697	0.472508
Log[Sum(Abundance)+1]	TK17	Genetic line*Treatment	9	9	0.0241845	0.964884	0.472878
Log[Sum(Abundance)+1]	koll11	Genetic line	9	9	0.17764	0.964718	0.473015
Log[Sum(Abundance)+1]	BD1-5	Diet*Genetic line	18	18	0.760508	0.990255	0.476085
Log[Sum(Abundance)+1]	Thermomicrobia	Genetic line*Treatment	9	9	0.108624	0.958355	0.478288
Log[Sum(Abundance)+1]	Flavobacteriia	Genetic line*Treatment	9	9	4.43509	0.958226	0.478396
Log[Sum(Abundance)+1]	vadinHA49	Genetic line	9	9	0.0999351	0.957092	0.479339
Log[Sum(Abundance)+1]	Bacilli	Round	2	2	1.55696	0.733997	0.482261
Log[Sum(Abundance)+1]	[Pedosphaerae]	Treatment	1	1	0.0298067	0.49664	0.48243
Log[Sum(Abundance)+1]	Alphaproteobacteria	Diet*Genetic line*Treatment	18	18	16.3886	0.983233	0.483915
Log[Sum(Abundance)+1]	Flavobacteriia	Diet*Genetic line	18	18	9.0868	0.981627	0.485713
Log[Sum(Abundance)+1]	Thermomicrobia	Round	2	2	0.0182599	0.724956	0.486584
Log[Sum(Abundance)+1]	koll11	Genetic line*Treatment	9	9	0.174225	0.94617	0.488468
Log[Sum(Abundance)+1]	Spirochaetes	Genetic line	9	9	0.628993	0.945527	0.489008
Log[Sum(Abundance)+1]	GN07	Genetic line*Treatment	9	9	0.0595104	0.945131	0.489341
Log[Sum(Abundance)+1]	Elusimicrobia	Genetic line*Treatment	9	9	0.0236894	0.945131	0.489341
Log[Sum(Abundance)+1]	Betaproteobacteria	Genetic line*Treatment	9	9	11.3963	0.941356	0.492518
Log[Sum(Abundance)+1]	Nostocophycideae	Genetic line*Treatment	9	9	0.0591577	0.939767	0.493859
Log[Sum(Abundance)+1]	Rubrobacteria	Genetic line	9	9	0.0234336	0.934925	0.497953
Log[Sum(Abundance)+1]	Solibacteres	Treatment	1	1	0.0104997	0.457194	0.50032
Log[Sum(Abundance)+1]	ML635J-21	Genetic line*Treatment	9	9	0.204957	0.931694	0.500693
Log[Sum(Abundance)+1]	[Spartobacteria]	Diet*Treatment	2	2	0.0956957	0.693603	0.501887
Log[Sum(Abundance)+1]	Rubrobacteria	Diet*Genetic line	18	18	0.0484798	0.967092	0.502095
Log[Sum(Abundance)+1]	GN07	Diet*Genetic line*Treatment	18	18	0.121101	0.961653	0.508274
Log[Sum(Abundance)+1]	Elusimicrobia	Diet*Genetic line*Treatment	18	18	0.0482071	0.961653	0.508274
Log[Sum(Abundance)+1]	Nostocophycideae	Diet*Genetic line	18	18	0.12094	0.960611	0.50946
Log[Sum(Abundance)+1]	SC3	Diet*Genetic line	18	18	0.0480691	0.959142	0.511135
Log[Sum(Abundance)+1]	TA18	Diet*Genetic line	18	18	0.0480691	0.959142	0.511135
Log[Sum(Abundance)+1]	SC3	Diet*Genetic line*Treatment	18	18	0.0480612	0.958985	0.511314
Log[Sum(Abundance)+1]	TA18	Diet*Genetic line*Treatment	18	18	0.0480612	0.958985	0.511314
Log[Sum(Abundance)+1]	Acidobacteria-5	Diet*Genetic line*Treatment	18	18	0.120651	0.958319	0.512073
Log[Sum(Abundance)+1]	Acidobacteria-6	Diet*Treatment	2	2	0.232209	0.673117	0.512149
Log[Sum(Abundance)+1]	Acidobacteria-5	Diet*Genetic line	18	18	0.120555	0.957554	0.512947
Log[Sum(Abundance)+1]	Alphaproteobacteria	Diet*Genetic line	18	18	15.9265	0.955512	0.51528
Log[Sum(Abundance)+1]	Flavobacteriia	Diet*Genetic line*Treatment	18	18	8.84113	0.955088	0.515765
Log[Sum(Abundance)+1]	ML635J-21	Diet*Treatment	2	2	0.0324916	0.664652	0.516452
Log[Sum(Abundance)+1]	OPB56	Diet*Genetic line	18	18	0.42481	0.952624	0.518584
Log[Sum(Abundance)+1]	TK17	Diet*Genetic line*Treatment	18	18	0.0477491	0.952516	0.518709
Log[Sum(Abundance)+1]	Deinococci	Diet*Genetic line	18	18	0.709402	0.952186	0.519087
Log[Sum(Abundance)+1]	4C0d-2	Round	2	2	0.329589	0.657537	0.520097
Log[Sum(Abundance)+1]	CK-1C4-19	Genetic line*Treatment	9	9	0.0227221	0.908412	0.520639
Log[Sum(Abundance)+1]	Opitutae	Genetic line*Treatment	9	9	0.412715	0.908341	0.5207
Log[Sum(Abundance)+1]	[Pedosphaerae]	Genetic line	9	9	0.489989	0.907134	0.521743
Log[Sum(Abundance)+1]	Bacteroidia	Diet*Genetic line*Treatment	18	18	26.4019	0.948428	0.523397
Log[Sum(Abundance)+1]	TK17	Diet*Genetic line	18	18	0.0475259	0.948063	0.523817
Log[Sum(Abundance)+1]	GN07	Diet*Genetic line	18	18	0.119355	0.947786	0.524135
Log[Sum(Abundance)+1]	Elusimicrobia	Diet*Genetic line	18	18	0.047512	0.947786	0.524135
Log[Sum(Abundance)+1]	Cytophagia	Diet*Genetic line	18	18	2.13149	0.947759	0.524166
Log[Sum(Abundance)+1]	CK-1C4-19	Genetic line	9	9	0.0225256	0.900555	0.527443
Log[Sum(Abundance)+1]	0319-6E2	Genetic line*Treatment	9	9	0.0225436	0.899415	0.528433
Log[Sum(Abundance)+1]	[Fimbriimonadia]	Genetic line*Treatment	9	9	0.0566319	0.899415	0.528433
Log[Sum(Abundance)+1]	Nostocophycideae	Diet*Genetic line*Treatment	18	18	0.11866	0.942504	0.530214
Log[Sum(Abundance)+1]	Rubrobacteria	Diet*Genetic line*Treatment	18	18	0.0472195	0.941951	0.530851
Log[Sum(Abundance)+1]	Gemmatimonadetes	Round	2	2	0.0290698	0.636563	0.530994
Log[Sum(Abundance)+1]	OPB56	Genetic line	9	9	0.199778	0.895993	0.53141
Log[Sum(Abundance)+1]	Gemmatimonadetes	Diet*Genetic line	18	18	0.386554	0.94052	0.532502
Log[Sum(Abundance)+1]	Verruco-5	Genetic line	9	9	0.439477	0.892737	0.534248
Log[Sum(Abundance)+1]	Spirochaetes	Treatment	1	1	0.0286261	0.387287	0.534982
Log[Sum(Abundance)+1]	Chthonomonadetes	Diet*Treatment	2	2	0.0209258	0.628827	0.535072
Log[Sum(Abundance)+1]	[Fimbriimonadia]	Genetic line	9	9	0.0559021	0.887825	0.53854
Log[Sum(Abundance)+1]	0319-6E2	Genetic line	9	9	0.0222531	0.887825	0.53854
Log[Sum(Abundance)+1]	TM7-3	Round	2	2	0.0632683	0.619883	0.539827
Log[Sum(Abundance)+1]	Acidobacteriia	Diet*Genetic line*Treatment	18	18	0.677791	0.932562	0.541707
Log[Sum(Abundance)+1]	ML635J-21	Diet	2	2	0.0300187	0.614066	0.542942
Log[Sum(Abundance)+1]	TM7-3	Diet*Treatment	2	2	0.062267	0.610073	0.545091
Log[Sum(Abundance)+1]	Acidobacteriia	Diet*Treatment	2	2	0.0490856	0.607825	0.546305
Log[Sum(Abundance)+1]	[Spartobacteria]	Diet*Genetic line	18	18	1.15286	0.928439	0.546489
Log[Sum(Abundance)+1]	[Fimbriimonadia]	Diet*Genetic line	18	18	0.116843	0.927837	0.547188
Log[Sum(Abundance)+1]	0319-6E2	Diet*Genetic line	18	18	0.046512	0.927837	0.547188
Log[Sum(Abundance)+1]	Bacteroidia	Diet*Genetic line	18	18	25.8188	0.927485	0.547597
Log[Sum(Abundance)+1]	ML635J-21	Diet*Genetic line	18	18	0.407811	0.926915	0.54826
Log[Sum(Abundance)+1]	BD7-11	Round	2	2	0.0118964	0.603886	0.548438
Log[Sum(Abundance)+1]	CK-1C4-19	Diet*Genetic line	18	18	0.046317	0.92586	0.549486
Log[Sum(Abundance)+1]	CK-1C4-19	Diet*Genetic line*Treatment	18	18	0.0461801	0.923123	0.55267
Log[Sum(Abundance)+1]	[Fimbriimonadia]	Diet*Genetic line*Treatment	18	18	0.116054	0.921569	0.55448
Log[Sum(Abundance)+1]	0319-6E2	Diet*Genetic line*Treatment	18	18	0.0461978	0.921569	0.55448
Log[Sum(Abundance)+1]	S085	Treatment	1	1	0.00110807	0.350908	0.554783
Log[Sum(Abundance)+1]	ML635J-21	Diet*Genetic line*Treatment	18	18	0.404468	0.919316	0.557106
Log[Sum(Abundance)+1]	Flavobacteriia	Diet*Treatment	2	2	0.602989	0.586256	0.55809
Log[Sum(Abundance)+1]	Deltaproteobacteria	Diet*Genetic line*Treatment	18	18	9.48076	0.91794	0.55871
Log[Sum(Abundance)+1]	Epsilonproteobacteria	Diet*Treatment	2	2	1.66583	0.569548	0.567397
Log[Sum(Abundance)+1]	Methanomicrobia	Genetic line	9	9	0.204395	0.854914	0.567604
Log[Sum(Abundance)+1]	Bacteroidia	Diet*Treatment	2	2	1.72992	0.559292	0.573188
Log[Sum(Abundance)+1]	C6	Diet*Genetic line*Treatment	18	18	0.089051	0.904769	0.57411
Log[Sum(Abundance)+1]	S085	Round	2	2	0.00351573	0.556685	0.574669
Log[Sum(Abundance)+1]	ZB2	Treatment	1	1	0.00551967	0.307682	0.580202
Log[Sum(Abundance)+1]	C6	Genetic line	9	9	0.041372	0.840688	0.580311
Log[Sum(Abundance)+1]	Verruco-5	Genetic line*Treatment	9	9	0.413742	0.840459	0.580516
Log[Sum(Abundance)+1]	TM7-3	Diet*Genetic line*Treatment	18	18	0.824633	0.897723	0.582374
Log[Sum(Abundance)+1]	Epsilonproteobacteria	Genetic line*Treatment	9	9	10.9173	0.829473	0.590378
Log[Sum(Abundance)+1]	Methanomicrobia	Treatment	1	1	0.00768159	0.289165	0.591813
Log[Sum(Abundance)+1]	Verrucomicrobiae	Genetic line*Treatment	9	9	9.79504	0.826595	0.592969
Log[Sum(Abundance)+1]	Clostridia	Diet*Treatment	2	2	1.54011	0.522712	0.594337
Log[Sum(Abundance)+1]	C6	Diet	2	2	0.00566587	0.518094	0.597063
Log[Sum(Abundance)+1]	[Rhodothermi]	Genetic line	9	9	0.0415149	0.820952	0.598053
Log[Sum(Abundance)+1]	Phycisphaerae	Round	2	2	0.0174293	0.515004	0.598894
Log[Sum(Abundance)+1]	[Rhodothermi]	Round	2	2	0.00567998	0.505444	0.604595
Log[Sum(Abundance)+1]	Ellin6529	Round	2	2	0.0184603	0.504506	0.605158
Log[Sum(Abundance)+1]	Acidobacteria-6	Genetic line*Treatment	9	9	1.26067	0.81208	0.606065
Log[Sum(Abundance)+1]	BD1-5	Genetic line	9	9	0.309854	0.80692	0.610733
Log[Sum(Abundance)+1]	ZB2	Genetic line*Treatment	9	9	0.129359	0.801205	0.61591
Log[Sum(Abundance)+1]	BD7-11	Diet*Genetic line	18	18	0.153764	0.867265	0.618193
Log[Sum(Abundance)+1]	S085	Diet*Treatment	2	2	0.00303565	0.480668	0.619628
Log[Sum(Abundance)+1]	Alphaproteobacteria	Round	2	2	0.882062	0.476274	0.622334
Log[Sum(Abundance)+1]	Thermomicrobia	Diet	2	2	0.0119799	0.475627	0.622734
Log[Sum(Abundance)+1]	[Methylacidiphilae]	Round	2	2	0.0144158	0.475202	0.622997
Log[Sum(Abundance)+1]	4C0d-2	Genetic line	9	9	1.78763	0.792525	0.623783
Log[Sum(Abundance)+1]	ML635J-21	Genetic line	9	9	0.173658	0.789414	0.626608
Log[Sum(Abundance)+1]	Deferribacteres	Genetic line*Treatment	9	9	0.391338	0.781811	0.633515
Log[Sum(Abundance)+1]	Sphingobacteriia	Diet*Genetic line*Treatment	18	18	5.07343	0.85109	0.637208
Log[Sum(Abundance)+1]	Spirochaetes	Diet*Genetic line*Treatment	18	18	1.12918	0.848716	0.639995
Log[Sum(Abundance)+1]	BD7-11	Genetic line*Treatment	9	9	0.0685469	0.773239	0.641309
Log[Sum(Abundance)+1]	[Pedosphaerae]	Genetic line*Treatment	9	9	0.417616	0.773148	0.641392
Log[Sum(Abundance)+1]	vadinHA49	Round	2	2	0.0102521	0.441837	0.64396
Log[Sum(Abundance)+1]	Opitutae	Diet	2	2	0.04441	0.439837	0.645239
Log[Sum(Abundance)+1]	BD7-11	Diet*Genetic line*Treatment	18	18	0.149531	0.84339	0.646241
Log[Sum(Abundance)+1]	ZB2	Diet*Genetic line	18	18	0.270417	0.837435	0.653213
Log[Sum(Abundance)+1]	4C0d-2	Diet*Treatment	2	2	0.213982	0.426898	0.653578
Log[Sum(Abundance)+1]	OPB56	Treatment	1	1	0.00500846	0.202164	0.653841
Log[Sum(Abundance)+1]	S085	Diet	2	2	0.00266209	0.421519	0.657077
Log[Sum(Abundance)+1]	BD1-5	Round	2	2	0.0358884	0.420571	0.657695
Log[Sum(Abundance)+1]	Fibrobacteria	Round	2	2	0.0236537	0.414743	0.661511
Log[Sum(Abundance)+1]	BD7-11	Genetic line	9	9	0.0665608	0.750835	0.661689
Log[Sum(Abundance)+1]	Fusobacteriia	Diet*Genetic line*Treatment	18	18	11.6936	0.823878	0.669026
Log[Sum(Abundance)+1]	Opitutae	Treatment	1	1	0.0092707	0.183634	0.669084
Log[Sum(Abundance)+1]	Thermoleophilia	Genetic line*Treatment	9	9	0.611595	0.740917	0.670702
Log[Sum(Abundance)+1]	Mollicutes	Round	2	2	0.739285	0.394265	0.675099
Log[Sum(Abundance)+1]	Gemmatimonadetes	Treatment	1	1	0.00402242	0.176164	0.675488
Log[Sum(Abundance)+1]	Fibrobacteria	Diet*Treatment	2	2	0.0221572	0.388504	0.678973
Log[Sum(Abundance)+1]	[Rhodothermi]	Diet*Genetic line	18	18	0.0823863	0.81459	0.679803
Log[Sum(Abundance)+1]	Methanomicrobia	Diet*Genetic line	18	18	0.389506	0.814585	0.679809
Log[Sum(Abundance)+1]	BD1-5	Treatment	1	1	0.00726976	0.170387	0.68055
Log[Sum(Abundance)+1]	Holophagae	Diet*Genetic line	18	18	0.182817	0.811264	0.683649
Log[Sum(Abundance)+1]	Spirochaetes	Genetic line*Treatment	9	9	0.478369	0.719103	0.690476
Log[Sum(Abundance)+1]	Actinobacteria	Diet*Genetic line	18	18	15.9966	0.799557	0.697117
Log[Sum(Abundance)+1]	MB-A2-108	Treatment	1	1	0.000714461	0.148754	0.700454
Log[Sum(Abundance)+1]	Actinobacteria	Diet*Genetic line*Treatment	18	18	15.7807	0.788767	0.709427
Log[Sum(Abundance)+1]	Synergistia	Round	2	2	0.0155735	0.33397	0.71678
Log[Sum(Abundance)+1]	Thermomicrobia	Treatment	1	1	0.00166136	0.131919	0.717129
Log[Sum(Abundance)+1]	Mollicutes	Diet*Genetic line	18	18	13.1801	0.781001	0.718216
Log[Sum(Abundance)+1]	4C0d-2	Diet*Genetic line*Treatment	18	18	3.52061	0.780412	0.71888
Log[Sum(Abundance)+1]	Opitutae	Diet*Genetic line	18	18	0.708003	0.779119	0.720337
Log[Sum(Abundance)+1]	[Saprospirae]	Diet*Treatment	2	2	0.121258	0.325709	0.722691
Log[Sum(Abundance)+1]	Ellin6529	Diet	2	2	0.0118904	0.324956	0.723232
Log[Sum(Abundance)+1]	iii1-8	Treatment	1	1	0.000609164	0.12493	0.724406
Log[Sum(Abundance)+1]	Verrucomicrobiae	Diet*Genetic line*Treatment	18	18	18.3223	0.773101	0.72709
Log[Sum(Abundance)+1]	Acidobacteriia	Genetic line*Treatment	9	9	0.246085	0.677167	0.728109
Log[Sum(Abundance)+1]	Thaumarchaeota	Round	2	2	0.0199049	0.313496	0.731521
Log[Sum(Abundance)+1]	Methanobacteria	Treatment	1	1	0.00687004	0.115045	0.735101
Log[Sum(Abundance)+1]	Mollicutes	Genetic line*Treatment	9	9	5.6401	0.668423	0.735862
Log[Sum(Abundance)+1]	Methanomicrobia	Diet*Treatment	2	2	0.0160182	0.301493	0.740306
Log[Sum(Abundance)+1]	Phycisphaerae	Diet*Genetic line	18	18	0.231316	0.759438	0.742258
Log[Sum(Abundance)+1]	Erysipelotrichi	Diet*Genetic line	18	18	12.1992	0.755823	0.74623
Log[Sum(Abundance)+1]	Planctomycetia	Diet*Genetic line*Treatment	18	18	1.89931	0.752897	0.749433
Log[Sum(Abundance)+1]	Thermoleophilia	Diet*Genetic line	18	18	1.23603	0.748694	0.75401
Log[Sum(Abundance)+1]	Acidimicrobiia	Diet*Treatment	2	2	0.0325225	0.282055	0.754762
Log[Sum(Abundance)+1]	Opitutae	Diet*Treatment	2	2	0.0283106	0.280389	0.756014
Log[Sum(Abundance)+1]	Methanomicrobia	Diet*Genetic line*Treatment	18	18	0.35642	0.745392	0.757589
Log[Sum(Abundance)+1]	Synergistia	Genetic line	9	9	0.134286	0.63994	0.760798
Log[Sum(Abundance)+1]	[Saprospirae]	Diet*Genetic line	18	18	2.47482	0.738617	0.764879
Log[Sum(Abundance)+1]	Chloroplast	Diet*Genetic line	18	18	17.5953	0.737871	0.765676
Log[Sum(Abundance)+1]	Coriobacteriia	Diet*Genetic line*Treatment	18	18	11.6479	0.736308	0.767346
Log[Sum(Abundance)+1]	[Methylacidiphilae]	Diet*Treatment	2	2	0.00795313	0.262167	0.76985
Log[Sum(Abundance)+1]	Gammaproteobacteria	Diet	2	2	0.587809	0.260052	0.771472
Log[Sum(Abundance)+1]	Epsilonproteobacteria	Diet*Genetic line*Treatment	18	18	19.2261	0.73038	0.773642
Log[Sum(Abundance)+1]	Thaumarchaeota	Diet*Genetic line	18	18	0.415156	0.726509	0.777721
Log[Sum(Abundance)+1]	koll11	Round	2	2	0.0102483	0.250451	0.778881
Log[Sum(Abundance)+1]	ZB2	Diet*Genetic line*Treatment	18	18	0.233626	0.723498	0.780876
Log[Sum(Abundance)+1]	Gemmatimonadetes	Genetic line*Treatment	9	9	0.124305	0.60489	0.790651
Log[Sum(Abundance)+1]	Chloroflexi	Diet*Treatment	2	2	0.00502051	0.22584	0.798205
Log[Sum(Abundance)+1]	Sphingobacteriia	Diet*Treatment	2	2	0.139192	0.210151	0.810778
Log[Sum(Abundance)+1]	Acidobacteriia	Treatment	1	1	0.00231683	0.0573782	0.811123
Log[Sum(Abundance)+1]	[Spartobacteria]	Diet	2	2	0.0282656	0.204869	0.815056
Log[Sum(Abundance)+1]	ZB2	Genetic line	9	9	0.0923156	0.571771	0.817778
Log[Sum(Abundance)+1]	Thermoleophilia	Diet*Genetic line*Treatment	18	18	1.11727	0.676762	0.827585
Log[Sum(Abundance)+1]	Clostridia	Diet*Genetic line	18	18	17.8403	0.672773	0.831355
Log[Sum(Abundance)+1]	Acidimicrobiia	Diet*Genetic line	18	18	0.694082	0.668833	0.835043
Log[Sum(Abundance)+1]	Ellin6529	Treatment	1	1	0.000757566	0.0414074	0.839119
Log[Sum(Abundance)+1]	[Pedosphaerae]	Round	2	2	0.0205052	0.170829	0.843183
Log[Sum(Abundance)+1]	Synergistia	Genetic line*Treatment	9	9	0.112466	0.535958	0.845647
Log[Sum(Abundance)+1]	[Methylacidiphilae]	Diet	2	2	0.00507681	0.167352	0.846111
Log[Sum(Abundance)+1]	Mollicutes	Diet*Genetic line*Treatment	18	18	11.078	0.656439	0.846403
Log[Sum(Abundance)+1]	vadinHA49	Treatment	1	1	0.000406452	0.0350338	0.85186
Log[Sum(Abundance)+1]	Methanobacteria	Diet*Genetic line*Treatment	18	18	0.698096	0.649461	0.852634
Log[Sum(Abundance)+1]	RF3	Diet*Genetic line*Treatment	18	18	0.383181	0.647001	0.854801
Log[Sum(Abundance)+1]	koll11	Diet*Genetic line*Treatment	18	18	0.233727	0.634656	0.865441
Log[Sum(Abundance)+1]	koll11	Diet*Genetic line	18	18	0.233191	0.633199	0.866669
Log[Sum(Abundance)+1]	Holophagae	Genetic line*Treatment	9	9	0.0571246	0.506989	0.86688
Log[Sum(Abundance)+1]	S085	Genetic line	9	9	0.014365	0.505461	0.867965
Log[Sum(Abundance)+1]	BD1-5	Diet*Genetic line*Treatment	18	18	0.484372	0.630699	0.868766
Log[Sum(Abundance)+1]	Methanobacteria	Genetic line	9	9	0.269305	0.501085	0.871049
Log[Sum(Abundance)+1]	Fibrobacteria	Genetic line*Treatment	9	9	0.128443	0.500473	0.871478
Log[Sum(Abundance)+1]	S085	Genetic line*Treatment	9	9	0.0139652	0.491393	0.87777
Log[Sum(Abundance)+1]	Solibacteres	Diet	2	2	0.00589747	0.128398	0.879631
Log[Sum(Abundance)+1]	Acidobacteriia	Round	2	2	0.0103621	0.128313	0.879706
Log[Sum(Abundance)+1]	Thermoleophilia	Diet	2	2	0.0234916	0.128065	0.879923
Log[Sum(Abundance)+1]	Chloroflexi	Diet*Genetic line	18	18	0.119473	0.597145	0.895243
Log[Sum(Abundance)+1]	Deinococci	Diet*Treatment	2	2	0.00911492	0.11011	0.895832
Log[Sum(Abundance)+1]	Betaproteobacteria	Diet*Treatment	2	2	0.295055	0.109674	0.896221
Log[Sum(Abundance)+1]	Holophagae	Diet	2	2	0.00273727	0.109322	0.896537
Log[Sum(Abundance)+1]	Synergistia	Diet*Genetic line*Treatment	18	18	0.248423	0.591931	0.899072
Log[Sum(Abundance)+1]	Acidimicrobiia	Diet	2	2	0.0120298	0.10433	0.901015
Log[Sum(Abundance)+1]	[Pedosphaerae]	Diet*Genetic line	18	18	0.634555	0.587387	0.902345
Log[Sum(Abundance)+1]	Acidobacteria-6	Diet*Genetic line	18	18	1.81885	0.585822	0.903459
Log[Sum(Abundance)+1]	[Pedosphaerae]	Diet*Genetic line*Treatment	18	18	0.628835	0.582093	0.906083
Log[Sum(Abundance)+1]	Phycisphaerae	Diet	2	2	0.00323369	0.0955494	0.908947
Log[Sum(Abundance)+1]	[Pedosphaerae]	Diet*Treatment	2	2	0.0114598	0.0954717	0.909017
Log[Sum(Abundance)+1]	BD1-5	Diet*Treatment	2	2	0.00785834	0.0920909	0.912091
Log[Sum(Abundance)+1]	Methanobacteria	Diet*Genetic line	18	18	0.60774	0.5654	0.917328
Log[Sum(Abundance)+1]	ZB2	Round	2	2	0.00298088	0.0830815	0.920332
Log[Sum(Abundance)+1]	Anaerolineae	Treatment	1	1	0.000397321	0.00981987	0.921238
Log[Sum(Abundance)+1]	C6	Treatment	1	1	5.25283e-05	0.00960649	0.922096
Log[Sum(Abundance)+1]	Synergistia	Diet*Genetic line	18	18	0.232749	0.554583	0.924174
Log[Sum(Abundance)+1]	Chloroflexi	Genetic line*Treatment	9	9	0.0414733	0.414581	0.925079
Log[Sum(Abundance)+1]	Anaerolineae	Genetic line*Treatment	9	9	0.148852	0.408767	0.928195
Log[Sum(Abundance)+1]	vadinHA49	Genetic line*Treatment	9	9	0.0424879	0.406912	0.929175
Log[Sum(Abundance)+1]	Epsilonproteobacteria	Diet*Genetic line	18	18	14.3541	0.545296	0.929772
Log[Sum(Abundance)+1]	Phycisphaerae	Genetic line*Treatment	9	9	0.0611213	0.401337	0.932077
Log[Sum(Abundance)+1]	Betaproteobacteria	Diet*Genetic line*Treatment	18	18	13.0478	0.538886	0.933486
Log[Sum(Abundance)+1]	Chloroplast	Diet*Genetic line*Treatment	18	18	12.7383	0.534189	0.93613
Log[Sum(Abundance)+1]	Thaumarchaeota	Treatment	1	1	0.000204166	0.00643112	0.936225
Log[Sum(Abundance)+1]	Coriobacteriia	Diet*Genetic line	18	18	8.30366	0.524908	0.941161
Log[Sum(Abundance)+1]	Betaproteobacteria	Diet*Genetic line	18	18	12.6679	0.523196	0.94206
Log[Sum(Abundance)+1]	S085	Diet*Genetic line*Treatment	18	18	0.0297308	0.523069	0.942127
Log[Sum(Abundance)+1]	Methanomicrobia	Genetic line*Treatment	9	9	0.0887185	0.371079	0.946699
Log[Sum(Abundance)+1]	S085	Diet*Genetic line	18	18	0.0288594	0.507737	0.949796
Log[Sum(Abundance)+1]	Spirochaetes	Diet*Genetic line	18	18	0.673087	0.505905	0.950666
Log[Sum(Abundance)+1]	ZB2	Diet	2	2	0.00178397	0.0497217	0.951515
Log[Sum(Abundance)+1]	RF3	Diet*Treatment	2	2	0.00316508	0.048098	0.95306
Log[Sum(Abundance)+1]	[Rhodothermi]	Treatment	1	1	1.31321e-05	0.00233717	0.961527
Log[Sum(Abundance)+1]	OPB56	Genetic line*Treatment	9	9	0.0730113	0.327451	0.964355
Log[Sum(Abundance)+1]	RF3	Treatment	1	1	6.29205e-05	0.00191234	0.965197
Log[Sum(Abundance)+1]	Anaerolineae	Diet*Genetic line	18	18	0.334239	0.458933	0.969731
Log[Sum(Abundance)+1]	Alphaproteobacteria	Genetic line*Treatment	9	9	2.48921	0.298681	0.973779
Log[Sum(Abundance)+1]	Deferribacteres	Diet*Genetic line	18	18	0.44602	0.445528	0.974076
Log[Sum(Abundance)+1]	BD1-5	Genetic line*Treatment	9	9	0.106165	0.276474	0.979878
Log[Sum(Abundance)+1]	Acidobacteria-6	Diet*Genetic line*Treatment	18	18	1.30905	0.421623	0.980714
Log[Sum(Abundance)+1]	Chthonomonadetes	Genetic line*Treatment	9	9	0.0407868	0.272367	0.980897
Log[Sum(Abundance)+1]	Methanomicrobia	Round	2	2	0.00101941	0.0191873	0.980999
Log[Sum(Abundance)+1]	Deinococci	Treatment	1	1	1.98394e-05	0.000479326	0.982572
Log[Sum(Abundance)+1]	[Saprospirae]	Diet*Genetic line*Treatment	18	18	1.38263	0.412651	0.98286
Log[Sum(Abundance)+1]	vadinHA49	Diet*Genetic line*Treatment	18	18	0.0858282	0.410994	0.983237
Log[Sum(Abundance)+1]	vadinHA49	Diet*Treatment	2	2	0.00034343	0.0148008	0.98531
Log[Sum(Abundance)+1]	Acidobacteria-6	Round	2	2	0.00333688	0.00967278	0.990375
Log[Sum(Abundance)+1]	Spirochaetes	Round	2	2	0.000301877	0.00204207	0.99796
Log[Sum(Abundance)+1]	[Spartobacteria]	Diet*Genetic line*Treatment	18	18	0.349337	0.281333	0.998314
Log[Sum(Abundance)+1]	Chthonomonadetes	Diet*Genetic line*Treatment	18	18	0.0784198	0.261837	0.998952
Log[Sum(Abundance)+1]	[Rhodothermi]	Diet*Treatment	2	2	8.75595e-06	0.000779166	0.999221
Log[Sum(Abundance)+1]	SJA-28	Round	2	2	1.01956e-33	2.39794e-31	1

## Sheet: S5.3
Y	Order	Source	Nparm	DF	Sum of Squares	F Ratio	Prob > F	~Notes
Log[Sum(Abundance)+1]	Aquificales	Diet	2	2	0
Log[Sum(Abundance)+1]	Aquificales	Genetic line	9	9	0
Log[Sum(Abundance)+1]	Aquificales	Treatment	1	1	0
Log[Sum(Abundance)+1]	Aquificales	Diet*Genetic line	18	18	0
Log[Sum(Abundance)+1]	Aquificales	Diet*Treatment	2	2	0
Log[Sum(Abundance)+1]	Aquificales	Genetic line*Treatment	9	9	0
Log[Sum(Abundance)+1]	Aquificales	Diet*Genetic line*Treatment	18	18	0
Log[Sum(Abundance)+1]	Aquificales	Round	2	2	0
Log[Sum(Abundance)+1]	OPB54	Diet	2	2	0
Log[Sum(Abundance)+1]	OPB54	Genetic line	9	9	0
Log[Sum(Abundance)+1]	OPB54	Treatment	1	1	0
Log[Sum(Abundance)+1]	OPB54	Diet*Genetic line	18	18	0
Log[Sum(Abundance)+1]	OPB54	Diet*Treatment	2	2	0
Log[Sum(Abundance)+1]	OPB54	Genetic line*Treatment	9	9	0
Log[Sum(Abundance)+1]	OPB54	Diet*Genetic line*Treatment	18	18	0
Log[Sum(Abundance)+1]	OPB54	Round	2	2	0
Log[Sum(Abundance)+1]	Thermotogales	Diet	2	2	0
Log[Sum(Abundance)+1]	Thermotogales	Genetic line	9	9	0
Log[Sum(Abundance)+1]	Thermotogales	Treatment	1	1	0
Log[Sum(Abundance)+1]	Thermotogales	Diet*Genetic line	18	18	0
Log[Sum(Abundance)+1]	Thermotogales	Diet*Treatment	2	2	0
Log[Sum(Abundance)+1]	Thermotogales	Genetic line*Treatment	9	9	0
Log[Sum(Abundance)+1]	Thermotogales	Diet*Genetic line*Treatment	18	18	0
Log[Sum(Abundance)+1]	Thermotogales	Round	2	2	0
Log[Sum(Abundance)+1]	Streptophyta	Diet	2	2	447.48	169.068	1.07277e-34
Log[Sum(Abundance)+1]	Lactobacillales	Diet	2	2	188.476	86.1144	1.90765e-23
Log[Sum(Abundance)+1]	Rhodospirillales	Diet	2	2	129.929	34.8768	1.59773e-12
Log[Sum(Abundance)+1]	Procabacteriales	Genetic line	9	9	29.7787	10.5524	9.95063e-12
Log[Sum(Abundance)+1]	Stramenopiles	Genetic line	9	9	28.0961	10.0271	3.31949e-11
Log[Sum(Abundance)+1]	Sphingobacteriales	Genetic line	9	9	23.1419	7.76432	7.82652e-09
Log[Sum(Abundance)+1]	Lactobacillales	Diet*Treatment	2	2	44.2802	20.2316	3.08817e-08
Log[Sum(Abundance)+1]	Lactobacillales	Genetic line	9	9	68.0599	6.91033	6.93047e-08
Log[Sum(Abundance)+1]	Myxococcales	Genetic line	9	9	14.3571	6.69734	1.20628e-07
Log[Sum(Abundance)+1]	Erysipelotrichales	Genetic line	9	9	53.1642	6.58775	1.60686e-07
Log[Sum(Abundance)+1]	Caulobacterales	Round	2	2	69.8717	17.9897	1.6493e-07
Log[Sum(Abundance)+1]	Bifidobacteriales	Genetic line	9	9	54.4095	6.51754	1.93198e-07
Log[Sum(Abundance)+1]	Lactobacillales	Treatment	1	1	32.0289	29.268	3.56977e-07
Log[Sum(Abundance)+1]	Oceanospirillales	Diet	2	2	5.99325	16.8558	3.92359e-07
Log[Sum(Abundance)+1]	Rhizobiales	Genetic line	9	9	74.2034	5.51815	2.7867e-06
Log[Sum(Abundance)+1]	Pseudomonadales	Genetic line	9	9	53.4917	5.50929	2.85449e-06
Log[Sum(Abundance)+1]	Rickettsiales	Genetic line	9	9	90.8922	5.2466	5.8363e-06
Log[Sum(Abundance)+1]	Flavobacteriales	Genetic line	9	9	24.1134	5.20983	6.45353e-06
Log[Sum(Abundance)+1]	RB41	Genetic line	9	9	1.36805	5.00114	1.14385e-05
Log[Sum(Abundance)+1]	Rhodospirillales	Diet*Treatment	2	2	44.3917	11.916	2.01519e-05
Log[Sum(Abundance)+1]	Rickettsiales	Diet	2	2	45.545	11.8305	2.1627e-05
Log[Sum(Abundance)+1]	Bifidobacteriales	Diet	2	2	21.7728	11.7364	2.33784e-05
Log[Sum(Abundance)+1]	Burkholderiales	Genetic line	9	9	60.2292	4.72557	2.44651e-05
Log[Sum(Abundance)+1]	Actinomycetales	Diet	2	2	27.9257	11.0758	4.05076e-05
Log[Sum(Abundance)+1]	Myxococcales	Diet	2	2	5.27459	11.0723	4.0627e-05
Log[Sum(Abundance)+1]	Turicibacterales	Genetic line	9	9	33.0748	4.32144	7.5204e-05
Log[Sum(Abundance)+1]	Pseudomonadales	Diet	2	2	22.2923	10.3318	7.57152e-05
Log[Sum(Abundance)+1]	Erysipelotrichales	Diet	2	2	18.225	10.1625	8.73865e-05
Log[Sum(Abundance)+1]	Actinomycetales	Round	2	2	25.6141	10.159	8.7645e-05
Log[Sum(Abundance)+1]	DS-18	Diet*Genetic line	18	18	0.278649	3.1748	9.40952e-05
Log[Sum(Abundance)+1]	Clostridiales	Genetic line	9	9	55.5509	4.18968	0.000108638
Log[Sum(Abundance)+1]	Rickettsiales	Round	2	2	37.7639	9.80936	0.000117967
Log[Sum(Abundance)+1]	Sphingomonadales	Genetic line	9	9	16.787	4.05132	0.000159965
Log[Sum(Abundance)+1]	Rhizobiales	Round	2	2	27.9499	9.35324	0.000174232
Log[Sum(Abundance)+1]	DS-18	Diet*Genetic line*Treatment	18	18	0.264531	3.01396	0.000191204
Log[Sum(Abundance)+1]	Caulobacterales	Genetic line	9	9	69.3871	3.96999	0.000200871
Log[Sum(Abundance)+1]	Rhodobacterales	Genetic line	9	9	50.5062	3.89225	0.000249751
Log[Sum(Abundance)+1]	Rickettsiales	Diet*Treatment	2	2	34.3621	8.92571	0.000251739
Log[Sum(Abundance)+1]	Clostridiales	Diet	2	2	25.7457	8.73788	0.00029614
Log[Sum(Abundance)+1]	Bacillales	Genetic line*Treatment	9	9	39.4597	3.78685	0.000335609
Log[Sum(Abundance)+1]	Bacteroidales	Diet	2	2	25.8384	8.35369	0.000413456
Log[Sum(Abundance)+1]	Rhodospirillales	Treatment	1	1	24.4705	13.1372	0.000435442
Log[Sum(Abundance)+1]	Bacteroidales	Genetic line	9	9	51.2101	3.67922	0.000453882
Log[Sum(Abundance)+1]	Coriobacteriales	Diet	2	2	14.2835	8.12628	0.000504219
Log[Sum(Abundance)+1]	Caulobacterales	Diet	2	2	31.4767	8.10424	0.00051403
Log[Sum(Abundance)+1]	DS-18	Genetic line*Treatment	9	9	0.157568	3.59053	0.000582076
Log[Sum(Abundance)+1]	Rhodospirillales	Genetic line	9	9	59.636	3.55735	0.000638859
Log[Sum(Abundance)+1]	Gemellales	Diet	2	2	2.72376	7.79444	0.000674434
Log[Sum(Abundance)+1]	Myxococcales	Diet*Genetic line	18	18	11.6529	2.71793	0.000701974
Log[Sum(Abundance)+1]	Cytophagales	Genetic line	9	9	3.91018	3.4773	0.000799636
Log[Sum(Abundance)+1]	RB41	Diet	2	2	0.446783	7.34983	0.00099819
Log[Sum(Abundance)+1]	iii1-15	Genetic line	9	9	4.68255	3.39193	0.00101581
Log[Sum(Abundance)+1]	Streptophyta	Round	2	2	18.9662	7.16587	0.00117492
Log[Sum(Abundance)+1]	Enterobacteriales	Diet	2	2	15.7067	7.02224	0.00133484
Log[Sum(Abundance)+1]	Bifidobacteriales	Round	2	2	12.9451	6.97796	0.00138849
Log[Sum(Abundance)+1]	Cardiobacteriales	Diet*Genetic line	18	18	0.316308	2.49726	0.00183446
Log[Sum(Abundance)+1]	Actinomycetales	Genetic line	9	9	35.7753	3.15313	0.0019815
Log[Sum(Abundance)+1]	FAC87	Diet*Genetic line*Treatment	18	18	0.0932376	2.47863	0.00198837
Log[Sum(Abundance)+1]	Nitrospirales	Diet*Genetic line*Treatment	18	18	0.0932376	2.47863	0.00198837
Log[Sum(Abundance)+1]	FAC87	Diet*Genetic line	18	18	0.0931131	2.47532	0.00201702
Log[Sum(Abundance)+1]	Nitrospirales	Diet*Genetic line	18	18	0.0931131	2.47532	0.00201702
Log[Sum(Abundance)+1]	Burkholderiales	Diet	2	2	18.0917	6.38762	0.00235401
Log[Sum(Abundance)+1]	Oceanospirillales	Diet*Treatment	2	2	2.24777	6.32179	0.00249749
Log[Sum(Abundance)+1]	Enterobacteriales	Genetic line	9	9	30.7462	3.05471	0.00260762
Log[Sum(Abundance)+1]	[Saprospirales]	Genetic line	9	9	5.11139	3.05102	0.00263456
Log[Sum(Abundance)+1]	Lactobacillales	Genetic line*Treatment	9	9	29.9682	3.04276	0.00269583
Log[Sum(Abundance)+1]	Verrucomicrobiales	Diet	2	2	16.4212	6.23598	0.00269802
Log[Sum(Abundance)+1]	Verrucomicrobiales	Genetic line	9	9	35.9316	3.03224	0.00277606
Log[Sum(Abundance)+1]	Fusobacteriales	Treatment	1	1	7.29116	9.24665	0.00293282
Log[Sum(Abundance)+1]	RB41	Diet*Genetic line	18	18	1.30279	2.38129	0.00302357
Log[Sum(Abundance)+1]	Stramenopiles	Diet	2	2	3.6204	5.81434	0.00394925
Log[Sum(Abundance)+1]	Fusobacteriales	Diet	2	2	9.09587	5.7677	0.00411993
Log[Sum(Abundance)+1]	Flavobacteriales	Diet	2	2	5.90927	5.74529	0.00420457
Log[Sum(Abundance)+1]	Bacillales	Treatment	1	1	9.77106	8.43936	0.00441833
Log[Sum(Abundance)+1]	DS-18	Genetic line	9	9	0.125461	2.8589	0.0044932
Log[Sum(Abundance)+1]	Bacillales	Diet	2	2	13.0629	5.64125	0.00462132
Log[Sum(Abundance)+1]	Actinomycetales	Treatment	1	1	10.4624	8.29909	0.00474715
Log[Sum(Abundance)+1]	RF39	Diet	2	2	1.0129	5.57072	0.00492756
Log[Sum(Abundance)+1]	Bifidobacteriales	Treatment	1	1	7.59965	8.19304	0.00501249
Log[Sum(Abundance)+1]	S-BQ2-57	Diet*Genetic line	18	18	0.213666	2.26109	0.00504879
Log[Sum(Abundance)+1]	SM1D11	Diet*Genetic line	18	18	0.213666	2.26109	0.00504879
Log[Sum(Abundance)+1]	Sediment-1	Diet*Genetic line	18	18	0.0850546	2.26109	0.00504879
Log[Sum(Abundance)+1]	Turicibacterales	Treatment	1	1	6.75447	7.94266	0.00570169
Log[Sum(Abundance)+1]	Cardiobacteriales	Diet*Genetic line*Treatment	18	18	0.281443	2.222	0.00595682
Log[Sum(Abundance)+1]	Enterobacteriales	Round	2	2	11.8771	5.31006	0.00625022
Log[Sum(Abundance)+1]	Erysipelotrichales	Round	2	2	9.4077	5.24582	0.0066284
Log[Sum(Abundance)+1]	Fusobacteriales	Diet*Treatment	2	2	8.18329	5.18903	0.00698217
Log[Sum(Abundance)+1]	FAC87	Genetic line*Treatment	9	9	0.0501649	2.66717	0.00762586
Log[Sum(Abundance)+1]	Nitrospirales	Genetic line*Treatment	9	9	0.0501649	2.66717	0.00762586
Log[Sum(Abundance)+1]	FAC87	Genetic line	9	9	0.0500285	2.65992	0.00777924
Log[Sum(Abundance)+1]	Nitrospirales	Genetic line	9	9	0.0500285	2.65992	0.00777924
Log[Sum(Abundance)+1]	Verrucomicrobiales	Treatment	1	1	9.62754	7.31213	0.00790811
Log[Sum(Abundance)+1]	Opitutales	Genetic line	9	9	1.20179	2.64501	0.00810398
Log[Sum(Abundance)+1]	Coriobacteriales	Round	2	2	8.67458	4.9352	0.00881377
Log[Sum(Abundance)+1]	Rhodocyclales	Genetic line	9	9	3.06112	2.61241	0.00886152
Log[Sum(Abundance)+1]	Spirobacillales	Genetic line*Treatment	9	9	0.519595	2.595	0.009294
Log[Sum(Abundance)+1]	Gemmatales	Treatment	1	1	0.504396	6.97554	0.00943289
Log[Sum(Abundance)+1]	Sphingomonadales	Diet	2	2	4.46386	4.84783	0.00955176
Log[Sum(Abundance)+1]	Bacteroidales	Treatment	1	1	10.7169	6.92969	0.00966311
Log[Sum(Abundance)+1]	S-BQ2-57	Diet*Genetic line*Treatment	18	18	0.198772	2.10347	0.00978879
Log[Sum(Abundance)+1]	SM1D11	Diet*Genetic line*Treatment	18	18	0.198772	2.10347	0.00978879
Log[Sum(Abundance)+1]	Sediment-1	Diet*Genetic line*Treatment	18	18	0.0791255	2.10347	0.00978879
Log[Sum(Abundance)+1]	S-BQ2-57	Genetic line	9	9	0.121629	2.57424	0.00983703
Log[Sum(Abundance)+1]	SM1D11	Genetic line	9	9	0.121629	2.57424	0.00983703
Log[Sum(Abundance)+1]	Sediment-1	Genetic line	9	9	0.048417	2.57424	0.00983703
Log[Sum(Abundance)+1]	DS-18	Diet*Treatment	2	2	0.0468784	4.80701	0.00991776
Log[Sum(Abundance)+1]	Actinomycetales	Diet*Treatment	2	2	12.0748	4.78908	0.0100831
Log[Sum(Abundance)+1]	Vibrionales	Diet	2	2	1.13219	4.78885	0.0100852
Log[Sum(Abundance)+1]	Gemmatales	Diet	2	2	0.676383	4.67701	0.0111815
Log[Sum(Abundance)+1]	Cardiobacteriales	Genetic line*Treatment	9	9	0.160037	2.52699	0.0111904
Log[Sum(Abundance)+1]	Sphingobacteriales	Round	2	2	3.0121	4.54764	0.0126022
Log[Sum(Abundance)+1]	MIZ46	Diet*Genetic line	18	18	0.737591	2.03877	0.0127929
Log[Sum(Abundance)+1]	Rhodobacterales	Diet	2	2	12.8312	4.44976	0.0137981
Log[Sum(Abundance)+1]	Syntrophobacterales	Diet	2	2	0.175571	4.43024	0.01405
Log[Sum(Abundance)+1]	Neisseriales	Diet	2	2	2.14716	4.42007	0.0141833
Log[Sum(Abundance)+1]	Deinococcales	Diet*Genetic line*Treatment	18	18	0.254951	2.01285	0.0142299
Log[Sum(Abundance)+1]	MIZ46	Genetic line*Treatment	9	9	0.438799	2.42576	0.0147301
Log[Sum(Abundance)+1]	[Saprospirales]	Genetic line*Treatment	9	9	4.06059	2.42379	0.0148088
Log[Sum(Abundance)+1]	258ds10	Diet	2	2	0.249345	4.37202	0.0148299
Log[Sum(Abundance)+1]	Anaeroplasmatales	Diet*Treatment	2	2	2.42349	4.3673	0.014895
Log[Sum(Abundance)+1]	Pseudomonadales	Treatment	1	1	6.55623	6.07723	0.0151975
Log[Sum(Abundance)+1]	MIZ46	Diet*Genetic line*Treatment	18	18	0.721562	1.99447	0.0153415
Log[Sum(Abundance)+1]	Rhodocyclales	Diet*Genetic line*Treatment	18	18	4.67259	1.99383	0.0153812
Log[Sum(Abundance)+1]	S-BQ2-57	Genetic line*Treatment	9	9	0.113107	2.39389	0.0160548
Log[Sum(Abundance)+1]	SM1D11	Genetic line*Treatment	9	9	0.113107	2.39389	0.0160548
Log[Sum(Abundance)+1]	Sediment-1	Genetic line*Treatment	9	9	0.045025	2.39389	0.0160548
Log[Sum(Abundance)+1]	Clostridiales	Treatment	1	1	8.77628	5.95721	0.0162099
Log[Sum(Abundance)+1]	Flavobacteriales	Round	2	2	4.391	4.26915	0.016317
Log[Sum(Abundance)+1]	Erysipelotrichales	Treatment	1	1	5.3089	5.92058	0.0165326
Log[Sum(Abundance)+1]	Bacillales	Round	2	2	9.81022	4.23659	0.0168185
Log[Sum(Abundance)+1]	Clostridiales	Round	2	2	12.3581	4.19424	0.0174947
Log[Sum(Abundance)+1]	Pasteurellales	Genetic line	9	9	17.0967	2.34172	0.018476
Log[Sum(Abundance)+1]	Neisseriales	Genetic line	9	9	5.11704	2.34084	0.0185199
Log[Sum(Abundance)+1]	Caulobacterales	Treatment	1	1	11.0788	5.70486	0.0185754
Log[Sum(Abundance)+1]	MIZ46	Treatment	1	1	0.11455	5.69927	0.0186317
Log[Sum(Abundance)+1]	Thiobacterales	Genetic line	9	9	0.252248	2.3373	0.0186967
Log[Sum(Abundance)+1]	Campylobacterales	Treatment	1	1	8.31326	5.68463	0.0187801
Log[Sum(Abundance)+1]	Caulobacterales	Diet*Treatment	2	2	15.7896	4.06532	0.019728
Log[Sum(Abundance)+1]	Streptophyta	Diet*Treatment	2	2	10.6049	4.00679	0.0208355
Log[Sum(Abundance)+1]	Pseudomonadales	Round	2	2	8.63228	4.0008	0.0209523
Log[Sum(Abundance)+1]	Desulfuromonadales	Diet*Treatment	2	2	2.44885	3.9923	0.0211195
Log[Sum(Abundance)+1]	Cytophagales	Diet*Genetic line*Treatment	18	18	4.30028	1.9121	0.0214219
Log[Sum(Abundance)+1]	Desulfuromonadales	Genetic line	9	9	6.30697	2.28491	0.021514
Log[Sum(Abundance)+1]	Fusobacteriales	Genetic line	9	9	16.06	2.26303	0.0228084
Log[Sum(Abundance)+1]	Desulfuromonadales	Treatment	1	1	1.60774	5.24212	0.0239034
Log[Sum(Abundance)+1]	Deinococcales	Diet*Genetic line	18	18	0.238563	1.88346	0.0240281
Log[Sum(Abundance)+1]	Alteromonadales	Genetic line*Treatment	9	9	2.4824	2.23885	0.0243263
Log[Sum(Abundance)+1]	[Chthoniobacterales]	Genetic line	9	9	1.38597	2.23233	0.0247515
Log[Sum(Abundance)+1]	Cytophagales	Treatment	1	1	0.644834	5.16102	0.0249921
Log[Sum(Abundance)+1]	Oceanospirillales	Round	2	2	1.3505	3.79824	0.0253236
Log[Sum(Abundance)+1]	Ellin329	Genetic line	9	9	0.457911	2.18756	0.0278734
Log[Sum(Abundance)+1]	MIZ46	Diet*Treatment	2	2	0.148233	3.68756	0.0280937
Log[Sum(Abundance)+1]	Bacillales	Genetic line	9	9	22.7248	2.18085	0.0283722
Log[Sum(Abundance)+1]	[Saprospirales]	Treatment	1	1	0.917663	4.92983	0.0283922
Log[Sum(Abundance)+1]	RF39	Diet*Treatment	2	2	0.658908	3.62385	0.029826
Log[Sum(Abundance)+1]	Synechococcales	Diet*Genetic line	18	18	0.275751	1.82229	0.0306305
Log[Sum(Abundance)+1]	C114	Diet	2	2	0.0575024	3.58139	0.0310404
Log[Sum(Abundance)+1]	Verrucomicrobiales	Round	2	2	9.32028	3.53939	0.0322916
Log[Sum(Abundance)+1]	Spirobacillales	Genetic line	9	9	0.425679	2.12596	0.0327902
Log[Sum(Abundance)+1]	Deinococcales	Genetic line*Treatment	9	9	0.134161	2.11842	0.033446
Log[Sum(Abundance)+1]	MIZ46	Diet	2	2	0.138479	3.44491	0.0352966
Log[Sum(Abundance)+1]	Alteromonadales	Diet	2	2	0.847456	3.4394	0.0354804
Log[Sum(Abundance)+1]	WCHB1-41	Diet*Treatment	2	2	0.374499	3.42334	0.0360216
Log[Sum(Abundance)+1]	Desulfovibrionales	Treatment	1	1	1.56928	4.47581	0.0365743
Log[Sum(Abundance)+1]	Vibrionales	Diet*Genetic line*Treatment	18	18	3.76927	1.77144	0.037378
Log[Sum(Abundance)+1]	Cardiobacteriales	Diet*Treatment	2	2	0.0471407	3.3496	0.0386169
Log[Sum(Abundance)+1]	Desulfovibrionales	Diet	2	2	2.34332	3.34174	0.0389046
Log[Sum(Abundance)+1]	Mycoplasmatales	Treatment	1	1	3.40667	4.25854	0.0413441
Log[Sum(Abundance)+1]	C114	Diet*Treatment	2	2	0.0524619	3.26746	0.0417328
Log[Sum(Abundance)+1]	Nitrososphaerales	Diet	2	2	0.128323	3.24188	0.0427542
Log[Sum(Abundance)+1]	Mycoplasmatales	Genetic line	9	9	14.5409	2.01966	0.0432767
Log[Sum(Abundance)+1]	Bacteroidales	Round	2	2	9.93355	3.21157	0.043998
Log[Sum(Abundance)+1]	258ds10	Genetic line	9	9	0.516541	2.01267	0.0440678
Log[Sum(Abundance)+1]	Opitutales	Diet*Genetic line*Treatment	18	18	1.57027	1.728	0.0442143
Log[Sum(Abundance)+1]	Stramenopiles	Treatment	1	1	1.28579	4.12994	0.0444759
Log[Sum(Abundance)+1]	Coriobacteriales	Genetic line	9	9	15.8146	1.99941	0.0456063
Log[Sum(Abundance)+1]	Neisseriales	Treatment	1	1	0.991628	4.08266	0.0456901
Log[Sum(Abundance)+1]	Synechococcales	Genetic line*Treatment	9	9	0.150418	1.98807	0.0469614
Log[Sum(Abundance)+1]	Lactobacillales	Diet*Genetic line*Treatment	18	18	33.5165	1.70151	0.0489307
Log[Sum(Abundance)+1]	Rhodobacterales	Treatment	1	1	5.68838	3.94537	0.0494215
Log[Sum(Abundance)+1]	C114	Diet*Genetic line	18	18	0.245229	1.69705	0.04977
Log[Sum(Abundance)+1]	JG30-KF-CM45	Diet*Genetic line*Treatment	18	18	0.384518	1.69624	0.0499238
Log[Sum(Abundance)+1]	DH61	Diet	2	2	0.071175	3.06743	0.0504354
Log[Sum(Abundance)+1]	Synechococcales	Diet*Genetic line*Treatment	18	18	0.255721	1.68992	0.051138
Log[Sum(Abundance)+1]	Cardiobacteriales	Genetic line	9	9	0.123592	1.95153	0.0515915
Log[Sum(Abundance)+1]	Thermales	Round	2	2	0.210549	3.03161	0.0521791
Log[Sum(Abundance)+1]	Pasteurellales	Diet*Genetic line*Treatment	18	18	24.3461	1.66734	0.0557016
Log[Sum(Abundance)+1]	Oceanospirillales	Diet*Genetic line	18	18	5.31965	1.66237	0.0567534
Log[Sum(Abundance)+1]	Pasteurellales	Round	2	2	4.74551	2.92495	0.0577429
Log[Sum(Abundance)+1]	Methanomicrobiales	Treatment	1	1	0.0177943	3.65795	0.0583336
Log[Sum(Abundance)+1]	Myxococcales	Treatment	1	1	0.862812	3.62238	0.0595515
Log[Sum(Abundance)+1]	C114	Genetic line	9	9	0.136566	1.89015	0.0603469
Log[Sum(Abundance)+1]	Synergistales	Diet*Treatment	2	2	0.134186	2.87758	0.0604039
Log[Sum(Abundance)+1]	SBR1031	Genetic line	9	9	0.640113	1.87925	0.0620397
Log[Sum(Abundance)+1]	Turicibacterales	Round	2	2	4.82884	2.83914	0.0626549
Log[Sum(Abundance)+1]	Thiobacterales	Genetic line*Treatment	9	9	0.202351	1.87495	0.0627191
Log[Sum(Abundance)+1]	Opitutales	Round	2	2	0.285325	2.82586	0.0634525
Log[Sum(Abundance)+1]	0319-7L14	Diet*Genetic line	18	18	0.140845	1.62915	0.0642723
Log[Sum(Abundance)+1]	Burkholderiales	Round	2	2	7.95308	2.80799	0.0645418
Log[Sum(Abundance)+1]	Streptophyta	Genetic line	9	9	22.1805	1.86229	0.0647617
Log[Sum(Abundance)+1]	Alteromonadales	Round	2	2	0.680077	2.76009	0.0675564
Log[Sum(Abundance)+1]	Burkholderiales	Treatment	1	1	4.79355	3.38491	0.0684203
Log[Sum(Abundance)+1]	Gemmatales	Diet*Treatment	2	2	0.395694	2.73612	0.0691183
Log[Sum(Abundance)+1]	Sphingobacteriales	Diet*Genetic line	18	18	9.59354	1.60936	0.0691687
Log[Sum(Abundance)+1]	Methanomicrobiales	Diet*Genetic line	18	18	0.140734	1.60725	0.0697094
Log[Sum(Abundance)+1]	Neisseriales	Genetic line*Treatment	9	9	4.00076	1.83019	0.0702223
Log[Sum(Abundance)+1]	C114	Treatment	1	1	0.0265165	3.30302	0.0718023
Log[Sum(Abundance)+1]	Thiobacterales	Diet*Genetic line*Treatment	18	18	0.343804	1.59282	0.0735157
Log[Sum(Abundance)+1]	Thermales	Genetic line*Treatment	9	9	0.565598	1.80973	0.0739201
Log[Sum(Abundance)+1]	Sphingomonadales	Treatment	1	1	1.49543	3.24812	0.0741714
Log[Sum(Abundance)+1]	FAC87	Diet	2	2	0.0110387	2.64107	0.0756828
Log[Sum(Abundance)+1]	Nitrospirales	Diet	2	2	0.0110387	2.64107	0.0756828
Log[Sum(Abundance)+1]	[Saprospirales]	Round	2	2	0.978637	2.62869	0.0765833
Log[Sum(Abundance)+1]	C114	Diet*Genetic line*Treatment	18	18	0.22761	1.57512	0.0784377
Log[Sum(Abundance)+1]	Rhizobiales	Diet	2	2	7.73693	2.58911	0.0795363
Log[Sum(Abundance)+1]	S-BQ2-57	Diet*Treatment	2	2	0.0271494	2.58574	0.0797935
Log[Sum(Abundance)+1]	SM1D11	Diet*Treatment	2	2	0.0271494	2.58574	0.0797935
Log[Sum(Abundance)+1]	Sediment-1	Diet*Treatment	2	2	0.0108074	2.58574	0.0797935
Log[Sum(Abundance)+1]	FAC87	Diet*Treatment	2	2	0.0108074	2.58574	0.0797935
Log[Sum(Abundance)+1]	Nitrospirales	Diet*Treatment	2	2	0.0108074	2.58574	0.0797935
Log[Sum(Abundance)+1]	Gemellales	Diet*Genetic line	18	18	4.93726	1.56985	0.0799598
Log[Sum(Abundance)+1]	Methanomicrobiales	Diet*Genetic line*Treatment	18	18	0.137032	1.56498	0.0813914
Log[Sum(Abundance)+1]	Rickettsiales	Treatment	1	1	5.9255	3.07835	0.0820514
Log[Sum(Abundance)+1]	C114	Genetic line*Treatment	9	9	0.127478	1.76437	0.0827715
Log[Sum(Abundance)+1]	Solirubrobacterales	Treatment	1	1	0.200744	3.0361	0.0841519
Log[Sum(Abundance)+1]	Cenarchaeales	Diet*Treatment	2	2	0.0603674	2.51197	0.0856293
Log[Sum(Abundance)+1]	Sphingobacteriales	Genetic line*Treatment	9	9	5.19983	1.74459	0.0869271
Log[Sum(Abundance)+1]	SBR1031	Diet*Treatment	2	2	0.188052	2.48439	0.0879211
Log[Sum(Abundance)+1]	0319-7L14	Diet*Treatment	2	2	0.0238318	2.48095	0.0882108
Log[Sum(Abundance)+1]	Sediment-1	Diet	2	2	0.0103379	2.47341	0.0888503
Log[Sum(Abundance)+1]	S-BQ2-57	Diet	2	2	0.02597	2.47341	0.0888503
Log[Sum(Abundance)+1]	SM1D11	Diet	2	2	0.02597	2.47341	0.0888503
Log[Sum(Abundance)+1]	Aeromonadales	Diet*Genetic line	18	18	2.63337	1.54035	0.0889737
Log[Sum(Abundance)+1]	Desulfuromonadales	Diet	2	2	1.5156	2.47085	0.0890689
Log[Sum(Abundance)+1]	Synechococcales	Genetic line	9	9	0.131012	1.73158	0.0897635
Log[Sum(Abundance)+1]	Streptophyta	Treatment	1	1	3.85702	2.91454	0.0905306
Log[Sum(Abundance)+1]	Streptophyta	Genetic line*Treatment	9	9	20.507	1.72178	0.0919547
Log[Sum(Abundance)+1]	0319-7L14	Genetic line*Treatment	9	9	0.0743431	1.71984	0.0923943
Log[Sum(Abundance)+1]	Methanobacteriales	Diet*Treatment	2	2	0.290252	2.43028	0.0926005
Log[Sum(Abundance)+1]	Chromatiales	Diet	2	2	0.0251054	2.4278	0.0928208
Log[Sum(Abundance)+1]	Victivallales	Diet*Treatment	2	2	0.0440574	2.41489	0.0939771
Log[Sum(Abundance)+1]	RB41	Genetic line*Treatment	9	9	0.46497	1.69978	0.0970545
Log[Sum(Abundance)+1]	Synechococcales	Diet*Treatment	2	2	0.0400369	2.38124	0.09706
Log[Sum(Abundance)+1]	Gemellales	Treatment	1	1	0.48367	2.76818	0.0989262
Log[Sum(Abundance)+1]	Chromatiales	Diet*Treatment	2	2	0.0243126	2.35113	0.0999057
Log[Sum(Abundance)+1]	Pirellulales	Diet*Treatment	2	2	0.0650347	2.33397	0.101565
Log[Sum(Abundance)+1]	CCU21	Genetic line*Treatment	9	9	0.25406	1.67968	0.101938
Log[Sum(Abundance)+1]	Gemellales	Diet*Treatment	2	2	0.810652	2.3198	0.102958
Log[Sum(Abundance)+1]	Acidimicrobiales	Treatment	1	1	0.155144	2.69101	0.103697
Log[Sum(Abundance)+1]	iii1-15	Diet	2	2	0.706439	2.30278	0.104655
Log[Sum(Abundance)+1]	ML615J-28	Diet*Genetic line	18	18	0.885131	1.49454	0.104754
Log[Sum(Abundance)+1]	Pirellulales	Treatment	1	1	0.0372525	2.67385	0.104792
Log[Sum(Abundance)+1]	S-BQ2-57	Treatment	1	1	0.0140316	2.67277	0.104861
Log[Sum(Abundance)+1]	SM1D11	Treatment	1	1	0.0140316	2.67277	0.104861
Log[Sum(Abundance)+1]	Sediment-1	Treatment	1	1	0.0055856	2.67277	0.104861
Log[Sum(Abundance)+1]	FAC87	Treatment	1	1	0.0055856	2.67277	0.104861
Log[Sum(Abundance)+1]	Nitrospirales	Treatment	1	1	0.0055856	2.67277	0.104861
Log[Sum(Abundance)+1]	Syntrophobacterales	Genetic line	9	9	0.296625	1.6633	0.106078
Log[Sum(Abundance)+1]	RF39	Genetic line	9	9	1.35902	1.66096	0.106683
Log[Sum(Abundance)+1]	RF32	Diet*Treatment	2	2	0.862618	2.26821	0.108191
Log[Sum(Abundance)+1]	Neisseriales	Diet*Genetic line*Treatment	18	18	6.49031	1.48453	0.108514
Log[Sum(Abundance)+1]	ML615J-28	Genetic line	9	9	0.488224	1.64873	0.109888
Log[Sum(Abundance)+1]	Victivallales	Diet	2	2	0.0408835	2.24092	0.111067
Log[Sum(Abundance)+1]	Procabacteriales	Diet	2	2	1.40497	2.24039	0.111124
Log[Sum(Abundance)+1]	Thiobacterales	Diet	2	2	0.0535764	2.23394	0.111815
Log[Sum(Abundance)+1]	Deinococcales	Diet	2	2	0.0314342	2.23357	0.111855
Log[Sum(Abundance)+1]	Victivallales	Treatment	1	1	0.0229536	2.51628	0.115471
Log[Sum(Abundance)+1]	[Roseiflexales]	Treatment	1	1	0.0211376	2.50662	0.116164
Log[Sum(Abundance)+1]	Gemmatimonadales	Treatment	1	1	0.0320093	2.50606	0.116204
Log[Sum(Abundance)+1]	MLE1-12	Diet*Genetic line	18	18	0.752413	1.46381	0.116663
Log[Sum(Abundance)+1]	Pasteurellales	Diet*Treatment	2	2	3.53599	2.17945	0.117836
Log[Sum(Abundance)+1]	MND1	Diet*Genetic line	18	18	0.51653	1.46068	0.11794
Log[Sum(Abundance)+1]	Ellin329	Round	2	2	0.101153	2.17455	0.118393
Log[Sum(Abundance)+1]	Acidimicrobiales	Diet*Genetic line*Treatment	18	18	1.50874	1.45386	0.12076
Log[Sum(Abundance)+1]	Ellin329	Diet*Genetic line*Treatment	18	18	0.607709	1.45159	0.121714
Log[Sum(Abundance)+1]	Coriobacteriales	Treatment	1	1	2.1311	2.42487	0.122219
Log[Sum(Abundance)+1]	Chromatiales	Treatment	1	1	0.0124918	2.41601	0.122897
Log[Sum(Abundance)+1]	Aeromonadales	Genetic line	9	9	1.36688	1.59907	0.123815
Log[Sum(Abundance)+1]	Stramenopiles	Round	2	2	1.32439	2.12696	0.123947
Log[Sum(Abundance)+1]	Gaiellales	Treatment	1	1	0.0587122	2.3753	0.126064
Log[Sum(Abundance)+1]	Thiotrichales	Diet*Treatment	2	2	0.037717	2.10467	0.126639
Log[Sum(Abundance)+1]	Sphingobacteriales	Treatment	1	1	0.784213	2.36799	0.126642
Log[Sum(Abundance)+1]	RB41	Diet*Genetic line*Treatment	18	18	0.783957	1.43295	0.129777
Log[Sum(Abundance)+1]	MVS-107	Round	2	2	0.0227199	2.07753	0.129996
Log[Sum(Abundance)+1]	Pirellulales	Diet*Genetic line	18	18	0.358237	1.4285	0.131768
Log[Sum(Abundance)+1]	Rhizobiales	Treatment	1	1	3.38803	2.26757	0.134897
Log[Sum(Abundance)+1]	258ds10	Treatment	1	1	0.0644284	2.25937	0.135597
Log[Sum(Abundance)+1]	Deinococcales	Genetic line	9	9	0.0985542	1.55618	0.137084
Log[Sum(Abundance)+1]	ML615J-28	Diet	2	2	0.132046	2.00663	0.139203
Log[Sum(Abundance)+1]	Synergistales	Diet	2	2	0.0935408	2.00596	0.139293
Log[Sum(Abundance)+1]	0319-7L14	Genetic line	9	9	0.0668454	1.54639	0.140282
Log[Sum(Abundance)+1]	Deferribacterales	Genetic line	9	9	0.77362	1.54553	0.140566
Log[Sum(Abundance)+1]	Erysipelotrichales	Diet*Treatment	2	2	3.57936	1.99588	0.140656
Log[Sum(Abundance)+1]	Thermales	Genetic line	9	9	0.481698	1.54128	0.141978
Log[Sum(Abundance)+1]	Chlorophyta	Round	2	2	0.0379538	1.97279	0.143829
Log[Sum(Abundance)+1]	MLE1-12	Genetic line	9	9	0.394241	1.53398	0.14443
Log[Sum(Abundance)+1]	SBR1031	Diet*Genetic line*Treatment	18	18	0.954061	1.40047	0.144909
Log[Sum(Abundance)+1]	Rhodobacterales	Genetic line*Treatment	9	9	19.867	1.53104	0.145427
Log[Sum(Abundance)+1]	Planctomycetales	Round	2	2	0.203581	1.94987	0.147051
Log[Sum(Abundance)+1]	Cytophagales	Round	2	2	0.486754	1.9479	0.14733
Log[Sum(Abundance)+1]	MIZ46	Genetic line	9	9	0.275588	1.5235	0.148017
Log[Sum(Abundance)+1]	Methanomicrobiales	Genetic line*Treatment	9	9	0.0665625	1.52035	0.149108
Log[Sum(Abundance)+1]	Acidimicrobiales	Genetic line	9	9	0.787959	1.51859	0.149723
Log[Sum(Abundance)+1]	Coriobacteriales	Diet*Treatment	2	2	3.37884	1.92231	0.151022
Log[Sum(Abundance)+1]	Lactobacillales	Diet*Genetic line	18	18	27.3345	1.38768	0.151263
Log[Sum(Abundance)+1]	Xanthomonadales	Round	2	2	1.04395	1.91675	0.151836
Log[Sum(Abundance)+1]	Gemmatales	Diet*Genetic line	18	18	1.79992	1.38289	0.153699
Log[Sum(Abundance)+1]	BD7-3	Diet	2	2	0.0374319	1.89991	0.15433
Log[Sum(Abundance)+1]	Enterobacteriales	Diet*Genetic line	18	18	27.8117	1.38158	0.154372
Log[Sum(Abundance)+1]	Stramenopiles	Genetic line*Treatment	9	9	4.19734	1.49798	0.157076
Log[Sum(Abundance)+1]	JH-WHS99	Diet*Treatment	2	2	0.0210255	1.871	0.158709
Log[Sum(Abundance)+1]	Clostridiales	Genetic line*Treatment	9	9	19.7788	1.49173	0.159365
Log[Sum(Abundance)+1]	Solirubrobacterales	Diet*Genetic line	18	18	1.62988	1.36948	0.160698
Log[Sum(Abundance)+1]	Legionellales	Diet	2	2	0.261882	1.85801	0.160716
Log[Sum(Abundance)+1]	[Pedosphaerales]	Diet	2	2	0.223008	1.85788	0.160737
Log[Sum(Abundance)+1]	0319-7L14	Round	2	2	0.0177936	1.85235	0.161599
Log[Sum(Abundance)+1]	JH-WHS99	Diet	2	2	0.0207232	1.84409	0.162897
Log[Sum(Abundance)+1]	Rhodocyclales	Diet	2	2	0.479733	1.84236	0.163171
Log[Sum(Abundance)+1]	Pasteurellales	Diet	2	2	2.97168	1.83163	0.164875
Log[Sum(Abundance)+1]	JG30-KF-CM45	Genetic line	9	9	0.167178	1.47496	0.165653
Log[Sum(Abundance)+1]	Solibacterales	Diet*Treatment	2	2	0.0739285	1.82234	0.166366
Log[Sum(Abundance)+1]	Methylacidiphilales	Treatment	1	1	0.019037	1.93271	0.167194
Log[Sum(Abundance)+1]	JH-WHS99	Treatment	1	1	0.0108527	1.9315	0.167326
Log[Sum(Abundance)+1]	Bifidobacteriales	Diet*Treatment	2	2	3.3637	1.81317	0.16785
Log[Sum(Abundance)+1]	Oceanospirillales	Genetic line	9	9	2.35077	1.46921	0.167858
Log[Sum(Abundance)+1]	RF32	Diet	2	2	0.689359	1.81263	0.167938
Log[Sum(Abundance)+1]	Gaiellales	Round	2	2	0.0896066	1.81259	0.167944
Log[Sum(Abundance)+1]	Thiotrichales	Round	2	2	0.0323407	1.80466	0.16924
Log[Sum(Abundance)+1]	0319-7L14	Diet*Genetic line*Treatment	18	18	0.116975	1.35304	0.169637
Log[Sum(Abundance)+1]	BD7-3	Treatment	1	1	0.0188189	1.91036	0.169649
Log[Sum(Abundance)+1]	WD2101	Treatment	1	1	0.0188189	1.91036	0.169649
Log[Sum(Abundance)+1]	Deferribacterales	Diet	2	2	0.200452	1.80208	0.169664
Log[Sum(Abundance)+1]	Anaeroplasmatales	Genetic line	9	9	3.64994	1.46165	0.170793
Log[Sum(Abundance)+1]	Methanobacteriales	Diet	2	2	0.21363	1.78872	0.171875
Log[Sum(Abundance)+1]	Acidobacteriales	Genetic line	9	9	0.530018	1.45849	0.172038
Log[Sum(Abundance)+1]	CCU21	Genetic line	9	9	0.21981	1.45324	0.174113
Log[Sum(Abundance)+1]	[Rhodothermales]	Diet	2	2	0.0198804	1.7691	0.175176
Log[Sum(Abundance)+1]	Thiotrichales	Genetic line*Treatment	9	9	0.116963	1.45038	0.175256
Log[Sum(Abundance)+1]	SJA-22	Diet	2	2	0.0493975	1.7628	0.176248
Log[Sum(Abundance)+1]	Alteromonadales	Treatment	1	1	0.227912	1.84996	0.176496
Log[Sum(Abundance)+1]	BD7-3	Diet*Treatment	2	2	0.0346298	1.75769	0.177125
Log[Sum(Abundance)+1]	DS-18	Diet	2	2	0.0171195	1.75547	0.177507
Log[Sum(Abundance)+1]	SJA-22	Treatment	1	1	0.0257106	1.83502	0.178238
Log[Sum(Abundance)+1]	Spirobacillales	Diet*Genetic line*Treatment	18	18	0.535638	1.33756	0.178415
Log[Sum(Abundance)+1]	Spirobacillales	Diet*Genetic line	18	18	0.53551	1.33724	0.1786
Log[Sum(Abundance)+1]	HTCC2188	Diet*Treatment	2	2	0.038077	1.74798	0.1788
Log[Sum(Abundance)+1]	Bdellovibrionales	Treatment	1	1	0.0645067	1.82907	0.178938
Log[Sum(Abundance)+1]	Synergistales	Treatment	1	1	0.0423772	1.81754	0.180303
Log[Sum(Abundance)+1]	Sva0853	Diet*Genetic line	18	18	0.378931	1.33413	0.180414
Log[Sum(Abundance)+1]	Methanomicrobiales	Genetic line	9	9	0.0629383	1.43757	0.180442
Log[Sum(Abundance)+1]	Legionellales	Round	2	2	0.240185	1.70408	0.186582
Log[Sum(Abundance)+1]	Rhodocyclales	Genetic line*Treatment	9	9	1.65857	1.41545	0.189708
Log[Sum(Abundance)+1]	Methylococcales	Genetic line	9	9	0.202471	1.41378	0.190424
Log[Sum(Abundance)+1]	SJA-22	Diet*Treatment	2	2	0.0469902	1.6769	0.191572
Log[Sum(Abundance)+1]	iii1-15	Treatment	1	1	0.263545	1.71816	0.192588
Log[Sum(Abundance)+1]	Bdellovibrionales	Genetic line	9	9	0.445426	1.40332	0.194957
Log[Sum(Abundance)+1]	Neisseriales	Diet*Treatment	2	2	0.804171	1.65544	0.195606
Log[Sum(Abundance)+1]	Deferribacterales	Round	2	2	0.183603	1.6506	0.196528
Log[Sum(Abundance)+1]	Deferribacterales	Treatment	1	1	0.0928909	1.67019	0.198869
Log[Sum(Abundance)+1]	ML615J-28	Genetic line*Treatment	9	9	0.411681	1.39025	0.20075
Log[Sum(Abundance)+1]	Rhodocyclales	Diet*Genetic line	18	18	3.04163	1.29789	0.202597
Log[Sum(Abundance)+1]	Pirellulales	Diet*Genetic line*Treatment	18	18	0.324983	1.29589	0.203878
Log[Sum(Abundance)+1]	Bifidobacteriales	Diet*Genetic line	18	18	21.6184	1.2948	0.204584
Log[Sum(Abundance)+1]	Anaeroplasmatales	Diet*Genetic line	18	18	6.45852	1.29319	0.205624
Log[Sum(Abundance)+1]	Sphingobacteriales	Diet	2	2	1.05125	1.58716	0.20903
Log[Sum(Abundance)+1]	Cytophagales	Genetic line*Treatment	9	9	1.54264	1.37186	0.209135
Log[Sum(Abundance)+1]	YS2	Diet	2	2	0.737716	1.58292	0.209895
Log[Sum(Abundance)+1]	MND1	Round	2	2	0.0621769	1.58245	0.20999
Log[Sum(Abundance)+1]	Solirubrobacterales	Genetic line	9	9	0.81503	1.36963	0.210172
Log[Sum(Abundance)+1]	Pirellulales	Genetic line*Treatment	9	9	0.171674	1.36912	0.210411
Log[Sum(Abundance)+1]	Chromatiales	Round	2	2	0.0163106	1.5773	0.211044
Log[Sum(Abundance)+1]	RB41	Round	2	2	0.0955728	1.57223	0.212089
Log[Sum(Abundance)+1]	Anaeroplasmatales	Genetic line*Treatment	9	9	3.39713	1.36041	0.214503
Log[Sum(Abundance)+1]	Chlorophyta	Treatment	1	1	0.0145431	1.51187	0.221408
Log[Sum(Abundance)+1]	Neisseriales	Round	2	2	0.738902	1.52108	0.222915
Log[Sum(Abundance)+1]	Rhodocyclales	Treatment	1	1	0.195506	1.50163	0.222969
Log[Sum(Abundance)+1]	Fusobacteriales	Round	2	2	2.39706	1.51998	0.223155
Log[Sum(Abundance)+1]	Anaeroplasmatales	Diet	2	2	0.838094	1.5103	0.225266
Log[Sum(Abundance)+1]	Syntrophobacterales	Diet*Genetic line	18	18	0.450698	1.26363	0.225488
Log[Sum(Abundance)+1]	Desulfuromonadales	Diet*Genetic line*Treatment	18	18	6.97352	1.2632	0.225788
Log[Sum(Abundance)+1]	Cenarchaeales	Genetic line*Treatment	9	9	0.144206	1.33347	0.22758
Log[Sum(Abundance)+1]	Rhodocyclales	Diet*Treatment	2	2	0.389677	1.49651	0.228315
Log[Sum(Abundance)+1]	Gemellales	Genetic line*Treatment	9	9	2.08632	1.32673	0.230947
Log[Sum(Abundance)+1]	Legionellales	Genetic line	9	9	0.841477	1.3267	0.230965
Log[Sum(Abundance)+1]	RB41	Treatment	1	1	0.0436463	1.43601	0.233293
Log[Sum(Abundance)+1]	258ds10	Diet*Genetic line	18	18	0.642423	1.25158	0.23399
Log[Sum(Abundance)+1]	Deferribacterales	Diet*Genetic line*Treatment	18	18	1.25095	1.24956	0.235437
Log[Sum(Abundance)+1]	JG30-KF-CM45	Diet*Treatment	2	2	0.0368446	1.46281	0.235937
Log[Sum(Abundance)+1]	Acidobacteriales	Diet	2	2	0.117903	1.45998	0.236587
Log[Sum(Abundance)+1]	YS2	Genetic line*Treatment	9	9	2.75495	1.31362	0.237619
Log[Sum(Abundance)+1]	Campylobacterales	Round	2	2	4.23909	1.44935	0.239053
Log[Sum(Abundance)+1]	WCHB1-41	Round	2	2	0.157131	1.43635	0.242101
Log[Sum(Abundance)+1]	Thiotrichales	Diet*Genetic line	18	18	0.199748	1.23847	0.243515
Log[Sum(Abundance)+1]	ML615J-28	Round	2	2	0.0937663	1.42492	0.244816
Log[Sum(Abundance)+1]	Turicibacterales	Diet	2	2	2.40495	1.414	0.247437
Log[Sum(Abundance)+1]	Rhodobacterales	Diet*Genetic line*Treatment	18	18	31.9998	1.23303	0.247554
Log[Sum(Abundance)+1]	Ellin7246	Diet*Treatment	2	2	0.0159264	1.40908	0.248628
Log[Sum(Abundance)+1]	Gaiellales	Diet*Treatment	2	2	0.0696125	1.40815	0.248855
Log[Sum(Abundance)+1]	MVS-107	Diet*Treatment	2	2	0.0153954	1.40778	0.248945
Log[Sum(Abundance)+1]	Thiotrichales	Diet*Genetic line*Treatment	18	18	0.198563	1.23112	0.248981
Log[Sum(Abundance)+1]	Ellin329	Diet*Treatment	2	2	0.0652832	1.40343	0.250002
Log[Sum(Abundance)+1]	Planctomycetales	Diet	2	2	0.145567	1.39422	0.252261
Log[Sum(Abundance)+1]	[Chthoniobacterales]	Genetic line*Treatment	9	9	0.797428	1.28439	0.253046
Log[Sum(Abundance)+1]	Enterobacteriales	Treatment	1	1	1.46603	1.31088	0.254654
Log[Sum(Abundance)+1]	Erysipelotrichales	Diet*Genetic line*Treatment	18	18	19.7141	1.22142	0.256335
Log[Sum(Abundance)+1]	Solibacterales	Genetic line	9	9	0.233153	1.27716	0.256982
Log[Sum(Abundance)+1]	Actinomycetales	Genetic line*Treatment	9	9	14.4759	1.27587	0.257692
Log[Sum(Abundance)+1]	RF32	Diet*Genetic line*Treatment	18	18	4.17285	1.21914	0.258083
Log[Sum(Abundance)+1]	Spirobacillales	Diet	2	2	0.0609673	1.3702	0.258245
Log[Sum(Abundance)+1]	Ellin6067	Diet*Treatment	2	2	0.0153851	1.3689	0.258572
Log[Sum(Abundance)+1]	Myxococcales	Genetic line*Treatment	9	9	2.71949	1.26859	0.261707
Log[Sum(Abundance)+1]	RF32	Genetic line	9	9	2.16982	1.26787	0.262107
Log[Sum(Abundance)+1]	Synechococcales	Diet	2	2	0.0226739	1.34856	0.26376
Log[Sum(Abundance)+1]	Spirochaetales	Diet*Treatment	2	2	0.197674	1.33718	0.266708
Log[Sum(Abundance)+1]	Chromatiales	Genetic line*Treatment	9	9	0.0584973	1.2571	0.268154
Log[Sum(Abundance)+1]	Desulfovibrionales	Genetic line	9	9	3.94842	1.25127	0.271467
Log[Sum(Abundance)+1]	Aeromonadales	Genetic line*Treatment	9	9	1.06957	1.25126	0.271472
Log[Sum(Abundance)+1]	Rhodospirillales	Round	2	2	4.8993	1.31512	0.27252
Log[Sum(Abundance)+1]	Chromatiales	Genetic line	9	9	0.0581352	1.24931	0.272587
Log[Sum(Abundance)+1]	JG30-KF-CM45	Diet*Genetic line	18	18	0.272091	1.20029	0.272894
Log[Sum(Abundance)+1]	Sva0853	Treatment	1	1	0.0190847	1.20947	0.273775
Log[Sum(Abundance)+1]	Clostridiales	Diet*Genetic line*Treatment	18	18	31.7974	1.19909	0.273856
Log[Sum(Abundance)+1]	PK29	Round	2	2	0.00724915	1.30833	0.274333
Log[Sum(Abundance)+1]	Cenarchaeales	Diet*Genetic line	18	18	0.259166	1.19825	0.274533
Log[Sum(Abundance)+1]	Flavobacteriales	Treatment	1	1	0.619855	1.20531	0.274597
Log[Sum(Abundance)+1]	Sva0853	Diet	2	2	0.0411151	1.30281	0.275819
Log[Sum(Abundance)+1]	Procabacteriales	Genetic line*Treatment	9	9	3.48507	1.23497	0.280903
Log[Sum(Abundance)+1]	Methylococcales	Treatment	1	1	0.0186786	1.17383	0.280923
Log[Sum(Abundance)+1]	Campylobacterales	Genetic line	9	9	16.2274	1.23293	0.282105
Log[Sum(Abundance)+1]	Xanthomonadales	Diet	2	2	0.695015	1.27608	0.283119
Log[Sum(Abundance)+1]	RF32	Round	2	2	0.480546	1.26357	0.286606
Log[Sum(Abundance)+1]	Chromatiales	Diet*Genetic line*Treatment	18	18	0.110124	1.18328	0.286768
Log[Sum(Abundance)+1]	Myxococcales	Round	2	2	0.600529	1.26061	0.287436
Log[Sum(Abundance)+1]	WCHB1-41	Diet*Genetic line	18	18	1.16415	1.18241	0.287489
Log[Sum(Abundance)+1]	Vibrionales	Treatment	1	1	0.134885	1.14105	0.287706
Log[Sum(Abundance)+1]	Fusobacteriales	Diet*Genetic line	18	18	16.7695	1.1815	0.288244
Log[Sum(Abundance)+1]	Cardiobacteriales	Diet	2	2	0.0176946	1.25729	0.288371
Log[Sum(Abundance)+1]	Procabacteriales	Round	2	2	0.784813	1.25148	0.290015
Log[Sum(Abundance)+1]	Pseudomonadales	Genetic line*Treatment	9	9	11.8337	1.21879	0.290517
Log[Sum(Abundance)+1]	Vibrionales	Round	2	2	0.294758	1.24674	0.291362
Log[Sum(Abundance)+1]	Chromatiales	Diet*Genetic line	18	18	0.109551	1.17712	0.291909
Log[Sum(Abundance)+1]	Gemellales	Round	2	2	0.431779	1.2356	0.294557
Log[Sum(Abundance)+1]	Pasteurellales	Diet*Genetic line	18	18	17.1407	1.17388	0.294644
Log[Sum(Abundance)+1]	Bacteroidales	Genetic line*Treatment	9	9	16.8656	1.21172	0.294796
Log[Sum(Abundance)+1]	Planctomycetales	Genetic line	9	9	0.568187	1.20934	0.296249
Log[Sum(Abundance)+1]	Victivallales	Genetic line*Treatment	9	9	0.0992678	1.20913	0.296372
Log[Sum(Abundance)+1]	Bifidobacteriales	Genetic line*Treatment	9	9	10.0776	1.20716	0.297579
Log[Sum(Abundance)+1]	Gaiellales	Diet*Genetic line*Treatment	18	18	0.520337	1.16951	0.298356
Log[Sum(Abundance)+1]	Bdellovibrionales	Diet*Genetic line*Treatment	18	18	0.742136	1.16906	0.29874
Log[Sum(Abundance)+1]	Holophagales	Round	2	2	0.0305513	1.22016	0.299041
Log[Sum(Abundance)+1]	Holophagales	Genetic line	9	9	0.134951	1.19771	0.303409
Log[Sum(Abundance)+1]	MLE1-12	Diet	2	2	0.0687781	1.20426	0.303733
Log[Sum(Abundance)+1]	Victivallales	Genetic line	9	9	0.0981556	1.19559	0.304732
Log[Sum(Abundance)+1]	Lactobacillales	Round	2	2	2.60688	1.19108	0.307679
Log[Sum(Abundance)+1]	Stigonematales	Treatment	1	1	0.00729822	1.04344	0.309204
Log[Sum(Abundance)+1]	Pla1	Treatment	1	1	0.00290522	1.04344	0.309204
Log[Sum(Abundance)+1]	Acholeplasmatales	Treatment	1	1	0.00290522	1.04344	0.309204
Log[Sum(Abundance)+1]	HTCC2188	Treatment	1	1	0.0113532	1.04237	0.309451
Log[Sum(Abundance)+1]	Spirochaetales	Diet	2	2	0.175139	1.18474	0.309596
Log[Sum(Abundance)+1]	[Chthoniobacterales]	Round	2	2	0.163395	1.18429	0.309731
Log[Sum(Abundance)+1]	Holophagales	Diet*Genetic line*Treatment	18	18	0.260328	1.15523	0.310705
Log[Sum(Abundance)+1]	Rhizobiales	Genetic line*Treatment	9	9	15.9433	1.18562	0.31099
Log[Sum(Abundance)+1]	Holophagales	Diet*Treatment	2	2	0.0290201	1.15901	0.317499
Log[Sum(Abundance)+1]	Xanthomonadales	Diet*Treatment	2	2	0.628492	1.15394	0.319079
Log[Sum(Abundance)+1]	YS2	Treatment	1	1	0.23199	0.995561	0.320519
Log[Sum(Abundance)+1]	[Fimbriimonadales]	Treatment	1	1	0.00693588	0.991386	0.321531
Log[Sum(Abundance)+1]	AKIW781	Treatment	1	1	0.00276098	0.991386	0.321531
Log[Sum(Abundance)+1]	MBA08	Treatment	1	1	0.00276098	0.991386	0.321531
Log[Sum(Abundance)+1]	Rubrobacterales	Treatment	1	1	0.00276098	0.991386	0.321531
Log[Sum(Abundance)+1]	FAC88	Treatment	1	1	0.00276098	0.991386	0.321531
Log[Sum(Abundance)+1]	Verrucomicrobiales	Diet*Treatment	2	2	3.01778	1.146	0.321571
Log[Sum(Abundance)+1]	Gemmatales	Genetic line	9	9	0.760357	1.16837	0.322048
Log[Sum(Abundance)+1]	SBR1031	Diet	2	2	0.0865975	1.14405	0.322187
Log[Sum(Abundance)+1]	Victivallales	Diet*Genetic line*Treatment	18	18	0.187452	1.14163	0.322778
Log[Sum(Abundance)+1]	Acidobacteriales	Diet*Genetic line	18	18	0.828616	1.14008	0.324172
Log[Sum(Abundance)+1]	Neisseriales	Diet*Genetic line	18	18	4.96715	1.13613	0.327741
Log[Sum(Abundance)+1]	Campylobacterales	Diet	2	2	3.28506	1.12316	0.328852
Log[Sum(Abundance)+1]	Victivallales	Diet*Genetic line	18	18	0.186077	1.13326	0.330362
Log[Sum(Abundance)+1]	Pirellulales	Round	2	2	0.0310504	1.11434	0.331711
Log[Sum(Abundance)+1]	Methanomicrobiales	Round	2	2	0.0108351	1.11368	0.331926
Log[Sum(Abundance)+1]	Verrucomicrobiales	Diet*Genetic line	18	18	26.8061	1.13107	0.332359
Log[Sum(Abundance)+1]	258ds10	Diet*Genetic line*Treatment	18	18	0.580372	1.13069	0.332706
Log[Sum(Abundance)+1]	Legionellales	Diet*Genetic line*Treatment	18	18	1.43309	1.12973	0.333593
Log[Sum(Abundance)+1]	Cenarchaeales	Diet	2	2	0.0265915	1.10651	0.334269
Log[Sum(Abundance)+1]	Coriobacteriales	Genetic line*Treatment	9	9	9.09303	1.14961	0.334389
Log[Sum(Abundance)+1]	Gemellales	Diet*Genetic line*Treatment	18	18	3.54878	1.12837	0.334837
Log[Sum(Abundance)+1]	Desulfovibrionales	Diet*Genetic line*Treatment	18	18	7.10962	1.12653	0.336534
Log[Sum(Abundance)+1]	CCM11a	Treatment	1	1	0.00257332	0.913014	0.341356
Log[Sum(Abundance)+1]	Aeromonadales	Treatment	1	1	0.086287	0.908504	0.342546
Log[Sum(Abundance)+1]	Synechococcales	Treatment	1	1	0.00762392	0.906883	0.342975
Log[Sum(Abundance)+1]	WCHB1-41	Diet*Genetic line*Treatment	18	18	1.10135	1.11862	0.343896
Log[Sum(Abundance)+1]	Rhodospirillales	Diet*Genetic line*Treatment	18	18	37.3376	1.11361	0.348601
Log[Sum(Abundance)+1]	Methylophilales	Round	2	2	0.0528677	1.06141	0.34939
Log[Sum(Abundance)+1]	PK29	Treatment	1	1	0.00243768	0.87991	0.350227
Log[Sum(Abundance)+1]	MLE1-12	Treatment	1	1	0.0250554	0.877409	0.35091
Log[Sum(Abundance)+1]	Thiobacterales	Diet*Treatment	2	2	0.0252985	1.05486	0.351646
Log[Sum(Abundance)+1]	Fusobacteriales	Genetic line*Treatment	9	9	7.95783	1.12135	0.353608
Log[Sum(Abundance)+1]	Desulfuromonadales	Round	2	2	0.640387	1.04401	0.355412
Log[Sum(Abundance)+1]	Ellin329	Treatment	1	1	0.0198159	0.851989	0.357957
Log[Sum(Abundance)+1]	Desulfuromonadales	Genetic line*Treatment	9	9	3.07794	1.11509	0.357966
Log[Sum(Abundance)+1]	C114	Round	2	2	0.0166198	1.03512	0.358526
Log[Sum(Abundance)+1]	[Fimbriimonadales]	Diet	2	2	0.014474	1.03443	0.358769
Log[Sum(Abundance)+1]	FAC88	Diet	2	2	0.00576172	1.03443	0.358769
Log[Sum(Abundance)+1]	Rubrobacterales	Diet	2	2	0.00576172	1.03443	0.358769
Log[Sum(Abundance)+1]	Bacillales	Diet*Genetic line*Treatment	18	18	22.9826	1.1028	0.358905
Log[Sum(Abundance)+1]	Enterobacteriales	Genetic line*Treatment	9	9	11.2057	1.11331	0.359206
Log[Sum(Abundance)+1]	Spirobacillales	Treatment	1	1	0.0188512	0.847333	0.359269
Log[Sum(Abundance)+1]	Methanomicrobiales	Diet*Treatment	2	2	0.010042	1.03216	0.35957
Log[Sum(Abundance)+1]	Gemmatales	Genetic line*Treatment	9	9	0.723072	1.11108	0.360774
Log[Sum(Abundance)+1]	Gemmatimonadales	Diet	2	2	0.0262075	1.02591	0.361783
Log[Sum(Abundance)+1]	Stigonematales	Round	2	2	0.0142687	1.02001	0.363886
Log[Sum(Abundance)+1]	Desulfobacterales	Round	2	2	0.00567998	1.02001	0.363886
Log[Sum(Abundance)+1]	PHOS-HD29	Round	2	2	0.00567998	1.02001	0.363886
Log[Sum(Abundance)+1]	Acholeplasmatales	Round	2	2	0.00567998	1.02001	0.363886
Log[Sum(Abundance)+1]	Chthonomonadales	Round	2	2	0.00567998	1.02001	0.363886
Log[Sum(Abundance)+1]	Pla1	Round	2	2	0.00567998	1.02001	0.363886
Log[Sum(Abundance)+1]	mle1-48	Treatment	1	1	0.00230472	0.827555	0.364917
Log[Sum(Abundance)+1]	H39	Treatment	1	1	0.00230472	0.827555	0.364917
Log[Sum(Abundance)+1]	SBla14	Treatment	1	1	0.00230472	0.827555	0.364917
Log[Sum(Abundance)+1]	AKIW781	Diet	2	2	0.00565997	1.01616	0.365264
Log[Sum(Abundance)+1]	mle1-48	Diet	2	2	0.00565997	1.01616	0.365264
Log[Sum(Abundance)+1]	HTCC2188	Diet*Genetic line	18	18	0.214897	1.09613	0.365349
Log[Sum(Abundance)+1]	Gemmatimonadales	Diet*Treatment	2	2	0.0258421	1.01161	0.366902
Log[Sum(Abundance)+1]	Rhodospirillales	Diet*Genetic line	18	18	36.6878	1.09423	0.367196
Log[Sum(Abundance)+1]	WCHB1-41	Treatment	1	1	0.0447462	0.818062	0.367672
Log[Sum(Abundance)+1]	Desulfovibrionales	Round	2	2	0.705967	1.00676	0.368656
Log[Sum(Abundance)+1]	[Fimbriimonadales]	Round	2	2	0.0140688	1.00547	0.369122
Log[Sum(Abundance)+1]	AKIW781	Round	2	2	0.00560041	1.00547	0.369122
Log[Sum(Abundance)+1]	Rubrobacterales	Round	2	2	0.00560041	1.00547	0.369122
Log[Sum(Abundance)+1]	MBA08	Round	2	2	0.00560041	1.00547	0.369122
Log[Sum(Abundance)+1]	mle1-48	Round	2	2	0.00560041	1.00547	0.369122
Log[Sum(Abundance)+1]	FAC88	Round	2	2	0.00560041	1.00547	0.369122
Log[Sum(Abundance)+1]	H39	Round	2	2	0.00560041	1.00547	0.369122
Log[Sum(Abundance)+1]	SBla14	Round	2	2	0.00560041	1.00547	0.369122
Log[Sum(Abundance)+1]	HTCC2188	Genetic line*Treatment	9	9	0.107192	1.09351	0.373258
Log[Sum(Abundance)+1]	Pla1	Diet	2	2	0.00553363	0.993732	0.373404
Log[Sum(Abundance)+1]	Acholeplasmatales	Diet	2	2	0.00553363	0.993732	0.373404
Log[Sum(Abundance)+1]	Vibrionales	Diet*Genetic line	18	18	2.31439	1.08769	0.373601
Log[Sum(Abundance)+1]	Sva0853	Genetic line	9	9	0.155105	1.09217	0.374222
Log[Sum(Abundance)+1]	MLE1-12	Round	2	2	0.0562517	0.984931	0.376648
Log[Sum(Abundance)+1]	Chthonomonadales	Treatment	1	1	0.00217645	0.781696	0.3785
Log[Sum(Abundance)+1]	PHOS-HD29	Treatment	1	1	0.00217645	0.781696	0.3785
Log[Sum(Abundance)+1]	Desulfobacterales	Treatment	1	1	0.00217645	0.781696	0.3785
Log[Sum(Abundance)+1]	Methylococcales	Diet	2	2	0.0311718	0.979474	0.378674
Log[Sum(Abundance)+1]	[Roseiflexales]	Diet*Treatment	2	2	0.0165071	0.978754	0.378942
Log[Sum(Abundance)+1]	DS-18	Round	2	2	0.00953551	0.977791	0.3793
Log[Sum(Abundance)+1]	Planctomycetales	Diet*Genetic line	18	18	1.01633	1.08159	0.379636
Log[Sum(Abundance)+1]	S-BQ2-57	Round	2	2	0.0102435	0.975601	0.380118
Log[Sum(Abundance)+1]	SM1D11	Round	2	2	0.0102435	0.975601	0.380118
Log[Sum(Abundance)+1]	Sediment-1	Round	2	2	0.00407765	0.975601	0.380118
Log[Sum(Abundance)+1]	FAC87	Round	2	2	0.00407765	0.975601	0.380118
Log[Sum(Abundance)+1]	Nitrospirales	Round	2	2	0.00407765	0.975601	0.380118
Log[Sum(Abundance)+1]	mle1-48	Diet*Treatment	2	2	0.0054329	0.975396	0.380195
Log[Sum(Abundance)+1]	Methanobacteriales	Genetic line*Treatment	9	9	0.58241	1.08367	0.380378
Log[Sum(Abundance)+1]	[Roseiflexales]	Diet	2	2	0.0162872	0.965715	0.38383
Log[Sum(Abundance)+1]	Chthonomonadales	Diet	2	2	0.00535628	0.961884	0.385279
Log[Sum(Abundance)+1]	PHOS-HD29	Diet	2	2	0.00535628	0.961884	0.385279
Log[Sum(Abundance)+1]	Rhodobacterales	Diet*Treatment	2	2	2.76916	0.960324	0.38587
Log[Sum(Abundance)+1]	Thiotrichales	Genetic line	9	9	0.0864038	1.07144	0.389346
Log[Sum(Abundance)+1]	Chthonomonadales	Diet*Treatment	2	2	0.00524965	0.942736	0.392603
Log[Sum(Abundance)+1]	PHOS-HD29	Diet*Treatment	2	2	0.00524965	0.942736	0.392603
Log[Sum(Abundance)+1]	RF39	Treatment	1	1	0.0663874	0.730232	0.394616
Log[Sum(Abundance)+1]	MVS-107	Genetic line*Treatment	9	9	0.0522885	1.06251	0.395971
Log[Sum(Abundance)+1]	RF39	Diet*Genetic line*Treatment	18	18	1.74316	1.06522	0.396097
Log[Sum(Abundance)+1]	Stigonematales	Diet*Treatment	2	2	0.012987	0.928392	0.398182
Log[Sum(Abundance)+1]	Procabacteriales	Diet*Genetic line*Treatment	18	18	5.99758	1.06265	0.398712
Log[Sum(Abundance)+1]	Caulobacterales	Diet*Genetic line	18	18	37.1425	1.06255	0.398815
Log[Sum(Abundance)+1]	MBA08	Diet*Treatment	2	2	0.00515923	0.926264	0.399016
Log[Sum(Abundance)+1]	Sphingomonadales	Diet*Genetic line	18	18	8.7968	1.0615	0.399895
Log[Sum(Abundance)+1]	Methanobacteriales	Round	2	2	0.110191	0.922627	0.400447
Log[Sum(Abundance)+1]	[Rhodothermales]	Genetic line*Treatment	9	9	0.0534095	1.05617	0.400727
Log[Sum(Abundance)+1]	Pasteurellales	Treatment	1	1	0.576806	0.711042	0.400879
Log[Sum(Abundance)+1]	[Fimbriimonadales]	Diet*Treatment	2	2	0.0128858	0.92092	0.40112
Log[Sum(Abundance)+1]	Rubrobacterales	Diet*Treatment	2	2	0.00512947	0.92092	0.40112
Log[Sum(Abundance)+1]	FAC88	Diet*Treatment	2	2	0.00512947	0.92092	0.40112
Log[Sum(Abundance)+1]	Solibacterales	Diet*Genetic line*Treatment	18	18	0.386312	1.05806	0.403415
Log[Sum(Abundance)+1]	PK29	Diet	2	2	0.00506604	0.914322	0.403733
Log[Sum(Abundance)+1]	[Rhodothermales]	Diet*Genetic line*Treatment	18	18	0.106818	1.05616	0.405373
Log[Sum(Abundance)+1]	Xanthomonadales	Genetic line*Treatment	9	9	2.57235	1.04955	0.405726
Log[Sum(Abundance)+1]	SBR1031	Round	2	2	0.068559	0.905742	0.407156
Log[Sum(Abundance)+1]	CCU21	Treatment	1	1	0.0116209	0.691466	0.40742
Log[Sum(Abundance)+1]	Acidimicrobiales	Genetic line*Treatment	9	9	0.542885	1.04627	0.408212
Log[Sum(Abundance)+1]	AKIW781	Diet*Treatment	2	2	0.00499242	0.896315	0.410952
Log[Sum(Abundance)+1]	MND1	Diet	2	2	0.0351727	0.895172	0.411414
Log[Sum(Abundance)+1]	[Saprospirales]	Diet	2	2	0.332979	0.894408	0.411724
Log[Sum(Abundance)+1]	Aeromonadales	Diet	2	2	0.169849	0.894158	0.411825
Log[Sum(Abundance)+1]	Acidimicrobiales	Round	2	2	0.102128	0.885714	0.415263
Log[Sum(Abundance)+1]	Stramenopiles	Diet*Genetic line	18	18	5.86528	1.04662	0.415265
Log[Sum(Abundance)+1]	Holophagales	Treatment	1	1	0.00833974	0.666149	0.416115
Log[Sum(Abundance)+1]	Alteromonadales	Genetic line	9	9	1.14507	1.03273	0.418596
Log[Sum(Abundance)+1]	Acholeplasmatales	Diet*Treatment	2	2	0.00485101	0.871148	0.421262
Log[Sum(Abundance)+1]	Pla1	Diet*Treatment	2	2	0.00485101	0.871148	0.421262
Log[Sum(Abundance)+1]	Sphingomonadales	Diet*Genetic line*Treatment	18	18	8.61515	1.03958	0.422648
Log[Sum(Abundance)+1]	PK29	Diet*Treatment	2	2	0.00480097	0.866482	0.423202
Log[Sum(Abundance)+1]	Nitrososphaerales	Diet*Genetic line*Treatment	18	18	0.369981	1.03855	0.423728
Log[Sum(Abundance)+1]	Nitrososphaerales	Genetic line*Treatment	9	9	0.182409	1.02406	0.425321
Log[Sum(Abundance)+1]	Cytophagales	Diet	2	2	0.214981	0.860317	0.42578
Log[Sum(Abundance)+1]	DH61	Diet*Genetic line	18	18	0.215941	1.03405	0.428491
Log[Sum(Abundance)+1]	CCM11a	Diet*Treatment	2	2	0.00480876	0.853073	0.428829
Log[Sum(Abundance)+1]	Mycoplasmatales	Diet*Treatment	2	2	1.36239	0.851531	0.429481
Log[Sum(Abundance)+1]	Methylococcales	Genetic line*Treatment	9	9	0.145433	1.0155	0.432026
Log[Sum(Abundance)+1]	Methanosarcinales	Genetic line	9	9	0.19623	1.01458	0.43275
Log[Sum(Abundance)+1]	Caulobacterales	Diet*Genetic line*Treatment	18	18	35.9402	1.02816	0.434754
Log[Sum(Abundance)+1]	Solibacterales	Round	2	2	0.0339751	0.837486	0.435466
Log[Sum(Abundance)+1]	MND1	Genetic line	9	9	0.178767	1.01105	0.435537
Log[Sum(Abundance)+1]	RF32	Genetic line*Treatment	9	9	1.72609	1.00859	0.437486
Log[Sum(Abundance)+1]	WCHB1-41	Diet	2	2	0.0910759	0.832537	0.437595
Log[Sum(Abundance)+1]	Aeromonadales	Round	2	2	0.158002	0.831792	0.437916
Log[Sum(Abundance)+1]	Sphingomonadales	Diet*Treatment	2	2	0.76586	0.831737	0.437939
Log[Sum(Abundance)+1]	Anaeroplasmatales	Treatment	1	1	0.168102	0.605865	0.437976
Log[Sum(Abundance)+1]	Chlorophyta	Diet*Genetic line*Treatment	18	18	0.17736	1.02433	0.438856
Log[Sum(Abundance)+1]	MVS-107	Diet*Genetic line	18	18	0.100659	1.02271	0.440596
Log[Sum(Abundance)+1]	Synechococcales	Round	2	2	0.0138538	0.82397	0.441305
Log[Sum(Abundance)+1]	Legionellales	Diet*Genetic line	18	18	1.29642	1.02199	0.441368
Log[Sum(Abundance)+1]	Ellin6067	Genetic line*Treatment	9	9	0.0505953	1.00039	0.444012
Log[Sum(Abundance)+1]	Gaiellales	Diet	2	2	0.040388	0.816982	0.444355
Log[Sum(Abundance)+1]	CCM11a	Diet	2	2	0.00459464	0.815088	0.445185
Log[Sum(Abundance)+1]	Solibacterales	Genetic line*Treatment	9	9	0.18187	0.996242	0.447334
Log[Sum(Abundance)+1]	Cenarchaeales	Diet*Genetic line*Treatment	18	18	0.219652	1.01556	0.448311
Log[Sum(Abundance)+1]	Solirubrobacterales	Diet*Treatment	2	2	0.106469	0.805133	0.449576
Log[Sum(Abundance)+1]	Rhizobiales	Diet*Treatment	2	2	2.39874	0.802721	0.450646
Log[Sum(Abundance)+1]	H39	Diet*Treatment	2	2	0.00446536	0.80169	0.451105
Log[Sum(Abundance)+1]	SBla14	Diet*Treatment	2	2	0.00446536	0.80169	0.451105
Log[Sum(Abundance)+1]	Desulfobacterales	Diet*Treatment	2	2	0.00445951	0.800842	0.451482
Log[Sum(Abundance)+1]	Myxococcales	Diet*Treatment	2	2	0.380537	0.798811	0.452387
Log[Sum(Abundance)+1]	YS2	Diet*Treatment	2	2	0.3722	0.798629	0.452468
Log[Sum(Abundance)+1]	0319-7L14	Diet	2	2	0.00764238	0.79559	0.453826
Log[Sum(Abundance)+1]	Cytophagales	Diet*Treatment	2	2	0.198739	0.795318	0.453948
Log[Sum(Abundance)+1]	[Chthoniobacterales]	Treatment	1	1	0.0388617	0.563339	0.454478
Log[Sum(Abundance)+1]	Enterobacteriales	Diet*Genetic line*Treatment	18	18	20.3288	1.00986	0.454503
Log[Sum(Abundance)+1]	Erysipelotrichales	Genetic line*Treatment	9	9	7.964	0.986844	0.45491
Log[Sum(Abundance)+1]	PK29	Genetic line*Treatment	9	9	0.02458	0.985825	0.455736
Log[Sum(Abundance)+1]	AKIW781	Genetic line*Treatment	9	9	0.0246363	0.982905	0.458106
Log[Sum(Abundance)+1]	Rubrobacterales	Genetic line*Treatment	9	9	0.0246363	0.982905	0.458106
Log[Sum(Abundance)+1]	Chlorophyta	Diet*Genetic line	18	18	0.174157	1.00583	0.458904
Log[Sum(Abundance)+1]	PK29	Genetic line	9	9	0.0244646	0.981197	0.459496
Log[Sum(Abundance)+1]	Bacillales	Diet*Genetic line	18	18	20.9344	1.00451	0.460345
Log[Sum(Abundance)+1]	Deferribacterales	Diet*Treatment	2	2	0.0867738	0.780103	0.460812
Log[Sum(Abundance)+1]	Stigonematales	Diet	2	2	0.0108594	0.776297	0.462545
Log[Sum(Abundance)+1]	Desulfobacterales	Diet	2	2	0.00432284	0.776297	0.462545
Log[Sum(Abundance)+1]	Victivallales	Round	2	2	0.0140688	0.771145	0.464901
Log[Sum(Abundance)+1]	Gaiellales	Genetic line	9	9	0.216528	0.973335	0.46592
Log[Sum(Abundance)+1]	mle1-48	Genetic line	9	9	0.0243783	0.972612	0.466513
Log[Sum(Abundance)+1]	FAC88	Genetic line	9	9	0.0243783	0.972612	0.466513
Log[Sum(Abundance)+1]	H39	Genetic line	9	9	0.0243783	0.972612	0.466513
Log[Sum(Abundance)+1]	SBla14	Genetic line	9	9	0.0243783	0.972612	0.466513
Log[Sum(Abundance)+1]	WD2101	Diet*Genetic line	18	18	0.176892	0.997601	0.467948
Log[Sum(Abundance)+1]	Desulfobacterales	Genetic line*Treatment	9	9	0.0242799	0.968931	0.469539
Log[Sum(Abundance)+1]	Stigonematales	Genetic line	9	9	0.0609463	0.968179	0.470158
Log[Sum(Abundance)+1]	Desulfobacterales	Genetic line	9	9	0.024261	0.968179	0.470158
Log[Sum(Abundance)+1]	Acholeplasmatales	Genetic line	9	9	0.024261	0.968179	0.470158
Log[Sum(Abundance)+1]	Methylophilales	Diet*Genetic line*Treatment	18	18	0.446086	0.995108	0.470704
Log[Sum(Abundance)+1]	Burkholderiales	Genetic line*Treatment	9	9	12.3126	0.966041	0.471922
Log[Sum(Abundance)+1]	PHOS-HD29	Genetic line*Treatment	9	9	0.0242043	0.965915	0.472026
Log[Sum(Abundance)+1]	PHOS-HD29	Genetic line	9	9	0.0242025	0.965843	0.472085
Log[Sum(Abundance)+1]	mle1-48	Genetic line*Treatment	9	9	0.0241845	0.964884	0.472878
Log[Sum(Abundance)+1]	H39	Genetic line*Treatment	9	9	0.0241845	0.964884	0.472878
Log[Sum(Abundance)+1]	SBla14	Genetic line*Treatment	9	9	0.0241845	0.964884	0.472878
Log[Sum(Abundance)+1]	Methylacidiphilales	Diet*Genetic line*Treatment	18	18	0.175924	0.992249	0.473871
Log[Sum(Abundance)+1]	Xanthomonadales	Treatment	1	1	0.139314	0.511576	0.475933
Log[Sum(Abundance)+1]	Desulfovibrionales	Genetic line*Treatment	9	9	3.02865	0.959791	0.477095
Log[Sum(Abundance)+1]	JG30-KF-CM45	Genetic line*Treatment	9	9	0.108624	0.958355	0.478288
Log[Sum(Abundance)+1]	Flavobacteriales	Genetic line*Treatment	9	9	4.43509	0.958226	0.478396
Log[Sum(Abundance)+1]	DH61	Genetic line	9	9	0.0999351	0.957092	0.479339
Log[Sum(Abundance)+1]	Desulfuromonadales	Diet*Genetic line	18	18	5.44917	0.987072	0.479628
Log[Sum(Abundance)+1]	Methanomicrobiales	Diet	2	2	0.00718323	0.738326	0.480205
Log[Sum(Abundance)+1]	Pirellulales	Genetic line	9	9	0.119804	0.955452	0.480704
Log[Sum(Abundance)+1]	Methylacidiphilales	Diet*Genetic line	18	18	0.174711	0.985406	0.481487
Log[Sum(Abundance)+1]	Vibrionales	Diet*Treatment	2	2	0.173482	0.733779	0.482365
Log[Sum(Abundance)+1]	[Pedosphaerales]	Treatment	1	1	0.0298067	0.49664	0.48243
Log[Sum(Abundance)+1]	Cenarchaeales	Genetic line	9	9	0.102834	0.950905	0.4845
Log[Sum(Abundance)+1]	Pasteurellales	Genetic line*Treatment	9	9	6.93573	0.949982	0.485272
Log[Sum(Abundance)+1]	Methanosarcinales	Diet	2	2	0.0312655	0.727447	0.485389
Log[Sum(Abundance)+1]	Flavobacteriales	Diet*Genetic line	18	18	9.0868	0.981627	0.485713
Log[Sum(Abundance)+1]	Thiobacterales	Diet*Genetic line	18	18	0.211768	0.981109	0.486294
Log[Sum(Abundance)+1]	Gemmatales	Diet*Genetic line*Treatment	18	18	1.27687	0.981029	0.486383
Log[Sum(Abundance)+1]	JG30-KF-CM45	Round	2	2	0.0182599	0.724956	0.486584
Log[Sum(Abundance)+1]	Rhodobacterales	Round	2	2	2.08185	0.721969	0.488022
Log[Sum(Abundance)+1]	Ellin7246	Genetic line*Treatment	9	9	0.0481258	0.946201	0.488442
Log[Sum(Abundance)+1]	Spirochaetales	Genetic line	9	9	0.628993	0.945527	0.489008
Log[Sum(Abundance)+1]	FAC88	Genetic line*Treatment	9	9	0.0236894	0.945131	0.489341
Log[Sum(Abundance)+1]	PK29	Diet*Genetic line*Treatment	18	18	0.0486863	0.976327	0.491665
Log[Sum(Abundance)+1]	WD2101	Diet*Genetic line*Treatment	18	18	0.173071	0.97605	0.491976
Log[Sum(Abundance)+1]	Stigonematales	Genetic line*Treatment	9	9	0.0591577	0.939767	0.493859
Log[Sum(Abundance)+1]	Acholeplasmatales	Genetic line*Treatment	9	9	0.023549	0.939767	0.493859
Log[Sum(Abundance)+1]	PK29	Diet*Genetic line	18	18	0.0485706	0.974007	0.494277
Log[Sum(Abundance)+1]	Enterobacteriales	Diet*Treatment	2	2	1.57932	0.706091	0.495734
Log[Sum(Abundance)+1]	Rubrobacterales	Genetic line	9	9	0.0234336	0.934925	0.497953
Log[Sum(Abundance)+1]	AKIW781	Genetic line	9	9	0.0234336	0.934925	0.497953
Log[Sum(Abundance)+1]	MBA08	Diet	2	2	0.00388796	0.698026	0.499699
Log[Sum(Abundance)+1]	H39	Diet	2	2	0.00388796	0.698026	0.499699
Log[Sum(Abundance)+1]	SBla14	Diet	2	2	0.00388796	0.698026	0.499699
Log[Sum(Abundance)+1]	CCM11a	Genetic line	9	9	0.023655	0.932531	0.499983
Log[Sum(Abundance)+1]	HTCC2188	Diet*Genetic line*Treatment	18	18	0.189814	0.968189	0.500853
Log[Sum(Abundance)+1]	H39	Diet*Genetic line	18	18	0.0485242	0.967978	0.501091
Log[Sum(Abundance)+1]	SBla14	Diet*Genetic line	18	18	0.0485242	0.967978	0.501091
Log[Sum(Abundance)+1]	AKIW781	Diet*Genetic line	18	18	0.0484976	0.967447	0.501693
Log[Sum(Abundance)+1]	[Chthoniobacterales]	Diet*Treatment	2	2	0.0956957	0.693603	0.501887
Log[Sum(Abundance)+1]	Rubrobacterales	Diet*Genetic line	18	18	0.0484798	0.967092	0.502095
Log[Sum(Abundance)+1]	RB41	Diet*Treatment	2	2	0.0421345	0.693136	0.502119
Log[Sum(Abundance)+1]	CCM11a	Genetic line*Treatment	9	9	0.0235545	0.928569	0.503351
Log[Sum(Abundance)+1]	Solirubrobacterales	Diet*Genetic line*Treatment	18	18	1.14858	0.965078	0.504381
Log[Sum(Abundance)+1]	Acholeplasmatales	Diet*Genetic line*Treatment	18	18	0.0483367	0.964482	0.505057
Log[Sum(Abundance)+1]	FAC88	Diet*Genetic line*Treatment	18	18	0.0482071	0.961653	0.508274
Log[Sum(Abundance)+1]	Stigonematales	Diet*Genetic line	18	18	0.12094	0.960611	0.50946
Log[Sum(Abundance)+1]	Desulfobacterales	Diet*Genetic line	18	18	0.0481428	0.960611	0.50946
Log[Sum(Abundance)+1]	Ellin7246	Diet*Genetic line	18	18	0.0977037	0.960477	0.509614
Log[Sum(Abundance)+1]	CCU21	Round	2	2	0.0227199	0.675941	0.510722
Log[Sum(Abundance)+1]	PHOS-HD29	Diet*Genetic line	18	18	0.0480691	0.959142	0.511135
Log[Sum(Abundance)+1]	PHOS-HD29	Diet*Genetic line*Treatment	18	18	0.0480612	0.958985	0.511314
Log[Sum(Abundance)+1]	H39	Diet*Genetic line*Treatment	18	18	0.0480307	0.958134	0.512285
Log[Sum(Abundance)+1]	SBla14	Diet*Genetic line*Treatment	18	18	0.0480307	0.958134	0.512285
Log[Sum(Abundance)+1]	Desulfobacterales	Diet*Genetic line*Treatment	18	18	0.0479676	0.957116	0.513447
Log[Sum(Abundance)+1]	Flavobacteriales	Diet*Genetic line*Treatment	18	18	8.84113	0.955088	0.515765
Log[Sum(Abundance)+1]	Ellin6067	Diet*Genetic line	18	18	0.0965714	0.954725	0.51618
Log[Sum(Abundance)+1]	MND1	Diet*Treatment	2	2	0.0260764	0.663664	0.516956
Log[Sum(Abundance)+1]	Acholeplasmatales	Diet*Genetic line	18	18	0.0477441	0.952657	0.518547
Log[Sum(Abundance)+1]	mle1-48	Diet*Genetic line*Treatment	18	18	0.0477491	0.952516	0.518709
Log[Sum(Abundance)+1]	Solibacterales	Diet	2	2	0.026756	0.659534	0.519071
Log[Sum(Abundance)+1]	Opitutales	Genetic line*Treatment	9	9	0.412715	0.908341	0.5207
Log[Sum(Abundance)+1]	Gemellales	Genetic line	9	9	1.42791	0.908036	0.520963
Log[Sum(Abundance)+1]	[Pedosphaerales]	Genetic line	9	9	0.489989	0.907134	0.521743
Log[Sum(Abundance)+1]	SJA-22	Round	2	2	0.0182599	0.651625	0.523146
Log[Sum(Abundance)+1]	Bacteroidales	Diet*Genetic line*Treatment	18	18	26.4019	0.948428	0.523397
Log[Sum(Abundance)+1]	mle1-48	Diet*Genetic line	18	18	0.0475259	0.948063	0.523817
Log[Sum(Abundance)+1]	FAC88	Diet*Genetic line	18	18	0.047512	0.947786	0.524135
Log[Sum(Abundance)+1]	Cytophagales	Diet*Genetic line	18	18	2.13149	0.947759	0.524166
Log[Sum(Abundance)+1]	Solirubrobacterales	Round	2	2	0.0857223	0.648242	0.524898
Log[Sum(Abundance)+1]	Planctomycetales	Treatment	1	1	0.0212272	0.406623	0.524979
Log[Sum(Abundance)+1]	Methylophilales	Diet*Treatment	2	2	0.0322527	0.647532	0.525267
Log[Sum(Abundance)+1]	Thiobacterales	Treatment	1	1	0.00483328	0.40306	0.526796
Log[Sum(Abundance)+1]	Syntrophobacterales	Diet*Treatment	2	2	0.0254475	0.642127	0.528081
Log[Sum(Abundance)+1]	MBA08	Genetic line*Treatment	9	9	0.0225436	0.899415	0.528433
Log[Sum(Abundance)+1]	[Fimbriimonadales]	Genetic line*Treatment	9	9	0.0566319	0.899415	0.528433
Log[Sum(Abundance)+1]	AKIW781	Diet*Genetic line*Treatment	18	18	0.0472887	0.943331	0.529261
Log[Sum(Abundance)+1]	Stigonematales	Diet*Genetic line*Treatment	18	18	0.11866	0.942504	0.530214
Log[Sum(Abundance)+1]	iii1-15	Genetic line*Treatment	9	9	1.23857	0.897192	0.530367
Log[Sum(Abundance)+1]	Rubrobacterales	Diet*Genetic line*Treatment	18	18	0.0472195	0.941951	0.530851
Log[Sum(Abundance)+1]	Pla1	Genetic line*Treatment	9	9	0.022428	0.895029	0.53225
Log[Sum(Abundance)+1]	Chlorophyta	Genetic line	9	9	0.0773935	0.893961	0.53318
Log[Sum(Abundance)+1]	WCHB1-41	Genetic line	9	9	0.439477	0.892737	0.534248
Log[Sum(Abundance)+1]	Spirochaetales	Treatment	1	1	0.0286261	0.387287	0.534982
Log[Sum(Abundance)+1]	Chthonomonadales	Diet*Genetic line	18	18	0.0469936	0.937682	0.53578
Log[Sum(Abundance)+1]	CCU21	Diet*Treatment	2	2	0.0210695	0.62684	0.536125
Log[Sum(Abundance)+1]	Thermales	Diet*Genetic line*Treatment	18	18	0.585215	0.936251	0.537435
Log[Sum(Abundance)+1]	Thermales	Diet*Genetic line	18	18	0.585038	0.935968	0.537762
Log[Sum(Abundance)+1]	[Fimbriimonadales]	Genetic line	9	9	0.0559021	0.887825	0.53854
Log[Sum(Abundance)+1]	MBA08	Genetic line	9	9	0.0222531	0.887825	0.53854
Log[Sum(Abundance)+1]	Rickettsiales	Diet*Genetic line*Treatment	18	18	32.3906	0.934846	0.539061
Log[Sum(Abundance)+1]	RF39	Diet*Genetic line	18	18	1.52688	0.933058	0.541131
Log[Sum(Abundance)+1]	Acidobacteriales	Diet*Genetic line*Treatment	18	18	0.677791	0.932562	0.541707
Log[Sum(Abundance)+1]	Thiotrichales	Diet	2	2	0.0110416	0.616135	0.541832
Log[Sum(Abundance)+1]	Pla1	Diet*Genetic line	18	18	0.0467223	0.932268	0.542047
Log[Sum(Abundance)+1]	Pla1	Genetic line	9	9	0.0221344	0.883312	0.542495
Log[Sum(Abundance)+1]	CCM11a	Diet*Genetic line	18	18	0.0471476	0.92933	0.545454
Log[Sum(Abundance)+1]	Acidobacteriales	Diet*Treatment	2	2	0.0490856	0.607825	0.546305
Log[Sum(Abundance)+1]	[Chthoniobacterales]	Diet*Genetic line	18	18	1.15286	0.928439	0.546489
Log[Sum(Abundance)+1]	[Fimbriimonadales]	Diet*Genetic line	18	18	0.116843	0.927837	0.547188
Log[Sum(Abundance)+1]	Bacteroidales	Diet*Genetic line	18	18	25.8188	0.927485	0.547597
Log[Sum(Abundance)+1]	WD2101	Diet	2	2	0.0119079	0.604405	0.548156
Log[Sum(Abundance)+1]	Methylacidiphilales	Round	2	2	0.0118964	0.603886	0.548438
Log[Sum(Abundance)+1]	[Roseiflexales]	Diet*Genetic line	18	18	0.140592	0.926234	0.549051
Log[Sum(Abundance)+1]	Pla1	Diet*Genetic line*Treatment	18	18	0.0463558	0.924956	0.550537
Log[Sum(Abundance)+1]	CCM11a	Diet*Genetic line*Treatment	18	18	0.0469062	0.924573	0.550983
Log[Sum(Abundance)+1]	Chthonomonadales	Diet*Genetic line*Treatment	18	18	0.0463109	0.924061	0.551579
Log[Sum(Abundance)+1]	[Roseiflexales]	Diet*Genetic line*Treatment	18	18	0.140234	0.923874	0.551797
Log[Sum(Abundance)+1]	BD7-3	Round	2	2	0.0117761	0.597714	0.551797
Log[Sum(Abundance)+1]	WD2101	Round	2	2	0.0117761	0.597714	0.551797
Log[Sum(Abundance)+1]	iii1-15	Diet*Treatment	2	2	0.182083	0.593537	0.554083
Log[Sum(Abundance)+1]	[Fimbriimonadales]	Diet*Genetic line*Treatment	18	18	0.116054	0.921569	0.55448
Log[Sum(Abundance)+1]	SC-I-84	Treatment	1	1	0.0027836	0.350908	0.554783
Log[Sum(Abundance)+1]	Methylacidiphilales	Diet	2	2	0.011563	0.586963	0.5577
Log[Sum(Abundance)+1]	Flavobacteriales	Diet*Treatment	2	2	0.602989	0.586256	0.55809
Log[Sum(Abundance)+1]	Gemmatimonadales	Diet*Genetic line*Treatment	18	18	0.211163	0.918463	0.558101
Log[Sum(Abundance)+1]	Gemmatimonadales	Diet*Genetic line	18	18	0.211108	0.918221	0.558382
Log[Sum(Abundance)+1]	YS2	Diet*Genetic line*Treatment	18	18	3.84914	0.917678	0.559015
Log[Sum(Abundance)+1]	Turicibacterales	Diet*Treatment	2	2	0.993455	0.584108	0.559278
Log[Sum(Abundance)+1]	BD7-3	Genetic line	9	9	0.0762842	0.860426	0.562703
Log[Sum(Abundance)+1]	WD2101	Genetic line*Treatment	9	9	0.0760532	0.857821	0.565018
Log[Sum(Abundance)+1]	Campylobacterales	Diet*Treatment	2	2	1.66583	0.569548	0.567397
Log[Sum(Abundance)+1]	Deinococcales	Treatment	1	1	0.00230472	0.327525	0.568257
Log[Sum(Abundance)+1]	Methylacidiphilales	Genetic line	9	9	0.0754255	0.850833	0.571242
Log[Sum(Abundance)+1]	JH-WHS99	Genetic line*Treatment	9	9	0.0429967	0.850255	0.571757
Log[Sum(Abundance)+1]	Turicibacterales	Diet*Genetic line	18	18	13.8763	0.906518	0.572062
Log[Sum(Abundance)+1]	Bacteroidales	Diet*Treatment	2	2	1.72992	0.559292	0.573188
Log[Sum(Abundance)+1]	MVS-107	Diet*Genetic line*Treatment	18	18	0.089051	0.904769	0.57411
Log[Sum(Abundance)+1]	Chlorophyta	Genetic line*Treatment	9	9	0.0733666	0.847447	0.574264
Log[Sum(Abundance)+1]	SC-I-84	Round	2	2	0.00883188	0.556685	0.574669
Log[Sum(Abundance)+1]	Chlorophyta	Diet	2	2	0.0107093	0.556655	0.574686
Log[Sum(Abundance)+1]	BD7-3	Genetic line*Treatment	9	9	0.074863	0.844395	0.576992
Log[Sum(Abundance)+1]	Bacillales	Diet*Treatment	2	2	1.27495	0.550591	0.578148
Log[Sum(Abundance)+1]	JH-WHS99	Genetic line	9	9	0.0425963	0.842338	0.578833
Log[Sum(Abundance)+1]	MVS-107	Genetic line	9	9	0.041372	0.840688	0.580311
Log[Sum(Abundance)+1]	WCHB1-41	Genetic line*Treatment	9	9	0.413742	0.840459	0.580516
Log[Sum(Abundance)+1]	Bdellovibrionales	Diet	2	2	0.0384469	0.545074	0.581316
Log[Sum(Abundance)+1]	YS2	Round	2	2	0.252146	0.54103	0.583649
Log[Sum(Abundance)+1]	Chlorophyta	Diet*Treatment	2	2	0.0104021	0.540689	0.583846
Log[Sum(Abundance)+1]	Rickettsiales	Diet*Genetic line	18	18	30.9636	0.893659	0.587146
Log[Sum(Abundance)+1]	Rhodobacterales	Diet*Genetic line	18	18	23.1373	0.891538	0.589638
Log[Sum(Abundance)+1]	Campylobacterales	Genetic line*Treatment	9	9	10.9173	0.829473	0.590378
Log[Sum(Abundance)+1]	Methylacidiphilales	Genetic line*Treatment	9	9	0.0734231	0.828244	0.591484
Log[Sum(Abundance)+1]	Verrucomicrobiales	Genetic line*Treatment	9	9	9.79504	0.826595	0.592969
Log[Sum(Abundance)+1]	Clostridiales	Diet*Treatment	2	2	1.54292	0.523656	0.593782
Log[Sum(Abundance)+1]	WD2101	Genetic line	9	9	0.0730913	0.824413	0.594934
Log[Sum(Abundance)+1]	MVS-107	Diet	2	2	0.00566587	0.518094	0.597063
Log[Sum(Abundance)+1]	[Rhodothermales]	Genetic line	9	9	0.0415149	0.820952	0.598053
Log[Sum(Abundance)+1]	CCU21	Diet	2	2	0.0172913	0.514436	0.599231
Log[Sum(Abundance)+1]	Oceanospirillales	Genetic line*Treatment	9	9	1.30838	0.817726	0.600964
Log[Sum(Abundance)+1]	Mycoplasmatales	Genetic line*Treatment	9	9	5.88553	0.817474	0.601192
Log[Sum(Abundance)+1]	Desulfovibrionales	Diet*Genetic line	18	18	5.55093	0.879556	0.603729
Log[Sum(Abundance)+1]	[Rhodothermales]	Round	2	2	0.00567998	0.505444	0.604595
Log[Sum(Abundance)+1]	JH-WHS99	Round	2	2	0.00567998	0.505444	0.604595
Log[Sum(Abundance)+1]	Ellin6067	Diet	2	2	0.00565997	0.503601	0.6057
Log[Sum(Abundance)+1]	Caulobacterales	Genetic line*Treatment	9	9	14.1865	0.811681	0.606426
Log[Sum(Abundance)+1]	Spirobacillales	Round	2	2	0.0223285	0.501816	0.606773
Log[Sum(Abundance)+1]	Ellin6067	Round	2	2	0.00560041	0.498302	0.60889
Log[Sum(Abundance)+1]	Ellin7246	Diet	2	2	0.0055268	0.488982	0.614542
Log[Sum(Abundance)+1]	SC-I-84	Diet*Treatment	2	2	0.00762587	0.480668	0.619628
Log[Sum(Abundance)+1]	Methanosarcinales	Diet*Treatment	2	2	0.0206527	0.480521	0.619719
Log[Sum(Abundance)+1]	HTCC2188	Round	2	2	0.0104074	0.477767	0.621414
Log[Sum(Abundance)+1]	Chthonomonadales	Genetic line*Treatment	9	9	0.019915	0.794744	0.621769
Log[Sum(Abundance)+1]	JG30-KF-CM45	Diet	2	2	0.0119799	0.475627	0.622734
Log[Sum(Abundance)+1]	[Roseiflexales]	Round	2	2	0.00800943	0.474902	0.623181
Log[Sum(Abundance)+1]	JH-WHS99	Diet*Genetic line*Treatment	18	18	0.0872609	0.862787	0.62346
Log[Sum(Abundance)+1]	Ellin7246	Diet*Genetic line*Treatment	18	18	0.0876527	0.861671	0.624773
Log[Sum(Abundance)+1]	Ellin6067	Diet*Genetic line*Treatment	18	18	0.0870017	0.860117	0.626601
Log[Sum(Abundance)+1]	Solirubrobacterales	Genetic line*Treatment	9	9	0.468166	0.786738	0.629039
Log[Sum(Abundance)+1]	JH-WHS99	Diet*Genetic line	18	18	0.0864172	0.854446	0.633267
Log[Sum(Abundance)+1]	Deferribacterales	Genetic line*Treatment	9	9	0.391338	0.781811	0.633515
Log[Sum(Abundance)+1]	Sphingobacteriales	Diet*Genetic line*Treatment	18	18	5.07343	0.85109	0.637208
Log[Sum(Abundance)+1]	Ellin7246	Genetic line	9	9	0.0395409	0.777415	0.637512
Log[Sum(Abundance)+1]	SJA-22	Genetic line*Treatment	9	9	0.0978359	0.775862	0.638924
Log[Sum(Abundance)+1]	BD7-3	Diet*Genetic line*Treatment	18	18	0.150564	0.849121	0.63952
Log[Sum(Abundance)+1]	BD7-3	Diet*Genetic line	18	18	0.150558	0.849089	0.639557
Log[Sum(Abundance)+1]	Alteromonadales	Diet*Genetic line*Treatment	18	18	1.88217	0.848753	0.639952
Log[Sum(Abundance)+1]	Spirochaetales	Diet*Genetic line*Treatment	18	18	1.12918	0.848716	0.639995
Log[Sum(Abundance)+1]	SJA-22	Diet*Genetic line	18	18	0.21393	0.848257	0.640533
Log[Sum(Abundance)+1]	[Pedosphaerales]	Genetic line*Treatment	9	9	0.417616	0.773148	0.641392
Log[Sum(Abundance)+1]	DH61	Round	2	2	0.0102521	0.441837	0.64396
Log[Sum(Abundance)+1]	Methylococcales	Diet*Genetic line	18	18	0.242014	0.844947	0.644415
Log[Sum(Abundance)+1]	Opitutales	Diet	2	2	0.04441	0.439837	0.645239
Log[Sum(Abundance)+1]	Ellin6067	Genetic line	9	9	0.03877	0.766576	0.64737
Log[Sum(Abundance)+1]	Spirobacillales	Diet*Treatment	2	2	0.0192024	0.431561	0.650561
Log[Sum(Abundance)+1]	WD2101	Diet*Treatment	2	2	0.00846864	0.429838	0.651674
Log[Sum(Abundance)+1]	MBA08	Diet*Genetic line*Treatment	18	18	0.0420408	0.838645	0.651797
Log[Sum(Abundance)+1]	Xanthomonadales	Diet*Genetic line*Treatment	18	18	4.11004	0.838473	0.651999
Log[Sum(Abundance)+1]	Vibrionales	Genetic line	9	9	0.805377	0.757005	0.656077
Log[Sum(Abundance)+1]	Chthonomonadales	Genetic line	9	9	0.0189677	0.756939	0.656137
Log[Sum(Abundance)+1]	SC-I-84	Diet	2	2	0.00668746	0.421519	0.657077
Log[Sum(Abundance)+1]	Pseudomonadales	Diet*Genetic line*Treatment	18	18	16.165	0.832444	0.659044
Log[Sum(Abundance)+1]	Planctomycetales	Diet*Genetic line*Treatment	18	18	0.781913	0.832116	0.659427
Log[Sum(Abundance)+1]	258ds10	Round	2	2	0.0236537	0.414743	0.661511
Log[Sum(Abundance)+1]	Pirellulales	Diet	2	2	0.0114785	0.411941	0.663354
Log[Sum(Abundance)+1]	MBA08	Diet*Genetic line	18	18	0.0414935	0.827727	0.664546
Log[Sum(Abundance)+1]	Methylophilales	Treatment	1	1	0.00468287	0.188034	0.665384
Log[Sum(Abundance)+1]	Methylacidiphilales	Diet*Treatment	2	2	0.00804759	0.408511	0.665617
Log[Sum(Abundance)+1]	Fusobacteriales	Diet*Genetic line*Treatment	18	18	11.6936	0.823878	0.669026
Log[Sum(Abundance)+1]	Opitutales	Treatment	1	1	0.0092707	0.183634	0.669084
Log[Sum(Abundance)+1]	Rhizobiales	Diet*Genetic line	18	18	22.0771	0.820886	0.672505
Log[Sum(Abundance)+1]	Deinococcales	Round	2	2	0.00560041	0.397939	0.67264
Log[Sum(Abundance)+1]	Cardiobacteriales	Round	2	2	0.00560041	0.397939	0.67264
Log[Sum(Abundance)+1]	HTCC2188	Genetic line	9	9	0.0722561	0.737116	0.674153
Log[Sum(Abundance)+1]	YS2	Diet*Genetic line	18	18	3.43178	0.818174	0.675651
Log[Sum(Abundance)+1]	258ds10	Diet*Treatment	2	2	0.0221572	0.388504	0.678973
Log[Sum(Abundance)+1]	[Rhodothermales]	Diet*Genetic line	18	18	0.0823863	0.81459	0.679803
Log[Sum(Abundance)+1]	MLE1-12	Genetic line*Treatment	9	9	0.187664	0.730194	0.680434
Log[Sum(Abundance)+1]	Gemmatimonadales	Genetic line*Treatment	9	9	0.0838846	0.729719	0.680864
Log[Sum(Abundance)+1]	Gemmatimonadales	Genetic line	9	9	0.0837514	0.72856	0.681915
Log[Sum(Abundance)+1]	Turicibacterales	Diet*Genetic line*Treatment	18	18	12.4342	0.812305	0.682445
Log[Sum(Abundance)+1]	Deinococcales	Diet*Treatment	2	2	0.00538286	0.382481	0.683047
Log[Sum(Abundance)+1]	Planctomycetales	Genetic line*Treatment	9	9	0.341714	0.727308	0.683049
Log[Sum(Abundance)+1]	Solirubrobacterales	Diet	2	2	0.0505111	0.381971	0.683393
Log[Sum(Abundance)+1]	Holophagales	Diet*Genetic line	18	18	0.182817	0.811264	0.683649
Log[Sum(Abundance)+1]	SJA-22	Diet*Genetic line*Treatment	18	18	0.204521	0.81095	0.684011
Log[Sum(Abundance)+1]	Rickettsiales	Genetic line*Treatment	9	9	12.5494	0.724392	0.68569
Log[Sum(Abundance)+1]	Spirochaetales	Genetic line*Treatment	9	9	0.478369	0.719103	0.690476
Log[Sum(Abundance)+1]	MIZ46	Round	2	2	0.0148399	0.36917	0.692138
Log[Sum(Abundance)+1]	[Roseiflexales]	Genetic line	9	9	0.0543967	0.716742	0.692611
Log[Sum(Abundance)+1]	RF39	Genetic line*Treatment	9	9	0.58536	0.71541	0.693814
Log[Sum(Abundance)+1]	SJA-22	Genetic line	9	9	0.0901124	0.714613	0.694534
Log[Sum(Abundance)+1]	Stramenopiles	Diet*Genetic line*Treatment	18	18	4.4774	0.798965	0.697796
Log[Sum(Abundance)+1]	Planctomycetales	Diet*Treatment	2	2	0.0376193	0.360312	0.698257
Log[Sum(Abundance)+1]	Bdellovibrionales	Diet*Treatment	2	2	0.0254089	0.36023	0.698314
Log[Sum(Abundance)+1]	0319-7L14	Treatment	1	1	0.000714461	0.148754	0.700454
Log[Sum(Abundance)+1]	[Roseiflexales]	Genetic line*Treatment	9	9	0.0536978	0.707533	0.700921
Log[Sum(Abundance)+1]	Nitrososphaerales	Treatment	1	1	0.00290522	0.146792	0.70234
Log[Sum(Abundance)+1]	Methylococcales	Diet*Treatment	2	2	0.0112248	0.352703	0.703557
Log[Sum(Abundance)+1]	Gemmatales	Round	2	2	0.0508332	0.351499	0.704399
Log[Sum(Abundance)+1]	Bifidobacteriales	Diet*Genetic line*Treatment	18	18	13.1793	0.78935	0.708764
Log[Sum(Abundance)+1]	Bdellovibrionales	Diet*Genetic line	18	18	0.501011	0.789221	0.708911
Log[Sum(Abundance)+1]	Procabacteriales	Diet*Treatment	2	2	0.215804	0.344127	0.709579
Log[Sum(Abundance)+1]	Syntrophobacterales	Diet*Genetic line*Treatment	18	18	0.280107	0.785338	0.713315
Log[Sum(Abundance)+1]	Synergistales	Round	2	2	0.0155735	0.33397	0.71678
Log[Sum(Abundance)+1]	JG30-KF-CM45	Treatment	1	1	0.00166136	0.131919	0.717129
Log[Sum(Abundance)+1]	Cenarchaeales	Treatment	1	1	0.00156906	0.130582	0.718505
Log[Sum(Abundance)+1]	Gaiellales	Diet*Genetic line	18	18	0.347009	0.779935	0.719417
Log[Sum(Abundance)+1]	Rhodospirillales	Genetic line*Treatment	9	9	11.5111	0.686646	0.719663
Log[Sum(Abundance)+1]	Opitutales	Diet*Genetic line	18	18	0.708003	0.779119	0.720337
Log[Sum(Abundance)+1]	RF32	Diet*Genetic line	18	18	2.66372	0.778232	0.721334
Log[Sum(Abundance)+1]	[Saprospirales]	Diet*Treatment	2	2	0.121258	0.325709	0.722691
Log[Sum(Abundance)+1]	Methanosarcinales	Round	2	2	0.013943	0.324408	0.723626
Log[Sum(Abundance)+1]	DS-18	Treatment	1	1	0.000609164	0.12493	0.724406
Log[Sum(Abundance)+1]	CCM11a	Round	2	2	0.00181229	0.321499	0.725722
Log[Sum(Abundance)+1]	Actinomycetales	Diet*Genetic line	18	18	17.5474	0.773289	0.726879
Log[Sum(Abundance)+1]	Verrucomicrobiales	Diet*Genetic line*Treatment	18	18	18.3223	0.773101	0.72709
Log[Sum(Abundance)+1]	Sva0853	Diet*Treatment	2	2	0.0100623	0.318842	0.727642
Log[Sum(Abundance)+1]	Acidobacteriales	Genetic line*Treatment	9	9	0.246085	0.677167	0.728109
Log[Sum(Abundance)+1]	Bdellovibrionales	Round	2	2	0.0224152	0.317787	0.728406
Log[Sum(Abundance)+1]	Xanthomonadales	Diet*Genetic line	18	18	3.77771	0.770675	0.729799
Log[Sum(Abundance)+1]	MLE1-12	Diet*Genetic line*Treatment	18	18	0.396099	0.770605	0.729878
Log[Sum(Abundance)+1]	Methylophilales	Genetic line	9	9	0.150759	0.672613	0.732152
Log[Sum(Abundance)+1]	Bdellovibrionales	Genetic line*Treatment	9	9	0.212749	0.670269	0.734228
Log[Sum(Abundance)+1]	Methanobacteriales	Treatment	1	1	0.00687004	0.115045	0.735101
Log[Sum(Abundance)+1]	iii1-15	Diet*Genetic line	18	18	2.11173	0.764844	0.736285
Log[Sum(Abundance)+1]	Cenarchaeales	Round	2	2	0.00735736	0.30615	0.736885
Log[Sum(Abundance)+1]	Procabacteriales	Treatment	1	1	0.0353619	0.112778	0.737626
Log[Sum(Abundance)+1]	Streptophyta	Diet*Genetic line	18	18	18.018	0.756401	0.745596
Log[Sum(Abundance)+1]	Erysipelotrichales	Diet*Genetic line	18	18	12.1992	0.755823	0.74623
Log[Sum(Abundance)+1]	Aeromonadales	Diet*Treatment	2	2	0.0555712	0.292551	0.746921
Log[Sum(Abundance)+1]	Nitrososphaerales	Genetic line	9	9	0.116033	0.651422	0.750809
Log[Sum(Abundance)+1]	Acidimicrobiales	Diet*Treatment	2	2	0.0325225	0.282055	0.754762
Log[Sum(Abundance)+1]	Methanosarcinales	Treatment	1	1	0.00209311	0.0973994	0.755548
Log[Sum(Abundance)+1]	Opitutales	Diet*Treatment	2	2	0.0283106	0.280389	0.756014
Log[Sum(Abundance)+1]	HTCC2188	Diet	2	2	0.00610193	0.280118	0.756218
Log[Sum(Abundance)+1]	Synergistales	Genetic line	9	9	0.134286	0.63994	0.760798
Log[Sum(Abundance)+1]	Solibacterales	Diet*Genetic line	18	18	0.270992	0.742217	0.761014
Log[Sum(Abundance)+1]	[Saprospirales]	Diet*Genetic line	18	18	2.47482	0.738617	0.764879
Log[Sum(Abundance)+1]	Coriobacteriales	Diet*Genetic line*Treatment	18	18	11.6479	0.736308	0.767346
Log[Sum(Abundance)+1]	Thiobacterales	Round	2	2	0.00625018	0.26061	0.771043
Log[Sum(Abundance)+1]	Campylobacterales	Diet*Genetic line*Treatment	18	18	19.2261	0.73038	0.773642
Log[Sum(Abundance)+1]	Methanosarcinales	Diet*Genetic line	18	18	0.282126	0.72935	0.77473
Log[Sum(Abundance)+1]	Mycoplasmatales	Diet	2	2	0.406099	0.253824	0.77627
Log[Sum(Abundance)+1]	Oceanospirillales	Treatment	1	1	0.0143654	0.0808043	0.776731
Log[Sum(Abundance)+1]	Thermales	Treatment	1	1	0.00275222	0.079256	0.778823
Log[Sum(Abundance)+1]	Pseudomonadales	Diet*Treatment	2	2	0.536892	0.248833	0.780136
Log[Sum(Abundance)+1]	Mycoplasmatales	Diet*Genetic line	18	18	10.4144	0.723258	0.781126
Log[Sum(Abundance)+1]	Anaeroplasmatales	Diet*Genetic line*Treatment	18	18	3.60055	0.720939	0.783544
Log[Sum(Abundance)+1]	Cardiobacteriales	Treatment	1	1	0.000523007	0.0743248	0.785638
Log[Sum(Abundance)+1]	Desulfovibrionales	Diet*Treatment	2	2	0.166485	0.237418	0.789054
Log[Sum(Abundance)+1]	Vibrionales	Genetic line*Treatment	9	9	0.643133	0.604505	0.790973
Log[Sum(Abundance)+1]	Methylococcales	Round	2	2	0.00746047	0.234421	0.791412
Log[Sum(Abundance)+1]	Procabacteriales	Diet*Genetic line	18	18	3.96447	0.702427	0.802484
Log[Sum(Abundance)+1]	Mycoplasmatales	Round	2	2	0.351896	0.219945	0.802905
Log[Sum(Abundance)+1]	Legionellales	Genetic line*Treatment	9	9	0.372362	0.587077	0.805387
Log[Sum(Abundance)+1]	Sphingobacteriales	Diet*Treatment	2	2	0.139192	0.210151	0.810778
Log[Sum(Abundance)+1]	Acidobacteriales	Treatment	1	1	0.00231683	0.0573782	0.811123
Log[Sum(Abundance)+1]	MLE1-12	Diet*Treatment	2	2	0.0118567	0.207603	0.812839
Log[Sum(Abundance)+1]	[Chthoniobacterales]	Diet	2	2	0.0282656	0.204869	0.815056
Log[Sum(Abundance)+1]	Xanthomonadales	Genetic line	9	9	1.40499	0.573252	0.816591
Log[Sum(Abundance)+1]	Ellin329	Genetic line*Treatment	9	9	0.118956	0.56828	0.820566
Log[Sum(Abundance)+1]	Actinomycetales	Diet*Genetic line*Treatment	18	18	15.3695	0.677313	0.827061
Log[Sum(Abundance)+1]	Myxococcales	Diet*Genetic line*Treatment	18	18	2.89214	0.674565	0.829665
Log[Sum(Abundance)+1]	Syntrophobacterales	Treatment	1	1	0.000917194	0.0462878	0.830041
Log[Sum(Abundance)+1]	Clostridiales	Diet*Genetic line	18	18	17.8319	0.672446	0.831663
Log[Sum(Abundance)+1]	Nitrososphaerales	Diet*Genetic line	18	18	0.23843	0.669284	0.834623
Log[Sum(Abundance)+1]	Acidimicrobiales	Diet*Genetic line	18	18	0.694082	0.668833	0.835043
Log[Sum(Abundance)+1]	Alteromonadales	Diet*Genetic line	18	18	1.48211	0.66835	0.835493
Log[Sum(Abundance)+1]	Ellin7246	Round	2	2	0.00200236	0.177158	0.83788
Log[Sum(Abundance)+1]	Mycoplasmatales	Diet*Genetic line*Treatment	18	18	9.5507	0.663274	0.840184
Log[Sum(Abundance)+1]	Syntrophobacterales	Round	2	2	0.00689349	0.173946	0.840567
Log[Sum(Abundance)+1]	YS2	Genetic line	9	9	1.13716	0.542225	0.840892
Log[Sum(Abundance)+1]	[Pedosphaerales]	Round	2	2	0.0205052	0.170829	0.843183
Log[Sum(Abundance)+1]	Synergistales	Genetic line*Treatment	9	9	0.112466	0.535958	0.845647
Log[Sum(Abundance)+1]	Stramenopiles	Diet*Treatment	2	2	0.100816	0.16191	0.850714
Log[Sum(Abundance)+1]	DH61	Treatment	1	1	0.000406452	0.0350338	0.85186
Log[Sum(Abundance)+1]	Methanobacteriales	Diet*Genetic line*Treatment	18	18	0.698096	0.649461	0.852634
Log[Sum(Abundance)+1]	Ellin329	Diet	2	2	0.00736667	0.158366	0.853727
Log[Sum(Abundance)+1]	ML615J-28	Diet*Genetic line*Treatment	18	18	0.383181	0.647001	0.854801
Log[Sum(Abundance)+1]	Thermales	Diet	2	2	0.0107763	0.155163	0.856458
Log[Sum(Abundance)+1]	Rhizobiales	Diet*Genetic line*Treatment	18	18	17.2729	0.642252	0.858941
Log[Sum(Abundance)+1]	RF32	Treatment	1	1	0.00603283	0.031726	0.858949
Log[Sum(Abundance)+1]	CCU21	Diet*Genetic line	18	18	0.192645	0.636823	0.863602
Log[Sum(Abundance)+1]	Legionellales	Treatment	1	1	0.00207741	0.0294778	0.863987
Log[Sum(Abundance)+1]	Sphingomonadales	Round	2	2	0.134168	0.145708	0.864572
Log[Sum(Abundance)+1]	MND1	Treatment	1	1	0.000570705	0.0290497	0.864969
Log[Sum(Abundance)+1]	CCU21	Diet*Genetic line*Treatment	18	18	0.192149	0.635183	0.864995
Log[Sum(Abundance)+1]	Nitrososphaerales	Round	2	2	0.00567998	0.143496	0.866482
Log[Sum(Abundance)+1]	Holophagales	Genetic line*Treatment	9	9	0.0571246	0.506989	0.86688
Log[Sum(Abundance)+1]	SC-I-84	Genetic line	9	9	0.0360864	0.505461	0.867965
Log[Sum(Abundance)+1]	Alteromonadales	Diet*Treatment	2	2	0.0347774	0.141144	0.868517
Log[Sum(Abundance)+1]	Methanobacteriales	Genetic line	9	9	0.269305	0.501085	0.871049
Log[Sum(Abundance)+1]	Turicibacterales	Genetic line*Treatment	9	9	3.83171	0.500639	0.871362
Log[Sum(Abundance)+1]	258ds10	Genetic line*Treatment	9	9	0.128443	0.500473	0.871478
Log[Sum(Abundance)+1]	Pseudomonadales	Diet*Genetic line	18	18	12.137	0.625015	0.87347
Log[Sum(Abundance)+1]	SC-I-84	Genetic line*Treatment	9	9	0.035082	0.491393	0.87777
Log[Sum(Abundance)+1]	Acidobacteriales	Round	2	2	0.0103621	0.128313	0.879706
Log[Sum(Abundance)+1]	Burkholderiales	Diet*Treatment	2	2	0.347942	0.122848	0.884516
Log[Sum(Abundance)+1]	Nitrososphaerales	Diet*Treatment	2	2	0.00485101	0.122553	0.884776
Log[Sum(Abundance)+1]	SBR1031	Treatment	1	1	0.000788181	0.0208255	0.885512
Log[Sum(Abundance)+1]	Rhodocyclales	Round	2	2	0.0312047	0.119838	0.887177
Log[Sum(Abundance)+1]	Streptophyta	Diet*Genetic line*Treatment	18	18	14.4121	0.605025	0.889309
Log[Sum(Abundance)+1]	Methylophilales	Diet*Genetic line	18	18	0.270679	0.60382	0.890228
Log[Sum(Abundance)+1]	Holophagales	Diet	2	2	0.00273727	0.109322	0.896537
Log[Sum(Abundance)+1]	Synergistales	Diet*Genetic line*Treatment	18	18	0.248423	0.591931	0.899072
Log[Sum(Abundance)+1]	Acidimicrobiales	Diet	2	2	0.0120298	0.10433	0.901015
Log[Sum(Abundance)+1]	[Pedosphaerales]	Diet*Genetic line	18	18	0.634555	0.587387	0.902345
Log[Sum(Abundance)+1]	Sva0853	Genetic line*Treatment	9	9	0.0636676	0.448317	0.905665
Log[Sum(Abundance)+1]	[Pedosphaerales]	Diet*Genetic line*Treatment	18	18	0.628835	0.582093	0.906083
Log[Sum(Abundance)+1]	RF39	Round	2	2	0.0177377	0.0975532	0.90713
Log[Sum(Abundance)+1]	[Pedosphaerales]	Diet*Treatment	2	2	0.0114598	0.0954717	0.909017
Log[Sum(Abundance)+1]	Sva0853	Round	2	2	0.0029661	0.0939862	0.910366
Log[Sum(Abundance)+1]	Anaeroplasmatales	Round	2	2	0.0521043	0.0938956	0.910449
Log[Sum(Abundance)+1]	Legionellales	Diet*Treatment	2	2	0.0132318	0.0938773	0.910465
Log[Sum(Abundance)+1]	Methanobacteriales	Diet*Genetic line	18	18	0.60774	0.5654	0.917328
Log[Sum(Abundance)+1]	MVS-107	Treatment	1	1	5.25283e-05	0.00960649	0.922096
Log[Sum(Abundance)+1]	Synergistales	Diet*Genetic line	18	18	0.232749	0.554583	0.924174
Log[Sum(Abundance)+1]	Gemmatimonadales	Round	2	2	0.00191636	0.0750174	0.927774
Log[Sum(Abundance)+1]	Methanosarcinales	Diet*Genetic line*Treatment	18	18	0.211831	0.547624	0.928393
Log[Sum(Abundance)+1]	DH61	Genetic line*Treatment	9	9	0.0424879	0.406912	0.929175
Log[Sum(Abundance)+1]	Campylobacterales	Diet*Genetic line	18	18	14.3541	0.545296	0.929772
Log[Sum(Abundance)+1]	iii1-15	Round	2	2	0.0213369	0.0695518	0.932852
Log[Sum(Abundance)+1]	SBR1031	Diet*Genetic line	18	18	0.364878	0.535606	0.935339
Log[Sum(Abundance)+1]	Burkholderiales	Diet*Genetic line*Treatment	18	18	13.5599	0.531953	0.937365
Log[Sum(Abundance)+1]	Burkholderiales	Diet*Genetic line	18	18	13.455	0.527839	0.9396
Log[Sum(Abundance)+1]	Coriobacteriales	Diet*Genetic line	18	18	8.30366	0.524908	0.941161
Log[Sum(Abundance)+1]	SC-I-84	Diet*Genetic line*Treatment	18	18	0.074687	0.523069	0.942127
Log[Sum(Abundance)+1]	MND1	Genetic line*Treatment	9	9	0.0659122	0.372781	0.945928
Log[Sum(Abundance)+1]	SC-I-84	Diet*Genetic line	18	18	0.0724978	0.507737	0.949796
Log[Sum(Abundance)+1]	Spirochaetales	Diet*Genetic line	18	18	0.673087	0.505905	0.950666
Log[Sum(Abundance)+1]	ML615J-28	Diet*Treatment	2	2	0.00316508	0.048098	0.95306
Log[Sum(Abundance)+1]	Methylophilales	Diet	2	2	0.00215853	0.0433365	0.957605
Log[Sum(Abundance)+1]	Sva0853	Diet*Genetic line*Treatment	18	18	0.139261	0.490303	0.957685
Log[Sum(Abundance)+1]	[Rhodothermales]	Treatment	1	1	1.31321e-05	0.00233717	0.961527
Log[Sum(Abundance)+1]	ML615J-28	Treatment	1	1	6.29205e-05	0.00191234	0.965197
Log[Sum(Abundance)+1]	Methylophilales	Genetic line*Treatment	9	9	0.0716838	0.319818	0.967026
Log[Sum(Abundance)+1]	Syntrophobacterales	Genetic line*Treatment	9	9	0.0568732	0.318912	0.967334
Log[Sum(Abundance)+1]	Ellin7246	Treatment	1	1	7.40094e-06	0.00130959	0.971196
Log[Sum(Abundance)+1]	Thiotrichales	Treatment	1	1	1.15944e-05	0.00129397	0.971368
Log[Sum(Abundance)+1]	Deferribacterales	Diet*Genetic line	18	18	0.44602	0.445528	0.974076
Log[Sum(Abundance)+1]	Ellin6067	Treatment	1	1	5.14741e-06	0.00091599	0.975909
Log[Sum(Abundance)+1]	Oceanospirillales	Diet*Genetic line*Treatment	18	18	1.39177	0.434922	0.977191
Log[Sum(Abundance)+1]	Ellin329	Diet*Genetic line	18	18	0.180789	0.431836	0.978046
Log[Sum(Abundance)+1]	SBR1031	Genetic line*Treatment	9	9	0.0935396	0.274614	0.980344
Log[Sum(Abundance)+1]	Gaiellales	Genetic line*Treatment	9	9	0.0604489	0.271729	0.981053
Log[Sum(Abundance)+1]	[Saprospirales]	Diet*Genetic line*Treatment	18	18	1.38263	0.412651	0.98286
Log[Sum(Abundance)+1]	DH61	Diet*Genetic line*Treatment	18	18	0.0858282	0.410994	0.983237
Log[Sum(Abundance)+1]	DH61	Diet*Treatment	2	2	0.00034343	0.0148008	0.98531
Log[Sum(Abundance)+1]	iii1-15	Diet*Genetic line*Treatment	18	18	1.08764	0.393933	0.986777
Log[Sum(Abundance)+1]	Sphingomonadales	Genetic line*Treatment	9	9	1.01163	0.244144	0.987017
Log[Sum(Abundance)+1]	Thermales	Diet*Treatment	2	2	0.000746007	0.0107414	0.989317
Log[Sum(Abundance)+1]	Solibacterales	Treatment	1	1	2.91818e-06	0.000143866	0.990451
Log[Sum(Abundance)+1]	Aeromonadales	Diet*Genetic line*Treatment	18	18	0.5864	0.343007	0.994122
Log[Sum(Abundance)+1]	Methylococcales	Diet*Genetic line*Treatment	18	18	0.0856423	0.299004	0.9975
Log[Sum(Abundance)+1]	Spirochaetales	Round	2	2	0.000301877	0.00204207	0.99796
Log[Sum(Abundance)+1]	MND1	Diet*Genetic line*Treatment	18	18	0.101821	0.287936	0.998039
Log[Sum(Abundance)+1]	[Chthoniobacterales]	Diet*Genetic line*Treatment	18	18	0.349337	0.281333	0.998314
Log[Sum(Abundance)+1]	[Rhodothermales]	Diet*Treatment	2	2	8.75595e-06	0.000779166	0.999221
Log[Sum(Abundance)+1]	Methanosarcinales	Genetic line*Treatment	9	9	0.0155181	0.0802346	0.999837

## Sheet: S5.4
Y	Family	Source	Nparm	DF	Sum of Squares	F Ratio	Prob > F	~Notes
Log[Sum(Abundance)+1]	Aquificaceae	Diet	2	2	0
Log[Sum(Abundance)+1]	Aquificaceae	Genetic line	9	9	0
Log[Sum(Abundance)+1]	Aquificaceae	Treatment	1	1	0
Log[Sum(Abundance)+1]	Aquificaceae	Diet*Genetic line	18	18	0
Log[Sum(Abundance)+1]	Aquificaceae	Diet*Treatment	2	2	0
Log[Sum(Abundance)+1]	Aquificaceae	Treatment*Genetic line	9	9	0
Log[Sum(Abundance)+1]	Aquificaceae	Diet*Genetic line*Treatment	18	18	0
Log[Sum(Abundance)+1]	Aquificaceae	Round	2	2	0
Log[Sum(Abundance)+1]	Thermotogaceae	Diet	2	2	0
Log[Sum(Abundance)+1]	Thermotogaceae	Genetic line	9	9	0
Log[Sum(Abundance)+1]	Thermotogaceae	Treatment	1	1	0
Log[Sum(Abundance)+1]	Thermotogaceae	Diet*Genetic line	18	18	0
Log[Sum(Abundance)+1]	Thermotogaceae	Diet*Treatment	2	2	0
Log[Sum(Abundance)+1]	Thermotogaceae	Treatment*Genetic line	9	9	0
Log[Sum(Abundance)+1]	Thermotogaceae	Diet*Genetic line*Treatment	18	18	0
Log[Sum(Abundance)+1]	Thermotogaceae	Round	2	2	0
Log[Sum(Abundance)+1]	mitochondria	Diet	2	2	334.426	191.202	5.41707e-37
Log[Sum(Abundance)+1]	Leuconostocaceae	Diet	2	2	503.675	171.227	6.26366e-35
Log[Sum(Abundance)+1]	Lactobacillaceae	Diet	2	2	397.854	133.703	1.64045e-30
Log[Sum(Abundance)+1]	Rickettsiaceae	Diet	2	2	168.307	34.7984	1.67718e-12
Log[Sum(Abundance)+1]	Acetobacteraceae	Diet	2	2	129.735	34.5291	1.9818e-12
Log[Sum(Abundance)+1]	Procabacteriaceae	Genetic line	9	9	29.7787	10.5524	9.95063e-12
Log[Sum(Abundance)+1]	Lactobacillaceae	Treatment	1	1	75.8072	50.9516	9.72098e-11
Log[Sum(Abundance)+1]	Oxalobacteraceae	Genetic line	9	9	116.539	9.17786	2.44668e-10
Log[Sum(Abundance)+1]	Sphingobacteriaceae	Genetic line	9	9	20.9468	7.8338	6.57311e-09
Log[Sum(Abundance)+1]	Lactobacillaceae	Diet*Treatment	2	2	66.5401	22.3615	6.57462e-09
Log[Sum(Abundance)+1]	Nocardiaceae	Round	2	2	64.5512	18.382	1.2258e-07
Log[Sum(Abundance)+1]	Erysipelotrichaceae	Genetic line	9	9	53.1642	6.58775	1.60686e-07
Log[Sum(Abundance)+1]	Caulobacteraceae	Round	2	2	69.8717	17.9897	1.6493e-07
Log[Sum(Abundance)+1]	Bifidobacteriaceae	Genetic line	9	9	54.4095	6.51754	1.93198e-07
Log[Sum(Abundance)+1]	Halomonadaceae	Diet	2	2	5.84235	16.7781	4.16573e-07
Log[Sum(Abundance)+1]	Flavobacteriaceae	Genetic line	9	9	21.8464	5.86565	1.09124e-06
Log[Sum(Abundance)+1]	Rhizobiaceae	Genetic line	9	9	75.8098	5.41141	3.72387e-06
Log[Sum(Abundance)+1]	Rickettsiaceae	Genetic line	9	9	112.506	5.16916	7.21332e-06
Log[Sum(Abundance)+1]	Moraxellaceae	Genetic line	9	9	43.2544	5.15579	7.48233e-06
Log[Sum(Abundance)+1]	Pseudomonadaceae	Genetic line	9	9	41.7115	5.00143	1.14292e-05
Log[Sum(Abundance)+1]	Rhizobiaceae	Round	2	2	38.6956	12.4297	1.32065e-05
Log[Sum(Abundance)+1]	Actinomycetaceae	Diet	2	2	15.2537	11.8511	2.12618e-05
Log[Sum(Abundance)+1]	Acetobacteraceae	Diet*Treatment	2	2	44.4538	11.8314	2.16114e-05
Log[Sum(Abundance)+1]	Bifidobacteriaceae	Diet	2	2	21.7728	11.7364	2.33784e-05
Log[Sum(Abundance)+1]	Ellin6075	Genetic line	9	9	0.782727	4.60271	3.43884e-05
Log[Sum(Abundance)+1]	Leuconostocaceae	Genetic line	9	9	60.5484	4.57416	3.72246e-05
Log[Sum(Abundance)+1]	Microbacteriaceae	Genetic line	9	9	13.1799	4.41088	5.86132e-05
Log[Sum(Abundance)+1]	Clostridiaceae	Genetic line	9	9	28.7832	4.32849	7.37416e-05
Log[Sum(Abundance)+1]	Turicibacteraceae	Genetic line	9	9	33.0748	4.32144	7.5204e-05
Log[Sum(Abundance)+1]	Erysipelotrichaceae	Diet	2	2	18.225	10.1625	8.73865e-05
Log[Sum(Abundance)+1]	Staphylococcaceae	Diet	2	2	20.627	9.88143	0.000110944
Log[Sum(Abundance)+1]	Rikenellaceae	Diet	2	2	16.6442	9.59613	0.000141511
Log[Sum(Abundance)+1]	Sphingomonadaceae	Genetic line	9	9	16.7957	4.06626	0.000153412
Log[Sum(Abundance)+1]	Rhodobacteraceae	Genetic line	9	9	52.424	4.05785	0.000157068
Log[Sum(Abundance)+1]	Lachnospiraceae	Diet	2	2	27.7641	9.26959	0.000187205
Log[Sum(Abundance)+1]	Comamonadaceae	Genetic line	9	9	39.1486	3.98194	0.000194256
Log[Sum(Abundance)+1]	Caulobacteraceae	Genetic line	9	9	69.3871	3.96999	0.000200871
Log[Sum(Abundance)+1]	Prevotellaceae	Diet	2	2	14.9797	9.12547	0.000211906
Log[Sum(Abundance)+1]	Lactobacillaceae	Genetic line	9	9	52.42	3.91473	0.000234502
Log[Sum(Abundance)+1]	S24-7	Genetic line	9	9	52.043	3.90735	0.000239405
Log[Sum(Abundance)+1]	Corynebacteriaceae	Diet	2	2	18.3352	8.78918	0.000283276
Log[Sum(Abundance)+1]	Bacteroidaceae	Genetic line	9	9	57.0898	3.8025	0.000321203
Log[Sum(Abundance)+1]	Pseudomonadaceae	Diet	2	2	15.9287	8.5947	0.00033528
Log[Sum(Abundance)+1]	mitochondria	Genetic line	9	9	29.7375	3.77818	0.000343869
Log[Sum(Abundance)+1]	Acetobacteraceae	Treatment	1	1	24.4725	13.0268	0.000459042
Log[Sum(Abundance)+1]	Coriobacteriaceae	Diet	2	2	14.2835	8.12628	0.000504219
Log[Sum(Abundance)+1]	Caulobacteraceae	Diet	2	2	31.4767	8.10424	0.00051403
Log[Sum(Abundance)+1]	Veillonellaceae	Diet	2	2	15.6295	8.05249	0.00053784
Log[Sum(Abundance)+1]	Moraxellaceae	Diet	2	2	14.8893	7.98641	0.000569882
Log[Sum(Abundance)+1]	Acetobacteraceae	Genetic line	9	9	60.1283	3.55627	0.000640789
Log[Sum(Abundance)+1]	Gemellaceae	Diet	2	2	2.72376	7.79444	0.000674434
Log[Sum(Abundance)+1]	S24-7	Diet	2	2	23.0423	7.78498	0.000680064
Log[Sum(Abundance)+1]	Lachnospiraceae	Genetic line	9	9	46.8914	3.47902	0.000795781
Log[Sum(Abundance)+1]	Porphyromonadaceae	Genetic line	9	9	40.9061	3.39313	0.0010124
Log[Sum(Abundance)+1]	Rickettsiaceae	Round	2	2	35.3513	7.30906	0.00103487
Log[Sum(Abundance)+1]	Ruminococcaceae	Genetic line	9	9	45.9061	3.37308	0.00107092
Log[Sum(Abundance)+1]	[Barnesiellaceae]	Diet*Treatment	2	2	1.12711	7.23081	0.00110916
Log[Sum(Abundance)+1]	Comamonadaceae	Diet	2	2	15.7786	7.22206	0.00111779
Log[Sum(Abundance)+1]	Rickettsiaceae	Diet*Treatment	2	2	34.9132	7.21848	0.00112135
Log[Sum(Abundance)+1]	Leptotrichiaceae	Diet	2	2	6.66788	7.18684	0.00115326
Log[Sum(Abundance)+1]	Enterobacteriaceae	Diet	2	2	15.7067	7.02224	0.00133484
Log[Sum(Abundance)+1]	Bifidobacteriaceae	Round	2	2	12.9451	6.97796	0.00138849
Log[Sum(Abundance)+1]	Micrococcaceae	Treatment	1	1	7.32535	10.7208	0.00140642
Log[Sum(Abundance)+1]	Veillonellaceae	Genetic line	9	9	28.3742	3.2486	0.0015174
Log[Sum(Abundance)+1]	Halomonadaceae	Diet*Treatment	2	2	2.33864	6.71612	0.00175374
Log[Sum(Abundance)+1]	Cardiobacteriaceae	Diet*Genetic line	18	18	0.316308	2.49726	0.00183446
Log[Sum(Abundance)+1]	Nocardiaceae	Diet	2	2	23.4055	6.66509	0.00183561
Log[Sum(Abundance)+1]	Pasteurellaceae	Diet	2	2	7.37461	6.65408	0.00185378
Log[Sum(Abundance)+1]	Bacteroidaceae	Diet	2	2	22.155	6.6404	0.00187661
Log[Sum(Abundance)+1]	Chamaesiphonaceae	Diet*Genetic line	18	18	0.235453	2.49165	0.00187954
Log[Sum(Abundance)+1]	Sporichthyaceae	Diet*Genetic line	18	18	0.0937275	2.49165	0.00187954
Log[Sum(Abundance)+1]	Trueperaceae	Diet*Genetic line	18	18	0.0937275	2.49165	0.00187954
Log[Sum(Abundance)+1]	Tsukamurellaceae	Round	2	2	0.201615	6.62205	0.00190767
Log[Sum(Abundance)+1]	Chamaesiphonaceae	Diet*Genetic line*Treatment	18	18	0.234451	2.48104	0.00196773
Log[Sum(Abundance)+1]	Sporichthyaceae	Diet*Genetic line*Treatment	18	18	0.0933285	2.48104	0.00196773
Log[Sum(Abundance)+1]	Nitrospiraceae	Diet*Genetic line*Treatment	18	18	0.0932376	2.47863	0.00198837
Log[Sum(Abundance)+1]	Syntrophomonadaceae	Diet*Genetic line*Treatment	18	18	0.0932376	2.47863	0.00198837
Log[Sum(Abundance)+1]	Nocardiaceae	Diet*Treatment	2	2	23.0819	6.57293	0.00199345
Log[Sum(Abundance)+1]	Jonesiaceae	Diet*Genetic line	18	18	0.502005	2.47532	0.00201702
Log[Sum(Abundance)+1]	Nitrospiraceae	Diet*Genetic line	18	18	0.0931131	2.47532	0.00201702
Log[Sum(Abundance)+1]	Syntrophomonadaceae	Diet*Genetic line	18	18	0.0931131	2.47532	0.00201702
Log[Sum(Abundance)+1]	Leptotrichiaceae	Diet*Treatment	2	2	6.07347	6.54617	0.00204183
Log[Sum(Abundance)+1]	Streptococcaceae	Genetic line	9	9	27.2125	3.13953	0.00205818
Log[Sum(Abundance)+1]	Trueperaceae	Diet*Genetic line*Treatment	18	18	0.0928614	2.46863	0.00207616
Log[Sum(Abundance)+1]	Jonesiaceae	Diet*Genetic line*Treatment	18	18	0.500638	2.46858	0.00207661
Log[Sum(Abundance)+1]	0319-6G20	Diet*Genetic line	18	18	5.42567	2.46013	0.00215371
Log[Sum(Abundance)+1]	Peptostreptococcaceae	Genetic line	9	9	22.5366	3.12152	0.00216429
Log[Sum(Abundance)+1]	Comamonadaceae	Treatment	1	1	10.7073	9.80169	0.00221959
Log[Sum(Abundance)+1]	Leptotrichiaceae	Genetic line	9	9	12.8532	3.07857	0.0024398
Log[Sum(Abundance)+1]	Methylobacteriaceae	Diet	2	2	4.85261	6.34165	0.00245329
Log[Sum(Abundance)+1]	Enterobacteriaceae	Genetic line	9	9	30.7462	3.05471	0.00260762
Log[Sum(Abundance)+1]	Verrucomicrobiaceae	Diet	2	2	16.4212	6.23598	0.00269802
Log[Sum(Abundance)+1]	Staphylococcaceae	Treatment	1	1	9.80615	9.39536	0.0027212
Log[Sum(Abundance)+1]	Verrucomicrobiaceae	Genetic line	9	9	35.9316	3.03224	0.00277606
Log[Sum(Abundance)+1]	Ruminococcaceae	Diet	2	2	18.5172	6.1227	0.00298807
Log[Sum(Abundance)+1]	Gemmataceae	Diet	2	2	0.69227	5.98235	0.00339192
Log[Sum(Abundance)+1]	[Weeksellaceae]	Diet	2	2	2.61581	5.79143	0.00403217
Log[Sum(Abundance)+1]	mitochondria	Round	2	2	10.0011	5.71793	0.0043103
Log[Sum(Abundance)+1]	Cytophagaceae	Genetic line	9	9	2.8622	2.84578	0.00465941
Log[Sum(Abundance)+1]	Bifidobacteriaceae	Treatment	1	1	7.59965	8.19304	0.00501249
Log[Sum(Abundance)+1]	[Acidaminobacteraceae]	Diet*Genetic line	18	18	0.213666	2.26109	0.00504879
Log[Sum(Abundance)+1]	PRR-10	Diet*Genetic line	18	18	0.0850546	2.26109	0.00504879
Log[Sum(Abundance)+1]	0319-6G20	Genetic line	9	9	3.10396	2.81482	0.00507613
Log[Sum(Abundance)+1]	[Exiguobacteraceae]	Diet*Genetic line*Treatment	18	18	0.0845307	2.25124	0.00526399
Log[Sum(Abundance)+1]	Methanomicrobiaceae	Diet*Genetic line*Treatment	18	18	0.0845307	2.25124	0.00526399
Log[Sum(Abundance)+1]	Corynebacteriaceae	Round	2	2	11.3613	5.44615	0.00551988
Log[Sum(Abundance)+1]	Turicibacteraceae	Treatment	1	1	6.75447	7.94266	0.00570169
Log[Sum(Abundance)+1]	Cardiobacteriaceae	Diet*Genetic line*Treatment	18	18	0.281443	2.222	0.00595682
Log[Sum(Abundance)+1]	Veillonellaceae	Round	2	2	10.3392	5.32686	0.00615498
Log[Sum(Abundance)+1]	Enterobacteriaceae	Round	2	2	11.8771	5.31006	0.00625022
Log[Sum(Abundance)+1]	[Tissierellaceae]	Diet	2	2	8.52006	5.27147	0.00647466
Log[Sum(Abundance)+1]	Erysipelotrichaceae	Round	2	2	9.4077	5.24582	0.0066284
Log[Sum(Abundance)+1]	Ruminococcaceae	Round	2	2	15.8534	5.24192	0.0066521
Log[Sum(Abundance)+1]	Syntrophobacteraceae	Diet*Genetic line	18	18	0.443931	2.19266	0.006741
Log[Sum(Abundance)+1]	Nocardiaceae	Genetic line	9	9	42.7222	2.70351	0.00690069
Log[Sum(Abundance)+1]	Cryomorphaceae	Round	2	2	0.324255	5.18986	0.00697682
Log[Sum(Abundance)+1]	Beijerinckiaceae	Round	2	2	1.1496	5.16656	0.00712736
Log[Sum(Abundance)+1]	Rikenellaceae	Genetic line	9	9	20.986	2.68874	0.00718689
Log[Sum(Abundance)+1]	[Odoribacteraceae]	Diet	2	2	2.50356	5.15142	0.00722693
Log[Sum(Abundance)+1]	Staphylococcaceae	Treatment*Genetic line	9	9	25.2173	2.68454	0.00727033
Log[Sum(Abundance)+1]	Chamaesiphonaceae	Genetic line	9	9	0.126153	2.66999	0.00756698
Log[Sum(Abundance)+1]	Sporichthyaceae	Genetic line	9	9	0.050218	2.66999	0.00756698
Log[Sum(Abundance)+1]	Trueperaceae	Genetic line	9	9	0.050218	2.66999	0.00756698
Log[Sum(Abundance)+1]	Nitrospiraceae	Treatment*Genetic line	9	9	0.0501649	2.66717	0.00762586
Log[Sum(Abundance)+1]	Syntrophomonadaceae	Treatment*Genetic line	9	9	0.0501649	2.66717	0.00762586
Log[Sum(Abundance)+1]	Jonesiaceae	Genetic line	9	9	0.269721	2.65992	0.00777924
Log[Sum(Abundance)+1]	Nitrospiraceae	Genetic line	9	9	0.0500285	2.65992	0.00777924
Log[Sum(Abundance)+1]	Syntrophomonadaceae	Genetic line	9	9	0.0500285	2.65992	0.00777924
Log[Sum(Abundance)+1]	Chamaesiphonaceae	Treatment*Genetic line	9	9	0.125669	2.65974	0.00778292
Log[Sum(Abundance)+1]	Sporichthyaceae	Treatment*Genetic line	9	9	0.0500253	2.65974	0.00778292
Log[Sum(Abundance)+1]	Trueperaceae	Treatment*Genetic line	9	9	0.0499926	2.65801	0.00782013
Log[Sum(Abundance)+1]	Verrucomicrobiaceae	Treatment	1	1	9.62754	7.31213	0.00790811
Log[Sum(Abundance)+1]	Nocardiaceae	Treatment	1	1	12.8305	7.30735	0.00792786
Log[Sum(Abundance)+1]	Streptococcaceae	Treatment	1	1	7.01512	7.28407	0.00802484
Log[Sum(Abundance)+1]	Jonesiaceae	Treatment*Genetic line	9	9	0.268521	2.64808	0.00803617
Log[Sum(Abundance)+1]	Opitutaceae	Genetic line	9	9	1.20179	2.64501	0.00810398
Log[Sum(Abundance)+1]	Streptosporangiaceae	Diet*Genetic line*Treatment	18	18	0.206313	2.14622	0.00819066
Log[Sum(Abundance)+1]	Succinivibrionaceae	Diet*Genetic line*Treatment	18	18	0.32851	2.14622	0.00819066
Log[Sum(Abundance)+1]	S24-7	Treatment	1	1	10.5947	7.15894	0.00856753
Log[Sum(Abundance)+1]	Streptosporangiaceae	Diet*Genetic line	18	18	0.205258	2.13524	0.00857525
Log[Sum(Abundance)+1]	Succinivibrionaceae	Diet*Genetic line	18	18	0.32683	2.13524	0.00857525
Log[Sum(Abundance)+1]	[Exiguobacteraceae]	Diet*Genetic line	18	18	0.0801377	2.13424	0.00861095
Log[Sum(Abundance)+1]	Methanomicrobiaceae	Diet*Genetic line	18	18	0.0801377	2.13424	0.00861095
Log[Sum(Abundance)+1]	Coriobacteriaceae	Round	2	2	8.67458	4.9352	0.00881377
Log[Sum(Abundance)+1]	Rhodocyclaceae	Genetic line	9	9	3.06112	2.61241	0.00886152
Log[Sum(Abundance)+1]	Christensenellaceae	Treatment	1	1	0.627675	7.00778	0.00927442
Log[Sum(Abundance)+1]	[Exiguobacteraceae]	Treatment*Genetic line	9	9	0.0487173	2.5949	0.00929673
Log[Sum(Abundance)+1]	Methanomicrobiaceae	Treatment*Genetic line	9	9	0.0487173	2.5949	0.00929673
Log[Sum(Abundance)+1]	Leptotrichiaceae	Treatment	1	1	3.24614	6.99757	0.00932428
Log[Sum(Abundance)+1]	Sphingomonadaceae	Diet	2	2	4.4307	4.82706	0.00973624
Log[Sum(Abundance)+1]	[Acidaminobacteraceae]	Diet*Genetic line*Treatment	18	18	0.198772	2.10347	0.00978879
Log[Sum(Abundance)+1]	PRR-10	Diet*Genetic line*Treatment	18	18	0.0791255	2.10347	0.00978879
Log[Sum(Abundance)+1]	[Acidaminobacteraceae]	Genetic line	9	9	0.121629	2.57424	0.00983703
Log[Sum(Abundance)+1]	PRR-10	Genetic line	9	9	0.048417	2.57424	0.00983703
Log[Sum(Abundance)+1]	Rikenellaceae	Round	2	2	8.18855	4.72105	0.010736
Log[Sum(Abundance)+1]	Enterococcaceae	Genetic line	9	9	14.6844	2.54005	0.0107992
Log[Sum(Abundance)+1]	Saprospiraceae	Genetic line	9	9	1.75887	2.52839	0.011148
Log[Sum(Abundance)+1]	Cardiobacteriaceae	Treatment*Genetic line	9	9	0.160037	2.52699	0.0111904
Log[Sum(Abundance)+1]	Alcaligenaceae	Round	2	2	5.97067	4.65137	0.0114495
Log[Sum(Abundance)+1]	[Tissierellaceae]	Round	2	2	7.49906	4.63977	0.0115729
Log[Sum(Abundance)+1]	Pasteurellaceae	Treatment	1	1	3.58659	6.47233	0.012307
Log[Sum(Abundance)+1]	Propionibacteriaceae	Diet	2	2	1.60203	4.53859	0.0127082
Log[Sum(Abundance)+1]	Chitinophagaceae	Treatment*Genetic line	9	9	2.6194	2.47432	0.0129137
Log[Sum(Abundance)+1]	Mycobacteriaceae	Round	2	2	1.20926	4.52064	0.0129212
Log[Sum(Abundance)+1]	Lactobacillaceae	Treatment*Genetic line	9	9	33.1052	2.4723	0.0129848
Log[Sum(Abundance)+1]	Enterococcaceae	Treatment	1	1	4.08602	6.36106	0.0130577
Log[Sum(Abundance)+1]	Bacteroidaceae	Treatment	1	1	10.5721	6.33742	0.0132233
Log[Sum(Abundance)+1]	Moraxellaceae	Round	2	2	8.33235	4.46935	0.0135498
Log[Sum(Abundance)+1]	Bacillaceae	Genetic line	9	9	21.0595	2.4481	0.0138658
Log[Sum(Abundance)+1]	Neisseriaceae	Diet	2	2	2.14716	4.42007	0.0141833
Log[Sum(Abundance)+1]	Streptosporangiaceae	Treatment*Genetic line	9	9	0.117247	2.43938	0.0141969
Log[Sum(Abundance)+1]	Succinivibrionaceae	Treatment*Genetic line	9	9	0.186692	2.43938	0.0141969
Log[Sum(Abundance)+1]	Cytophagaceae	Treatment	1	1	0.693031	6.2015	0.0142188
Log[Sum(Abundance)+1]	Rhodobacteraceae	Diet	2	2	12.666	4.41183	0.014292
Log[Sum(Abundance)+1]	Streptosporangiaceae	Genetic line	9	9	0.116946	2.43312	0.0144397
Log[Sum(Abundance)+1]	Succinivibrionaceae	Genetic line	9	9	0.186212	2.43312	0.0144397
Log[Sum(Abundance)+1]	Sphingobacteriaceae	Round	2	2	2.60178	4.37863	0.0147391
Log[Sum(Abundance)+1]	Anaeroplasmataceae	Diet*Treatment	2	2	2.42349	4.3673	0.014895
Log[Sum(Abundance)+1]	Peptostreptococcaceae	Diet	2	2	6.98502	4.3537	0.0150842
Log[Sum(Abundance)+1]	C111	Treatment	1	1	0.104045	6.08097	0.015167
Log[Sum(Abundance)+1]	Rhodocyclaceae	Diet*Genetic line*Treatment	18	18	4.67259	1.99383	0.0153812
Log[Sum(Abundance)+1]	Corynebacteriaceae	Treatment	1	1	6.27744	6.01831	0.0156859
Log[Sum(Abundance)+1]	[Acidaminobacteraceae]	Treatment*Genetic line	9	9	0.113107	2.39389	0.0160548
Log[Sum(Abundance)+1]	PRR-10	Treatment*Genetic line	9	9	0.045025	2.39389	0.0160548
Log[Sum(Abundance)+1]	[Exiguobacteraceae]	Genetic line	9	9	0.0449415	2.39378	0.0160592
Log[Sum(Abundance)+1]	Methanomicrobiaceae	Genetic line	9	9	0.0449415	2.39378	0.0160592
Log[Sum(Abundance)+1]	0319-6G20	Diet	2	2	1.04956	4.28305	0.0161074
Log[Sum(Abundance)+1]	Myxococcaceae	Diet*Genetic line	18	18	0.506877	1.98036	0.0162505
Log[Sum(Abundance)+1]	Bacteroidaceae	Round	2	2	14.2471	4.27022	0.0163007
Log[Sum(Abundance)+1]	Vibrionaceae	Diet	2	2	1.00037	4.25994	0.0164573
Log[Sum(Abundance)+1]	Erysipelotrichaceae	Treatment	1	1	5.3089	5.92058	0.0165326
Log[Sum(Abundance)+1]	Carnobacteriaceae	Diet*Treatment	2	2	1.35158	4.23401	0.0168589
Log[Sum(Abundance)+1]	Syntrophobacteraceae	Genetic line	9	9	0.239302	2.36391	0.0174058
Log[Sum(Abundance)+1]	Corynebacteriaceae	Genetic line	9	9	22.1374	2.35817	0.0176763
Log[Sum(Abundance)+1]	Syntrophobacteraceae	Diet	2	2	0.0933703	4.15055	0.018221
Log[Sum(Abundance)+1]	Neisseriaceae	Genetic line	9	9	5.11704	2.34084	0.0185199
Log[Sum(Abundance)+1]	Caulobacteraceae	Treatment	1	1	11.0788	5.70486	0.0185754
Log[Sum(Abundance)+1]	Peptostreptococcaceae	Treatment	1	1	4.50423	5.6149	0.019504
Log[Sum(Abundance)+1]	Porphyromonadaceae	Diet	2	2	10.9161	4.07469	0.0195562
Log[Sum(Abundance)+1]	Caulobacteraceae	Diet*Treatment	2	2	15.7896	4.06532	0.019728
Log[Sum(Abundance)+1]	Ruminococcaceae	Treatment	1	1	8.43478	5.57791	0.0198997
Log[Sum(Abundance)+1]	Oxalobacteraceae	Diet	2	2	11.4073	4.04263	0.0201499
Log[Sum(Abundance)+1]	Gemmataceae	Treatment	1	1	0.319239	5.5175	0.0205644
Log[Sum(Abundance)+1]	Myxococcaceae	Diet*Genetic line*Treatment	18	18	0.491794	1.92143	0.0206328
Log[Sum(Abundance)+1]	Geobacteraceae	Diet*Treatment	2	2	2.44885	3.9923	0.0211195
Log[Sum(Abundance)+1]	Staphylococcaceae	Genetic line	9	9	21.4636	2.28494	0.0215123
Log[Sum(Abundance)+1]	Geobacteraceae	Genetic line	9	9	6.30697	2.28491	0.021514
Log[Sum(Abundance)+1]	Actinomycetaceae	Genetic line	9	9	13.2098	2.28071	0.0217572
Log[Sum(Abundance)+1]	Campylobacteraceae	Diet	2	2	1.77361	3.93824	0.0222137
Log[Sum(Abundance)+1]	Cytophagaceae	Diet*Genetic line*Treatment	18	18	3.82741	1.90273	0.0222441
Log[Sum(Abundance)+1]	Moraxellaceae	Treatment	1	1	5.00182	5.3658	0.0223382
Log[Sum(Abundance)+1]	Streptococcaceae	Treatment*Genetic line	9	9	19.6198	2.26356	0.0227764
Log[Sum(Abundance)+1]	Micromonosporaceae	Diet	2	2	0.481591	3.89756	0.023075
Log[Sum(Abundance)+1]	0319-6G20	Treatment	1	1	0.646107	5.27329	0.0234984
Log[Sum(Abundance)+1]	Geobacteraceae	Treatment	1	1	1.60774	5.24212	0.0239034
Log[Sum(Abundance)+1]	Leuconostocaceae	Diet*Treatment	2	2	11.336	3.85371	0.0240415
Log[Sum(Abundance)+1]	[Chthoniobacteraceae]	Genetic line	9	9	1.38597	2.23233	0.0247515
Log[Sum(Abundance)+1]	Prevotellaceae	Diet*Treatment	2	2	6.26295	3.81533	0.0249213
Log[Sum(Abundance)+1]	[Paraprevotellaceae]	Diet	2	2	4.82034	3.80667	0.0251243
Log[Sum(Abundance)+1]	Actinomycetaceae	Diet*Treatment	2	2	4.81236	3.7389	0.0267722
Log[Sum(Abundance)+1]	Lachnospiraceae	Treatment	1	1	7.47124	4.98884	0.0274804
Log[Sum(Abundance)+1]	Fusobacteriaceae	Treatment	1	1	2.89263	4.97352	0.027714
Log[Sum(Abundance)+1]	Halomonadaceae	Round	2	2	1.28903	3.70186	0.0277191
Log[Sum(Abundance)+1]	Pseudomonadaceae	Round	2	2	6.86067	3.70184	0.0277195
Log[Sum(Abundance)+1]	Beijerinckiaceae	Genetic line	9	9	2.19174	2.18893	0.027772
Log[Sum(Abundance)+1]	Leuconostocaceae	Treatment	1	1	7.23898	4.92185	0.0285179
Log[Sum(Abundance)+1]	Bacteriovoracaceae	Diet*Genetic line	18	18	0.36107	1.8376	0.0288339
Log[Sum(Abundance)+1]	Ellin6075	Diet	2	2	0.135952	3.59751	0.0305736
Log[Sum(Abundance)+1]	Methylobacteriaceae	Treatment*Genetic line	9	9	7.41019	2.15201	0.0306174
Log[Sum(Abundance)+1]	Methylobacteriaceae	Genetic line	9	9	7.35462	2.13587	0.0319468
Log[Sum(Abundance)+1]	Verrucomicrobiaceae	Round	2	2	9.32028	3.53939	0.0322916
Log[Sum(Abundance)+1]	Prevotellaceae	Genetic line	9	9	15.6264	2.11543	0.0337094
Log[Sum(Abundance)+1]	Helicobacteraceae	Treatment	1	1	6.8523	4.60758	0.0339693
Log[Sum(Abundance)+1]	Micrococcaceae	Diet	2	2	4.74862	3.47483	0.0343152
Log[Sum(Abundance)+1]	Flavobacteriaceae	Round	2	2	2.86621	3.46304	0.0346987
Log[Sum(Abundance)+1]	Prevotellaceae	Treatment	1	1	3.74175	4.55888	0.0349083
Log[Sum(Abundance)+1]	Gemmataceae	Diet*Genetic line	18	18	1.86213	1.78799	0.0350433
Log[Sum(Abundance)+1]	Chitinophagaceae	Genetic line	9	9	2.22149	2.09845	0.0352447
Log[Sum(Abundance)+1]	Thiobacteraceae	Diet*Genetic line*Treatment	18	18	0.315505	1.78309	0.03572
Log[Sum(Abundance)+1]	Ellin6075	Diet*Genetic line	18	18	0.604965	1.77871	0.0363355
Log[Sum(Abundance)+1]	Desulfovibrionaceae	Treatment	1	1	1.56928	4.47581	0.0365743
Log[Sum(Abundance)+1]	Vibrionaceae	Diet*Genetic line*Treatment	18	18	3.75169	1.77511	0.0368475
Log[Sum(Abundance)+1]	Gemmataceae	Diet*Treatment	2	2	0.390496	3.37453	0.0377189
Log[Sum(Abundance)+1]	Planococcaceae	Diet	2	2	2.02105	3.37262	0.0377869
Log[Sum(Abundance)+1]	Burkholderiaceae	Diet*Genetic line*Treatment	18	18	4.13458	1.76717	0.0380033
Log[Sum(Abundance)+1]	Cardiobacteriaceae	Diet*Treatment	2	2	0.0471407	3.3496	0.0386169
Log[Sum(Abundance)+1]	Desulfovibrionaceae	Diet	2	2	2.34332	3.34174	0.0389046
Log[Sum(Abundance)+1]	[Mogibacteriaceae]	Genetic line	9	9	1.69476	2.06053	0.038915
Log[Sum(Abundance)+1]	Pseudomonadaceae	Treatment	1	1	4.01854	4.3366	0.0395583
Log[Sum(Abundance)+1]	[Tissierellaceae]	Treatment	1	1	3.48457	4.31189	0.0401145
Log[Sum(Abundance)+1]	Paenibacillaceae	Diet	2	2	0.77586	3.30506	0.0402757
Log[Sum(Abundance)+1]	Fusobacteriaceae	Diet*Treatment	2	2	3.83875	3.30013	0.0404638
Log[Sum(Abundance)+1]	Myxococcaceae	Genetic line	9	9	0.261497	2.04333	0.0406978
Log[Sum(Abundance)+1]	Paenibacillaceae	Diet*Genetic line*Treatment	18	18	3.69379	1.74834	0.0408806
Log[Sum(Abundance)+1]	Deinococcaceae	Diet*Genetic line	18	18	0.155491	1.74633	0.041199
Log[Sum(Abundance)+1]	Mycoplasmataceae	Treatment	1	1	3.40667	4.25854	0.0413441
Log[Sum(Abundance)+1]	Nitrososphaeraceae	Diet	2	2	0.128323	3.24188	0.0427542
Log[Sum(Abundance)+1]	Mycoplasmataceae	Genetic line	9	9	14.5409	2.01966	0.0432767
Log[Sum(Abundance)+1]	Deinococcaceae	Diet*Genetic line*Treatment	18	18	0.154094	1.73064	0.0437665
Log[Sum(Abundance)+1]	Opitutaceae	Diet*Genetic line*Treatment	18	18	1.57027	1.728	0.0442143
Log[Sum(Abundance)+1]	Rhodobacteraceae	Treatment	1	1	5.94013	4.13813	0.0442691
Log[Sum(Abundance)+1]	Coriobacteriaceae	Genetic line	9	9	15.8146	1.99941	0.0456063
Log[Sum(Abundance)+1]	Neisseriaceae	Treatment	1	1	0.991628	4.08266	0.0456901
Log[Sum(Abundance)+1]	Mycobacteriaceae	Genetic line	9	9	2.40162	1.99513	0.0461129
Log[Sum(Abundance)+1]	[Weeksellaceae]	Diet*Genetic line*Treatment	18	18	6.96673	1.71382	0.0466836
Log[Sum(Abundance)+1]	Hyphomicrobiaceae	Diet*Treatment	2	2	0.651317	3.1243	0.047788
Log[Sum(Abundance)+1]	Actinomycetaceae	Treatment	1	1	2.57156	3.99588	0.048012
Log[Sum(Abundance)+1]	Isosphaeraceae	Genetic line	9	9	0.203538	1.97932	0.0480326
Log[Sum(Abundance)+1]	Myxococcaceae	Treatment*Genetic line	9	9	0.25292	1.97631	0.0484075
Log[Sum(Abundance)+1]	Conexibacteraceae	Genetic line	9	9	0.0970441	1.97196	0.0489524
Log[Sum(Abundance)+1]	mitochondria	Diet*Treatment	2	2	5.3721	3.07139	0.0502463
Log[Sum(Abundance)+1]	Ellin515	Diet	2	2	0.0966172	3.07038	0.0502947
Log[Sum(Abundance)+1]	Rikenellaceae	Diet*Genetic line	18	18	26.4338	1.69336	0.0504735
Log[Sum(Abundance)+1]	Carnobacteriaceae	Treatment	1	1	0.621722	3.89527	0.050863
Log[Sum(Abundance)+1]	Prevotellaceae	Diet*Genetic line	18	18	24.9369	1.68793	0.0515265
Log[Sum(Abundance)+1]	Cardiobacteriaceae	Genetic line	9	9	0.123592	1.95153	0.0515915
Log[Sum(Abundance)+1]	Sinobacteraceae	Genetic line	9	9	0.620503	1.95078	0.0516909
Log[Sum(Abundance)+1]	Lachnospiraceae	Round	2	2	9.10276	3.03914	0.0518078
Log[Sum(Abundance)+1]	Thermaceae	Round	2	2	0.210549	3.03161	0.0521791
Log[Sum(Abundance)+1]	Staphylococcaceae	Round	2	2	6.30681	3.0213	0.052692
Log[Sum(Abundance)+1]	Carnobacteriaceae	Diet*Genetic line*Treatment	18	18	4.83199	1.68188	0.052722
Log[Sum(Abundance)+1]	Veillonellaceae	Treatment	1	1	3.65344	3.76458	0.0548406
Log[Sum(Abundance)+1]	Bacteriovoracaceae	Diet*Genetic line*Treatment	18	18	0.328078	1.6697	0.0552079
Log[Sum(Abundance)+1]	S24-7	Round	2	2	8.78293	2.96737	0.0554613
Log[Sum(Abundance)+1]	Caldicoprobacteraceae	Treatment	1	1	0.042289	3.72658	0.056059
Log[Sum(Abundance)+1]	Nakamurellaceae	Diet	2	2	0.158299	2.95557	0.0560865
Log[Sum(Abundance)+1]	Isosphaeraceae	Treatment*Genetic line	9	9	0.196722	1.91305	0.0569291
Log[Sum(Abundance)+1]	211ds20	Diet	2	2	0.0784342	2.93458	0.0572166
Log[Sum(Abundance)+1]	Bacillaceae	Diet*Genetic line	18	18	28.4973	1.65636	0.0580519
Log[Sum(Abundance)+1]	Flavobacteriaceae	Diet	2	2	2.40816	2.90961	0.0585915
Log[Sum(Abundance)+1]	Myxococcaceae	Treatment	1	1	0.0517261	3.63767	0.0590247
Log[Sum(Abundance)+1]	Halomonadaceae	Diet*Genetic line	18	18	5.17564	1.6515	0.0591215
Log[Sum(Abundance)+1]	Burkholderiaceae	Diet*Treatment	2	2	0.748925	2.8809	0.0602137
Log[Sum(Abundance)+1]	Phyllobacteriaceae	Treatment*Genetic line	9	9	2.24839	1.88857	0.0605892
Log[Sum(Abundance)+1]	A4b	Genetic line	9	9	0.640113	1.87925	0.0620397
Log[Sum(Abundance)+1]	Nocardioidaceae	Diet*Genetic line*Treatment	18	18	1.2386	1.63805	0.0621729
Log[Sum(Abundance)+1]	Turicibacteraceae	Round	2	2	4.82884	2.83914	0.0626549
Log[Sum(Abundance)+1]	Peptococcaceae	Treatment	1	1	0.678156	3.51965	0.0632256
Log[Sum(Abundance)+1]	Opitutaceae	Round	2	2	0.285325	2.82586	0.0634525
Log[Sum(Abundance)+1]	Porphyromonadaceae	Round	2	2	7.53572	2.81288	0.064242
Log[Sum(Abundance)+1]	Cytophagaceae	Round	2	2	0.623224	2.78842	0.0657565
Log[Sum(Abundance)+1]	[Exiguobacteraceae]	Diet*Treatment	2	2	0.0116156	2.78414	0.0660255
Log[Sum(Abundance)+1]	Methanomicrobiaceae	Diet*Treatment	2	2	0.0116156	2.78414	0.0660255
Log[Sum(Abundance)+1]	Rhizobiaceae	Diet*Treatment	2	2	8.64154	2.7758	0.066552
Log[Sum(Abundance)+1]	Intrasporangiaceae	Diet*Genetic line*Treatment	18	18	0.640666	1.61595	0.0675009
Log[Sum(Abundance)+1]	Pasteurellaceae	Genetic line	9	9	9.17379	1.83944	0.0686065
Log[Sum(Abundance)+1]	Cryptosporangiaceae	Diet*Genetic line	18	18	0.139006	1.60788	0.069548
Log[Sum(Abundance)+1]	Neisseriaceae	Treatment*Genetic line	9	9	4.00076	1.83019	0.0702223
Log[Sum(Abundance)+1]	Chitinophagaceae	Treatment	1	1	0.392805	3.33944	0.0702764
Log[Sum(Abundance)+1]	Thiobacteraceae	Genetic line	9	9	0.160964	1.81939	0.072152
Log[Sum(Abundance)+1]	OM27	Treatment	1	1	0.0261814	3.27602	0.0729569
Log[Sum(Abundance)+1]	Thermaceae	Treatment*Genetic line	9	9	0.565598	1.80973	0.0739201
Log[Sum(Abundance)+1]	Burkholderiaceae	Genetic line	9	9	2.11599	1.8088	0.0740924
Log[Sum(Abundance)+1]	Intrasporangiaceae	Diet*Genetic line	18	18	0.630631	1.59064	0.0741068
Log[Sum(Abundance)+1]	Bacteriovoracaceae	Diet*Treatment	2	2	0.0580973	2.66109	0.0742498
Log[Sum(Abundance)+1]	Carnobacteriaceae	Genetic line	9	9	2.59034	1.80325	0.0751292
Log[Sum(Abundance)+1]	Jonesiaceae	Diet	2	2	0.0595135	2.64107	0.0756828
Log[Sum(Abundance)+1]	Nitrospiraceae	Diet	2	2	0.0110387	2.64107	0.0756828
Log[Sum(Abundance)+1]	Syntrophomonadaceae	Diet	2	2	0.0110387	2.64107	0.0756828
Log[Sum(Abundance)+1]	Sphingomonadaceae	Treatment	1	1	1.46908	3.201	0.0762724
Log[Sum(Abundance)+1]	Rickettsiaceae	Treatment	1	1	7.72672	3.19508	0.0765409
Log[Sum(Abundance)+1]	Clostridiaceae	Diet*Treatment	2	2	3.86641	2.61648	0.0774822
Log[Sum(Abundance)+1]	Hyphomonadaceae	Diet*Genetic line	18	18	0.138118	1.57737	0.0777958
Log[Sum(Abundance)+1]	Hyphomonadaceae	Treatment*Genetic line	9	9	0.0781933	1.78601	0.0784328
Log[Sum(Abundance)+1]	Hyphomonadaceae	Diet*Treatment	2	2	0.0252958	2.60002	0.0787114
Log[Sum(Abundance)+1]	Sphingobacteriaceae	Diet*Genetic line	18	18	8.41212	1.57301	0.0790459
Log[Sum(Abundance)+1]	[Odoribacteraceae]	Treatment	1	1	0.762656	3.13854	0.0791577
Log[Sum(Abundance)+1]	Chamaesiphonaceae	Diet*Treatment	2	2	0.0271803	2.58868	0.0795693
Log[Sum(Abundance)+1]	Jonesiaceae	Diet*Treatment	2	2	0.0583328	2.58868	0.0795693
Log[Sum(Abundance)+1]	Sporichthyaceae	Diet*Treatment	2	2	0.0108197	2.58868	0.0795693
Log[Sum(Abundance)+1]	[Acidaminobacteraceae]	Diet*Treatment	2	2	0.0271494	2.58574	0.0797935
Log[Sum(Abundance)+1]	PRR-10	Diet*Treatment	2	2	0.0108074	2.58574	0.0797935
Log[Sum(Abundance)+1]	Nitrospiraceae	Diet*Treatment	2	2	0.0108074	2.58574	0.0797935
Log[Sum(Abundance)+1]	Syntrophomonadaceae	Diet*Treatment	2	2	0.0108074	2.58574	0.0797935
Log[Sum(Abundance)+1]	Trueperaceae	Diet*Treatment	2	2	0.0108074	2.58574	0.0797935
Log[Sum(Abundance)+1]	Gemellaceae	Diet*Genetic line	18	18	4.93726	1.56985	0.0799598
Log[Sum(Abundance)+1]	Bacteriovoracaceae	Treatment	1	1	0.0336499	3.08259	0.0818438
Log[Sum(Abundance)+1]	Nakamurellaceae	Genetic line	9	9	0.425771	1.76655	0.0823244
Log[Sum(Abundance)+1]	Paenibacillaceae	Genetic line	9	9	1.86369	1.76423	0.0827988
Log[Sum(Abundance)+1]	Clostridiaceae	Diet	2	2	3.76133	2.54537	0.0829348
Log[Sum(Abundance)+1]	Streptosporangiaceae	Diet*Treatment	2	2	0.027164	2.54322	0.0831056
Log[Sum(Abundance)+1]	Succinivibrionaceae	Diet*Treatment	2	2	0.043253	2.54322	0.0831056
Log[Sum(Abundance)+1]	Deinococcaceae	Treatment	1	1	0.0150662	3.04576	0.0836665
Log[Sum(Abundance)+1]	[Exiguobacteraceae]	Treatment	1	1	0.00631947	3.02943	0.0844891
Log[Sum(Abundance)+1]	Methanomicrobiaceae	Treatment	1	1	0.00631947	3.02943	0.0844891
Log[Sum(Abundance)+1]	Kineosporiaceae	Round	2	2	0.0427103	2.51831	0.0851105
Log[Sum(Abundance)+1]	Alteromonadaceae	Round	2	2	0.377474	2.51539	0.0853488
Log[Sum(Abundance)+1]	Streptosporangiaceae	Diet	2	2	0.0268422	2.51309	0.0855372
Log[Sum(Abundance)+1]	Succinivibrionaceae	Diet	2	2	0.0427406	2.51309	0.0855372
Log[Sum(Abundance)+1]	Dermacoccaceae	Diet	2	2	0.0667632	2.50866	0.085901
Log[Sum(Abundance)+1]	Cryptosporangiaceae	Diet*Treatment	2	2	0.024052	2.50387	0.0862958
Log[Sum(Abundance)+1]	Fusobacteriaceae	Diet	2	2	2.90326	2.4959	0.0869571
Log[Sum(Abundance)+1]	Dermacoccaceae	Diet*Genetic line*Treatment	18	18	0.370236	1.54575	0.087259
Log[Sum(Abundance)+1]	Sphingobacteriaceae	Treatment	1	1	0.882739	2.97119	0.0874946
Log[Sum(Abundance)+1]	A4b	Diet*Treatment	2	2	0.188052	2.48439	0.0879211
Log[Sum(Abundance)+1]	Chamaesiphonaceae	Diet	2	2	0.02597	2.47341	0.0888503
Log[Sum(Abundance)+1]	PRR-10	Diet	2	2	0.0103379	2.47341	0.0888503
Log[Sum(Abundance)+1]	Sporichthyaceae	Diet	2	2	0.0103379	2.47341	0.0888503
Log[Sum(Abundance)+1]	Trueperaceae	Diet	2	2	0.0103379	2.47341	0.0888503
Log[Sum(Abundance)+1]	[Acidaminobacteraceae]	Diet	2	2	0.02597	2.47341	0.0888503
Log[Sum(Abundance)+1]	Geobacteraceae	Diet	2	2	1.5156	2.47085	0.0890689
Log[Sum(Abundance)+1]	Aerococcaceae	Treatment*Genetic line	9	9	2.58855	1.73438	0.0891449
Log[Sum(Abundance)+1]	Rhodospirillaceae	Genetic line	9	9	1.0546	1.73416	0.0891942
Log[Sum(Abundance)+1]	Methylocystaceae	Diet*Treatment	2	2	0.250441	2.46892	0.0892335
Log[Sum(Abundance)+1]	Nocardioidaceae	Genetic line	9	9	0.653026	1.72726	0.0907236
Log[Sum(Abundance)+1]	Methanobacteriaceae	Diet*Treatment	2	2	0.290252	2.43028	0.0926005
Log[Sum(Abundance)+1]	Isosphaeraceae	Treatment	1	1	0.0327798	2.86894	0.093059
Log[Sum(Abundance)+1]	Victivallaceae	Diet*Treatment	2	2	0.0440574	2.41489	0.0939771
Log[Sum(Abundance)+1]	Bacteriovoracaceae	Treatment*Genetic line	9	9	0.168218	1.71223	0.0941376
Log[Sum(Abundance)+1]	Alcaligenaceae	Diet	2	2	3.07054	2.39207	0.0960568
Log[Sum(Abundance)+1]	Alteromonadaceae	Treatment	1	1	0.210307	2.80287	0.0968615
Log[Sum(Abundance)+1]	[Chromatiaceae]	Treatment	1	1	0.0543616	2.77307	0.0986325
Log[Sum(Abundance)+1]	Jonesiaceae	Treatment	1	1	0.0312158	2.77057	0.0987824
Log[Sum(Abundance)+1]	Chamaesiphonaceae	Treatment	1	1	0.014545	2.77057	0.0987824
Log[Sum(Abundance)+1]	Sporichthyaceae	Treatment	1	1	0.00578998	2.77057	0.0987824
Log[Sum(Abundance)+1]	Gemellaceae	Treatment	1	1	0.48367	2.76818	0.0989262
Log[Sum(Abundance)+1]	Prevotellaceae	Treatment*Genetic line	9	9	12.4641	1.68734	0.10005
Log[Sum(Abundance)+1]	Gordoniaceae	Treatment	1	1	0.0431724	2.73429	0.100991
Log[Sum(Abundance)+1]	Pirellulaceae	Diet*Treatment	2	2	0.0650347	2.33397	0.101565
Log[Sum(Abundance)+1]	Clostridiaceae	Round	2	2	3.44546	2.33162	0.101795
Log[Sum(Abundance)+1]	Marinilabiaceae	Diet*Genetic line	18	18	0.348196	1.49953	0.102924
Log[Sum(Abundance)+1]	Gemellaceae	Diet*Treatment	2	2	0.810652	2.3198	0.102958
Log[Sum(Abundance)+1]	Clostridiaceae	Treatment	1	1	1.98194	2.68245	0.104241
Log[Sum(Abundance)+1]	p-2534-18B5	Diet*Treatment	2	2	0.061143	2.30545	0.104387
Log[Sum(Abundance)+1]	Streptosporangiaceae	Treatment	1	1	0.0142872	2.67526	0.104701
Log[Sum(Abundance)+1]	Succinivibrionaceae	Treatment	1	1	0.0227493	2.67526	0.104701
Log[Sum(Abundance)+1]	Pirellulaceae	Treatment	1	1	0.0372525	2.67385	0.104792
Log[Sum(Abundance)+1]	[Acidaminobacteraceae]	Treatment	1	1	0.0140316	2.67277	0.104861
Log[Sum(Abundance)+1]	PRR-10	Treatment	1	1	0.0055856	2.67277	0.104861
Log[Sum(Abundance)+1]	Trueperaceae	Treatment	1	1	0.0055856	2.67277	0.104861
Log[Sum(Abundance)+1]	Nitrospiraceae	Treatment	1	1	0.0055856	2.67277	0.104861
Log[Sum(Abundance)+1]	Syntrophomonadaceae	Treatment	1	1	0.0055856	2.67277	0.104861
Log[Sum(Abundance)+1]	Geodermatophilaceae	Treatment*Genetic line	9	9	0.23256	1.66713	0.105097
Log[Sum(Abundance)+1]	[Weeksellaceae]	Treatment	1	1	0.594579	2.63281	0.107463
Log[Sum(Abundance)+1]	Cryptosporangiaceae	Treatment*Genetic line	9	9	0.0716258	1.65698	0.107716
Log[Sum(Abundance)+1]	Nakamurellaceae	Diet*Genetic line*Treatment	18	18	0.716115	1.4856	0.108104
Log[Sum(Abundance)+1]	Neisseriaceae	Diet*Genetic line*Treatment	18	18	6.49031	1.48453	0.108514
Log[Sum(Abundance)+1]	Comamonadaceae	Round	2	2	4.90348	2.24438	0.110698
Log[Sum(Abundance)+1]	Victivallaceae	Diet	2	2	0.0408835	2.24092	0.111067
Log[Sum(Abundance)+1]	Procabacteriaceae	Diet	2	2	1.40497	2.24039	0.111124
Log[Sum(Abundance)+1]	Nakamurellaceae	Treatment*Genetic line	9	9	0.395735	1.64193	0.111709
Log[Sum(Abundance)+1]	RFP12	Round	2	2	0.18138	2.23159	0.112069
Log[Sum(Abundance)+1]	Conexibacteraceae	Diet*Genetic line*Treatment	18	18	0.145179	1.47503	0.112184
Log[Sum(Abundance)+1]	p-2534-18B5	Diet	2	2	0.0590827	2.22776	0.112482
Log[Sum(Abundance)+1]	EtOH8	Diet*Genetic line*Treatment	18	18	0.401794	1.47199	0.113383
Log[Sum(Abundance)+1]	Carnobacteriaceae	Diet	2	2	0.707732	2.21707	0.113644
Log[Sum(Abundance)+1]	Pasteurellaceae	Round	2	2	2.45296	2.2133	0.114058
Log[Sum(Abundance)+1]	EtOH8	Diet	2	2	0.0669206	2.2065	0.114806
Log[Sum(Abundance)+1]	Hyphomicrobiaceae	Treatment*Genetic line	9	9	1.52962	1.63055	0.114817
Log[Sum(Abundance)+1]	Victivallaceae	Treatment	1	1	0.0229536	2.51628	0.115471
Log[Sum(Abundance)+1]	Porphyromonadaceae	Treatment	1	1	3.36581	2.51273	0.115725
Log[Sum(Abundance)+1]	[Kouleothrixaceae]	Treatment	1	1	0.0211376	2.50662	0.116164
Log[Sum(Abundance)+1]	Peptostreptococcaceae	Round	2	2	3.49927	2.18107	0.117652
Log[Sum(Abundance)+1]	Dehalobacteriaceae	Diet	2	2	0.294636	2.17501	0.11834
Log[Sum(Abundance)+1]	[Exiguobacteraceae]	Diet	2	2	0.00906774	2.17345	0.118519
Log[Sum(Abundance)+1]	Methanomicrobiaceae	Diet	2	2	0.00906774	2.17345	0.118519
Log[Sum(Abundance)+1]	[Mogibacteriaceae]	Diet	2	2	0.395689	2.1649	0.119498
Log[Sum(Abundance)+1]	p-2534-18B5	Treatment	1	1	0.0325324	2.45332	0.120073
Log[Sum(Abundance)+1]	Alcaligenaceae	Genetic line	9	9	9.30647	1.61113	0.120296
Log[Sum(Abundance)+1]	[Odoribacteraceae]	Round	2	2	1.04622	2.15274	0.120906
Log[Sum(Abundance)+1]	Bacillaceae	Round	2	2	4.10873	2.14932	0.121306
Log[Sum(Abundance)+1]	Bradyrhizobiaceae	Treatment	1	1	0.203983	2.43185	0.121689
Log[Sum(Abundance)+1]	Tsukamurellaceae	Diet*Genetic line*Treatment	18	18	0.39774	1.45153	0.121737
Log[Sum(Abundance)+1]	Coriobacteriaceae	Treatment	1	1	2.1311	2.42487	0.122219
Log[Sum(Abundance)+1]	Rikenellaceae	Treatment	1	1	2.09762	2.41873	0.122688
Log[Sum(Abundance)+1]	Rikenellaceae	Treatment*Genetic line	9	9	12.4945	1.60081	0.123302
Log[Sum(Abundance)+1]	Micrococcaceae	Treatment*Genetic line	9	9	9.84379	1.60072	0.123328
Log[Sum(Abundance)+1]	Chitinophagaceae	Round	2	2	0.499862	2.12479	0.124206
Log[Sum(Abundance)+1]	Burkholderiaceae	Diet	2	2	0.552133	2.1239	0.124313
Log[Sum(Abundance)+1]	C111	Round	2	2	0.0723467	2.11418	0.125483
Log[Sum(Abundance)+1]	Gaiellaceae	Treatment	1	1	0.0587122	2.3753	0.126064
Log[Sum(Abundance)+1]	Dethiosulfovibrionaceae	Diet*Treatment	2	2	0.0684272	2.09481	0.127848
Log[Sum(Abundance)+1]	Moraxellaceae	Treatment*Genetic line	9	9	13.2519	1.57959	0.129695
Log[Sum(Abundance)+1]	Christensenellaceae	Round	2	2	0.372519	2.07952	0.129747
Log[Sum(Abundance)+1]	Conexibacteraceae	Round	2	2	0.0227199	2.07753	0.129996
Log[Sum(Abundance)+1]	Methylocystaceae	Treatment*Genetic line	9	9	0.719164	1.5755	0.130959
Log[Sum(Abundance)+1]	Pirellulaceae	Diet*Genetic line	18	18	0.358237	1.4285	0.131768
Log[Sum(Abundance)+1]	Fusobacteriaceae	Genetic line	9	9	8.21916	1.5702	0.132613
Log[Sum(Abundance)+1]	Crenotrichaceae	Treatment	1	1	0.0288855	2.29135	0.132889
Log[Sum(Abundance)+1]	Dermacoccaceae	Treatment	1	1	0.0304069	2.2851	0.133413
Log[Sum(Abundance)+1]	Legionellaceae	Diet*Genetic line	18	18	0.60474	1.42412	0.133751
Log[Sum(Abundance)+1]	EtOH8	Treatment*Genetic line	9	9	0.21361	1.56514	0.134212
Log[Sum(Abundance)+1]	Hyphomonadaceae	Diet*Genetic line*Treatment	18	18	0.124405	1.42077	0.135287
Log[Sum(Abundance)+1]	RFP12	Diet*Treatment	2	2	0.164686	2.0262	0.136598
Log[Sum(Abundance)+1]	Rhodobacteraceae	Treatment*Genetic line	9	9	20.1185	1.55726	0.136734
Log[Sum(Abundance)+1]	Planococcaceae	Diet*Genetic line*Treatment	18	18	7.64003	1.41658	0.137225
Log[Sum(Abundance)+1]	Xanthomonadaceae	Round	2	2	1.01552	2.01949	0.137486
Log[Sum(Abundance)+1]	Caldicoprobacteraceae	Diet	2	2	0.0456376	2.01083	0.13864
Log[Sum(Abundance)+1]	Bacillaceae	Treatment*Genetic line	9	9	13.3394	1.55066	0.138878
Log[Sum(Abundance)+1]	Brucellaceae	Diet*Genetic line	18	18	0.709837	1.40986	0.140387
Log[Sum(Abundance)+1]	Deferribacteraceae	Genetic line	9	9	0.77362	1.54553	0.140566
Log[Sum(Abundance)+1]	Erysipelotrichaceae	Diet*Treatment	2	2	3.57936	1.99588	0.140656
Log[Sum(Abundance)+1]	Ellin6075	Treatment*Genetic line	9	9	0.262321	1.54254	0.141556
Log[Sum(Abundance)+1]	Thermaceae	Genetic line	9	9	0.481698	1.54128	0.141978
Log[Sum(Abundance)+1]	211ds20	Diet*Genetic line*Treatment	18	18	0.338237	1.40611	0.14218
Log[Sum(Abundance)+1]	Caldicoprobacteraceae	Diet*Treatment	2	2	0.0448842	1.97763	0.143157
Log[Sum(Abundance)+1]	Methylophilaceae	Round	2	2	0.0860193	1.97505	0.143515
Log[Sum(Abundance)+1]	A4b	Diet*Genetic line*Treatment	18	18	0.954061	1.40047	0.144909
Log[Sum(Abundance)+1]	Psychromonadaceae	Diet*Genetic line*Treatment	18	18	0.191885	1.39951	0.145378
Log[Sum(Abundance)+1]	RFP12	Diet*Genetic line	18	18	1.02206	1.3972	0.146509
Log[Sum(Abundance)+1]	[Barnesiellaceae]	Diet	2	2	0.304386	1.95274	0.146643
Log[Sum(Abundance)+1]	[Tissierellaceae]	Genetic line	9	9	11.1093	1.52744	0.146659
Log[Sum(Abundance)+1]	Intrasporangiaceae	Treatment*Genetic line	9	9	0.302657	1.52678	0.146885
Log[Sum(Abundance)+1]	Planctomycetaceae	Round	2	2	0.203581	1.94987	0.147051
Log[Sum(Abundance)+1]	Kineosporiaceae	Treatment	1	1	0.0180633	2.13012	0.147204
Log[Sum(Abundance)+1]	EB1017	Diet*Genetic line*Treatment	18	18	0.313004	1.3895	0.150344
Log[Sum(Abundance)+1]	Deinococcaceae	Genetic line	9	9	0.0674579	1.51525	0.150896
Log[Sum(Abundance)+1]	Coriobacteriaceae	Diet*Treatment	2	2	3.37884	1.92231	0.151022
Log[Sum(Abundance)+1]	Dermabacteraceae	Diet*Genetic line	18	18	0.697938	1.3861	0.152064
Log[Sum(Abundance)+1]	Symbiobacteriaceae	Genetic line	9	9	0.410983	1.51028	0.152651
Log[Sum(Abundance)+1]	Sphingobacteriaceae	Treatment*Genetic line	9	9	4.03253	1.50811	0.153424
Log[Sum(Abundance)+1]	Cryptosporangiaceae	Genetic line	9	9	0.0651376	1.50688	0.153862
Log[Sum(Abundance)+1]	Enterobacteriaceae	Diet*Genetic line	18	18	27.8117	1.38158	0.154372
Log[Sum(Abundance)+1]	Sinobacteraceae	Diet*Genetic line	18	18	0.878105	1.38032	0.15502
Log[Sum(Abundance)+1]	[Mogibacteriaceae]	Diet*Treatment	2	2	0.344126	1.88279	0.156908
Log[Sum(Abundance)+1]	Deinococcaceae	Treatment*Genetic line	9	9	0.0665938	1.49584	0.157858
Log[Sum(Abundance)+1]	Halomonadaceae	Genetic line	9	9	2.34381	1.49577	0.157882
Log[Sum(Abundance)+1]	R4-41B	Treatment	1	1	0.0113306	2.01836	0.158161
Log[Sum(Abundance)+1]	Caldicoprobacteraceae	Diet*Genetic line	18	18	0.280543	1.37344	0.158606
Log[Sum(Abundance)+1]	SAGMA-X	Diet*Treatment	2	2	0.0337437	1.8601	0.160392
Log[Sum(Abundance)+1]	[Paraprevotellaceae]	Round	2	2	2.35486	1.85966	0.16046
Log[Sum(Abundance)+1]	Streptococcaceae	Diet*Treatment	2	2	3.57993	1.85859	0.160626
Log[Sum(Abundance)+1]	Aurantimonadaceae	Diet*Genetic line*Treatment	18	18	0.253984	1.3693	0.160796
Log[Sum(Abundance)+1]	Cryptosporangiaceae	Round	2	2	0.0177936	1.85235	0.161599
Log[Sum(Abundance)+1]	Rhodocyclaceae	Diet	2	2	0.479733	1.84236	0.163171
Log[Sum(Abundance)+1]	Saprospiraceae	Treatment	1	1	0.151951	1.96587	0.163627
Log[Sum(Abundance)+1]	Patulibacteraceae	Treatment	1	1	0.0555274	1.96356	0.163874
Log[Sum(Abundance)+1]	Cryomorphaceae	Treatment*Genetic line	9	9	0.415808	1.47894	0.164143
Log[Sum(Abundance)+1]	Propionibacteriaceae	Treatment	1	1	0.345478	1.9575	0.16452
Log[Sum(Abundance)+1]	SAGMA-X	Diet*Genetic line	18	18	0.222155	1.36068	0.165431
Log[Sum(Abundance)+1]	Planococcaceae	Treatment*Genetic line	9	9	3.97769	1.47505	0.165618
Log[Sum(Abundance)+1]	Pseudonocardiaceae	Diet*Treatment	2	2	0.20962	1.82382	0.166127
Log[Sum(Abundance)+1]	Solibacteraceae	Diet*Treatment	2	2	0.0739285	1.82234	0.166366
Log[Sum(Abundance)+1]	ACK-M1	Treatment	1	1	0.0108527	1.9315	0.167326
Log[Sum(Abundance)+1]	A1-B1	Treatment	1	1	0.0108527	1.9315	0.167326
Log[Sum(Abundance)+1]	Bifidobacteriaceae	Diet*Treatment	2	2	3.3637	1.81317	0.16785
Log[Sum(Abundance)+1]	Gaiellaceae	Round	2	2	0.0896066	1.81259	0.167944
Log[Sum(Abundance)+1]	Bacillaceae	Treatment	1	1	1.82762	1.91209	0.169458
Log[Sum(Abundance)+1]	Deferribacteraceae	Diet	2	2	0.200452	1.80208	0.169664
Log[Sum(Abundance)+1]	Cryptosporangiaceae	Diet*Genetic line*Treatment	18	18	0.11697	1.35298	0.169666
Log[Sum(Abundance)+1]	Peptococcaceae	Treatment*Genetic line	9	9	2.53651	1.46273	0.170373
Log[Sum(Abundance)+1]	Anaeroplasmataceae	Genetic line	9	9	3.64994	1.46165	0.170793
Log[Sum(Abundance)+1]	Aurantimonadaceae	Diet	2	2	0.0369128	1.79106	0.171485
Log[Sum(Abundance)+1]	Geodermatophilaceae	Diet*Treatment	2	2	0.0555054	1.79053	0.171574
Log[Sum(Abundance)+1]	Methanobacteriaceae	Diet	2	2	0.21363	1.78872	0.171875
Log[Sum(Abundance)+1]	Carnobacteriaceae	Treatment*Genetic line	9	9	2.09141	1.45592	0.173049
Log[Sum(Abundance)+1]	Pseudonocardiaceae	Treatment*Genetic line	9	9	0.752937	1.45577	0.173108
Log[Sum(Abundance)+1]	Aurantimonadaceae	Round	2	2	0.0366988	1.78068	0.173219
Log[Sum(Abundance)+1]	auto67_4W	Round	2	2	0.0366988	1.78068	0.173219
Log[Sum(Abundance)+1]	Caldicoprobacteraceae	Diet*Genetic line*Treatment	18	18	0.274935	1.34599	0.173592
Log[Sum(Abundance)+1]	Ellin6075	Round	2	2	0.0669077	1.77049	0.17494
Log[Sum(Abundance)+1]	Rhodothermaceae	Diet	2	2	0.0198804	1.7691	0.175176
Log[Sum(Abundance)+1]	Aerococcaceae	Diet	2	2	0.584697	1.76291	0.176229
Log[Sum(Abundance)+1]	Streptococcaceae	Round	2	2	3.39102	1.76051	0.17664
Log[Sum(Abundance)+1]	EB1017	Genetic line	9	9	0.162949	1.44674	0.176717
Log[Sum(Abundance)+1]	Aeromonadaceae	Genetic line	9	9	1.1278	1.44491	0.177455
Log[Sum(Abundance)+1]	Leuconostocaceae	Diet*Genetic line	18	18	35.4535	1.33918	0.177483
Log[Sum(Abundance)+1]	Burkholderiaceae	Treatment	1	1	0.239281	1.84089	0.177551
Log[Sum(Abundance)+1]	Frankiaceae	Treatment	1	1	0.0257106	1.83502	0.178238
Log[Sum(Abundance)+1]	HTCC2089	Diet*Treatment	2	2	0.038077	1.74798	0.1788
Log[Sum(Abundance)+1]	Promicromonosporaceae	Diet	2	2	0.0517516	1.74602	0.179141
Log[Sum(Abundance)+1]	Helicobacteraceae	Genetic line	9	9	19.2564	1.4387	0.179981
Log[Sum(Abundance)+1]	Campylobacteraceae	Treatment	1	1	0.409087	1.81673	0.180399
Log[Sum(Abundance)+1]	JTB36	Diet*Genetic line	18	18	0.378931	1.33413	0.180414
Log[Sum(Abundance)+1]	Nocardioidaceae	Round	2	2	0.14451	1.72003	0.183715
Log[Sum(Abundance)+1]	Micromonosporaceae	Genetic line	9	9	0.793152	1.42646	0.185049
Log[Sum(Abundance)+1]	[Chromatiaceae]	Round	2	2	0.066964	1.70797	0.185879
Log[Sum(Abundance)+1]	Psychromonadaceae	Treatment*Genetic line	9	9	0.0976501	1.42442	0.185906
Log[Sum(Abundance)+1]	SAGMA-X	Treatment*Genetic line	9	9	0.116192	1.42333	0.186363
Log[Sum(Abundance)+1]	Comamonadaceae	Treatment*Genetic line	9	9	13.9437	1.41826	0.188509
Log[Sum(Abundance)+1]	Pseudonocardiaceae	Round	2	2	0.194358	1.69102	0.188961
Log[Sum(Abundance)+1]	Rhodocyclaceae	Treatment*Genetic line	9	9	1.65857	1.41545	0.189708
Log[Sum(Abundance)+1]	Myxococcaceae	Diet*Treatment	2	2	0.0479303	1.68536	0.190003
Log[Sum(Abundance)+1]	Planococcaceae	Genetic line	9	9	3.80586	1.41133	0.191477
Log[Sum(Abundance)+1]	mitochondria	Treatment*Genetic line	9	9	11.1044	1.41082	0.191698
Log[Sum(Abundance)+1]	Hyphomonadaceae	Genetic line	9	9	0.061762	1.41071	0.191747
Log[Sum(Abundance)+1]	Christensenellaceae	Diet*Genetic line*Treatment	18	18	2.1183	1.3139	0.192545
Log[Sum(Abundance)+1]	Hyphomicrobiaceae	Genetic line	9	9	1.32105	1.40821	0.192825
Log[Sum(Abundance)+1]	Crenotrichaceae	Genetic line	9	9	0.159751	1.40804	0.192903
Log[Sum(Abundance)+1]	Leptotrichiaceae	Diet*Genetic line	18	18	10.9609	1.31267	0.1933
Log[Sum(Abundance)+1]	Xanthobacteraceae	Diet	2	2	0.242121	1.66042	0.194662
Log[Sum(Abundance)+1]	Neisseriaceae	Diet*Treatment	2	2	0.804171	1.65544	0.195606
Log[Sum(Abundance)+1]	Peptococcaceae	Round	2	2	0.636734	1.65233	0.196198
Log[Sum(Abundance)+1]	Deferribacteraceae	Round	2	2	0.183603	1.6506	0.196528
Log[Sum(Abundance)+1]	Paenibacillaceae	Round	2	2	0.384813	1.63925	0.198707
Log[Sum(Abundance)+1]	Deferribacteraceae	Treatment	1	1	0.0928909	1.67019	0.198869
Log[Sum(Abundance)+1]	Vibrionaceae	Round	2	2	0.384577	1.63767	0.199014
Log[Sum(Abundance)+1]	Eubacteriaceae	Diet*Genetic line*Treatment	18	18	0.378059	1.30287	0.199424
Log[Sum(Abundance)+1]	Veillonellaceae	Diet*Treatment	2	2	3.15493	1.62545	0.20139
Log[Sum(Abundance)+1]	Pasteurellaceae	Treatment*Genetic line	9	9	6.92393	1.38832	0.201616
Log[Sum(Abundance)+1]	Dermabacteraceae	Treatment*Genetic line	9	9	0.349122	1.3867	0.202344
Log[Sum(Abundance)+1]	Rhodocyclaceae	Diet*Genetic line	18	18	3.04163	1.29789	0.202597
Log[Sum(Abundance)+1]	Cryomorphaceae	Genetic line	9	9	0.389164	1.38417	0.203489
Log[Sum(Abundance)+1]	Pirellulaceae	Diet*Genetic line*Treatment	18	18	0.324983	1.29589	0.203878
Log[Sum(Abundance)+1]	Bifidobacteriaceae	Diet*Genetic line	18	18	21.6184	1.2948	0.204584
Log[Sum(Abundance)+1]	Aeromonadaceae	Diet*Genetic line	18	18	2.02098	1.29461	0.204704
Log[Sum(Abundance)+1]	Anaeroplasmataceae	Diet*Genetic line	18	18	6.45852	1.29319	0.205624
Log[Sum(Abundance)+1]	Peptococcaceae	Genetic line	9	9	2.39213	1.37947	0.20563
Log[Sum(Abundance)+1]	Crenotrichaceae	Treatment*Genetic line	9	9	0.156505	1.37942	0.205652
Log[Sum(Abundance)+1]	Cryomorphaceae	Diet*Genetic line	18	18	0.725909	1.29095	0.20708
Log[Sum(Abundance)+1]	Acidobacteriaceae	Diet*Genetic line*Treatment	18	18	0.874352	1.29094	0.207089
Log[Sum(Abundance)+1]	Cytophagaceae	Treatment*Genetic line	9	9	1.38413	1.37619	0.207136
Log[Sum(Abundance)+1]	Leuconostocaceae	Round	2	2	4.69333	1.59552	0.207337
Log[Sum(Abundance)+1]	Psychromonadaceae	Diet*Genetic line	18	18	0.17656	1.28773	0.209185
Log[Sum(Abundance)+1]	[Odoribacteraceae]	Diet*Genetic line	18	18	5.62661	1.28639	0.210066
Log[Sum(Abundance)+1]	Pirellulaceae	Treatment*Genetic line	9	9	0.171674	1.36912	0.210411
Log[Sum(Abundance)+1]	Micrococcaceae	Genetic line	9	9	8.41404	1.36823	0.210827
Log[Sum(Abundance)+1]	auto67_4W	Treatment	1	1	0.0163132	1.58308	0.210911
Log[Sum(Abundance)+1]	Planococcaceae	Round	2	2	0.943181	1.57393	0.211739
Log[Sum(Abundance)+1]	Acidobacteriaceae	Diet	2	2	0.117598	1.56264	0.214076
Log[Sum(Abundance)+1]	auto67_4W	Diet*Genetic line*Treatment	18	18	0.23742	1.27999	0.214316
Log[Sum(Abundance)+1]	[Mogibacteriaceae]	Treatment	1	1	0.142486	1.55915	0.214371
Log[Sum(Abundance)+1]	Anaeroplasmataceae	Treatment*Genetic line	9	9	3.39713	1.36041	0.214503
Log[Sum(Abundance)+1]	Cryomorphaceae	Diet*Treatment	2	2	0.0970972	1.55409	0.215865
Log[Sum(Abundance)+1]	Dehalobacteriaceae	Treatment	1	1	0.103544	1.52874	0.218866
Log[Sum(Abundance)+1]	Aeromonadaceae	Treatment*Genetic line	9	9	1.05375	1.35004	0.219465
Log[Sum(Abundance)+1]	Lachnospiraceae	Treatment*Genetic line	9	9	18.1592	1.34729	0.220794
Log[Sum(Abundance)+1]	Myxococcaceae	Diet	2	2	0.0434658	1.52838	0.221336
Log[Sum(Abundance)+1]	Neisseriaceae	Round	2	2	0.738902	1.52108	0.222915
Log[Sum(Abundance)+1]	Rhodocyclaceae	Treatment	1	1	0.195506	1.50163	0.222969
Log[Sum(Abundance)+1]	Eubacteriaceae	Diet*Treatment	2	2	0.0487677	1.51258	0.224769
Log[Sum(Abundance)+1]	Anaeroplasmataceae	Diet	2	2	0.838094	1.5103	0.225266
Log[Sum(Abundance)+1]	Aurantimonadaceae	Treatment	1	1	0.0152913	1.48391	0.2257
Log[Sum(Abundance)+1]	Geobacteraceae	Diet*Genetic line*Treatment	18	18	6.97352	1.2632	0.225788
Log[Sum(Abundance)+1]	Haliangiaceae	Diet	2	2	0.0479559	1.50686	0.226024
Log[Sum(Abundance)+1]	Nocardioidaceae	Diet	2	2	0.126235	1.50252	0.226981
Log[Sum(Abundance)+1]	Rhodocyclaceae	Diet*Treatment	2	2	0.389677	1.49651	0.228315
Log[Sum(Abundance)+1]	Ellin515	Treatment	1	1	0.0230289	1.46366	0.228873
Log[Sum(Abundance)+1]	Xanthomonadaceae	Diet	2	2	0.747009	1.48552	0.230771
Log[Sum(Abundance)+1]	Gemellaceae	Treatment*Genetic line	9	9	2.08632	1.32673	0.230947
Log[Sum(Abundance)+1]	auto67_4W	Diet*Genetic line	18	18	0.232941	1.25585	0.230951
Log[Sum(Abundance)+1]	Bdellovibrionaceae	Diet*Treatment	2	2	0.0711639	1.47657	0.232794
Log[Sum(Abundance)+1]	Helicobacteraceae	Round	2	2	4.37971	1.47249	0.233721
Log[Sum(Abundance)+1]	Burkholderiaceae	Round	2	2	0.382558	1.47159	0.233926
Log[Sum(Abundance)+1]	EtOH8	Diet*Genetic line	18	18	0.341314	1.25042	0.23482
Log[Sum(Abundance)+1]	Polyangiaceae	Round	2	2	0.0488445	1.46737	0.23489
Log[Sum(Abundance)+1]	Pasteurellaceae	Diet*Treatment	2	2	1.62578	1.46693	0.23499
Log[Sum(Abundance)+1]	Aerococcaceae	Diet*Genetic line*Treatment	18	18	3.73036	1.24971	0.235332
Log[Sum(Abundance)+1]	Deferribacteraceae	Diet*Genetic line*Treatment	18	18	1.25095	1.24956	0.235437
Log[Sum(Abundance)+1]	auto67_4W	Diet*Treatment	2	2	0.0300703	1.45905	0.236801
Log[Sum(Abundance)+1]	Lactobacillaceae	Round	2	2	4.33944	1.45831	0.236972
Log[Sum(Abundance)+1]	Veillonellaceae	Treatment*Genetic line	9	9	11.4594	1.312	0.238454
Log[Sum(Abundance)+1]	Gemmataceae	Genetic line	9	9	0.683167	1.31193	0.23849
Log[Sum(Abundance)+1]	Aurantimonadaceae	Treatment*Genetic line	9	9	0.121433	1.30936	0.23982
Log[Sum(Abundance)+1]	Dermacoccaceae	Genetic line	9	9	0.156677	1.30827	0.240388
Log[Sum(Abundance)+1]	Fusobacteriaceae	Round	2	2	1.67832	1.44283	0.240576
Log[Sum(Abundance)+1]	Methylocystaceae	Round	2	2	0.146254	1.44182	0.240814
Log[Sum(Abundance)+1]	Lactobacillaceae	Diet*Genetic line*Treatment	18	18	33.24	1.24118	0.241523
Log[Sum(Abundance)+1]	Phyllobacteriaceae	Diet	2	2	0.379551	1.43464	0.242506
Log[Sum(Abundance)+1]	Lachnospiraceae	Diet*Genetic line*Treatment	18	18	33.3855	1.23849	0.243504
Log[Sum(Abundance)+1]	Intrasporangiaceae	Treatment	1	1	0.0299956	1.36184	0.245675
Log[Sum(Abundance)+1]	Caldicoprobacteraceae	Genetic line	9	9	0.132455	1.29691	0.246346
Log[Sum(Abundance)+1]	Marinilabiaceae	Genetic line	9	9	0.150552	1.29673	0.24644
Log[Sum(Abundance)+1]	Turicibacteraceae	Diet	2	2	2.40495	1.414	0.247437
Log[Sum(Abundance)+1]	Aurantimonadaceae	Diet*Genetic line	18	18	0.228426	1.23151	0.248692
Log[Sum(Abundance)+1]	Gaiellaceae	Diet*Treatment	2	2	0.0696125	1.40815	0.248855
Log[Sum(Abundance)+1]	Conexibacteraceae	Diet*Treatment	2	2	0.0153954	1.40778	0.248945
Log[Sum(Abundance)+1]	Bacteriovoracaceae	Genetic line	9	9	0.126894	1.29161	0.249166
Log[Sum(Abundance)+1]	Beijerinckiaceae	Treatment	1	1	0.148937	1.33871	0.249701
Log[Sum(Abundance)+1]	Gemmataceae	Diet*Genetic line*Treatment	18	18	1.28013	1.22916	0.250457
Log[Sum(Abundance)+1]	mb2424	Treatment	1	1	0.0254523	1.33192	0.250898
Log[Sum(Abundance)+1]	Methylobacteriaceae	Diet*Genetic line*Treatment	18	18	8.45626	1.2279	0.251407
Log[Sum(Abundance)+1]	Oxalobacteraceae	Treatment	1	1	1.8728	1.32741	0.251699
Log[Sum(Abundance)+1]	Planctomycetaceae	Diet	2	2	0.145567	1.39422	0.252261
Log[Sum(Abundance)+1]	Prevotellaceae	Round	2	2	2.28485	1.39191	0.252829
Log[Sum(Abundance)+1]	Phyllobacteriaceae	Treatment	1	1	0.1746	1.31992	0.253032
Log[Sum(Abundance)+1]	[Chthoniobacteraceae]	Treatment*Genetic line	9	9	0.797428	1.28439	0.253046
Log[Sum(Abundance)+1]	Enterobacteriaceae	Treatment	1	1	1.46603	1.31088	0.254654
Log[Sum(Abundance)+1]	Erysipelotrichaceae	Diet*Genetic line*Treatment	18	18	19.7141	1.22142	0.256335
Log[Sum(Abundance)+1]	Solibacteraceae	Genetic line	9	9	0.233153	1.27716	0.256982
Log[Sum(Abundance)+1]	Bacteroidaceae	Treatment*Genetic line	9	9	19.1643	1.27645	0.257372
Log[Sum(Abundance)+1]	211ds20	Genetic line	9	9	0.153503	1.27628	0.257466
Log[Sum(Abundance)+1]	Beijerinckiaceae	Diet	2	2	0.304431	1.36818	0.258754
Log[Sum(Abundance)+1]	Dehalobacteriaceae	Diet*Treatment	2	2	0.184228	1.35998	0.260835
Log[Sum(Abundance)+1]	[Weeksellaceae]	Round	2	2	0.614258	1.35997	0.260836
Log[Sum(Abundance)+1]	Patulibacteraceae	Diet*Treatment	2	2	0.0768969	1.35961	0.260928
Log[Sum(Abundance)+1]	Caldicoprobacteraceae	Treatment*Genetic line	9	9	0.129276	1.26578	0.263271
Log[Sum(Abundance)+1]	mb2424	Diet*Genetic line	18	18	0.41697	1.21223	0.263445
Log[Sum(Abundance)+1]	Haliangiaceae	Treatment*Genetic line	9	9	0.181206	1.2653	0.263544
Log[Sum(Abundance)+1]	Rhodobacteraceae	Diet*Genetic line*Treatment	18	18	31.306	1.21161	0.263928
Log[Sum(Abundance)+1]	[Weeksellaceae]	Genetic line	9	9	2.5639	1.26145	0.2657
Log[Sum(Abundance)+1]	Ellin515	Diet*Treatment	2	2	0.0421901	1.34075	0.265779
Log[Sum(Abundance)+1]	Spirochaetaceae	Diet*Treatment	2	2	0.197674	1.33718	0.266708
Log[Sum(Abundance)+1]	Dethiosulfovibrionaceae	Diet	2	2	0.0435698	1.33384	0.26758
Log[Sum(Abundance)+1]	Geodermatophilaceae	Genetic line	9	9	0.174774	1.25288	0.270548
Log[Sum(Abundance)+1]	Alteromonadaceae	Treatment*Genetic line	9	9	0.845709	1.25235	0.270848
Log[Sum(Abundance)+1]	Promicromonosporaceae	Treatment*Genetic line	9	9	0.167033	1.25232	0.270867
Log[Sum(Abundance)+1]	Paenibacillaceae	Diet*Genetic line	18	18	2.53995	1.2022	0.271362
Log[Sum(Abundance)+1]	Desulfovibrionaceae	Genetic line	9	9	3.94842	1.25127	0.271467
Log[Sum(Abundance)+1]	Psychromonadaceae	Round	2	2	0.020091	1.3188	0.271541
Log[Sum(Abundance)+1]	Isosphaeraceae	Round	2	2	0.0301348	1.31872	0.271561
Log[Sum(Abundance)+1]	Flavobacteriaceae	Diet*Treatment	2	2	1.0914	1.31865	0.271579
Log[Sum(Abundance)+1]	Coxiellaceae	Round	2	2	0.114959	1.31547	0.272425
Log[Sum(Abundance)+1]	Solirubrobacteraceae	Diet*Treatment	2	2	0.0368446	1.31484	0.272594
Log[Sum(Abundance)+1]	JTB36	Treatment	1	1	0.0190847	1.20947	0.273775
Log[Sum(Abundance)+1]	JTB36	Diet	2	2	0.0411151	1.30281	0.275819
Log[Sum(Abundance)+1]	Nakamurellaceae	Diet*Treatment	2	2	0.0694772	1.29719	0.277335
Log[Sum(Abundance)+1]	Acetobacteraceae	Round	2	2	4.86813	1.29566	0.277752
Log[Sum(Abundance)+1]	Sanguibacteraceae	Diet	2	2	0.0154586	1.29166	0.27884
Log[Sum(Abundance)+1]	Procabacteriaceae	Treatment*Genetic line	9	9	3.48507	1.23497	0.280903
Log[Sum(Abundance)+1]	RFP12	Genetic line	9	9	0.44975	1.22966	0.284034
Log[Sum(Abundance)+1]	Rikenellaceae	Diet*Genetic line*Treatment	18	18	18.5021	1.18525	0.285136
Log[Sum(Abundance)+1]	Peptostreptococcaceae	Treatment*Genetic line	9	9	8.84235	1.22475	0.28695
Log[Sum(Abundance)+1]	Nakamurellaceae	Round	2	2	0.0675463	1.26114	0.287287
Log[Sum(Abundance)+1]	Eubacteriaceae	Treatment	1	1	0.0184047	1.14168	0.287575
Log[Sum(Abundance)+1]	S24-7	Treatment*Genetic line	9	9	16.2896	1.22301	0.287986
Log[Sum(Abundance)+1]	Cardiobacteriaceae	Diet	2	2	0.0176946	1.25729	0.288371
Log[Sum(Abundance)+1]	Cystobacterineae	Treatment	1	1	0.00792555	1.13519	0.288942
Log[Sum(Abundance)+1]	Microthrixaceae	Treatment	1	1	0.00315494	1.13519	0.288942
Log[Sum(Abundance)+1]	Erythrobacteraceae	Treatment	1	1	0.00315494	1.13519	0.288942
Log[Sum(Abundance)+1]	Pseudoalteromonadaceae	Treatment	1	1	0.00315494	1.13519	0.288942
Log[Sum(Abundance)+1]	Thiobacteraceae	Diet*Genetic line	18	18	0.208794	1.18001	0.289489
Log[Sum(Abundance)+1]	Procabacteriaceae	Round	2	2	0.784813	1.25148	0.290015
Log[Sum(Abundance)+1]	Cytophagaceae	Diet*Treatment	2	2	0.278278	1.24507	0.29184
Log[Sum(Abundance)+1]	Gracilibacteraceae	Diet*Treatment	2	2	0.0313739	1.24448	0.292009
Log[Sum(Abundance)+1]	Streptococcaceae	Diet*Genetic line	18	18	20.3916	1.1763	0.292601
Log[Sum(Abundance)+1]	Brucellaceae	Diet	2	2	0.0694773	1.24195	0.292733
Log[Sum(Abundance)+1]	EB1017	Round	2	2	0.0310817	1.24181	0.292771
Log[Sum(Abundance)+1]	Patulibacteraceae	Diet*Genetic line	18	18	0.598603	1.17599	0.292862
Log[Sum(Abundance)+1]	Brucellaceae	Genetic line	9	9	0.305217	1.21243	0.294364
Log[Sum(Abundance)+1]	auto67_4W	Diet	2	2	0.0254668	1.23569	0.294531
Log[Sum(Abundance)+1]	Gemellaceae	Round	2	2	0.431779	1.2356	0.294557
Log[Sum(Abundance)+1]	Alteromonadaceae	Genetic line	9	9	0.817209	1.21015	0.29575
Log[Sum(Abundance)+1]	Flavobacteriaceae	Diet*Genetic line*Treatment	18	18	8.73011	1.172	0.296237
Log[Sum(Abundance)+1]	Planctomycetaceae	Genetic line	9	9	0.568187	1.20934	0.296249
Log[Sum(Abundance)+1]	Victivallaceae	Treatment*Genetic line	9	9	0.0992678	1.20913	0.296372
Log[Sum(Abundance)+1]	Tsukamurellaceae	Genetic line	9	9	0.165622	1.20886	0.296542
Log[Sum(Abundance)+1]	Bifidobacteriaceae	Treatment*Genetic line	9	9	10.0776	1.20716	0.297579
Log[Sum(Abundance)+1]	SAGMA-X	Diet*Genetic line*Treatment	18	18	0.191034	1.17007	0.297874
Log[Sum(Abundance)+1]	Gaiellaceae	Diet*Genetic line*Treatment	18	18	0.520337	1.16951	0.298356
Log[Sum(Abundance)+1]	Holophagaceae	Round	2	2	0.0305513	1.22016	0.299041
Log[Sum(Abundance)+1]	p-2534-18B5	Genetic line	9	9	0.143525	1.20261	0.300377
Log[Sum(Abundance)+1]	Peptostreptococcaceae	Diet*Treatment	2	2	1.94579	1.2128	0.301205
Log[Sum(Abundance)+1]	SAGMA-X	Genetic line	9	9	0.0980398	1.20097	0.301386
Log[Sum(Abundance)+1]	p-2534-18B5	Treatment*Genetic line	9	9	0.143182	1.19973	0.302155
Log[Sum(Abundance)+1]	Promicromonosporaceae	Diet*Treatment	2	2	0.0357368	1.2057	0.303304
Log[Sum(Abundance)+1]	Holophagaceae	Genetic line	9	9	0.134951	1.19771	0.303409
Log[Sum(Abundance)+1]	Shewanellaceae	Round	2	2	0.0300992	1.20172	0.304488
Log[Sum(Abundance)+1]	Victivallaceae	Genetic line	9	9	0.0981556	1.19559	0.304732
Log[Sum(Abundance)+1]	Bartonellaceae	Treatment	1	1	0.0162556	1.06015	0.30538
Log[Sum(Abundance)+1]	Actinomycetaceae	Treatment*Genetic line	9	9	6.9169	1.19422	0.305584
Log[Sum(Abundance)+1]	Leptotrichiaceae	Treatment*Genetic line	9	9	4.97487	1.19157	0.307243
Log[Sum(Abundance)+1]	Rivulariaceae	Treatment	1	1	0.00729822	1.04344	0.309204
Log[Sum(Abundance)+1]	Methanocorpusculaceae	Treatment	1	1	0.00290522	1.04344	0.309204
Log[Sum(Abundance)+1]	125ds10	Treatment	1	1	0.00290522	1.04344	0.309204
Log[Sum(Abundance)+1]	Acholeplasmataceae	Treatment	1	1	0.00290522	1.04344	0.309204
Log[Sum(Abundance)+1]	Cenarchaeaceae	Treatment	1	1	0.00290522	1.04344	0.309204
Log[Sum(Abundance)+1]	Dietziaceae	Treatment	1	1	0.00290522	1.04344	0.309204
Log[Sum(Abundance)+1]	Koribacteraceae	Treatment	1	1	0.00290522	1.04344	0.309204
Log[Sum(Abundance)+1]	HTCC2089	Treatment	1	1	0.0113532	1.04237	0.309451
Log[Sum(Abundance)+1]	Spirochaetaceae	Diet	2	2	0.175139	1.18474	0.309596
Log[Sum(Abundance)+1]	[Chthoniobacteraceae]	Round	2	2	0.163395	1.18429	0.309731
Log[Sum(Abundance)+1]	Holophagaceae	Diet*Genetic line*Treatment	18	18	0.260328	1.15523	0.310705
Log[Sum(Abundance)+1]	Methylocystaceae	Diet*Genetic line	18	18	1.05434	1.15489	0.310999
Log[Sum(Abundance)+1]	Polyangiaceae	Diet*Treatment	2	2	0.0392204	1.17824	0.311571
Log[Sum(Abundance)+1]	Dethiosulfovibrionaceae	Treatment	1	1	0.0168395	1.03104	0.312083
Log[Sum(Abundance)+1]	Methylobacteriaceae	Round	2	2	0.899589	1.17563	0.31237
Log[Sum(Abundance)+1]	RF16	Diet*Treatment	2	2	0.0296226	1.17491	0.312589
Log[Sum(Abundance)+1]	EtOH8	Genetic line	9	9	0.161377	1.18242	0.31302
Log[Sum(Abundance)+1]	Oxalobacteraceae	Treatment*Genetic line	9	9	15.0107	1.18214	0.3132
Log[Sum(Abundance)+1]	Prevotellaceae	Diet*Genetic line*Treatment	18	18	17.013	1.15157	0.313918
Log[Sum(Abundance)+1]	Rhodospirillaceae	Diet*Genetic line*Treatment	18	18	1.40049	1.15147	0.314008
Log[Sum(Abundance)+1]	Streptomycetaceae	Round	2	2	0.0425068	1.16367	0.316051
Log[Sum(Abundance)+1]	Holophagaceae	Diet*Treatment	2	2	0.0290201	1.15901	0.317499
Log[Sum(Abundance)+1]	Bacillaceae	Diet*Treatment	2	2	2.21426	1.1583	0.317719
Log[Sum(Abundance)+1]	auto67_4W	Treatment*Genetic line	9	9	0.1086	1.17099	0.320354
Log[Sum(Abundance)+1]	Brevibacteriaceae	Treatment	1	1	0.0269203	0.994902	0.320678
Log[Sum(Abundance)+1]	[Fimbriimonadaceae]	Treatment	1	1	0.00693588	0.991386	0.321531
Log[Sum(Abundance)+1]	Beutenbergiaceae	Treatment	1	1	0.00276098	0.991386	0.321531
Log[Sum(Abundance)+1]	LD19	Treatment	1	1	0.00276098	0.991386	0.321531
Log[Sum(Abundance)+1]	Rubrobacteraceae	Treatment	1	1	0.00276098	0.991386	0.321531
Log[Sum(Abundance)+1]	Verrucomicrobiaceae	Diet*Treatment	2	2	3.01778	1.146	0.321571
Log[Sum(Abundance)+1]	0319-6G20	Diet*Genetic line*Treatment	18	18	2.52001	1.14263	0.321876
Log[Sum(Abundance)+1]	A4b	Diet	2	2	0.0865975	1.14405	0.322187
Log[Sum(Abundance)+1]	Victivallaceae	Diet*Genetic line*Treatment	18	18	0.187452	1.14163	0.322778
Log[Sum(Abundance)+1]	Bacillaceae	Diet*Genetic line*Treatment	18	18	19.6296	1.14094	0.323397
Log[Sum(Abundance)+1]	OM27	Diet*Genetic line*Treatment	18	18	0.163793	1.13862	0.32549
Log[Sum(Abundance)+1]	Phyllobacteriaceae	Diet*Treatment	2	2	0.299887	1.13352	0.325529
Log[Sum(Abundance)+1]	OM27	Diet*Treatment	2	2	0.0180977	1.13226	0.325932
Log[Sum(Abundance)+1]	Neisseriaceae	Diet*Genetic line	18	18	4.96715	1.13613	0.327741
Log[Sum(Abundance)+1]	Propionibacteriaceae	Diet*Genetic line	18	18	3.60795	1.13571	0.328125
Log[Sum(Abundance)+1]	Cystobacterineae	Round	2	2	0.0157011	1.12445	0.328438
Log[Sum(Abundance)+1]	Microthrixaceae	Round	2	2	0.00625018	1.12445	0.328438
Log[Sum(Abundance)+1]	WCHB1-25	Round	2	2	0.00625018	1.12445	0.328438
Log[Sum(Abundance)+1]	Pseudoalteromonadaceae	Round	2	2	0.00625018	1.12445	0.328438
Log[Sum(Abundance)+1]	Erythrobacteraceae	Round	2	2	0.00625018	1.12445	0.328438
Log[Sum(Abundance)+1]	Psychromonadaceae	Treatment	1	1	0.00729106	0.957188	0.329986
Log[Sum(Abundance)+1]	Victivallaceae	Diet*Genetic line	18	18	0.186077	1.13326	0.330362
Log[Sum(Abundance)+1]	mb2424	Round	2	2	0.0427103	1.11752	0.330678
Log[Sum(Abundance)+1]	Pirellulaceae	Round	2	2	0.0310504	1.11434	0.331711
Log[Sum(Abundance)+1]	Hyphomonadaceae	Round	2	2	0.0108351	1.11368	0.331926
Log[Sum(Abundance)+1]	OM27	Round	2	2	0.0177936	1.11324	0.332069
Log[Sum(Abundance)+1]	Cystobacterineae	Diet	2	2	0.0155373	1.11272	0.332238
Log[Sum(Abundance)+1]	WCHB1-25	Diet	2	2	0.00618498	1.11272	0.332238
Log[Sum(Abundance)+1]	Verrucomicrobiaceae	Diet*Genetic line	18	18	26.8061	1.13107	0.332359
Log[Sum(Abundance)+1]	Polyangiaceae	Treatment	1	1	0.0157518	0.946418	0.332711
Log[Sum(Abundance)+1]	Flavobacteriaceae	Treatment*Genetic line	9	9	4.28555	1.15065	0.3337
Log[Sum(Abundance)+1]	Coriobacteriaceae	Treatment*Genetic line	9	9	9.09303	1.14961	0.334389
Log[Sum(Abundance)+1]	Gemellaceae	Diet*Genetic line*Treatment	18	18	3.54878	1.12837	0.334837
Log[Sum(Abundance)+1]	Xanthomonadaceae	Diet*Treatment	2	2	0.554834	1.10336	0.335302
Log[Sum(Abundance)+1]	Promicromonosporaceae	Diet*Genetic line*Treatment	18	18	0.300552	1.12668	0.336395
Log[Sum(Abundance)+1]	Desulfovibrionaceae	Diet*Genetic line*Treatment	18	18	7.10962	1.12653	0.336534
Log[Sum(Abundance)+1]	C111	Treatment*Genetic line	9	9	0.176448	1.14585	0.336907
Log[Sum(Abundance)+1]	SAGMA-X	Round	2	2	0.0199049	1.09724	0.337319
Log[Sum(Abundance)+1]	Enterococcaceae	Diet*Genetic line*Treatment	18	18	13.0133	1.12549	0.337494
Log[Sum(Abundance)+1]	Cellulomonadaceae	Round	2	2	0.0182599	1.09446	0.338243
Log[Sum(Abundance)+1]	OM27	Diet*Genetic line	18	18	0.161559	1.12309	0.339725
Log[Sum(Abundance)+1]	Phyllobacteriaceae	Diet*Genetic line	18	18	2.6692	1.12102	0.341653
Log[Sum(Abundance)+1]	Gemmataceae	Treatment*Genetic line	9	9	0.592181	1.1372	0.342735
Log[Sum(Abundance)+1]	Acetobacteraceae	Diet*Genetic line*Treatment	18	18	37.8548	1.11945	0.343113
Log[Sum(Abundance)+1]	[Exiguobacteraceae]	Round	2	2	0.0045053	1.07988	0.343116
Log[Sum(Abundance)+1]	Methanomicrobiaceae	Round	2	2	0.0045053	1.07988	0.343116
Log[Sum(Abundance)+1]	Methylocystaceae	Treatment	1	1	0.0458121	0.90326	0.343937
Log[Sum(Abundance)+1]	Methylobacteriaceae	Treatment	1	1	0.345244	0.902365	0.344176
Log[Sum(Abundance)+1]	Coxiellaceae	Genetic line	9	9	0.446082	1.13433	0.344689
Log[Sum(Abundance)+1]	Methylocystaceae	Genetic line	9	9	0.517187	1.13302	0.345582
Log[Sum(Abundance)+1]	Coxiellaceae	Treatment	1	1	0.0391543	0.896078	0.345855
Log[Sum(Abundance)+1]	Acidobacteriaceae	Genetic line	9	9	0.383423	1.13221	0.346136
Log[Sum(Abundance)+1]	Rhodospirillaceae	Diet	2	2	0.144573	1.0698	0.346526
Log[Sum(Abundance)+1]	Marinilabiaceae	Round	2	2	0.0275588	1.06816	0.347084
Log[Sum(Abundance)+1]	0319-6G20	Diet*Treatment	2	2	0.261335	1.06646	0.347663
Log[Sum(Abundance)+1]	Leptotrichiaceae	Round	2	2	0.98771	1.06458	0.348305
Log[Sum(Abundance)+1]	Psychromonadaceae	Diet	2	2	0.0161635	1.06099	0.349534
Log[Sum(Abundance)+1]	Sphingobacteriaceae	Diet	2	2	0.628431	1.05761	0.350697
Log[Sum(Abundance)+1]	Coxiellaceae	Diet*Genetic line*Treatment	18	18	0.873093	1.11008	0.351945
Log[Sum(Abundance)+1]	Rhodobacteraceae	Diet*Treatment	2	2	3.02237	1.05275	0.352373
Log[Sum(Abundance)+1]	RF16	Diet*Genetic line	18	18	0.251184	1.10696	0.354916
Log[Sum(Abundance)+1]	Cellulomonadaceae	Diet	2	2	0.0174226	1.04427	0.355321
Log[Sum(Abundance)+1]	OM27	Diet	2	2	0.0166889	1.04412	0.355371
Log[Sum(Abundance)+1]	Geobacteraceae	Round	2	2	0.640387	1.04401	0.355412
Log[Sum(Abundance)+1]	Paenibacillaceae	Treatment*Genetic line	9	9	1.18124	1.11821	0.355787
Log[Sum(Abundance)+1]	Chitinophagaceae	Diet	2	2	0.244362	1.03873	0.35726
Log[Sum(Abundance)+1]	Acidobacteriaceae	Diet*Treatment	2	2	0.0781341	1.03825	0.357427
Log[Sum(Abundance)+1]	RB40	Diet	2	2	0.0352403	1.03714	0.357818
Log[Sum(Abundance)+1]	Geobacteraceae	Treatment*Genetic line	9	9	3.07794	1.11509	0.357966
Log[Sum(Abundance)+1]	Bacteroidaceae	Diet*Genetic line*Treatment	18	18	33.1413	1.1037	0.35804
Log[Sum(Abundance)+1]	RFP12	Diet*Genetic line*Treatment	18	18	0.806875	1.10303	0.358676
Log[Sum(Abundance)+1]	[Fimbriimonadaceae]	Diet	2	2	0.014474	1.03443	0.358769
Log[Sum(Abundance)+1]	Thermoactinomycetaceae	Diet	2	2	0.014474	1.03443	0.358769
Log[Sum(Abundance)+1]	LD19	Diet	2	2	0.00576172	1.03443	0.358769
Log[Sum(Abundance)+1]	Rubrobacteraceae	Diet	2	2	0.00576172	1.03443	0.358769
Log[Sum(Abundance)+1]	[Thermicanaceae]	Diet	2	2	0.00576172	1.03443	0.358769
Log[Sum(Abundance)+1]	Enterobacteriaceae	Treatment*Genetic line	9	9	11.2057	1.11331	0.359206
Log[Sum(Abundance)+1]	Rhizobiaceae	Diet	2	2	3.20217	1.02859	0.360833
Log[Sum(Abundance)+1]	Ellin6075	Diet*Genetic line*Treatment	18	18	0.373877	1.09927	0.362308
Log[Sum(Abundance)+1]	Rivulariaceae	Round	2	2	0.0142687	1.02001	0.363886
Log[Sum(Abundance)+1]	Methanocorpusculaceae	Round	2	2	0.00567998	1.02001	0.363886
Log[Sum(Abundance)+1]	Desulfobacteraceae	Round	2	2	0.00567998	1.02001	0.363886
Log[Sum(Abundance)+1]	Thermomonosporaceae	Round	2	2	0.00567998	1.02001	0.363886
Log[Sum(Abundance)+1]	125ds10	Round	2	2	0.00567998	1.02001	0.363886
Log[Sum(Abundance)+1]	Cenarchaeaceae	Round	2	2	0.00567998	1.02001	0.363886
Log[Sum(Abundance)+1]	Dietziaceae	Round	2	2	0.00567998	1.02001	0.363886
Log[Sum(Abundance)+1]	Acholeplasmataceae	Round	2	2	0.00567998	1.02001	0.363886
Log[Sum(Abundance)+1]	Chthonomonadaceae	Round	2	2	0.00567998	1.02001	0.363886
Log[Sum(Abundance)+1]	Koribacteraceae	Round	2	2	0.00567998	1.02001	0.363886
Log[Sum(Abundance)+1]	Synergistaceae	Treatment	1	1	0.00578969	0.827555	0.364917
Log[Sum(Abundance)+1]	Thermoactinomycetaceae	Treatment	1	1	0.00578969	0.827555	0.364917
Log[Sum(Abundance)+1]	Actinosynnemataceae	Treatment	1	1	0.00230472	0.827555	0.364917
Log[Sum(Abundance)+1]	Oceanospirillaceae	Treatment	1	1	0.00230472	0.827555	0.364917
Log[Sum(Abundance)+1]	[Thermicanaceae]	Treatment	1	1	0.00230472	0.827555	0.364917
Log[Sum(Abundance)+1]	Beutenbergiaceae	Diet	2	2	0.00565997	1.01616	0.365264
Log[Sum(Abundance)+1]	Oceanospirillaceae	Diet	2	2	0.00565997	1.01616	0.365264
Log[Sum(Abundance)+1]	HTCC2089	Diet*Genetic line	18	18	0.214897	1.09613	0.365349
Log[Sum(Abundance)+1]	Symbiobacteriaceae	Diet*Genetic line	18	18	0.59647	1.09595	0.365518
Log[Sum(Abundance)+1]	Vibrionaceae	Treatment	1	1	0.0967822	0.824266	0.365868
Log[Sum(Abundance)+1]	Legionellaceae	Treatment	1	1	0.019399	0.8223	0.366438
Log[Sum(Abundance)+1]	Desulfovibrionaceae	Round	2	2	0.705967	1.00676	0.368656
Log[Sum(Abundance)+1]	p-2534-18B5	Diet*Genetic line*Treatment	18	18	0.260723	1.09231	0.369073
Log[Sum(Abundance)+1]	Synergistaceae	Round	2	2	0.0140688	1.00547	0.369122
Log[Sum(Abundance)+1]	[Fimbriimonadaceae]	Round	2	2	0.0140688	1.00547	0.369122
Log[Sum(Abundance)+1]	Beutenbergiaceae	Round	2	2	0.00560041	1.00547	0.369122
Log[Sum(Abundance)+1]	Rubrobacteraceae	Round	2	2	0.00560041	1.00547	0.369122
Log[Sum(Abundance)+1]	Thermoactinomycetaceae	Round	2	2	0.0140688	1.00547	0.369122
Log[Sum(Abundance)+1]	LD19	Round	2	2	0.00560041	1.00547	0.369122
Log[Sum(Abundance)+1]	Oceanospirillaceae	Round	2	2	0.00560041	1.00547	0.369122
Log[Sum(Abundance)+1]	Actinosynnemataceae	Round	2	2	0.00560041	1.00547	0.369122
Log[Sum(Abundance)+1]	[Thermicanaceae]	Round	2	2	0.00560041	1.00547	0.369122
Log[Sum(Abundance)+1]	Shewanellaceae	Diet*Genetic line*Treatment	18	18	0.245959	1.09111	0.370241
Log[Sum(Abundance)+1]	Thermomonosporaceae	Diet*Treatment	2	2	0.005579	1.00188	0.370426
Log[Sum(Abundance)+1]	Rikenellaceae	Diet*Treatment	2	2	1.73604	1.0009	0.370782
Log[Sum(Abundance)+1]	Campylobacteraceae	Diet*Genetic line*Treatment	18	18	4.41763	1.08991	0.371419
Log[Sum(Abundance)+1]	Cystobacterineae	Diet*Treatment	2	2	0.0139097	0.996155	0.372516
Log[Sum(Abundance)+1]	p-2534-18B5	Diet*Genetic line	18	18	0.259812	1.08849	0.372814
Log[Sum(Abundance)+1]	HTCC2089	Treatment*Genetic line	9	9	0.107192	1.09351	0.373258
Log[Sum(Abundance)+1]	Thermomonosporaceae	Diet	2	2	0.00553363	0.993732	0.373404
Log[Sum(Abundance)+1]	Acholeplasmataceae	Diet	2	2	0.00553363	0.993732	0.373404
Log[Sum(Abundance)+1]	JTB36	Genetic line	9	9	0.155105	1.09217	0.374222
Log[Sum(Abundance)+1]	Bacteriovoracaceae	Diet	2	2	0.0216354	0.99099	0.374412
Log[Sum(Abundance)+1]	[Weeksellaceae]	Treatment*Genetic line	9	9	2.21874	1.09162	0.374617
Log[Sum(Abundance)+1]	0319-6G20	Treatment*Genetic line	9	9	1.20206	1.09009	0.375724
Log[Sum(Abundance)+1]	Ruminococcaceae	Diet*Treatment	2	2	2.97238	0.982816	0.377432
Log[Sum(Abundance)+1]	Christensenellaceae	Genetic line	9	9	0.876303	1.08707	0.377908
Log[Sum(Abundance)+1]	Bartonellaceae	Diet*Treatment	2	2	0.0300663	0.980425	0.37832
Log[Sum(Abundance)+1]	Chthonomonadaceae	Treatment	1	1	0.00217645	0.781696	0.3785
Log[Sum(Abundance)+1]	Thermomonosporaceae	Treatment	1	1	0.00217645	0.781696	0.3785
Log[Sum(Abundance)+1]	Desulfobacteraceae	Treatment	1	1	0.00217645	0.781696	0.3785
Log[Sum(Abundance)+1]	[Kouleothrixaceae]	Diet*Treatment	2	2	0.0165071	0.978754	0.378942
Log[Sum(Abundance)+1]	Acetobacteraceae	Diet*Genetic line	18	18	36.5975	1.08227	0.378954
Log[Sum(Abundance)+1]	Planctomycetaceae	Diet*Genetic line	18	18	1.01633	1.08159	0.379636
Log[Sum(Abundance)+1]	Jonesiaceae	Round	2	2	0.021984	0.975601	0.380118
Log[Sum(Abundance)+1]	Chamaesiphonaceae	Round	2	2	0.0102435	0.975601	0.380118
Log[Sum(Abundance)+1]	[Acidaminobacteraceae]	Round	2	2	0.0102435	0.975601	0.380118
Log[Sum(Abundance)+1]	Sporichthyaceae	Round	2	2	0.00407765	0.975601	0.380118
Log[Sum(Abundance)+1]	PRR-10	Round	2	2	0.00407765	0.975601	0.380118
Log[Sum(Abundance)+1]	Trueperaceae	Round	2	2	0.00407765	0.975601	0.380118
Log[Sum(Abundance)+1]	Nitrospiraceae	Round	2	2	0.00407765	0.975601	0.380118
Log[Sum(Abundance)+1]	Syntrophomonadaceae	Round	2	2	0.00407765	0.975601	0.380118
Log[Sum(Abundance)+1]	Oceanospirillaceae	Diet*Treatment	2	2	0.0054329	0.975396	0.380195
Log[Sum(Abundance)+1]	Methanobacteriaceae	Treatment*Genetic line	9	9	0.58241	1.08367	0.380378
Log[Sum(Abundance)+1]	Symbiobacteriaceae	Round	2	2	0.0587202	0.971032	0.381829
Log[Sum(Abundance)+1]	Campylobacteraceae	Genetic line	9	9	2.18944	1.08035	0.382798
Log[Sum(Abundance)+1]	Thermoactinomycetaceae	Diet*Treatment	2	2	0.0135223	0.966413	0.383567
Log[Sum(Abundance)+1]	[Thermicanaceae]	Diet*Treatment	2	2	0.00538286	0.966413	0.383567
Log[Sum(Abundance)+1]	Propionibacteriaceae	Genetic line	9	9	1.714	1.07907	0.383733
Log[Sum(Abundance)+1]	[Kouleothrixaceae]	Diet	2	2	0.0162872	0.965715	0.38383
Log[Sum(Abundance)+1]	Brevibacteriaceae	Treatment*Genetic line	9	9	0.262643	1.07851	0.384145
Log[Sum(Abundance)+1]	Christensenellaceae	Diet	2	2	0.172785	0.964546	0.384272
Log[Sum(Abundance)+1]	Methanocorpusculaceae	Diet	2	2	0.00535628	0.961884	0.385279
Log[Sum(Abundance)+1]	Chthonomonadaceae	Diet	2	2	0.00535628	0.961884	0.385279
Log[Sum(Abundance)+1]	125ds10	Diet	2	2	0.00535628	0.961884	0.385279
Log[Sum(Abundance)+1]	Rhizobiaceae	Treatment	1	1	1.18184	0.759254	0.38541
Log[Sum(Abundance)+1]	Microbacteriaceae	Treatment*Genetic line	9	9	3.21333	1.0754	0.386426
Log[Sum(Abundance)+1]	[Barnesiellaceae]	Round	2	2	0.149361	0.958202	0.386676
Log[Sum(Abundance)+1]	[Odoribacteraceae]	Diet*Treatment	2	2	0.465103	0.957014	0.387128
Log[Sum(Abundance)+1]	[Tissierellaceae]	Treatment*Genetic line	9	9	7.80949	1.07374	0.387646
Log[Sum(Abundance)+1]	Cytophagaceae	Diet*Genetic line	18	18	2.15827	1.07295	0.388278
Log[Sum(Abundance)+1]	Bdellovibrionaceae	Diet*Genetic line*Treatment	18	18	0.465186	1.07245	0.388776
Log[Sum(Abundance)+1]	Clostridiaceae	Treatment*Genetic line	9	9	7.11531	1.07002	0.390394
Log[Sum(Abundance)+1]	Mycobacteriaceae	Diet*Treatment	2	2	0.253196	0.946533	0.391139
Log[Sum(Abundance)+1]	Methanocorpusculaceae	Diet*Treatment	2	2	0.00526737	0.945918	0.391376
Log[Sum(Abundance)+1]	125ds10	Diet*Treatment	2	2	0.00526737	0.945918	0.391376
Log[Sum(Abundance)+1]	Bartonellaceae	Round	2	2	0.0289966	0.945543	0.39152
Log[Sum(Abundance)+1]	[Barnesiellaceae]	Diet*Genetic line	18	18	1.49951	1.06887	0.392389
Log[Sum(Abundance)+1]	Chthonomonadaceae	Diet*Treatment	2	2	0.00524965	0.942736	0.392603
Log[Sum(Abundance)+1]	[Paraprevotellaceae]	Treatment	1	1	0.464613	0.733821	0.39346
Log[Sum(Abundance)+1]	Saprospiraceae	Treatment*Genetic line	9	9	0.739859	1.06355	0.395199
Log[Sum(Abundance)+1]	Flavobacteriaceae	Treatment	1	1	0.300319	0.725708	0.39608
Log[Sum(Abundance)+1]	Syntrophaceae	Diet	2	2	0.015825	0.93243	0.396603
Log[Sum(Abundance)+1]	Pseudoalteromonadaceae	Diet*Treatment	2	2	0.00516103	0.928504	0.398138
Log[Sum(Abundance)+1]	Erythrobacteraceae	Diet*Treatment	2	2	0.00516103	0.928504	0.398138
Log[Sum(Abundance)+1]	Rivulariaceae	Diet*Treatment	2	2	0.012987	0.928392	0.398182
Log[Sum(Abundance)+1]	Cenarchaeaceae	Diet*Treatment	2	2	0.00516978	0.928392	0.398182
Log[Sum(Abundance)+1]	Dietziaceae	Diet*Treatment	2	2	0.00516978	0.928392	0.398182
Log[Sum(Abundance)+1]	Koribacteraceae	Diet*Treatment	2	2	0.00516978	0.928392	0.398182
Log[Sum(Abundance)+1]	Procabacteriaceae	Diet*Genetic line*Treatment	18	18	5.99758	1.06265	0.398712
Log[Sum(Abundance)+1]	Caulobacteraceae	Diet*Genetic line	18	18	37.1425	1.06255	0.398815
Log[Sum(Abundance)+1]	Methanobacteriaceae	Round	2	2	0.110191	0.922627	0.400447
Log[Sum(Abundance)+1]	Rhodothermaceae	Treatment*Genetic line	9	9	0.0534095	1.05617	0.400727
Log[Sum(Abundance)+1]	[Fimbriimonadaceae]	Diet*Treatment	2	2	0.0128858	0.92092	0.40112
Log[Sum(Abundance)+1]	Rubrobacteraceae	Diet*Treatment	2	2	0.00512947	0.92092	0.40112
Log[Sum(Abundance)+1]	LD19	Diet*Treatment	2	2	0.00512947	0.92092	0.40112
Log[Sum(Abundance)+1]	WCHB1-25	Treatment	1	1	0.00196991	0.708799	0.401621
Log[Sum(Abundance)+1]	Bartonellaceae	Diet	2	2	0.0281462	0.917814	0.402348
Log[Sum(Abundance)+1]	Solirubrobacteraceae	Treatment*Genetic line	9	9	0.132789	1.05305	0.403075
Log[Sum(Abundance)+1]	Solibacteraceae	Diet*Genetic line*Treatment	18	18	0.386312	1.05806	0.403415
Log[Sum(Abundance)+1]	C111	Genetic line	9	9	0.161978	1.05188	0.403959
Log[Sum(Abundance)+1]	Aeromonadaceae	Round	2	2	0.158002	0.910929	0.405083
Log[Sum(Abundance)+1]	Rhodothermaceae	Diet*Genetic line*Treatment	18	18	0.106818	1.05616	0.405373
Log[Sum(Abundance)+1]	[Chromatiaceae]	Diet	2	2	0.0356532	0.909362	0.405708
Log[Sum(Abundance)+1]	Shewanellaceae	Treatment*Genetic line	9	9	0.118205	1.04875	0.406329
Log[Sum(Abundance)+1]	A4b	Round	2	2	0.068559	0.905742	0.407156
Log[Sum(Abundance)+1]	Alcaligenaceae	Treatment*Genetic line	9	9	6.04605	1.04669	0.407896
Log[Sum(Abundance)+1]	Bdellovibrionaceae	Round	2	2	0.0434362	0.90125	0.40896
Log[Sum(Abundance)+1]	Sphingomonadaceae	Diet*Genetic line	18	18	8.69393	1.05241	0.40925
Log[Sum(Abundance)+1]	Gracilibacteraceae	Diet*Genetic line	18	18	0.238771	1.05234	0.409317
Log[Sum(Abundance)+1]	[Weeksellaceae]	Diet*Genetic line	18	18	4.27727	1.05221	0.40945
Log[Sum(Abundance)+1]	[Chromatiaceae]	Diet*Treatment	2	2	0.0352438	0.898919	0.4099
Log[Sum(Abundance)+1]	Beutenbergiaceae	Diet*Treatment	2	2	0.00499242	0.896315	0.410952
Log[Sum(Abundance)+1]	Sinobacteraceae	Treatment*Genetic line	9	9	0.331532	1.04229	0.411248
Log[Sum(Abundance)+1]	Streptomycetaceae	Treatment*Genetic line	9	9	0.171327	1.04229	0.411252
Log[Sum(Abundance)+1]	Methylophilaceae	Diet*Genetic line*Treatment	18	18	0.411177	1.04898	0.412804
Log[Sum(Abundance)+1]	Actinomycetaceae	Round	2	2	1.1472	0.891302	0.412985
Log[Sum(Abundance)+1]	[Mogibacteriaceae]	Round	2	2	0.162867	0.891084	0.413073
Log[Sum(Abundance)+1]	Methylophilaceae	Treatment	1	1	0.0146353	0.672071	0.414056
Log[Sum(Abundance)+1]	Pseudonocardiaceae	Diet	2	2	0.101606	0.884029	0.415952
Log[Sum(Abundance)+1]	Holophagaceae	Treatment	1	1	0.00833974	0.666149	0.416115
Log[Sum(Abundance)+1]	EB1017	Treatment	1	1	0.00833465	0.665992	0.416169
Log[Sum(Abundance)+1]	Ellin515	Round	2	2	0.0276616	0.879053	0.417995
Log[Sum(Abundance)+1]	Acholeplasmataceae	Diet*Treatment	2	2	0.00485101	0.871148	0.421262
Log[Sum(Abundance)+1]	Gracilibacteraceae	Treatment	1	1	0.0081956	0.650174	0.421744
Log[Sum(Abundance)+1]	Christensenellaceae	Treatment*Genetic line	9	9	0.828446	1.0277	0.42249
Log[Sum(Abundance)+1]	Nitrososphaeraceae	Diet*Genetic line*Treatment	18	18	0.369981	1.03855	0.423728
Log[Sum(Abundance)+1]	Burkholderiaceae	Treatment*Genetic line	9	9	1.19962	1.02547	0.424227
Log[Sum(Abundance)+1]	RF16	Treatment	1	1	0.00809409	0.642067	0.424645
Log[Sum(Abundance)+1]	Nitrososphaeraceae	Treatment*Genetic line	9	9	0.182409	1.02406	0.425321
Log[Sum(Abundance)+1]	Polyangiaceae	Diet*Genetic line	18	18	0.310035	1.03488	0.427604
Log[Sum(Abundance)+1]	RB40	Treatment	1	1	0.0107588	0.633272	0.427826
Log[Sum(Abundance)+1]	Sphingomonadaceae	Diet*Treatment	2	2	0.784948	0.855168	0.427945
Log[Sum(Abundance)+1]	Psychromonadaceae	Genetic line	9	9	0.0698699	1.01919	0.429134
Log[Sum(Abundance)+1]	Vibrionaceae	Diet*Genetic line	18	18	2.18399	1.03335	0.429227
Log[Sum(Abundance)+1]	Mycoplasmataceae	Diet*Treatment	2	2	1.36239	0.851531	0.429481
Log[Sum(Abundance)+1]	Pseudoalteromonadaceae	Diet	2	2	0.00473261	0.851428	0.429525
Log[Sum(Abundance)+1]	Erythrobacteraceae	Diet	2	2	0.00473261	0.851428	0.429525
Log[Sum(Abundance)+1]	Helicobacteraceae	Diet	2	2	2.5323	0.851376	0.429547
Log[Sum(Abundance)+1]	Sphingomonadaceae	Diet*Genetic line*Treatment	18	18	8.52621	1.0321	0.430555
Log[Sum(Abundance)+1]	Aeromonadaceae	Treatment	1	1	0.0542239	0.625234	0.430765
Log[Sum(Abundance)+1]	Methanosarcinaceae	Genetic line	9	9	0.19623	1.01458	0.43275
Log[Sum(Abundance)+1]	Streptomycetaceae	Diet*Genetic line	18	18	0.33845	1.0295	0.433329
Log[Sum(Abundance)+1]	Marinilabiaceae	Treatment	1	1	0.00797107	0.617906	0.433472
Log[Sum(Abundance)+1]	Deinococcaceae	Diet*Treatment	2	2	0.00832856	0.841847	0.433598
Log[Sum(Abundance)+1]	Saprospiraceae	Diet*Genetic line	18	18	1.43192	1.02919	0.433652
Log[Sum(Abundance)+1]	Syntrophobacteraceae	Treatment	1	1	0.00693588	0.616636	0.433944
Log[Sum(Abundance)+1]	Methylocystaceae	Diet*Genetic line*Treatment	18	18	0.93901	1.02856	0.434328
Log[Sum(Abundance)+1]	Ruminococcaceae	Treatment*Genetic line	9	9	13.7782	1.01239	0.434478
Log[Sum(Abundance)+1]	Microbacteriaceae	Round	2	2	0.557263	0.839241	0.434713
Log[Sum(Abundance)+1]	Caulobacteraceae	Diet*Genetic line*Treatment	18	18	35.9402	1.02816	0.434754
Log[Sum(Abundance)+1]	Solibacteraceae	Round	2	2	0.0339751	0.837486	0.435466
Log[Sum(Abundance)+1]	Microthrixaceae	Diet*Treatment	2	2	0.00465113	0.836769	0.435773
Log[Sum(Abundance)+1]	Psychromonadaceae	Diet*Treatment	2	2	0.0127403	0.836287	0.43598
Log[Sum(Abundance)+1]	Carnobacteriaceae	Diet*Genetic line	18	18	2.9489	1.02643	0.436604
Log[Sum(Abundance)+1]	Anaeroplasmataceae	Treatment	1	1	0.168102	0.605865	0.437976
Log[Sum(Abundance)+1]	[Mogibacteriaceae]	Diet*Genetic line*Treatment	18	18	1.68621	1.02507	0.438061
Log[Sum(Abundance)+1]	Saprospiraceae	Round	2	2	0.12842	0.830717	0.43838
Log[Sum(Abundance)+1]	Peptococcaceae	Diet*Genetic line*Treatment	18	18	3.55266	1.02436	0.438826
Log[Sum(Abundance)+1]	RB40	Diet*Genetic line*Treatment	18	18	0.312959	1.02339	0.439863
Log[Sum(Abundance)+1]	Gracilibacteraceae	Round	2	2	0.0208434	0.826773	0.440087
Log[Sum(Abundance)+1]	Brucellaceae	Diet*Genetic line*Treatment	18	18	0.514868	1.02262	0.44069
Log[Sum(Abundance)+1]	Aerococcaceae	Genetic line	9	9	1.49917	1.00448	0.440754
Log[Sum(Abundance)+1]	Brucellaceae	Round	2	2	0.0461652	0.825231	0.440757
Log[Sum(Abundance)+1]	Crenotrichaceae	Diet	2	2	0.0207485	0.82294	0.441753
Log[Sum(Abundance)+1]	RF16	Round	2	2	0.020725	0.822009	0.442159
Log[Sum(Abundance)+1]	Crenotrichaceae	Round	2	2	0.020725	0.822009	0.442159
Log[Sum(Abundance)+1]	mb2424	Diet*Genetic line*Treatment	18	18	0.351229	1.0211	0.442321
Log[Sum(Abundance)+1]	Dermabacteraceae	Round	2	2	0.0458628	0.819746	0.443146
Log[Sum(Abundance)+1]	Microthrixaceae	Diet	2	2	0.00454798	0.818211	0.443817
Log[Sum(Abundance)+1]	Gaiellaceae	Diet	2	2	0.040388	0.816982	0.444355
Log[Sum(Abundance)+1]	Peptococcaceae	Diet	2	2	0.313922	0.81463	0.445386
Log[Sum(Abundance)+1]	Deinococcaceae	Diet	2	2	0.00805731	0.814428	0.445475
Log[Sum(Abundance)+1]	Thiobacteraceae	Diet	2	2	0.0159772	0.812663	0.446251
Log[Sum(Abundance)+1]	Solibacteraceae	Treatment*Genetic line	9	9	0.18187	0.996242	0.447334
Log[Sum(Abundance)+1]	Gordoniaceae	Genetic line	9	9	0.141537	0.996019	0.447513
Log[Sum(Abundance)+1]	Cryptosporangiaceae	Diet	2	2	0.00777465	0.809359	0.447707
Log[Sum(Abundance)+1]	Oxalobacteraceae	Round	2	2	2.28016	0.808067	0.448278
Log[Sum(Abundance)+1]	Dehalobacteriaceae	Genetic line	9	9	0.606341	0.994674	0.448593
Log[Sum(Abundance)+1]	Cellulomonadaceae	Treatment*Genetic line	9	9	0.0746377	0.994136	0.449026
Log[Sum(Abundance)+1]	Thiobacteraceae	Diet*Treatment	2	2	0.0158065	0.803977	0.450089
Log[Sum(Abundance)+1]	Synergistaceae	Diet*Treatment	2	2	0.0112175	0.80169	0.451105
Log[Sum(Abundance)+1]	Actinosynnemataceae	Diet*Treatment	2	2	0.00446536	0.80169	0.451105
Log[Sum(Abundance)+1]	Desulfobacteraceae	Diet*Treatment	2	2	0.00445951	0.800842	0.451482
Log[Sum(Abundance)+1]	Bradyrhizobiaceae	Genetic line	9	9	0.748016	0.990858	0.451666
Log[Sum(Abundance)+1]	Cellulomonadaceae	Diet*Genetic line*Treatment	18	18	0.151951	1.01196	0.45222
Log[Sum(Abundance)+1]	R4-41B	Diet*Genetic line	18	18	0.102178	1.01118	0.453059
Log[Sum(Abundance)+1]	Alcaligenaceae	Diet*Treatment	2	2	1.02065	0.795128	0.454033
Log[Sum(Abundance)+1]	RF16	Treatment*Genetic line	9	9	0.112034	0.987459	0.454412
Log[Sum(Abundance)+1]	[Chthoniobacteraceae]	Treatment	1	1	0.0388617	0.563339	0.454478
Log[Sum(Abundance)+1]	Enterobacteriaceae	Diet*Genetic line*Treatment	18	18	20.3288	1.00986	0.454503
Log[Sum(Abundance)+1]	Tsukamurellaceae	Diet	2	2	0.0241505	0.793225	0.454886
Log[Sum(Abundance)+1]	Erysipelotrichaceae	Treatment*Genetic line	9	9	7.964	0.986844	0.45491
Log[Sum(Abundance)+1]	Campylobacteraceae	Treatment*Genetic line	9	9	1.9985	0.986136	0.455484
Log[Sum(Abundance)+1]	Gracilibacteraceae	Treatment*Genetic line	9	9	0.111863	0.986037	0.455564
Log[Sum(Abundance)+1]	SAGMA-X	Diet	2	2	0.0142826	0.787318	0.457544
Log[Sum(Abundance)+1]	Rhodobacteraceae	Round	2	2	2.25941	0.786996	0.457689
Log[Sum(Abundance)+1]	Micromonosporaceae	Diet*Genetic line*Treatment	18	18	1.11944	1.00664	0.458015
Log[Sum(Abundance)+1]	Rubrobacteraceae	Treatment*Genetic line	9	9	0.0246363	0.982905	0.458106
Log[Sum(Abundance)+1]	Campylobacteraceae	Round	2	2	0.353369	0.784644	0.458752
Log[Sum(Abundance)+1]	Lachnospiraceae	Diet*Treatment	2	2	2.33958	0.781114	0.460352
Log[Sum(Abundance)+1]	Xanthobacteraceae	Treatment	1	1	0.0400033	0.548669	0.460398
Log[Sum(Abundance)+1]	Deferribacteraceae	Diet*Treatment	2	2	0.0867738	0.780103	0.460812
Log[Sum(Abundance)+1]	A1-B1	Diet*Genetic line	18	18	0.101536	1.00393	0.460982
Log[Sum(Abundance)+1]	Syntrophaceae	Diet*Genetic line*Treatment	18	18	0.153345	1.00392	0.460991
Log[Sum(Abundance)+1]	Rivulariaceae	Diet	2	2	0.0108594	0.776297	0.462545
Log[Sum(Abundance)+1]	Koribacteraceae	Diet	2	2	0.00432284	0.776297	0.462545
Log[Sum(Abundance)+1]	Cenarchaeaceae	Diet	2	2	0.00432284	0.776297	0.462545
Log[Sum(Abundance)+1]	Dietziaceae	Diet	2	2	0.00432284	0.776297	0.462545
Log[Sum(Abundance)+1]	Desulfobacteraceae	Diet	2	2	0.00432284	0.776297	0.462545
Log[Sum(Abundance)+1]	Eubacteriaceae	Genetic line	9	9	0.141786	0.97725	0.462715
Log[Sum(Abundance)+1]	Gordoniaceae	Treatment*Genetic line	9	9	0.138785	0.976653	0.463203
Log[Sum(Abundance)+1]	Xanthobacteraceae	Treatment*Genetic line	9	9	0.640699	0.976396	0.463413
Log[Sum(Abundance)+1]	A1-B1	Diet*Genetic line*Treatment	18	18	0.10129	1.0015	0.463652
Log[Sum(Abundance)+1]	Hyphomonadaceae	Diet	2	2	0.00751105	0.77202	0.4645
Log[Sum(Abundance)+1]	mb2424	Genetic line	9	9	0.16769	0.975026	0.464534
Log[Sum(Abundance)+1]	Victivallaceae	Round	2	2	0.0140688	0.771145	0.464901
Log[Sum(Abundance)+1]	Intrasporangiaceae	Diet	2	2	0.0339596	0.770906	0.465011
Log[Sum(Abundance)+1]	Gaiellaceae	Genetic line	9	9	0.216528	0.973335	0.46592
Log[Sum(Abundance)+1]	Synergistaceae	Genetic line	9	9	0.0612408	0.972612	0.466513
Log[Sum(Abundance)+1]	Actinosynnemataceae	Genetic line	9	9	0.0243783	0.972612	0.466513
Log[Sum(Abundance)+1]	Oceanospirillaceae	Genetic line	9	9	0.0243783	0.972612	0.466513
Log[Sum(Abundance)+1]	[Thermicanaceae]	Genetic line	9	9	0.0243783	0.972612	0.466513
Log[Sum(Abundance)+1]	Xanthomonadaceae	Treatment	1	1	0.133991	0.532917	0.466894
Log[Sum(Abundance)+1]	Syntrophaceae	Treatment*Genetic line	9	9	0.074236	0.972021	0.466998
Log[Sum(Abundance)+1]	Shewanellaceae	Diet	2	2	0.0191961	0.766413	0.467077
Log[Sum(Abundance)+1]	Dehalobacteriaceae	Diet*Genetic line	18	18	1.21701	0.998226	0.467259
Log[Sum(Abundance)+1]	Nocardioidaceae	Treatment*Genetic line	9	9	0.367331	0.971595	0.467348
Log[Sum(Abundance)+1]	OM27	Treatment*Genetic line	9	9	0.069874	0.971467	0.467454
Log[Sum(Abundance)+1]	OM27	Genetic line	9	9	0.0698117	0.970601	0.468166
Log[Sum(Abundance)+1]	R4-41B	Diet*Genetic line*Treatment	18	18	0.100773	0.997286	0.468296
Log[Sum(Abundance)+1]	RB40	Treatment*Genetic line	9	9	0.148188	0.969161	0.46935
Log[Sum(Abundance)+1]	Desulfobacteraceae	Treatment*Genetic line	9	9	0.0242799	0.968931	0.469539
Log[Sum(Abundance)+1]	Thermomonosporaceae	Treatment*Genetic line	9	9	0.0242799	0.968931	0.469539
Log[Sum(Abundance)+1]	Fusobacteriaceae	Diet*Genetic line	18	18	10.4256	0.995862	0.469869
Log[Sum(Abundance)+1]	Polyangiaceae	Treatment*Genetic line	9	9	0.145039	0.968267	0.470086
Log[Sum(Abundance)+1]	Rivulariaceae	Genetic line	9	9	0.0609463	0.968179	0.470158
Log[Sum(Abundance)+1]	Desulfobacteraceae	Genetic line	9	9	0.024261	0.968179	0.470158
Log[Sum(Abundance)+1]	Acholeplasmataceae	Genetic line	9	9	0.024261	0.968179	0.470158
Log[Sum(Abundance)+1]	Cenarchaeaceae	Genetic line	9	9	0.024261	0.968179	0.470158
Log[Sum(Abundance)+1]	Dietziaceae	Genetic line	9	9	0.024261	0.968179	0.470158
Log[Sum(Abundance)+1]	Thermomonosporaceae	Genetic line	9	9	0.024261	0.968179	0.470158
Log[Sum(Abundance)+1]	Marinilabiaceae	Diet	2	2	0.0195583	0.758065	0.47094
Log[Sum(Abundance)+1]	Cryomorphaceae	Diet	2	2	0.0472654	0.756508	0.471664
Log[Sum(Abundance)+1]	Methanocorpusculaceae	Genetic line	9	9	0.0242025	0.965843	0.472085
Log[Sum(Abundance)+1]	Legionellaceae	Diet	2	2	0.0356503	0.755584	0.472094
Log[Sum(Abundance)+1]	Synergistaceae	Treatment*Genetic line	9	9	0.0607542	0.964884	0.472878
Log[Sum(Abundance)+1]	Oceanospirillaceae	Treatment*Genetic line	9	9	0.0241845	0.964884	0.472878
Log[Sum(Abundance)+1]	Actinosynnemataceae	Treatment*Genetic line	9	9	0.0241845	0.964884	0.472878
Log[Sum(Abundance)+1]	[Thermicanaceae]	Treatment*Genetic line	9	9	0.0241845	0.964884	0.472878
Log[Sum(Abundance)+1]	Enterococcaceae	Diet*Genetic line	18	18	11.4829	0.993131	0.472893
Log[Sum(Abundance)+1]	Dehalobacteriaceae	Diet*Genetic line*Treatment	18	18	1.21051	0.99289	0.47316
Log[Sum(Abundance)+1]	Flavobacteriaceae	Diet*Genetic line	18	18	7.39452	0.992696	0.473376
Log[Sum(Abundance)+1]	Saprospiraceae	Diet	2	2	0.115717	0.748543	0.475386
Log[Sum(Abundance)+1]	Desulfovibrionaceae	Treatment*Genetic line	9	9	3.02865	0.959791	0.477095
Log[Sum(Abundance)+1]	WCHB1-25	Diet*Treatment	2	2	0.00413293	0.743542	0.477738
Log[Sum(Abundance)+1]	Promicromonosporaceae	Diet*Genetic line	18	18	0.263582	0.988093	0.47849
Log[Sum(Abundance)+1]	Geobacteraceae	Diet*Genetic line	18	18	5.44917	0.987072	0.479628
Log[Sum(Abundance)+1]	Solirubrobacteraceae	Diet*Genetic line	18	18	0.248723	0.986216	0.480583
Log[Sum(Abundance)+1]	Pirellulaceae	Genetic line	9	9	0.119804	0.955452	0.480704
Log[Sum(Abundance)+1]	Micrococcaceae	Round	2	2	1.00428	0.734892	0.481835
Log[Sum(Abundance)+1]	Fusobacteriaceae	Treatment*Genetic line	9	9	4.98951	0.953206	0.482577
Log[Sum(Abundance)+1]	[Paraprevotellaceae]	Genetic line	9	9	5.41494	0.950275	0.485027
Log[Sum(Abundance)+1]	Crenotrichaceae	Diet*Treatment	2	2	0.0183503	0.727823	0.485209
Log[Sum(Abundance)+1]	Methanosarcinaceae	Diet	2	2	0.0312655	0.727447	0.485389
Log[Sum(Abundance)+1]	Xanthobacteraceae	Diet*Genetic line*Treatment	18	18	1.28724	0.980849	0.486585
Log[Sum(Abundance)+1]	Streptomycetaceae	Diet*Genetic line*Treatment	18	18	0.322404	0.980687	0.486766
Log[Sum(Abundance)+1]	Spirochaetaceae	Genetic line	9	9	0.628993	0.945527	0.489008
Log[Sum(Abundance)+1]	Comamonadaceae	Diet*Treatment	2	2	1.56239	0.715125	0.491331
Log[Sum(Abundance)+1]	Methanocorpusculaceae	Treatment*Genetic line	9	9	0.0236104	0.942216	0.491793
Log[Sum(Abundance)+1]	Xanthomonadaceae	Diet*Genetic line*Treatment	18	18	4.41191	0.97485	0.493327
Log[Sum(Abundance)+1]	Rivulariaceae	Treatment*Genetic line	9	9	0.0591577	0.939767	0.493859
Log[Sum(Abundance)+1]	Cenarchaeaceae	Treatment*Genetic line	9	9	0.023549	0.939767	0.493859
Log[Sum(Abundance)+1]	Dietziaceae	Treatment*Genetic line	9	9	0.023549	0.939767	0.493859
Log[Sum(Abundance)+1]	Acholeplasmataceae	Treatment*Genetic line	9	9	0.023549	0.939767	0.493859
Log[Sum(Abundance)+1]	Symbiobacteriaceae	Treatment	1	1	0.0142043	0.469783	0.494491
Log[Sum(Abundance)+1]	Erythrobacteraceae	Diet*Genetic line	18	18	0.0487092	0.973679	0.494647
Log[Sum(Abundance)+1]	Xanthomonadaceae	Treatment*Genetic line	9	9	2.12382	0.938551	0.494885
Log[Sum(Abundance)+1]	Enterobacteriaceae	Diet*Treatment	2	2	1.57932	0.706091	0.495734
Log[Sum(Abundance)+1]	0319-6G20	Round	2	2	0.17256	0.704184	0.496669
Log[Sum(Abundance)+1]	Frankiaceae	Diet*Genetic line	18	18	0.244964	0.97131	0.497322
Log[Sum(Abundance)+1]	ACK-M1	Diet*Genetic line	18	18	0.0981987	0.970934	0.497746
Log[Sum(Abundance)+1]	Mycobacteriaceae	Diet	2	2	0.187751	0.701877	0.497802
Log[Sum(Abundance)+1]	Rubrobacteraceae	Genetic line	9	9	0.0234336	0.934925	0.497953
Log[Sum(Abundance)+1]	Sinobacteraceae	Diet	2	2	0.0494856	0.700093	0.49868
Log[Sum(Abundance)+1]	Planococcaceae	Diet*Genetic line	18	18	5.23146	0.969996	0.498807
Log[Sum(Abundance)+1]	Erythrobacteraceae	Treatment*Genetic line	9	9	0.0233575	0.933814	0.498895
Log[Sum(Abundance)+1]	ACK-M1	Diet*Genetic line*Treatment	18	18	0.0980736	0.969697	0.499145
Log[Sum(Abundance)+1]	Synergistaceae	Diet	2	2	0.00976698	0.698026	0.499699
Log[Sum(Abundance)+1]	Actinosynnemataceae	Diet	2	2	0.00388796	0.698026	0.499699
Log[Sum(Abundance)+1]	HTCC2089	Diet*Genetic line*Treatment	18	18	0.189814	0.968189	0.500853
Log[Sum(Abundance)+1]	Synergistaceae	Diet*Genetic line	18	18	0.121898	0.967978	0.501091
Log[Sum(Abundance)+1]	Actinosynnemataceae	Diet*Genetic line	18	18	0.0485242	0.967978	0.501091
Log[Sum(Abundance)+1]	Lactobacillaceae	Diet*Genetic line	18	18	25.9087	0.967433	0.501709
Log[Sum(Abundance)+1]	[Chthoniobacteraceae]	Diet*Treatment	2	2	0.0956957	0.693603	0.501887
Log[Sum(Abundance)+1]	Rubrobacteraceae	Diet*Genetic line	18	18	0.0484798	0.967092	0.502095
Log[Sum(Abundance)+1]	Bdellovibrionaceae	Genetic line	9	9	0.201279	0.928067	0.503778
Log[Sum(Abundance)+1]	Haliangiaceae	Genetic line	9	9	0.132828	0.927489	0.504271
Log[Sum(Abundance)+1]	Helicobacteraceae	Diet*Treatment	2	2	2.04596	0.687865	0.50474
Log[Sum(Abundance)+1]	Acholeplasmataceae	Diet*Genetic line*Treatment	18	18	0.0483367	0.964482	0.505057
Log[Sum(Abundance)+1]	Coxiellaceae	Diet	2	2	0.0600176	0.686776	0.505284
Log[Sum(Abundance)+1]	Propionibacteriaceae	Round	2	2	0.242266	0.686347	0.505498
Log[Sum(Abundance)+1]	Erythrobacteraceae	Diet*Genetic line*Treatment	18	18	0.0482138	0.963776	0.505859
Log[Sum(Abundance)+1]	Bacteroidaceae	Diet*Genetic line	18	18	28.9167	0.963007	0.506733
Log[Sum(Abundance)+1]	Erythrobacteraceae	Genetic line	9	9	0.0231268	0.924593	0.506741
Log[Sum(Abundance)+1]	Rivulariaceae	Diet*Genetic line	18	18	0.12094	0.960611	0.50946
Log[Sum(Abundance)+1]	Desulfobacteraceae	Diet*Genetic line	18	18	0.0481428	0.960611	0.50946
Log[Sum(Abundance)+1]	Cenarchaeaceae	Diet*Genetic line	18	18	0.0481428	0.960611	0.50946
Log[Sum(Abundance)+1]	Dietziaceae	Diet*Genetic line	18	18	0.0481428	0.960611	0.50946
Log[Sum(Abundance)+1]	Gordoniaceae	Round	2	2	0.0213936	0.677476	0.509948
Log[Sum(Abundance)+1]	Methanocorpusculaceae	Diet*Genetic line	18	18	0.0480691	0.959142	0.511135
Log[Sum(Abundance)+1]	Peptococcaceae	Diet*Genetic line	18	18	3.32593	0.958982	0.511317
Log[Sum(Abundance)+1]	Synergistaceae	Diet*Genetic line*Treatment	18	18	0.120658	0.958134	0.512285
Log[Sum(Abundance)+1]	Actinosynnemataceae	Diet*Genetic line*Treatment	18	18	0.0480307	0.958134	0.512285
Log[Sum(Abundance)+1]	Micromonosporaceae	Diet*Treatment	2	2	0.0829058	0.670965	0.51324
Log[Sum(Abundance)+1]	Desulfobacteraceae	Diet*Genetic line*Treatment	18	18	0.0479676	0.957116	0.513447
Log[Sum(Abundance)+1]	Cellulomonadaceae	Treatment	1	1	0.00357516	0.428574	0.51402
Log[Sum(Abundance)+1]	Dermacoccaceae	Round	2	2	0.0177936	0.668602	0.51444
Log[Sum(Abundance)+1]	Methanocorpusculaceae	Diet*Genetic line*Treatment	18	18	0.0479147	0.956061	0.514652
Log[Sum(Abundance)+1]	[Thermicanaceae]	Diet*Genetic line*Treatment	18	18	0.0479017	0.95556	0.515225
Log[Sum(Abundance)+1]	auto67_4W	Genetic line	9	9	0.0847575	0.913901	0.515907
Log[Sum(Abundance)+1]	Alteromonadaceae	Diet	2	2	0.0998939	0.665669	0.515933
Log[Sum(Abundance)+1]	Leptotrichiaceae	Diet*Genetic line*Treatment	18	18	7.9619	0.953509	0.517571
Log[Sum(Abundance)+1]	Shewanellaceae	Diet*Genetic line	18	18	0.214865	0.953175	0.517953
Log[Sum(Abundance)+1]	Cellulomonadaceae	Diet*Genetic line	18	18	0.143061	0.952747	0.518444
Log[Sum(Abundance)+1]	Thermomonosporaceae	Diet*Genetic line	18	18	0.0477441	0.952657	0.518547
Log[Sum(Abundance)+1]	Acholeplasmataceae	Diet*Genetic line	18	18	0.0477441	0.952657	0.518547
Log[Sum(Abundance)+1]	Oceanospirillaceae	Diet*Genetic line*Treatment	18	18	0.0477491	0.952516	0.518709
Log[Sum(Abundance)+1]	Solibacteraceae	Diet	2	2	0.026756	0.659534	0.519071
Log[Sum(Abundance)+1]	Xanthobacteraceae	Round	2	2	0.0960672	0.65881	0.519443
Log[Sum(Abundance)+1]	Beijerinckiaceae	Diet*Treatment	2	2	0.146549	0.658625	0.519538
Log[Sum(Abundance)+1]	Actinomycetaceae	Diet*Genetic line	18	18	11.0236	0.951625	0.519729
Log[Sum(Abundance)+1]	Opitutaceae	Treatment*Genetic line	9	9	0.412715	0.908341	0.5207
Log[Sum(Abundance)+1]	Gemellaceae	Genetic line	9	9	1.42791	0.908036	0.520963
Log[Sum(Abundance)+1]	Thermomonosporaceae	Diet*Genetic line*Treatment	18	18	0.0476004	0.949789	0.521835
Log[Sum(Abundance)+1]	Frankiaceae	Diet*Genetic line*Treatment	18	18	0.239415	0.949311	0.522383
Log[Sum(Abundance)+1]	Pseudoalteromonadaceae	Diet*Genetic line*Treatment	18	18	0.0474773	0.949053	0.52268
Log[Sum(Abundance)+1]	Solirubrobacteraceae	Round	2	2	0.0182599	0.651625	0.523146
Log[Sum(Abundance)+1]	Frankiaceae	Round	2	2	0.0182599	0.651625	0.523146
Log[Sum(Abundance)+1]	Pseudomonadaceae	Diet*Genetic line*Treatment	18	18	15.817	0.948271	0.523578
Log[Sum(Abundance)+1]	Oceanospirillaceae	Diet*Genetic line	18	18	0.0475259	0.948063	0.523817
Log[Sum(Abundance)+1]	[Thermicanaceae]	Diet*Genetic line	18	18	0.047512	0.947786	0.524135
Log[Sum(Abundance)+1]	Planctomycetaceae	Treatment	1	1	0.0212272	0.406623	0.524979
Log[Sum(Abundance)+1]	Patulibacteraceae	Treatment*Genetic line	9	9	0.229904	0.903319	0.525045
Log[Sum(Abundance)+1]	Intrasporangiaceae	Diet*Treatment	2	2	0.0284786	0.646484	0.525811
Log[Sum(Abundance)+1]	Dermacoccaceae	Diet*Treatment	2	2	0.0171449	0.644229	0.526985
Log[Sum(Abundance)+1]	Cystobacterineae	Genetic line	9	9	0.0565866	0.900555	0.527443
Log[Sum(Abundance)+1]	Pseudoalteromonadaceae	Genetic line	9	9	0.0225256	0.900555	0.527443
Log[Sum(Abundance)+1]	WCHB1-25	Genetic line	9	9	0.0225256	0.900555	0.527443
Log[Sum(Abundance)+1]	LD19	Treatment*Genetic line	9	9	0.0225436	0.899415	0.528433
Log[Sum(Abundance)+1]	[Fimbriimonadaceae]	Treatment*Genetic line	9	9	0.0566319	0.899415	0.528433
Log[Sum(Abundance)+1]	Microthrixaceae	Treatment*Genetic line	9	9	0.0224702	0.898343	0.529365
Log[Sum(Abundance)+1]	Aeromonadaceae	Diet	2	2	0.110732	0.638402	0.530029
Log[Sum(Abundance)+1]	Rivulariaceae	Diet*Genetic line*Treatment	18	18	0.11866	0.942504	0.530214
Log[Sum(Abundance)+1]	Cenarchaeaceae	Diet*Genetic line*Treatment	18	18	0.0472353	0.942504	0.530214
Log[Sum(Abundance)+1]	Dietziaceae	Diet*Genetic line*Treatment	18	18	0.0472353	0.942504	0.530214
Log[Sum(Abundance)+1]	Rubrobacteraceae	Diet*Genetic line*Treatment	18	18	0.0472195	0.941951	0.530851
Log[Sum(Abundance)+1]	Pseudomonadaceae	Treatment*Genetic line	9	9	7.47136	0.895856	0.531529
Log[Sum(Abundance)+1]	Kineosporiaceae	Diet*Treatment	2	2	0.0107764	0.635406	0.531602
Log[Sum(Abundance)+1]	Shewanellaceae	Treatment	1	1	0.00492768	0.393479	0.531742
Log[Sum(Abundance)+1]	Koribacteraceae	Treatment*Genetic line	9	9	0.022428	0.895029	0.53225
Log[Sum(Abundance)+1]	[Paraprevotellaceae]	Treatment*Genetic line	9	9	5.09617	0.894334	0.532856
Log[Sum(Abundance)+1]	Rhodospirillaceae	Treatment*Genetic line	9	9	0.542871	0.892688	0.534291
Log[Sum(Abundance)+1]	Beutenbergiaceae	Diet*Genetic line*Treatment	18	18	0.0470618	0.938806	0.534482
Log[Sum(Abundance)+1]	Spirochaetaceae	Treatment	1	1	0.0286261	0.387287	0.534982
Log[Sum(Abundance)+1]	125ds10	Diet*Genetic line	18	18	0.0469936	0.937682	0.53578
Log[Sum(Abundance)+1]	Chthonomonadaceae	Diet*Genetic line	18	18	0.0469936	0.937682	0.53578
Log[Sum(Abundance)+1]	Vibrionaceae	Diet*Treatment	2	2	0.147156	0.626644	0.536229
Log[Sum(Abundance)+1]	Syntrophobacteraceae	Round	2	2	0.0140688	0.625396	0.536891
Log[Sum(Abundance)+1]	Corynebacteriaceae	Treatment*Genetic line	9	9	8.34843	0.889312	0.53724
Log[Sum(Abundance)+1]	Thermaceae	Diet*Genetic line*Treatment	18	18	0.585215	0.936251	0.537435
Log[Sum(Abundance)+1]	RF16	Diet*Genetic line*Treatment	18	18	0.212397	0.936025	0.537696
Log[Sum(Abundance)+1]	Thermaceae	Diet*Genetic line	18	18	0.585038	0.935968	0.537762
Log[Sum(Abundance)+1]	Eubacteriaceae	Round	2	2	0.020091	0.62314	0.53809
Log[Sum(Abundance)+1]	[Fimbriimonadaceae]	Genetic line	9	9	0.0559021	0.887825	0.53854
Log[Sum(Abundance)+1]	Beutenbergiaceae	Genetic line	9	9	0.0222531	0.887825	0.53854
Log[Sum(Abundance)+1]	Thermoactinomycetaceae	Genetic line	9	9	0.0559021	0.887825	0.53854
Log[Sum(Abundance)+1]	LD19	Genetic line	9	9	0.0222531	0.887825	0.53854
Log[Sum(Abundance)+1]	Eubacteriaceae	Diet*Genetic line	18	18	0.271391	0.935271	0.538568
Log[Sum(Abundance)+1]	Solirubrobacteraceae	Diet	2	2	0.0174226	0.621743	0.538834
Log[Sum(Abundance)+1]	Frankiaceae	Diet	2	2	0.0174226	0.621743	0.538834
Log[Sum(Abundance)+1]	Thermoactinomycetaceae	Diet*Genetic line*Treatment	18	18	0.117603	0.93387	0.540191
Log[Sum(Abundance)+1]	Microbacteriaceae	Diet	2	2	0.409483	0.616683	0.541538
Log[Sum(Abundance)+1]	Ruminococcaceae	Diet*Genetic line*Treatment	18	18	25.3669	0.93195	0.542415
Log[Sum(Abundance)+1]	Koribacteraceae	Genetic line	9	9	0.0221344	0.883312	0.542495
Log[Sum(Abundance)+1]	Cytophagaceae	Diet	2	2	0.137138	0.61358	0.543203
Log[Sum(Abundance)+1]	Chitinophagaceae	Diet*Treatment	2	2	0.144042	0.612288	0.543897
Log[Sum(Abundance)+1]	Aurantimonadaceae	Genetic line	9	9	0.0817181	0.881129	0.544412
Log[Sum(Abundance)+1]	Thermoactinomycetaceae	Treatment*Genetic line	9	9	0.0554355	0.880415	0.54504
Log[Sum(Abundance)+1]	Nakamurellaceae	Diet*Genetic line	18	18	0.44805	0.929494	0.545265
Log[Sum(Abundance)+1]	Rickettsiaceae	Diet*Genetic line*Treatment	18	18	40.4566	0.929399	0.545374
Log[Sum(Abundance)+1]	Thiobacteraceae	Treatment*Genetic line	9	9	0.0777648	0.878981	0.5463
Log[Sum(Abundance)+1]	Beutenbergiaceae	Diet*Genetic line	18	18	0.0465424	0.928444	0.546484
Log[Sum(Abundance)+1]	[Chthoniobacteraceae]	Diet*Genetic line	18	18	1.15286	0.928439	0.546489
Log[Sum(Abundance)+1]	Streptococcaceae	Diet*Genetic line*Treatment	18	18	16.0882	0.928056	0.546934
Log[Sum(Abundance)+1]	[Fimbriimonadaceae]	Diet*Genetic line	18	18	0.116843	0.927837	0.547188
Log[Sum(Abundance)+1]	Thermoactinomycetaceae	Diet*Genetic line	18	18	0.116843	0.927837	0.547188
Log[Sum(Abundance)+1]	LD19	Diet*Genetic line	18	18	0.046512	0.927837	0.547188
Log[Sum(Abundance)+1]	Solirubrobacteraceae	Genetic line	9	9	0.110692	0.877818	0.547324
Log[Sum(Abundance)+1]	WCHB1-25	Treatment*Genetic line	9	9	0.0219558	0.877774	0.547362
Log[Sum(Abundance)+1]	Bacteroidaceae	Diet*Treatment	2	2	2.0172	0.604606	0.548047
Log[Sum(Abundance)+1]	[Kouleothrixaceae]	Diet*Genetic line	18	18	0.140592	0.926234	0.549051
Log[Sum(Abundance)+1]	Chthonomonadaceae	Diet*Genetic line*Treatment	18	18	0.0463109	0.924061	0.551579
Log[Sum(Abundance)+1]	[Kouleothrixaceae]	Diet*Genetic line*Treatment	18	18	0.140234	0.923874	0.551797
Log[Sum(Abundance)+1]	Pseudoalteromonadaceae	Diet*Genetic line	18	18	0.0462157	0.923834	0.551842
Log[Sum(Abundance)+1]	Halomonadaceae	Treatment*Genetic line	9	9	1.36638	0.871998	0.552454
Log[Sum(Abundance)+1]	Gracilibacteraceae	Diet*Genetic line*Treatment	18	18	0.209409	0.922937	0.552887
Log[Sum(Abundance)+1]	[Fimbriimonadaceae]	Diet*Genetic line*Treatment	18	18	0.116054	0.921569	0.55448
Log[Sum(Abundance)+1]	LD19	Diet*Genetic line*Treatment	18	18	0.0461978	0.921569	0.55448
Log[Sum(Abundance)+1]	Moritellaceae	Treatment	1	1	0.0027836	0.350908	0.554783
Log[Sum(Abundance)+1]	[Pedosphaeraceae]	Treatment	1	1	0.00110807	0.350908	0.554783
Log[Sum(Abundance)+1]	Methylococcaceae	Treatment	1	1	0.00110807	0.350908	0.554783
Log[Sum(Abundance)+1]	Synechococcaceae	Treatment	1	1	0.00110807	0.350908	0.554783
Log[Sum(Abundance)+1]	Xanthobacteraceae	Diet*Treatment	2	2	0.0861425	0.590748	0.555614
Log[Sum(Abundance)+1]	R4-41B	Genetic line	9	9	0.0437499	0.865928	0.557823
Log[Sum(Abundance)+1]	Moraxellaceae	Diet*Treatment	2	2	1.09281	0.586166	0.55814
Log[Sum(Abundance)+1]	Porphyromonadaceae	Diet*Genetic line*Treatment	18	18	22.1301	0.917841	0.558826
Log[Sum(Abundance)+1]	Patulibacteraceae	Diet*Genetic line*Treatment	18	18	0.467082	0.917608	0.559097
Log[Sum(Abundance)+1]	Turicibacteraceae	Diet*Treatment	2	2	0.993455	0.584108	0.559278
Log[Sum(Abundance)+1]	125ds10	Treatment*Genetic line	9	9	0.0216237	0.862934	0.560476
Log[Sum(Abundance)+1]	Dermabacteraceae	Diet	2	2	0.0325511	0.581814	0.560549
Log[Sum(Abundance)+1]	Rhodobacteraceae	Diet*Genetic line	18	18	23.6709	0.916115	0.56084
Log[Sum(Abundance)+1]	Syntrophobacteraceae	Diet*Treatment	2	2	0.0129605	0.57613	0.563712
Log[Sum(Abundance)+1]	C111	Diet*Genetic line*Treatment	18	18	0.281262	0.913255	0.564181
Log[Sum(Abundance)+1]	Beutenbergiaceae	Treatment*Genetic line	9	9	0.0215233	0.858708	0.564229
Log[Sum(Abundance)+1]	Beijerinckiaceae	Treatment*Genetic line	9	9	0.859135	0.858032	0.56483
Log[Sum(Abundance)+1]	Pseudonocardiaceae	Diet*Genetic line	18	18	0.943249	0.911868	0.565801
Log[Sum(Abundance)+1]	Syntrophaceae	Treatment	1	1	0.00280865	0.33098	0.566227
Log[Sum(Abundance)+1]	Microthrixaceae	Genetic line	9	9	0.0213913	0.855206	0.567344
Log[Sum(Abundance)+1]	Enterococcaceae	Treatment*Genetic line	9	9	4.93959	0.854433	0.568033
Log[Sum(Abundance)+1]	Solirubrobacteraceae	Diet*Genetic line*Treatment	18	18	0.229487	0.909944	0.568052
Log[Sum(Abundance)+1]	Enterococcaceae	Round	2	2	0.729763	0.568043	0.568243
Log[Sum(Abundance)+1]	[Paraprevotellaceae]	Diet*Treatment	2	2	0.717392	0.566532	0.569093
Log[Sum(Abundance)+1]	Clostridiaceae	Diet*Genetic line*Treatment	18	18	12.089	0.908984	0.569175
Log[Sum(Abundance)+1]	Nocardiaceae	Treatment*Genetic line	9	9	13.4482	0.851022	0.571073
Log[Sum(Abundance)+1]	Turicibacteraceae	Diet*Genetic line	18	18	13.8763	0.906518	0.572062
Log[Sum(Abundance)+1]	Acidobacteriaceae	Treatment*Genetic line	9	9	0.28764	0.849371	0.572546
Log[Sum(Abundance)+1]	mb2424	Diet	2	2	0.021382	0.559461	0.573092
Log[Sum(Abundance)+1]	Moritellaceae	Round	2	2	0.00883188	0.556685	0.574669
Log[Sum(Abundance)+1]	[Pedosphaeraceae]	Round	2	2	0.00351573	0.556685	0.574669
Log[Sum(Abundance)+1]	Methylococcaceae	Round	2	2	0.00351573	0.556685	0.574669
Log[Sum(Abundance)+1]	Synechococcaceae	Round	2	2	0.00351573	0.556685	0.574669
Log[Sum(Abundance)+1]	R4-41B	Round	2	2	0.00625018	0.556685	0.574669
Log[Sum(Abundance)+1]	Corynebacteriaceae	Diet*Treatment	2	2	1.1576	0.554906	0.575683
Log[Sum(Abundance)+1]	[Paraprevotellaceae]	Diet*Genetic line	18	18	10.2944	0.903288	0.575846
Log[Sum(Abundance)+1]	Polyangiaceae	Diet*Genetic line*Treatment	18	18	0.270434	0.902696	0.57654
Log[Sum(Abundance)+1]	RB40	Diet*Genetic line	18	18	0.27551	0.90093	0.578611
Log[Sum(Abundance)+1]	Acidobacteriaceae	Diet*Genetic line	18	18	0.61003	0.900678	0.578906
Log[Sum(Abundance)+1]	Planococcaceae	Treatment	1	1	0.0919152	0.306766	0.580766
Log[Sum(Abundance)+1]	Leuconostocaceae	Treatment*Genetic line	9	9	11.088	0.837649	0.583035
Log[Sum(Abundance)+1]	Brevibacteriaceae	Round	2	2	0.0291979	0.539537	0.584513
Log[Sum(Abundance)+1]	Dehalobacteriaceae	Treatment*Genetic line	9	9	0.509536	0.83587	0.584631
Log[Sum(Abundance)+1]	Syntrophaceae	Diet*Genetic line	18	18	0.136711	0.895022	0.585545
Log[Sum(Abundance)+1]	Kineosporiaceae	Diet	2	2	0.00902727	0.532272	0.588734
Log[Sum(Abundance)+1]	Cystobacterineae	Treatment*Genetic line	9	9	0.0520937	0.829053	0.590756
Log[Sum(Abundance)+1]	Pseudoalteromonadaceae	Treatment*Genetic line	9	9	0.0207371	0.829053	0.590756
Log[Sum(Abundance)+1]	Vibrionaceae	Genetic line	9	9	0.875172	0.828176	0.591545
Log[Sum(Abundance)+1]	Verrucomicrobiaceae	Treatment*Genetic line	9	9	9.79504	0.826595	0.592969
Log[Sum(Abundance)+1]	Bradyrhizobiaceae	Treatment*Genetic line	9	9	0.622505	0.824601	0.594764
Log[Sum(Abundance)+1]	Thiobacteraceae	Round	2	2	0.0102483	0.521266	0.595189
Log[Sum(Abundance)+1]	A1-B1	Genetic line	9	9	0.0416709	0.824037	0.595273
Log[Sum(Abundance)+1]	Microthrixaceae	Diet*Genetic line	18	18	0.0443065	0.88567	0.596537
Log[Sum(Abundance)+1]	R4-41B	Diet*Treatment	2	2	0.00581959	0.518334	0.596921
Log[Sum(Abundance)+1]	A1-B1	Treatment*Genetic line	9	9	0.041575	0.82214	0.596982
Log[Sum(Abundance)+1]	Conexibacteraceae	Diet	2	2	0.00566587	0.518094	0.597063
Log[Sum(Abundance)+1]	[Tissierellaceae]	Diet*Genetic line*Treatment	18	18	12.8744	0.88506	0.597254
Log[Sum(Abundance)+1]	Alteromonadaceae	Diet*Genetic line	18	18	1.19478	0.884635	0.597753
Log[Sum(Abundance)+1]	[Barnesiellaceae]	Diet*Genetic line*Treatment	18	18	1.24073	0.884411	0.598017
Log[Sum(Abundance)+1]	Rhodothermaceae	Genetic line	9	9	0.0415149	0.820952	0.598053
Log[Sum(Abundance)+1]	Eubacteriaceae	Diet	2	2	0.0166157	0.51535	0.598688
Log[Sum(Abundance)+1]	Fusobacteriaceae	Diet*Genetic line*Treatment	18	18	9.24991	0.883561	0.599017
Log[Sum(Abundance)+1]	Nocardiaceae	Diet*Genetic line*Treatment	18	18	27.9006	0.882794	0.599919
Log[Sum(Abundance)+1]	Rhodospirillaceae	Treatment	1	1	0.0186521	0.276041	0.600337
Log[Sum(Abundance)+1]	EB1017	Diet*Treatment	2	2	0.0128131	0.511923	0.600725
Log[Sum(Abundance)+1]	Mycoplasmataceae	Treatment*Genetic line	9	9	5.88553	0.817474	0.601192
Log[Sum(Abundance)+1]	125ds10	Diet*Genetic line*Treatment	18	18	0.0441846	0.881633	0.601285
Log[Sum(Abundance)+1]	Alcaligenaceae	Treatment	1	1	0.173888	0.27093	0.603727
Log[Sum(Abundance)+1]	Desulfovibrionaceae	Diet*Genetic line	18	18	5.55093	0.879556	0.603729
Log[Sum(Abundance)+1]	[Chromatiaceae]	Diet*Genetic line*Treatment	18	18	0.31025	0.87924	0.6041
Log[Sum(Abundance)+1]	Methylobacteriaceae	Diet*Genetic line	18	18	6.05431	0.879121	0.60424
Log[Sum(Abundance)+1]	ACK-M1	Round	2	2	0.00567998	0.505444	0.604595
Log[Sum(Abundance)+1]	A1-B1	Round	2	2	0.00567998	0.505444	0.604595
Log[Sum(Abundance)+1]	Rhodothermaceae	Round	2	2	0.00567998	0.505444	0.604595
Log[Sum(Abundance)+1]	R4-41B	Treatment*Genetic line	9	9	0.0410266	0.812027	0.606113
Log[Sum(Abundance)+1]	Caulobacteraceae	Treatment*Genetic line	9	9	14.1865	0.811681	0.606426
Log[Sum(Abundance)+1]	RFP12	Diet	2	2	0.0407941	0.501906	0.606719
Log[Sum(Abundance)+1]	[Chromatiaceae]	Diet*Genetic line	18	18	0.309164	0.876161	0.607724
Log[Sum(Abundance)+1]	ACK-M1	Genetic line	9	9	0.0408997	0.808788	0.609043
Log[Sum(Abundance)+1]	ACK-M1	Diet*Treatment	2	2	0.005579	0.496459	0.610004
Log[Sum(Abundance)+1]	RFP12	Treatment*Genetic line	9	9	0.295302	0.807381	0.610316
Log[Sum(Abundance)+1]	ACK-M1	Treatment*Genetic line	9	9	0.0408231	0.807273	0.610414
Log[Sum(Abundance)+1]	Haliangiaceae	Treatment	1	1	0.00415193	0.260922	0.610484
Log[Sum(Abundance)+1]	Frankiaceae	Diet*Treatment	2	2	0.0138082	0.49276	0.612244
Log[Sum(Abundance)+1]	ACK-M1	Diet	2	2	0.00553363	0.492421	0.61245
Log[Sum(Abundance)+1]	Dermabacteraceae	Diet*Genetic line*Treatment	18	18	0.43838	0.870618	0.614247
Log[Sum(Abundance)+1]	EtOH8	Round	2	2	0.0148336	0.489092	0.614475
Log[Sum(Abundance)+1]	Phyllobacteriaceae	Diet*Genetic line*Treatment	18	18	2.06922	0.869037	0.616108
Log[Sum(Abundance)+1]	C111	Diet*Genetic line	18	18	0.267583	0.868837	0.616343
Log[Sum(Abundance)+1]	Methylophilaceae	Genetic line	9	9	0.156765	0.79987	0.61712
Log[Sum(Abundance)+1]	Microthrixaceae	Diet*Genetic line*Treatment	18	18	0.0434051	0.867652	0.617737
Log[Sum(Abundance)+1]	Hyphomicrobiaceae	Round	2	2	0.100735	0.483217	0.618064
Log[Sum(Abundance)+1]	Bradyrhizobiaceae	Diet*Genetic line*Treatment	18	18	1.30955	0.867346	0.618097
Log[Sum(Abundance)+1]	Bradyrhizobiaceae	Diet*Treatment	2	2	0.0808671	0.482042	0.618785
Log[Sum(Abundance)+1]	Microbacteriaceae	Diet*Treatment	2	2	0.319457	0.481103	0.619362
Log[Sum(Abundance)+1]	Moritellaceae	Diet*Treatment	2	2	0.00762587	0.480668	0.619628
Log[Sum(Abundance)+1]	[Pedosphaeraceae]	Diet*Treatment	2	2	0.00303565	0.480668	0.619628
Log[Sum(Abundance)+1]	Methylococcaceae	Diet*Treatment	2	2	0.00303565	0.480668	0.619628
Log[Sum(Abundance)+1]	Synechococcaceae	Diet*Treatment	2	2	0.00303565	0.480668	0.619628
Log[Sum(Abundance)+1]	Methanosarcinaceae	Diet*Treatment	2	2	0.0206527	0.480521	0.619719
Log[Sum(Abundance)+1]	Nocardiaceae	Diet*Genetic line	18	18	27.3364	0.86494	0.620927
Log[Sum(Abundance)+1]	HTCC2089	Round	2	2	0.0104074	0.477767	0.621414
Log[Sum(Abundance)+1]	Chthonomonadaceae	Treatment*Genetic line	9	9	0.019915	0.794744	0.621769
Log[Sum(Abundance)+1]	[Kouleothrixaceae]	Round	2	2	0.00800943	0.474902	0.623181
Log[Sum(Abundance)+1]	Dermabacteraceae	Genetic line	9	9	0.199548	0.792598	0.623716
Log[Sum(Abundance)+1]	Porphyromonadaceae	Diet*Treatment	2	2	1.26613	0.47261	0.6246
Log[Sum(Abundance)+1]	Helicobacteraceae	Treatment*Genetic line	9	9	10.5953	0.791605	0.624619
Log[Sum(Abundance)+1]	Sanguibacteraceae	Treatment*Genetic line	9	9	0.0426076	0.791138	0.625042
Log[Sum(Abundance)+1]	Brevibacteriaceae	Diet*Genetic line*Treatment	18	18	0.41899	0.860262	0.62643
Log[Sum(Abundance)+1]	Ellin515	Treatment*Genetic line	9	9	0.111646	0.788437	0.627495
Log[Sum(Abundance)+1]	Gracilibacteraceae	Genetic line	9	9	0.0894023	0.788051	0.627845
Log[Sum(Abundance)+1]	RF16	Genetic line	9	9	0.0893858	0.787841	0.628036
Log[Sum(Abundance)+1]	[Odoribacteraceae]	Diet*Genetic line*Treatment	18	18	3.74988	0.857322	0.629886
Log[Sum(Abundance)+1]	Aerococcaceae	Treatment	1	1	0.0383935	0.23152	0.63133
Log[Sum(Abundance)+1]	Brevibacteriaceae	Diet	2	2	0.0249645	0.46131	0.631639
Log[Sum(Abundance)+1]	Propionibacteriaceae	Diet*Genetic line*Treatment	18	18	2.71435	0.854426	0.63329
Log[Sum(Abundance)+1]	Micromonosporaceae	Treatment*Genetic line	9	9	0.43478	0.781937	0.633401
Log[Sum(Abundance)+1]	Deferribacteraceae	Treatment*Genetic line	9	9	0.391338	0.781811	0.633515
Log[Sum(Abundance)+1]	Mycobacteriaceae	Diet*Genetic line*Treatment	18	18	2.055	0.85359	0.634272
Log[Sum(Abundance)+1]	Geodermatophilaceae	Round	2	2	0.0140688	0.453841	0.636336
Log[Sum(Abundance)+1]	Pasteurellaceae	Diet*Genetic line	18	18	8.49281	0.851448	0.636788
Log[Sum(Abundance)+1]	Shewanellaceae	Genetic line	9	9	0.0875631	0.776888	0.637991
Log[Sum(Abundance)+1]	Rhodospirillaceae	Round	2	2	0.0609383	0.450926	0.638179
Log[Sum(Abundance)+1]	Pseudonocardiaceae	Treatment	1	1	0.0127635	0.2221	0.638353
Log[Sum(Abundance)+1]	Hyphomonadaceae	Treatment	1	1	0.00107864	0.221735	0.638629
Log[Sum(Abundance)+1]	Spirochaetaceae	Diet*Genetic line*Treatment	18	18	1.12918	0.848716	0.639995
Log[Sum(Abundance)+1]	Legionellaceae	Treatment*Genetic line	9	9	0.163826	0.771597	0.642803
Log[Sum(Abundance)+1]	Frankiaceae	Treatment*Genetic line	9	9	0.0971442	0.770377	0.643913
Log[Sum(Abundance)+1]	Opitutaceae	Diet	2	2	0.04441	0.439837	0.645239
Log[Sum(Abundance)+1]	Patulibacteraceae	Genetic line	9	9	0.19534	0.76751	0.646521
Log[Sum(Abundance)+1]	EB1017	Diet	2	2	0.0109435	0.437227	0.646912
Log[Sum(Abundance)+1]	Campylobacteraceae	Diet*Treatment	2	2	0.196161	0.435568	0.647978
Log[Sum(Abundance)+1]	Cystobacterineae	Diet*Genetic line	18	18	0.105727	0.8413	0.648689
Log[Sum(Abundance)+1]	WCHB1-25	Diet*Genetic line	18	18	0.0420868	0.8413	0.648689
Log[Sum(Abundance)+1]	Enterococcaceae	Diet	2	2	0.557031	0.433589	0.649252
Log[Sum(Abundance)+1]	Promicromonosporaceae	Genetic line	9	9	0.10189	0.763916	0.649791
Log[Sum(Abundance)+1]	Bdellovibrionaceae	Treatment	1	1	0.00497628	0.206504	0.650393
Log[Sum(Abundance)+1]	Koribacteraceae	Diet*Genetic line*Treatment	18	18	0.0420728	0.839495	0.650802
Log[Sum(Abundance)+1]	Xanthobacteraceae	Diet*Genetic line	18	18	1.09768	0.836411	0.65441
Log[Sum(Abundance)+1]	211ds20	Round	2	2	0.0113268	0.423787	0.655599
Log[Sum(Abundance)+1]	125ds10	Genetic line	9	9	0.0189677	0.756939	0.656137
Log[Sum(Abundance)+1]	Chthonomonadaceae	Genetic line	9	9	0.0189677	0.756939	0.656137
Log[Sum(Abundance)+1]	Phyllobacteriaceae	Round	2	2	0.111536	0.421588	0.657031
Log[Sum(Abundance)+1]	Moritellaceae	Diet	2	2	0.00668746	0.421519	0.657077
Log[Sum(Abundance)+1]	Methylococcaceae	Diet	2	2	0.00266209	0.421519	0.657077
Log[Sum(Abundance)+1]	[Pedosphaeraceae]	Diet	2	2	0.00266209	0.421519	0.657077
Log[Sum(Abundance)+1]	Synechococcaceae	Diet	2	2	0.00266209	0.421519	0.657077
Log[Sum(Abundance)+1]	Kineosporiaceae	Diet*Genetic line	18	18	0.127233	0.833552	0.657751
Log[Sum(Abundance)+1]	Planctomycetaceae	Diet*Genetic line*Treatment	18	18	0.781913	0.832116	0.659427
Log[Sum(Abundance)+1]	Peptostreptococcaceae	Diet*Genetic line	18	18	12.0009	0.831117	0.660593
Log[Sum(Abundance)+1]	Aurantimonadaceae	Diet*Treatment	2	2	0.00856987	0.415822	0.660803
Log[Sum(Abundance)+1]	RB40	Genetic line	9	9	0.114928	0.751641	0.660955
Log[Sum(Abundance)+1]	Pirellulaceae	Diet	2	2	0.0114785	0.411941	0.663354
Log[Sum(Abundance)+1]	Sphingobacteriaceae	Diet*Treatment	2	2	0.243399	0.409625	0.664881
Log[Sum(Abundance)+1]	Legionellaceae	Diet*Genetic line*Treatment	18	18	0.351288	0.827257	0.665093
Log[Sum(Abundance)+1]	Kineosporiaceae	Diet*Genetic line*Treatment	18	18	0.126104	0.826159	0.666373
Log[Sum(Abundance)+1]	Dethiosulfovibrionaceae	Genetic line	9	9	0.109544	0.745231	0.666782
Log[Sum(Abundance)+1]	R4-41B	Diet	2	2	0.00454798	0.405075	0.667891
Log[Sum(Abundance)+1]	Opitutaceae	Treatment	1	1	0.0092707	0.183634	0.669084
Log[Sum(Abundance)+1]	Koribacteraceae	Diet*Genetic line	18	18	0.0411887	0.821855	0.671379
Log[Sum(Abundance)+1]	Brevibacteriaceae	Genetic line	9	9	0.180228	0.740083	0.671459
Log[Sum(Abundance)+1]	Cardiobacteriaceae	Round	2	2	0.00560041	0.397939	0.67264
Log[Sum(Abundance)+1]	A1-B1	Diet*Treatment	2	2	0.00445951	0.396839	0.673376
Log[Sum(Abundance)+1]	HTCC2089	Genetic line	9	9	0.0722561	0.737116	0.674153
Log[Sum(Abundance)+1]	Ellin515	Diet*Genetic line*Treatment	18	18	0.232008	0.819214	0.674445
Log[Sum(Abundance)+1]	Coxiellaceae	Treatment*Genetic line	9	9	0.289263	0.73556	0.675566
Log[Sum(Abundance)+1]	Frankiaceae	Genetic line	9	9	0.0926999	0.735133	0.675954
Log[Sum(Abundance)+1]	[Tissierellaceae]	Diet*Treatment	2	2	0.634378	0.392498	0.676285
Log[Sum(Abundance)+1]	mitochondria	Diet*Genetic line	18	18	12.8649	0.817253	0.676719
Log[Sum(Abundance)+1]	Staphylococcaceae	Diet*Genetic line	18	18	15.3199	0.815451	0.678807
Log[Sum(Abundance)+1]	Rhodothermaceae	Diet*Genetic line	18	18	0.0823863	0.81459	0.679803
Log[Sum(Abundance)+1]	Isosphaeraceae	Diet	2	2	0.00882661	0.386259	0.680488
Log[Sum(Abundance)+1]	p-2534-18B5	Round	2	2	0.0102435	0.386239	0.680502
Log[Sum(Abundance)+1]	Methylophilaceae	Diet*Treatment	2	2	0.0167899	0.385506	0.680997
Log[Sum(Abundance)+1]	A1-B1	Diet	2	2	0.00432284	0.384676	0.681559
Log[Sum(Abundance)+1]	Peptococcaceae	Diet*Treatment	2	2	0.147818	0.383589	0.682295
Log[Sum(Abundance)+1]	Turicibacteraceae	Diet*Genetic line*Treatment	18	18	12.4342	0.812305	0.682445
Log[Sum(Abundance)+1]	Planctomycetaceae	Treatment*Genetic line	9	9	0.341714	0.727308	0.683049
Log[Sum(Abundance)+1]	Brevibacteriaceae	Diet*Genetic line	18	18	0.39532	0.811664	0.683186
Log[Sum(Abundance)+1]	Holophagaceae	Diet*Genetic line	18	18	0.182817	0.811264	0.683649
Log[Sum(Abundance)+1]	Tsukamurellaceae	Diet*Treatment	2	2	0.0116021	0.381072	0.684003
Log[Sum(Abundance)+1]	Planococcaceae	Diet*Treatment	2	2	0.226299	0.377634	0.686343
Log[Sum(Abundance)+1]	WCHB1-25	Diet*Genetic line*Treatment	18	18	0.040425	0.808081	0.687321
Log[Sum(Abundance)+1]	Sanguibacteraceae	Diet*Genetic line*Treatment	18	18	0.0868934	0.806718	0.688891
Log[Sum(Abundance)+1]	Sanguibacteraceae	Round	2	2	0.00444839	0.37169	0.690408
Log[Sum(Abundance)+1]	Spirochaetaceae	Treatment*Genetic line	9	9	0.478369	0.719103	0.690476
Log[Sum(Abundance)+1]	Bdellovibrionaceae	Diet	2	2	0.017894	0.37128	0.690689
Log[Sum(Abundance)+1]	S24-7	Diet*Treatment	2	2	1.098	0.370967	0.690904
Log[Sum(Abundance)+1]	[Kouleothrixaceae]	Genetic line	9	9	0.0543967	0.716742	0.692611
Log[Sum(Abundance)+1]	Promicromonosporaceae	Round	2	2	0.010815	0.364883	0.695093
Log[Sum(Abundance)+1]	Symbiobacteriaceae	Diet	2	2	0.0219225	0.362524	0.696724
Log[Sum(Abundance)+1]	Planctomycetaceae	Diet*Treatment	2	2	0.0376193	0.360312	0.698257
Log[Sum(Abundance)+1]	Ruminococcaceae	Diet*Genetic line	18	18	21.735	0.798518	0.698307
Log[Sum(Abundance)+1]	Staphylococcaceae	Diet*Genetic line*Treatment	18	18	15.0017	0.798514	0.698312
Log[Sum(Abundance)+1]	Pseudomonadaceae	Diet*Treatment	2	2	0.663214	0.357853	0.699965
Log[Sum(Abundance)+1]	Cryptosporangiaceae	Treatment	1	1	0.000714461	0.148754	0.700454
Log[Sum(Abundance)+1]	Christensenellaceae	Diet*Genetic line	18	18	1.28404	0.796436	0.700688
Log[Sum(Abundance)+1]	[Kouleothrixaceae]	Treatment*Genetic line	9	9	0.0536978	0.707533	0.700921
Log[Sum(Abundance)+1]	Polyangiaceae	Genetic line	9	9	0.105933	0.707202	0.701219
Log[Sum(Abundance)+1]	Pseudomonadaceae	Diet*Genetic line	18	18	13.267	0.795392	0.701881
Log[Sum(Abundance)+1]	Nitrososphaeraceae	Treatment	1	1	0.00290522	0.146792	0.70234
Log[Sum(Abundance)+1]	Cellulomonadaceae	Genetic line	9	9	0.0528842	0.70439	0.703752
Log[Sum(Abundance)+1]	Beijerinckiaceae	Diet*Genetic line	18	18	1.58939	0.793675	0.70384
Log[Sum(Abundance)+1]	Nocardioidaceae	Diet*Treatment	2	2	0.0295856	0.352144	0.703948
Log[Sum(Abundance)+1]	Bacteriovoracaceae	Round	2	2	0.00765305	0.35054	0.705071
Log[Sum(Abundance)+1]	Syntrophaceae	Genetic line	9	9	0.0534337	0.699643	0.70802
Log[Sum(Abundance)+1]	Bifidobacteriaceae	Diet*Genetic line*Treatment	18	18	13.1793	0.78935	0.708764
Log[Sum(Abundance)+1]	Propionibacteriaceae	Treatment*Genetic line	9	9	1.10928	0.698362	0.709171
Log[Sum(Abundance)+1]	Procabacteriaceae	Diet*Treatment	2	2	0.215804	0.344127	0.709579
Log[Sum(Abundance)+1]	EtOH8	Diet*Treatment	2	2	0.010406	0.343107	0.710299
Log[Sum(Abundance)+1]	Isosphaeraceae	Diet*Treatment	2	2	0.0077507	0.339176	0.713079
Log[Sum(Abundance)+1]	Cryomorphaceae	Treatment	1	1	0.00420573	0.13463	0.714365
Log[Sum(Abundance)+1]	[Barnesiellaceae]	Genetic line	9	9	0.485558	0.692226	0.714673
Log[Sum(Abundance)+1]	211ds20	Diet*Treatment	2	2	0.00898632	0.336219	0.715179
Log[Sum(Abundance)+1]	Aerococcaceae	Round	2	2	0.110378	0.332799	0.717615
Log[Sum(Abundance)+1]	Gaiellaceae	Diet*Genetic line	18	18	0.347009	0.779935	0.719417
Log[Sum(Abundance)+1]	Legionellaceae	Genetic line	9	9	0.145683	0.686148	0.720109
Log[Sum(Abundance)+1]	Opitutaceae	Diet*Genetic line	18	18	0.708003	0.779119	0.720337
Log[Sum(Abundance)+1]	Cystobacterineae	Diet*Genetic line*Treatment	18	18	0.0977775	0.778046	0.721543
Log[Sum(Abundance)+1]	Methanosarcinaceae	Round	2	2	0.013943	0.324408	0.723626
Log[Sum(Abundance)+1]	Acetobacteraceae	Treatment*Genetic line	9	9	11.5208	0.681395	0.724348
Log[Sum(Abundance)+1]	Micromonosporaceae	Diet*Genetic line	18	18	0.861721	0.774888	0.725089
Log[Sum(Abundance)+1]	Veillonellaceae	Diet*Genetic line	18	18	13.5351	0.774824	0.725161
Log[Sum(Abundance)+1]	Aeromonadaceae	Diet*Treatment	2	2	0.0557304	0.321302	0.725865
Log[Sum(Abundance)+1]	Verrucomicrobiaceae	Diet*Genetic line*Treatment	18	18	18.3223	0.773101	0.72709
Log[Sum(Abundance)+1]	Intrasporangiaceae	Genetic line	9	9	0.13434	0.677693	0.727642
Log[Sum(Abundance)+1]	JTB36	Diet*Treatment	2	2	0.0100623	0.318842	0.727642
Log[Sum(Abundance)+1]	Rhodospirillaceae	Diet*Treatment	2	2	0.0428602	0.317154	0.728865
Log[Sum(Abundance)+1]	Sinobacteraceae	Diet*Genetic line*Treatment	18	18	0.489682	0.769748	0.730834
Log[Sum(Abundance)+1]	Solirubrobacteraceae	Treatment	1	1	0.00166136	0.118575	0.731225
Log[Sum(Abundance)+1]	211ds20	Treatment*Genetic line	9	9	0.0807604	0.67147	0.733165
Log[Sum(Abundance)+1]	Paenibacillaceae	Treatment	1	1	0.0135543	0.115479	0.734621
Log[Sum(Abundance)+1]	Methanobacteriaceae	Treatment	1	1	0.00687004	0.115045	0.735101
Log[Sum(Abundance)+1]	Procabacteriaceae	Treatment	1	1	0.0353619	0.112778	0.737626
Log[Sum(Abundance)+1]	Syntrophaceae	Diet*Treatment	2	2	0.00517517	0.304928	0.737781
Log[Sum(Abundance)+1]	Halomonadaceae	Treatment	1	1	0.0195386	0.112222	0.738249
Log[Sum(Abundance)+1]	Myxococcaceae	Round	2	2	0.00863562	0.303653	0.738718
Log[Sum(Abundance)+1]	Sinobacteraceae	Diet*Treatment	2	2	0.0212758	0.300997	0.740671
Log[Sum(Abundance)+1]	[Chromatiaceae]	Treatment*Genetic line	9	9	0.116878	0.66246	0.741124
Log[Sum(Abundance)+1]	Brucellaceae	Treatment*Genetic line	9	9	0.166669	0.662069	0.741468
Log[Sum(Abundance)+1]	Dermacoccaceae	Diet*Genetic line	18	18	0.1819	0.759442	0.742253
Log[Sum(Abundance)+1]	Micrococcaceae	Diet*Treatment	2	2	0.40706	0.297869	0.74298
Log[Sum(Abundance)+1]	Porphyromonadaceae	Treatment*Genetic line	9	9	7.95217	0.659628	0.743615
Log[Sum(Abundance)+1]	Eubacteriaceae	Treatment*Genetic line	9	9	0.0953874	0.657451	0.745529
Log[Sum(Abundance)+1]	Kineosporiaceae	Genetic line	9	9	0.0501691	0.657357	0.745611
Log[Sum(Abundance)+1]	Erysipelotrichaceae	Diet*Genetic line	18	18	12.1992	0.755823	0.74623
Log[Sum(Abundance)+1]	Hyphomicrobiaceae	Treatment	1	1	0.0108623	0.104211	0.747431
Log[Sum(Abundance)+1]	S24-7	Diet*Genetic line*Treatment	18	18	20.1017	0.75461	0.74756
Log[Sum(Abundance)+1]	Micromonosporaceae	Round	2	2	0.0360103	0.291435	0.747751
Log[Sum(Abundance)+1]	Bradyrhizobiaceae	Diet	2	2	0.0487414	0.290543	0.748414
Log[Sum(Abundance)+1]	Haliangiaceae	Diet*Genetic line*Treatment	18	18	0.215743	0.753226	0.749073
Log[Sum(Abundance)+1]	Ellin6075	Treatment	1	1	0.00193891	0.102614	0.749307
Log[Sum(Abundance)+1]	Brucellaceae	Diet*Treatment	2	2	0.0161533	0.288749	0.749751
Log[Sum(Abundance)+1]	Nitrososphaeraceae	Genetic line	9	9	0.116033	0.651422	0.750809
Log[Sum(Abundance)+1]	[Chromatiaceae]	Genetic line	9	9	0.114869	0.651073	0.751114
Log[Sum(Abundance)+1]	Methanosarcinaceae	Treatment	1	1	0.00209311	0.0973994	0.755548
Log[Sum(Abundance)+1]	Opitutaceae	Diet*Treatment	2	2	0.0283106	0.280389	0.756014
Log[Sum(Abundance)+1]	HTCC2089	Diet	2	2	0.00610193	0.280118	0.756218
Log[Sum(Abundance)+1]	Xanthobacteraceae	Genetic line	9	9	0.422082	0.643235	0.757941
Log[Sum(Abundance)+1]	Aerococcaceae	Diet*Genetic line	18	18	2.22113	0.7441	0.758985
Log[Sum(Abundance)+1]	Streptomycetaceae	Diet	2	2	0.0100949	0.276361	0.759051
Log[Sum(Abundance)+1]	Geodermatophilaceae	Diet*Genetic line	18	18	0.207442	0.743531	0.759599
Log[Sum(Abundance)+1]	Solibacteraceae	Diet*Genetic line	18	18	0.270992	0.742217	0.761014
Log[Sum(Abundance)+1]	Gordoniaceae	Diet*Genetic line	18	18	0.209497	0.73713	0.766469
Log[Sum(Abundance)+1]	Gordoniaceae	Diet*Genetic line*Treatment	18	18	0.209313	0.736484	0.767158
Log[Sum(Abundance)+1]	Coriobacteriaceae	Diet*Genetic line*Treatment	18	18	11.6479	0.736308	0.767346
Log[Sum(Abundance)+1]	Campylobacteraceae	Diet*Genetic line	18	18	2.9843	0.736281	0.767375
Log[Sum(Abundance)+1]	C111	Diet	2	2	0.00899143	0.262755	0.769399
Log[Sum(Abundance)+1]	Alteromonadaceae	Diet*Genetic line*Treatment	18	18	0.990346	0.733269	0.770581
Log[Sum(Abundance)+1]	Kineosporiaceae	Treatment*Genetic line	9	9	0.0479095	0.627749	0.771298
Log[Sum(Abundance)+1]	Rickettsiaceae	Diet*Genetic line	18	18	31.8811	0.732396	0.771507
Log[Sum(Abundance)+1]	Cellulomonadaceae	Diet*Treatment	2	2	0.00432735	0.259371	0.771995
Log[Sum(Abundance)+1]	Actinomycetaceae	Diet*Genetic line*Treatment	18	18	8.474	0.731529	0.772426
Log[Sum(Abundance)+1]	[Barnesiellaceae]	Treatment*Genetic line	9	9	0.438672	0.625384	0.773321
Log[Sum(Abundance)+1]	Methanosarcinaceae	Diet*Genetic line	18	18	0.282126	0.72935	0.77473
Log[Sum(Abundance)+1]	Coxiellaceae	Diet*Genetic line	18	18	0.573619	0.72932	0.774761
Log[Sum(Abundance)+1]	Mycoplasmataceae	Diet	2	2	0.406099	0.253824	0.77627
Log[Sum(Abundance)+1]	Sanguibacteraceae	Genetic line	9	9	0.0334802	0.62166	0.776498
Log[Sum(Abundance)+1]	Vibrionaceae	Treatment*Genetic line	9	9	0.655138	0.619958	0.777946
Log[Sum(Abundance)+1]	Hyphomicrobiaceae	Diet*Genetic line	18	18	1.36113	0.72547	0.778811
Log[Sum(Abundance)+1]	Thermaceae	Treatment	1	1	0.00275222	0.079256	0.778823
Log[Sum(Abundance)+1]	Mycoplasmataceae	Diet*Genetic line	18	18	10.4144	0.723258	0.781126
Log[Sum(Abundance)+1]	Tsukamurellaceae	Diet*Genetic line	18	18	0.19759	0.721094	0.783383
Log[Sum(Abundance)+1]	Anaeroplasmataceae	Diet*Genetic line*Treatment	18	18	3.60055	0.720939	0.783544
Log[Sum(Abundance)+1]	Saprospiraceae	Diet*Treatment	2	2	0.0374528	0.242273	0.785248
Log[Sum(Abundance)+1]	Burkholderiaceae	Diet*Genetic line	18	18	1.68234	0.719054	0.785502
Log[Sum(Abundance)+1]	Cardiobacteriaceae	Treatment	1	1	0.000523007	0.0743248	0.785638
Log[Sum(Abundance)+1]	S24-7	Diet*Genetic line	18	18	19.1207	0.717783	0.786818
Log[Sum(Abundance)+1]	Desulfovibrionaceae	Diet*Treatment	2	2	0.166485	0.237418	0.789054
Log[Sum(Abundance)+1]	Coxiellaceae	Diet*Treatment	2	2	0.0206415	0.236199	0.790013
Log[Sum(Abundance)+1]	Rickettsiaceae	Treatment*Genetic line	9	9	13.1515	0.604253	0.791183
Log[Sum(Abundance)+1]	Haliangiaceae	Round	2	2	0.00746047	0.234421	0.791412
Log[Sum(Abundance)+1]	Pseudonocardiaceae	Genetic line	9	9	0.311118	0.601534	0.793452
Log[Sum(Abundance)+1]	Intrasporangiaceae	Round	2	2	0.0101308	0.229976	0.794924
Log[Sum(Abundance)+1]	Chitinophagaceae	Diet*Genetic line*Treatment	18	18	1.50118	0.709018	0.795816
Log[Sum(Abundance)+1]	Micromonosporaceae	Treatment	1	1	0.00414576	0.067104	0.796072
Log[Sum(Abundance)+1]	Comamonadaceae	Diet*Genetic line*Treatment	18	18	13.9365	0.708766	0.796072
Log[Sum(Abundance)+1]	Patulibacteraceae	Diet	2	2	0.0129194	0.228427	0.796151
Log[Sum(Abundance)+1]	Gordoniaceae	Diet*Treatment	2	2	0.00697909	0.221008	0.802056
Log[Sum(Abundance)+1]	Procabacteriaceae	Diet*Genetic line	18	18	3.96447	0.702427	0.802484
Log[Sum(Abundance)+1]	Mycoplasmataceae	Round	2	2	0.351896	0.219945	0.802905
Log[Sum(Abundance)+1]	Streptomycetaceae	Diet*Treatment	2	2	0.00800679	0.219195	0.803505
Log[Sum(Abundance)+1]	[Weeksellaceae]	Diet*Treatment	2	2	0.0989376	0.219049	0.803623
Log[Sum(Abundance)+1]	Comamonadaceae	Diet*Genetic line	18	18	13.7284	0.698185	0.806729
Log[Sum(Abundance)+1]	Rhizobiaceae	Treatment*Genetic line	9	9	8.17512	0.583551	0.808265
Log[Sum(Abundance)+1]	Beijerinckiaceae	Diet*Genetic line*Treatment	18	18	1.39293	0.695571	0.809326
Log[Sum(Abundance)+1]	Nocardioidaceae	Treatment	1	1	0.00234695	0.0558694	0.813576
Log[Sum(Abundance)+1]	Porphyromonadaceae	Diet*Genetic line	18	18	16.6552	0.690771	0.814058
Log[Sum(Abundance)+1]	[Chthoniobacteraceae]	Diet	2	2	0.0282656	0.204869	0.815056
Log[Sum(Abundance)+1]	Patulibacteraceae	Round	2	2	0.0113732	0.201089	0.818132
Log[Sum(Abundance)+1]	Veillonellaceae	Diet*Genetic line*Treatment	18	18	11.9752	0.685529	0.81917
Log[Sum(Abundance)+1]	Pseudonocardiaceae	Diet*Genetic line*Treatment	18	18	0.708534	0.684961	0.81972
Log[Sum(Abundance)+1]	Ellin515	Genetic line	9	9	0.0804788	0.568338	0.82052
Log[Sum(Abundance)+1]	211ds20	Treatment	1	1	0.000689972	0.05163	0.820661
Log[Sum(Abundance)+1]	Sinobacteraceae	Round	2	2	0.0139885	0.197901	0.820735
Log[Sum(Abundance)+1]	Dethiosulfovibrionaceae	Diet*Genetic line*Treatment	18	18	0.200494	0.681985	0.822592
Log[Sum(Abundance)+1]	Streptomycetaceae	Genetic line	9	9	0.092935	0.565379	0.822872
Log[Sum(Abundance)+1]	Propionibacteriaceae	Diet*Treatment	2	2	0.0684266	0.193855	0.824051
Log[Sum(Abundance)+1]	Hyphomicrobiaceae	Diet	2	2	0.0402577	0.193112	0.824661
Log[Sum(Abundance)+1]	RFP12	Treatment	1	1	0.00194982	0.0479787	0.827014
Log[Sum(Abundance)+1]	mitochondria	Diet*Genetic line*Treatment	18	18	10.6196	0.674617	0.829617
Log[Sum(Abundance)+1]	Oxalobacteraceae	Diet*Genetic line	18	18	17.1284	0.674459	0.829766
Log[Sum(Abundance)+1]	Alcaligenaceae	Diet*Genetic line*Treatment	18	18	7.77804	0.673265	0.830892
Log[Sum(Abundance)+1]	[Paraprevotellaceae]	Diet*Genetic line*Treatment	18	18	7.66511	0.67258	0.831536
Log[Sum(Abundance)+1]	Nitrososphaeraceae	Diet*Genetic line	18	18	0.23843	0.669284	0.834623
Log[Sum(Abundance)+1]	Streptomycetaceae	Treatment	1	1	0.000790554	0.0432847	0.835565
Log[Sum(Abundance)+1]	Geodermatophilaceae	Treatment	1	1	0.000666351	0.0429911	0.836115
Log[Sum(Abundance)+1]	Dermabacteraceae	Diet*Treatment	2	2	0.00993503	0.177578	0.837529
Log[Sum(Abundance)+1]	Mycoplasmataceae	Diet*Genetic line*Treatment	18	18	9.5507	0.663274	0.840184
Log[Sum(Abundance)+1]	Peptostreptococcaceae	Diet*Genetic line*Treatment	18	18	9.56711	0.662567	0.840833
Log[Sum(Abundance)+1]	Gordoniaceae	Diet	2	2	0.00541237	0.171394	0.842708
Log[Sum(Abundance)+1]	Alcaligenaceae	Diet*Genetic line	18	18	7.61914	0.65951	0.843623
Log[Sum(Abundance)+1]	Paenibacillaceae	Diet*Treatment	2	2	0.0396935	0.169089	0.844647
Log[Sum(Abundance)+1]	Moraxellaceae	Diet*Genetic line*Treatment	18	18	11.0162	0.656544	0.846308
Log[Sum(Abundance)+1]	Alteromonadaceae	Diet*Treatment	2	2	0.0248825	0.165811	0.847412
Log[Sum(Abundance)+1]	Marinilabiaceae	Diet*Treatment	2	2	0.00427448	0.165676	0.847526
Log[Sum(Abundance)+1]	[Tissierellaceae]	Diet*Genetic line	18	18	9.49968	0.653064	0.849432
Log[Sum(Abundance)+1]	Methanobacteriaceae	Diet*Genetic line*Treatment	18	18	0.698096	0.649461	0.852634
Log[Sum(Abundance)+1]	211ds20	Diet*Genetic line	18	18	0.155998	0.648509	0.853474
Log[Sum(Abundance)+1]	Helicobacteraceae	Diet*Genetic line*Treatment	18	18	17.358	0.648429	0.853544
Log[Sum(Abundance)+1]	Sphingomonadaceae	Round	2	2	0.145079	0.158057	0.85399
Log[Sum(Abundance)+1]	Deinococcaceae	Round	2	2	0.00156255	0.157941	0.854088
Log[Sum(Abundance)+1]	Bartonellaceae	Genetic line	9	9	0.0723535	0.524302	0.854342
Log[Sum(Abundance)+1]	[Odoribacteraceae]	Treatment*Genetic line	9	9	1.1463	0.524151	0.854453
Log[Sum(Abundance)+1]	Ellin6075	Diet*Treatment	2	2	0.00591265	0.156458	0.855352
Log[Sum(Abundance)+1]	RB40	Diet*Treatment	2	2	0.00529379	0.155798	0.855915
Log[Sum(Abundance)+1]	Thermaceae	Diet	2	2	0.0107763	0.155163	0.856458
Log[Sum(Abundance)+1]	Haliangiaceae	Diet*Treatment	2	2	0.00488449	0.15348	0.857897
Log[Sum(Abundance)+1]	Bartonellaceae	Treatment*Genetic line	9	9	0.0712384	0.516221	0.860252
Log[Sum(Abundance)+1]	Sanguibacteraceae	Diet*Genetic line	18	18	0.0689207	0.63986	0.861004
Log[Sum(Abundance)+1]	Shewanellaceae	Diet*Treatment	2	2	0.00373145	0.14898	0.861756
Log[Sum(Abundance)+1]	Sanguibacteraceae	Treatment	1	1	0.000178615	0.0298487	0.863143
Log[Sum(Abundance)+1]	Mycobacteriaceae	Diet*Genetic line	18	18	1.53363	0.637025	0.863429
Log[Sum(Abundance)+1]	Dethiosulfovibrionaceae	Treatment*Genetic line	9	9	0.0750575	0.510621	0.864289
Log[Sum(Abundance)+1]	Rhizobiaceae	Diet*Genetic line	18	18	17.7763	0.63445	0.865614
Log[Sum(Abundance)+1]	EB1017	Diet*Genetic line	18	18	0.142767	0.633777	0.866183
Log[Sum(Abundance)+1]	Nitrososphaeraceae	Round	2	2	0.00567998	0.143496	0.866482
Log[Sum(Abundance)+1]	Holophagaceae	Treatment*Genetic line	9	9	0.0571246	0.506989	0.86688
Log[Sum(Abundance)+1]	Rhodospirillaceae	Diet*Genetic line	18	18	0.768489	0.631844	0.867808
Log[Sum(Abundance)+1]	Moritellaceae	Genetic line	9	9	0.0360864	0.505461	0.867965
Log[Sum(Abundance)+1]	[Pedosphaeraceae]	Genetic line	9	9	0.014365	0.505461	0.867965
Log[Sum(Abundance)+1]	Synechococcaceae	Genetic line	9	9	0.014365	0.505461	0.867965
Log[Sum(Abundance)+1]	Methylococcaceae	Genetic line	9	9	0.014365	0.505461	0.867965
Log[Sum(Abundance)+1]	Methanobacteriaceae	Genetic line	9	9	0.269305	0.501085	0.871049
Log[Sum(Abundance)+1]	Carnobacteriaceae	Round	2	2	0.044119	0.138209	0.871063
Log[Sum(Abundance)+1]	Turicibacteraceae	Treatment*Genetic line	9	9	3.83171	0.500639	0.871362
Log[Sum(Abundance)+1]	Phyllobacteriaceae	Genetic line	9	9	0.595897	0.500533	0.871436
Log[Sum(Abundance)+1]	Hyphomicrobiaceae	Diet*Genetic line*Treatment	18	18	1.17439	0.625939	0.872711
Log[Sum(Abundance)+1]	[Odoribacteraceae]	Genetic line	9	9	1.0856	0.496395	0.874321
Log[Sum(Abundance)+1]	EtOH8	Treatment	1	1	0.000368551	0.0243037	0.876393
Log[Sum(Abundance)+1]	Moritellaceae	Treatment*Genetic line	9	9	0.035082	0.491393	0.87777
Log[Sum(Abundance)+1]	[Pedosphaeraceae]	Treatment*Genetic line	9	9	0.0139652	0.491393	0.87777
Log[Sum(Abundance)+1]	Methylococcaceae	Treatment*Genetic line	9	9	0.0139652	0.491393	0.87777
Log[Sum(Abundance)+1]	Synechococcaceae	Treatment*Genetic line	9	9	0.0139652	0.491393	0.87777
Log[Sum(Abundance)+1]	Sinobacteraceae	Treatment	1	1	0.000824542	0.0233303	0.878874
Log[Sum(Abundance)+1]	Geodermatophilaceae	Diet	2	2	0.00400051	0.129051	0.879059
Log[Sum(Abundance)+1]	SAGMA-X	Treatment	1	1	0.000204166	0.0225091	0.881008
Log[Sum(Abundance)+1]	Nitrososphaeraceae	Diet*Treatment	2	2	0.00485101	0.122553	0.884776
Log[Sum(Abundance)+1]	Brevibacteriaceae	Diet*Treatment	2	2	0.00659337	0.121837	0.885409
Log[Sum(Abundance)+1]	A4b	Treatment	1	1	0.000788181	0.0208255	0.885512
Log[Sum(Abundance)+1]	Methylocystaceae	Diet	2	2	0.0122051	0.120321	0.886749
Log[Sum(Abundance)+1]	Pasteurellaceae	Diet*Genetic line*Treatment	18	18	6.06463	0.60801	0.887014
Log[Sum(Abundance)+1]	Rhodocyclaceae	Round	2	2	0.0312047	0.119838	0.887177
Log[Sum(Abundance)+1]	Gemmataceae	Round	2	2	0.0138636	0.119805	0.887206
Log[Sum(Abundance)+1]	Chitinophagaceae	Diet*Genetic line	18	18	1.28614	0.607453	0.887444
Log[Sum(Abundance)+1]	Bdellovibrionaceae	Diet*Genetic line	18	18	0.263448	0.607359	0.887517
Log[Sum(Abundance)+1]	Syntrophaceae	Round	2	2	0.00200236	0.117982	0.888822
Log[Sum(Abundance)+1]	Crenotrichaceae	Diet*Genetic line	18	18	0.13577	0.598334	0.894359
Log[Sum(Abundance)+1]	Sphingobacteriaceae	Diet*Genetic line*Treatment	18	18	3.19827	0.598055	0.894567
Log[Sum(Abundance)+1]	Xanthomonadaceae	Diet*Genetic line	18	18	2.70522	0.597743	0.894799
Log[Sum(Abundance)+1]	Holophagaceae	Diet	2	2	0.00273727	0.109322	0.896537
Log[Sum(Abundance)+1]	Staphylococcaceae	Diet*Treatment	2	2	0.226221	0.108372	0.897387
Log[Sum(Abundance)+1]	Ellin515	Diet*Genetic line	18	18	0.167925	0.59294	0.898337
Log[Sum(Abundance)+1]	Crenotrichaceae	Diet*Genetic line*Treatment	18	18	0.134269	0.591719	0.899227
Log[Sum(Abundance)+1]	Haliangiaceae	Diet*Genetic line	18	18	0.169189	0.590692	0.899971
Log[Sum(Abundance)+1]	Polyangiaceae	Diet	2	2	0.00350848	0.105401	0.900052
Log[Sum(Abundance)+1]	Gracilibacteraceae	Diet	2	2	0.00265285	0.105228	0.900207
Log[Sum(Abundance)+1]	[Mogibacteriaceae]	Treatment*Genetic line	9	9	0.375846	0.456964	0.900335
Log[Sum(Abundance)+1]	Brucellaceae	Treatment	1	1	0.000411716	0.0147194	0.90365
Log[Sum(Abundance)+1]	Tsukamurellaceae	Treatment*Genetic line	9	9	0.0617636	0.450807	0.904144
Log[Sum(Abundance)+1]	Streptococcaceae	Diet	2	2	0.193209	0.100308	0.904639
Log[Sum(Abundance)+1]	Christensenellaceae	Diet*Treatment	2	2	0.0179084	0.0999709	0.904944
Log[Sum(Abundance)+1]	JTB36	Treatment*Genetic line	9	9	0.0636676	0.448317	0.905665
Log[Sum(Abundance)+1]	C111	Diet*Treatment	2	2	0.00332335	0.0971177	0.907525
Log[Sum(Abundance)+1]	Rhizobiaceae	Diet*Genetic line*Treatment	18	18	16.2375	0.579529	0.907864
Log[Sum(Abundance)+1]	Dermacoccaceae	Treatment*Genetic line	9	9	0.0532144	0.444346	0.908065
Log[Sum(Abundance)+1]	JTB36	Round	2	2	0.0029661	0.0939862	0.910366
Log[Sum(Abundance)+1]	Anaeroplasmataceae	Round	2	2	0.0521043	0.0938956	0.910449
Log[Sum(Abundance)+1]	Corynebacteriaceae	Diet*Genetic line	18	18	10.7672	0.573484	0.911985
Log[Sum(Abundance)+1]	Tsukamurellaceae	Treatment	1	1	0.000185307	0.0121728	0.912343
Log[Sum(Abundance)+1]	Bradyrhizobiaceae	Diet*Genetic line	18	18	0.861529	0.570611	0.913906
Log[Sum(Abundance)+1]	Methanobacteriaceae	Diet*Genetic line	18	18	0.60774	0.5654	0.917328
Log[Sum(Abundance)+1]	Syntrophobacteraceae	Treatment*Genetic line	9	9	0.0431823	0.42657	0.918436
Log[Sum(Abundance)+1]	Methylophilaceae	Diet*Genetic line	18	18	0.220774	0.563233	0.918727
Log[Sum(Abundance)+1]	Xanthomonadaceae	Genetic line	9	9	0.963116	0.425618	0.918974
Log[Sum(Abundance)+1]	mb2424	Treatment*Genetic line	9	9	0.073144	0.425293	0.919157
Log[Sum(Abundance)+1]	Dethiosulfovibrionaceae	Diet*Genetic line	18	18	0.16474	0.560366	0.920557
Log[Sum(Abundance)+1]	Conexibacteraceae	Treatment	1	1	5.25283e-05	0.00960649	0.922096
Log[Sum(Abundance)+1]	Caldicoprobacteraceae	Round	2	2	0.00179757	0.0792022	0.923904
Log[Sum(Abundance)+1]	Symbiobacteriaceae	Diet*Treatment	2	2	0.00460256	0.0761107	0.926761
Log[Sum(Abundance)+1]	Methanosarcinaceae	Diet*Genetic line*Treatment	18	18	0.211831	0.547624	0.928393
Log[Sum(Abundance)+1]	Mycobacteriaceae	Treatment	1	1	0.00105811	0.00791114	0.929283
Log[Sum(Abundance)+1]	Leuconostocaceae	Diet*Genetic line*Treatment	18	18	14.3657	0.542631	0.931331
Log[Sum(Abundance)+1]	Microbacteriaceae	Treatment	1	1	0.00222704	0.00670786	0.93487
Log[Sum(Abundance)+1]	A4b	Diet*Genetic line	18	18	0.364878	0.535606	0.935339
Log[Sum(Abundance)+1]	Cryomorphaceae	Diet*Genetic line*Treatment	18	18	0.300808	0.534954	0.935704
Log[Sum(Abundance)+1]	Geodermatophilaceae	Diet*Genetic line*Treatment	18	18	0.14849	0.53223	0.937213
Log[Sum(Abundance)+1]	Symbiobacteriaceae	Treatment*Genetic line	9	9	0.105285	0.386903	0.939292
Log[Sum(Abundance)+1]	Bartonellaceae	Diet*Genetic line	18	18	0.145825	0.528354	0.939323
Log[Sum(Abundance)+1]	Enterococcaceae	Diet*Treatment	2	2	0.0788066	0.0613425	0.940532
Log[Sum(Abundance)+1]	Coriobacteriaceae	Diet*Genetic line	18	18	8.30366	0.524908	0.941161
Log[Sum(Abundance)+1]	Aerococcaceae	Diet*Treatment	2	2	0.0200075	0.0603245	0.941489
Log[Sum(Abundance)+1]	RB40	Round	2	2	0.00202888	0.0597107	0.942067
Log[Sum(Abundance)+1]	Moritellaceae	Diet*Genetic line*Treatment	18	18	0.074687	0.523069	0.942127
Log[Sum(Abundance)+1]	[Pedosphaeraceae]	Diet*Genetic line*Treatment	18	18	0.0297308	0.523069	0.942127
Log[Sum(Abundance)+1]	Methylococcaceae	Diet*Genetic line*Treatment	18	18	0.0297308	0.523069	0.942127
Log[Sum(Abundance)+1]	Synechococcaceae	Diet*Genetic line*Treatment	18	18	0.0297308	0.523069	0.942127
Log[Sum(Abundance)+1]	Bartonellaceae	Diet*Genetic line*Treatment	18	18	0.143884	0.52132	0.943037
Log[Sum(Abundance)+1]	[Mogibacteriaceae]	Diet*Genetic line	18	18	0.848588	0.515869	0.945815
Log[Sum(Abundance)+1]	Moritellaceae	Diet*Genetic line	18	18	0.0724978	0.507737	0.949796
Log[Sum(Abundance)+1]	Methylococcaceae	Diet*Genetic line	18	18	0.0288594	0.507737	0.949796
Log[Sum(Abundance)+1]	[Pedosphaeraceae]	Diet*Genetic line	18	18	0.0288594	0.507737	0.949796
Log[Sum(Abundance)+1]	Synechococcaceae	Diet*Genetic line	18	18	0.0288594	0.507737	0.949796
Log[Sum(Abundance)+1]	Spirochaetaceae	Diet*Genetic line	18	18	0.673087	0.505905	0.950666
Log[Sum(Abundance)+1]	Corynebacteriaceae	Diet*Genetic line*Treatment	18	18	9.38506	0.499869	0.953465
Log[Sum(Abundance)+1]	Microbacteriaceae	Diet*Genetic line	18	18	2.97312	0.497503	0.954533
Log[Sum(Abundance)+1]	JTB36	Diet*Genetic line*Treatment	18	18	0.139261	0.490303	0.957685
Log[Sum(Abundance)+1]	Thiobacteraceae	Treatment	1	1	2.71972e-05	0.00276671	0.958144
Log[Sum(Abundance)+1]	Rhodothermaceae	Treatment	1	1	1.31321e-05	0.00233717	0.961527
Log[Sum(Abundance)+1]	Bradyrhizobiaceae	Round	2	2	0.00651467	0.0388334	0.961924
Log[Sum(Abundance)+1]	Conexibacteraceae	Diet*Genetic line	18	18	0.0472247	0.479809	0.962017
Log[Sum(Abundance)+1]	Methylobacteriaceae	Diet*Treatment	2	2	0.0261532	0.0341784	0.966409
Log[Sum(Abundance)+1]	Methylophilaceae	Diet	2	2	0.00134808	0.0309526	0.96953
Log[Sum(Abundance)+1]	Nakamurellaceae	Treatment	1	1	3.92234e-05	0.00146466	0.969539
Log[Sum(Abundance)+1]	Marinilabiaceae	Treatment*Genetic line	9	9	0.0360548	0.310546	0.970104
Log[Sum(Abundance)+1]	Halomonadaceae	Diet*Genetic line*Treatment	18	18	1.43065	0.456507	0.970552
Log[Sum(Abundance)+1]	Micrococcaceae	Diet*Genetic line*Treatment	18	18	5.60964	0.456099	0.970688
Log[Sum(Abundance)+1]	[Barnesiellaceae]	Treatment	1	1	9.29603e-05	0.00119274	0.972511
Log[Sum(Abundance)+1]	Helicobacteraceae	Diet*Genetic line	18	18	12.0305	0.449417	0.972863
Log[Sum(Abundance)+1]	Saprospiraceae	Diet*Genetic line*Treatment	18	18	0.622883	0.447699	0.973404
Log[Sum(Abundance)+1]	Deferribacteraceae	Diet*Genetic line	18	18	0.44602	0.445528	0.974076
Log[Sum(Abundance)+1]	Bdellovibrionaceae	Treatment*Genetic line	9	9	0.0643092	0.29652	0.974417
Log[Sum(Abundance)+1]	Symbiobacteriaceae	Diet*Genetic line*Treatment	18	18	0.241216	0.44321	0.974781
Log[Sum(Abundance)+1]	Sanguibacteraceae	Diet*Treatment	2	2	0.000305336	0.0255127	0.974816
Log[Sum(Abundance)+1]	Acidobacteriaceae	Treatment	1	1	3.32544e-05	0.000883771	0.976336
Log[Sum(Abundance)+1]	Lachnospiraceae	Diet*Genetic line	18	18	11.7868	0.437252	0.976531
Log[Sum(Abundance)+1]	Dermabacteraceae	Treatment	1	1	2.35887e-05	0.000843244	0.976885
Log[Sum(Abundance)+1]	Legionellaceae	Round	2	2	0.00106693	0.0226129	0.977645
Log[Sum(Abundance)+1]	Nocardioidaceae	Diet*Genetic line	18	18	0.323558	0.427907	0.979102
Log[Sum(Abundance)+1]	A4b	Treatment*Genetic line	9	9	0.0935396	0.274614	0.980344
Log[Sum(Abundance)+1]	RF16	Diet	2	2	0.000492218	0.0195227	0.98067
Log[Sum(Abundance)+1]	Gaiellaceae	Treatment*Genetic line	9	9	0.0604489	0.271729	0.981053
Log[Sum(Abundance)+1]	Dehalobacteriaceae	Round	2	2	0.00244007	0.0180127	0.982151
Log[Sum(Abundance)+1]	Moraxellaceae	Diet*Genetic line	18	18	6.87083	0.40949	0.983574
Log[Sum(Abundance)+1]	Clostridiaceae	Diet*Genetic line	18	18	5.35231	0.402447	0.985086
Log[Sum(Abundance)+1]	Sphingomonadaceae	Treatment*Genetic line	9	9	1.0049	0.243289	0.987179
Log[Sum(Abundance)+1]	EB1017	Treatment*Genetic line	9	9	0.0272705	0.24212	0.987398
Log[Sum(Abundance)+1]	Acidobacteriaceae	Round	2	2	0.000842202	0.0111912	0.988872
Log[Sum(Abundance)+1]	Thermaceae	Diet*Treatment	2	2	0.000746007	0.0107414	0.989317
Log[Sum(Abundance)+1]	Marinilabiaceae	Diet*Genetic line*Treatment	18	18	0.087842	0.378299	0.98951
Log[Sum(Abundance)+1]	Syntrophobacteraceae	Diet*Genetic line*Treatment	18	18	0.0762722	0.376722	0.98976
Log[Sum(Abundance)+1]	Promicromonosporaceae	Treatment	1	1	2.17351e-06	0.000146662	0.990359
Log[Sum(Abundance)+1]	Solibacteraceae	Treatment	1	1	2.91818e-06	0.000143866	0.990451
Log[Sum(Abundance)+1]	Microbacteriaceae	Diet*Genetic line*Treatment	18	18	2.18745	0.366035	0.991342
Log[Sum(Abundance)+1]	Oxalobacteraceae	Diet*Treatment	2	2	0.0241464	0.00855724	0.99148
Log[Sum(Abundance)+1]	mitochondria	Treatment	1	1	9.60187e-05	0.000109794	0.991658
Log[Sum(Abundance)+1]	Micrococcaceae	Diet*Genetic line	18	18	4.10948	0.334127	0.994989
Log[Sum(Abundance)+1]	Aeromonadaceae	Diet*Genetic line*Treatment	18	18	0.51524	0.330057	0.995352
Log[Sum(Abundance)+1]	Bacillaceae	Diet	2	2	0.00883141	0.0046198	0.995391
Log[Sum(Abundance)+1]	Methylophilaceae	Treatment*Genetic line	9	9	0.0353757	0.180499	0.995753
Log[Sum(Abundance)+1]	mb2424	Diet*Treatment	2	2	0.00015272	0.00399594	0.996012
Log[Sum(Abundance)+1]	Legionellaceae	Diet*Treatment	2	2	0.000187415	0.00397213	0.996036
Log[Sum(Abundance)+1]	Oxalobacteraceae	Diet*Genetic line*Treatment	18	18	7.83407	0.30848	0.996951
Log[Sum(Abundance)+1]	Spirochaetaceae	Round	2	2	0.000301877	0.00204207	0.99796
Log[Sum(Abundance)+1]	[Chthoniobacteraceae]	Diet*Genetic line*Treatment	18	18	0.349337	0.281333	0.998314
Log[Sum(Abundance)+1]	Dethiosulfovibrionaceae	Round	2	2	3.82239e-05	0.00117018	0.998831
Log[Sum(Abundance)+1]	Mycobacteriaceae	Treatment*Genetic line	9	9	0.143951	0.119586	0.999158
Log[Sum(Abundance)+1]	Rhodothermaceae	Diet*Treatment	2	2	8.75595e-06	0.000779166	0.999221
Log[Sum(Abundance)+1]	Isosphaeraceae	Diet*Genetic line*Treatment	18	18	0.0497128	0.241719	0.99939
Log[Sum(Abundance)+1]	Isosphaeraceae	Diet*Genetic line	18	18	0.0492326	0.239384	0.99943
Log[Sum(Abundance)+1]	Methanosarcinaceae	Treatment*Genetic line	9	9	0.0155181	0.0802346	0.999837
Log[Sum(Abundance)+1]	Conexibacteraceae	Treatment*Genetic line	9	9	0.000103389	0.00210088	1
Log[Sum(Abundance)+1]	Streptosporangiaceae	Round	2	2	5.01279e-33	4.6932e-31	1
Log[Sum(Abundance)+1]	Succinivibrionaceae	Round	2	2	1.24778e-32	7.33679e-31	1

## Sheet: S5.5
Y	Genus	Source	Nparm	DF	Sum of Squares	F Ratio	Prob > F	~Notes
Log[Sum(Abundance)+1]	Fervidobacterium	Diet	2	2	0
Log[Sum(Abundance)+1]	Fervidobacterium	Genetic line	9	9	0
Log[Sum(Abundance)+1]	Fervidobacterium	Treatment	1	1	0
Log[Sum(Abundance)+1]	Fervidobacterium	Diet*Genetic line	18	18	0
Log[Sum(Abundance)+1]	Fervidobacterium	Diet*Treatment	2	2	0
Log[Sum(Abundance)+1]	Fervidobacterium	Genetic line*Treatment	9	9	0
Log[Sum(Abundance)+1]	Fervidobacterium	Diet*Genetic line*Treatment	18	18	0
Log[Sum(Abundance)+1]	Fervidobacterium	Round	2	2	0
Log[Sum(Abundance)+1]	Rubrivivax	Diet	2	2	0
Log[Sum(Abundance)+1]	Rubrivivax	Genetic line	9	9	0
Log[Sum(Abundance)+1]	Rubrivivax	Treatment	1	1	0
Log[Sum(Abundance)+1]	Rubrivivax	Diet*Genetic line	18	18	0
Log[Sum(Abundance)+1]	Rubrivivax	Diet*Treatment	2	2	0
Log[Sum(Abundance)+1]	Rubrivivax	Genetic line*Treatment	9	9	0
Log[Sum(Abundance)+1]	Rubrivivax	Diet*Genetic line*Treatment	18	18	0
Log[Sum(Abundance)+1]	Rubrivivax	Round	2	2	0
Log[Sum(Abundance)+1]	Leuconostoc	Diet	2	2	517.06	198.189	1.1251e-37
Log[Sum(Abundance)+1]	Lactobacillus	Diet	2	2	371.302	98.0351	2.04503e-25
Log[Sum(Abundance)+1]	Tatumella	Diet	2	2	31.4359	81.8592	1.05627e-22
Log[Sum(Abundance)+1]	Weissella	Diet	2	2	50.3085	51.67	1.15797e-16
Log[Sum(Abundance)+1]	Gluconobacter	Diet	2	2	127.219	37.8716	2.58348e-13
Log[Sum(Abundance)+1]	Wolbachia	Diet	2	2	168.307	34.798	1.67758e-12
Log[Sum(Abundance)+1]	Acetobacter	Diet	2	2	135.128	30.7845	2.12716e-11
Log[Sum(Abundance)+1]	Psychrobacter	Genetic line	9	9	39.2384	9.56635	9.73662e-11
Log[Sum(Abundance)+1]	Herbaspirillum	Genetic line	9	9	128.53	9.11721	2.82855e-10
Log[Sum(Abundance)+1]	Lactococcus	Diet	2	2	25.6674	22.6855	5.21493e-09
Log[Sum(Abundance)+1]	Vagococcus	Diet	2	2	3.55541	22.5979	5.55167e-09
Log[Sum(Abundance)+1]	Allobaculum	Genetic line	9	9	62.1681	7.8987	5.58646e-09
Log[Sum(Abundance)+1]	Candidatus Portiera	Diet	2	2	6.53508	20.6883	2.20841e-08
Log[Sum(Abundance)+1]	Flavobacterium	Genetic line	9	9	24.1733	7.18433	3.41763e-08
Log[Sum(Abundance)+1]	Bifidobacterium	Genetic line	9	9	60.063	7.17039	3.54227e-08
Log[Sum(Abundance)+1]	Gluconobacter	Treatment	1	1	57.5015	34.2351	4.85082e-08
Log[Sum(Abundance)+1]	Pedobacter	Genetic line	9	9	11.1323	6.81644	8.84396e-08
Log[Sum(Abundance)+1]	Rhodococcus	Round	2	2	64.5512	18.382	1.2258e-07
Log[Sum(Abundance)+1]	Rhodoferax	Genetic line	9	9	12.8003	6.27087	3.70383e-07
Log[Sum(Abundance)+1]	Janthinobacterium	Genetic line	9	9	24.5912	6.02159	7.18818e-07
Log[Sum(Abundance)+1]	Polaromonas	Genetic line	9	9	10.3915	5.92275	9.36339e-07
Log[Sum(Abundance)+1]	Gluconobacter	Diet*Treatment	2	2	52.6569	15.6753	9.81222e-07
Log[Sum(Abundance)+1]	Phytophthora	Diet	2	2	9.2598	15.6739	9.82299e-07
Log[Sum(Abundance)+1]	Streptococcus	Diet	2	2	28.5314	14.5081	2.46522e-06
Log[Sum(Abundance)+1]	Sporomusa	Genetic line	9	9	15.4914	5.36553	4.2192e-06
Log[Sum(Abundance)+1]	Kurthia	Diet*Genetic line	18	18	0.192927	3.84858	4.88032e-06
Log[Sum(Abundance)+1]	Acetobacter	Treatment	1	1	50.571	23.0418	4.89289e-06
Log[Sum(Abundance)+1]	Kurthia	Diet*Genetic line*Treatment	18	18	0.192284	3.83576	5.16107e-06
Log[Sum(Abundance)+1]	Agrobacterium	Genetic line	9	9	76.1929	5.18247	6.95522e-06
Log[Sum(Abundance)+1]	Wolbachia	Genetic line	9	9	112.458	5.1669	7.2581e-06
Log[Sum(Abundance)+1]	Leuconostoc	Genetic line	9	9	58.5249	4.98501	1.19574e-05
Log[Sum(Abundance)+1]	Achromobacter	Genetic line	9	9	5.81722	4.92141	1.42454e-05
Log[Sum(Abundance)+1]	Gluconobacter	Diet*Genetic line	18	18	108.882	3.60145	1.43872e-05
Log[Sum(Abundance)+1]	Clostridium	Genetic line	9	9	14.7148	4.70509	2.58923e-05
Log[Sum(Abundance)+1]	Lactobacillus	Genetic line	9	9	79.9577	4.6914	2.68929e-05
Log[Sum(Abundance)+1]	Pseudomonas	Genetic line	9	9	38.4357	4.66356	2.90492e-05
Log[Sum(Abundance)+1]	Agrobacterium	Round	2	2	37.3253	11.4245	3.02854e-05
Log[Sum(Abundance)+1]	Actinomyces	Diet	2	2	13.2299	11.3286	3.28027e-05
Log[Sum(Abundance)+1]	Bifidobacterium	Diet	2	2	19.4195	10.4325	6.95444e-05
Log[Sum(Abundance)+1]	Turicibacter	Genetic line	9	9	33.0748	4.32144	7.5204e-05
Log[Sum(Abundance)+1]	Paracoccus	Genetic line	9	9	53.4425	4.18127	0.00011122
Log[Sum(Abundance)+1]	Sphingomonas	Genetic line	9	9	15.1388	4.17796	0.000112255
Log[Sum(Abundance)+1]	Acetobacter	Diet*Treatment	2	2	43.2932	9.86289	0.000112709
Log[Sum(Abundance)+1]	Staphylococcus	Diet	2	2	20.4907	9.82556	0.00011635
Log[Sum(Abundance)+1]	Vagococcus	Round	2	2	1.5165	9.63874	0.000136451
Log[Sum(Abundance)+1]	Prevotella	Diet	2	2	14.9797	9.12547	0.000211906
Log[Sum(Abundance)+1]	Bilophila	Diet	2	2	1.9133	9.0268	0.00023071
Log[Sum(Abundance)+1]	Allobaculum	Diet	2	2	15.6513	8.94854	0.000246824
Log[Sum(Abundance)+1]	Corynebacterium	Diet	2	2	18.3352	8.78918	0.000283276
Log[Sum(Abundance)+1]	Coprococcus	Diet	2	2	8.28639	8.73693	0.000296383
Log[Sum(Abundance)+1]	Bacteroides	Genetic line	9	9	56.9272	3.79544	0.000327623
Log[Sum(Abundance)+1]	Kurthia	Genetic line*Treatment	9	9	0.0951077	3.79448	0.000328505
Log[Sum(Abundance)+1]	Kurthia	Genetic line	9	9	0.0946413	3.77588	0.000346102
Log[Sum(Abundance)+1]	Sarcina	Diet	2	2	1.40543	8.55423	0.00034727
Log[Sum(Abundance)+1]	Pseudomonas	Diet	2	2	15.4066	8.41206	0.000392965
Log[Sum(Abundance)+1]	Capnocytophaga	Genetic line	9	9	3.20645	3.68248	0.000449741
Log[Sum(Abundance)+1]	Chelatococcus	Genetic line	9	9	2.38983	3.68059	0.000452137
Log[Sum(Abundance)+1]	Acetobacter	Genetic line	9	9	71.7303	3.6314	0.000519028
Log[Sum(Abundance)+1]	Lactococcus	Genetic line	9	9	18.2403	3.5825	0.000595344
Log[Sum(Abundance)+1]	Gemella	Diet	2	2	2.72167	7.92497	0.000601413
Log[Sum(Abundance)+1]	Oscillospira	Genetic line	9	9	30.2573	3.51207	0.00072536
Log[Sum(Abundance)+1]	Gluconobacter	Genetic line	9	9	52.3667	3.46421	0.000829525
Log[Sum(Abundance)+1]	Delftia	Diet	2	2	16.9688	7.44486	0.000917736
Log[Sum(Abundance)+1]	Wolbachia	Round	2	2	35.3589	7.31057	0.00103348
Log[Sum(Abundance)+1]	Collinsella	Diet	2	2	9.52383	7.27932	0.00106248
Log[Sum(Abundance)+1]	Wolbachia	Diet*Treatment	2	2	34.9202	7.21987	0.00111997
Log[Sum(Abundance)+1]	Kocuria	Treatment	1	1	4.90616	10.7849	0.00136268
Log[Sum(Abundance)+1]	Leptotrichia	Genetic line	9	9	11.981	3.27921	0.00139287
Log[Sum(Abundance)+1]	Delftia	Treatment	1	1	12.2089	10.713	0.0014118
Log[Sum(Abundance)+1]	Chthoniobacter	Genetic line*Treatment	9	9	0.612549	3.25798	0.00147813
Log[Sum(Abundance)+1]	Vagococcus	Diet*Genetic line	18	18	3.60479	2.54574	0.00148686
Log[Sum(Abundance)+1]	[Ruminococcus]	Genetic line	9	9	23.6681	3.25544	0.00148863
Log[Sum(Abundance)+1]	Blautia	Diet	2	2	16.3345	6.88325	0.0015107
Log[Sum(Abundance)+1]	Cardiobacterium	Diet*Genetic line	18	18	0.316308	2.49726	0.00183446
Log[Sum(Abundance)+1]	Rhodococcus	Diet	2	2	23.4055	6.66509	0.00183561
Log[Sum(Abundance)+1]	Parabacteroides	Genetic line	9	9	38.843	3.17448	0.0018668
Log[Sum(Abundance)+1]	Acanthamoeba	Diet*Genetic line	18	18	0.235453	2.49165	0.00187954
Log[Sum(Abundance)+1]	Thermoanaerobacterium	Diet*Genetic line	18	18	0.0937275	2.49165	0.00187954
Log[Sum(Abundance)+1]	Truepera	Diet*Genetic line	18	18	0.0937275	2.49165	0.00187954
Log[Sum(Abundance)+1]	Tsukamurella	Round	2	2	0.201615	6.62205	0.00190767
Log[Sum(Abundance)+1]	Acanthamoeba	Diet*Genetic line*Treatment	18	18	0.234451	2.48104	0.00196773
Log[Sum(Abundance)+1]	Thermoanaerobacterium	Diet*Genetic line*Treatment	18	18	0.0933285	2.48104	0.00196773
Log[Sum(Abundance)+1]	Bifidobacterium	Round	2	2	12.257	6.58464	0.00197267
Log[Sum(Abundance)+1]	Epulopiscium	Diet*Genetic line*Treatment	18	18	0.234223	2.47863	0.00198837
Log[Sum(Abundance)+1]	Nitrospira	Diet*Genetic line*Treatment	18	18	0.0932376	2.47863	0.00198837
Log[Sum(Abundance)+1]	Syntrophomonas	Diet*Genetic line*Treatment	18	18	0.0932376	2.47863	0.00198837
Log[Sum(Abundance)+1]	Rhodococcus	Diet*Treatment	2	2	23.0819	6.57293	0.00199345
Log[Sum(Abundance)+1]	Epulopiscium	Diet*Genetic line	18	18	0.23391	2.47532	0.00201702
Log[Sum(Abundance)+1]	CF231	Diet*Genetic line	18	18	0.622185	2.47532	0.00201702
Log[Sum(Abundance)+1]	Azospira	Diet*Genetic line	18	18	0.0931131	2.47532	0.00201702
Log[Sum(Abundance)+1]	Nitrospira	Diet*Genetic line	18	18	0.0931131	2.47532	0.00201702
Log[Sum(Abundance)+1]	Syntrophomonas	Diet*Genetic line	18	18	0.0931131	2.47532	0.00201702
Log[Sum(Abundance)+1]	Acinetobacter	Diet	2	2	9.51132	6.54563	0.00204282
Log[Sum(Abundance)+1]	Truepera	Diet*Genetic line*Treatment	18	18	0.0928614	2.46863	0.00207616
Log[Sum(Abundance)+1]	CF231	Diet*Genetic line*Treatment	18	18	0.62049	2.46858	0.00207661
Log[Sum(Abundance)+1]	Azospira	Diet*Genetic line*Treatment	18	18	0.0928595	2.46858	0.00207661
Log[Sum(Abundance)+1]	Bacteroides	Diet	2	2	21.7263	6.51839	0.00209332
Log[Sum(Abundance)+1]	Salinibacterium	Diet*Genetic line	18	18	2.13029	2.46428	0.00211548
Log[Sum(Abundance)+1]	Erwinia	Diet	2	2	1.7801	6.36195	0.00240892
Log[Sum(Abundance)+1]	Weissella	Genetic line	9	9	13.5083	3.08308	0.00240931
Log[Sum(Abundance)+1]	Staphylococcus	Treatment	1	1	9.81439	9.41228	0.00269813
Log[Sum(Abundance)+1]	Megasphaera	Round	2	2	3.28516	6.20235	0.002781
Log[Sum(Abundance)+1]	Micrococcus	Genetic line*Treatment	9	9	2.13069	3.02949	0.00279739
Log[Sum(Abundance)+1]	Campylobacter	Diet*Treatment	2	2	1.48911	6.13283	0.00296089
Log[Sum(Abundance)+1]	Candidatus Portiera	Diet*Treatment	2	2	1.93278	6.11867	0.00299896
Log[Sum(Abundance)+1]	Akkermansia	Diet	2	2	16.1106	6.07857	0.00310949
Log[Sum(Abundance)+1]	Leptotrichia	Diet	2	2	4.93215	6.07472	0.00312032
Log[Sum(Abundance)+1]	Wautersiella	Diet*Genetic line*Treatment	18	18	1.05358	2.37106	0.00315914
Log[Sum(Abundance)+1]	Achromobacter	Round	2	2	1.57741	6.00526	0.0033224
Log[Sum(Abundance)+1]	Shuttleworthia	Diet	2	2	2.07329	5.908	0.00362796
Log[Sum(Abundance)+1]	Akkermansia	Genetic line	9	9	34.6737	2.90721	0.00392999
Log[Sum(Abundance)+1]	AF12	Diet*Genetic line	18	18	1.93987	2.30045	0.00427126
Log[Sum(Abundance)+1]	C39	Diet*Genetic line*Treatment	18	18	1.02524	2.29036	0.00445874
Log[Sum(Abundance)+1]	Methylibium	Genetic line*Treatment	9	9	0.775744	2.85697	0.00451723
Log[Sum(Abundance)+1]	Pedobacter	Round	2	2	2.03985	5.62063	0.00470883
Log[Sum(Abundance)+1]	Leptotrichia	Diet*Treatment	2	2	4.5491	5.60294	0.00478521
Log[Sum(Abundance)+1]	Vagococcus	Genetic line	9	9	2.00268	2.82864	0.0048858
Log[Sum(Abundance)+1]	Fusibacter	Diet*Genetic line	18	18	0.213666	2.26109	0.00504879
Log[Sum(Abundance)+1]	Thauera	Diet*Genetic line	18	18	0.458559	2.26109	0.00504879
Log[Sum(Abundance)+1]	Anaerospora	Diet*Genetic line	18	18	0.568337	2.26109	0.00504879
Log[Sum(Abundance)+1]	Thermomonas	Diet*Genetic line	18	18	0.0850546	2.26109	0.00504879
Log[Sum(Abundance)+1]	Catonella	Diet*Treatment	2	2	0.112596	5.52163	0.00515287
Log[Sum(Abundance)+1]	Varibaculum	Diet*Genetic line	18	18	2.6517	2.25287	0.00522786
Log[Sum(Abundance)+1]	Wautersiella	Diet	2	2	0.271628	5.50162	0.00524767
Log[Sum(Abundance)+1]	Brevibacillus	Diet*Genetic line*Treatment	18	18	0.21235	2.25124	0.00526399
Log[Sum(Abundance)+1]	Flavisolibacter	Diet*Genetic line*Treatment	18	18	0.21235	2.25124	0.00526399
Log[Sum(Abundance)+1]	Pelotomaculum	Diet*Genetic line*Treatment	18	18	0.21235	2.25124	0.00526399
Log[Sum(Abundance)+1]	Anaerofustis	Diet*Genetic line*Treatment	18	18	0.0845307	2.25124	0.00526399
Log[Sum(Abundance)+1]	Knoellia	Diet*Genetic line*Treatment	18	18	0.0845307	2.25124	0.00526399
Log[Sum(Abundance)+1]	Lysobacter	Diet*Genetic line*Treatment	18	18	0.0845307	2.25124	0.00526399
Log[Sum(Abundance)+1]	Methanoculleus	Diet*Genetic line*Treatment	18	18	0.0845307	2.25124	0.00526399
Log[Sum(Abundance)+1]	Uliginosibacterium	Diet*Genetic line*Treatment	18	18	0.0845307	2.25124	0.00526399
Log[Sum(Abundance)+1]	Salinibacterium	Genetic line	9	9	1.2093	2.7978	0.00532076
Log[Sum(Abundance)+1]	Catonella	Diet	2	2	0.111517	5.46872	0.00540743
Log[Sum(Abundance)+1]	Prosthecobacter	Genetic line	9	9	1.1514	2.79007	0.00543558
Log[Sum(Abundance)+1]	Corynebacterium	Round	2	2	11.3613	5.44615	0.00551988
Log[Sum(Abundance)+1]	Curtobacterium	Diet*Genetic line*Treatment	18	18	1.78711	2.23748	0.00557977
Log[Sum(Abundance)+1]	Turicibacter	Treatment	1	1	6.75447	7.94266	0.00570169
Log[Sum(Abundance)+1]	Sphingomonas	Diet	2	2	4.32543	5.37174	0.00590771
Log[Sum(Abundance)+1]	Cardiobacterium	Diet*Genetic line*Treatment	18	18	0.281443	2.222	0.00595682
Log[Sum(Abundance)+1]	Chryseobacterium	Genetic line	9	9	4.36832	2.73265	0.00636869
Log[Sum(Abundance)+1]	Lactobacillus	Round	2	2	20.0302	5.28859	0.00637412
Log[Sum(Abundance)+1]	Pelosinus	Diet*Treatment	2	2	0.144715	5.27901	0.00643022
Log[Sum(Abundance)+1]	Varibaculum	Genetic line	9	9	1.59817	2.71559	0.00667515
Log[Sum(Abundance)+1]	Ruminococcus	Genetic line	9	9	22.3716	2.7081	0.00681411
Log[Sum(Abundance)+1]	Dialister	Diet	2	2	2.00923	5.21289	0.00683122
Log[Sum(Abundance)+1]	Rhodococcus	Genetic line	9	9	42.7222	2.70351	0.00690069
Log[Sum(Abundance)+1]	Fluviicola	Round	2	2	0.324255	5.18986	0.00697682
Log[Sum(Abundance)+1]	Staphylococcus	Genetic line*Treatment	9	9	25.2766	2.69345	0.00709449
Log[Sum(Abundance)+1]	Anaerococcus	Diet	2	2	3.97	5.16058	0.00716649
Log[Sum(Abundance)+1]	Lactobacillus	Diet*Treatment	2	2	19.5331	5.15733	0.00718791
Log[Sum(Abundance)+1]	Odoribacter	Round	2	2	2.05145	5.13	0.00737019
Log[Sum(Abundance)+1]	Dialister	Treatment	1	1	1.43229	7.43204	0.00742882
Log[Sum(Abundance)+1]	Ruminococcus	Diet	2	2	9.39995	5.12042	0.00743525
Log[Sum(Abundance)+1]	Acanthamoeba	Genetic line	9	9	0.126153	2.66999	0.00756698
Log[Sum(Abundance)+1]	Thermoanaerobacterium	Genetic line	9	9	0.050218	2.66999	0.00756698
Log[Sum(Abundance)+1]	Truepera	Genetic line	9	9	0.050218	2.66999	0.00756698
Log[Sum(Abundance)+1]	Epulopiscium	Genetic line*Treatment	9	9	0.12602	2.66717	0.00762586
Log[Sum(Abundance)+1]	Nitrospira	Genetic line*Treatment	9	9	0.0501649	2.66717	0.00762586
Log[Sum(Abundance)+1]	Syntrophomonas	Genetic line*Treatment	9	9	0.0501649	2.66717	0.00762586
Log[Sum(Abundance)+1]	Epulopiscium	Genetic line	9	9	0.125677	2.65992	0.00777924
Log[Sum(Abundance)+1]	CF231	Genetic line	9	9	0.334292	2.65992	0.00777924
Log[Sum(Abundance)+1]	Azospira	Genetic line	9	9	0.0500285	2.65992	0.00777924
Log[Sum(Abundance)+1]	Nitrospira	Genetic line	9	9	0.0500285	2.65992	0.00777924
Log[Sum(Abundance)+1]	Syntrophomonas	Genetic line	9	9	0.0500285	2.65992	0.00777924
Log[Sum(Abundance)+1]	Acanthamoeba	Genetic line*Treatment	9	9	0.125669	2.65974	0.00778292
Log[Sum(Abundance)+1]	Thermoanaerobacterium	Genetic line*Treatment	9	9	0.0500253	2.65974	0.00778292
Log[Sum(Abundance)+1]	Tatumella	Round	2	2	1.94642	5.06848	0.00779807
Log[Sum(Abundance)+1]	Truepera	Genetic line*Treatment	9	9	0.0499926	2.65801	0.00782013
Log[Sum(Abundance)+1]	Sulfuricurvum	Diet*Genetic line*Treatment	18	18	0.634441	2.15584	0.00786736
Log[Sum(Abundance)+1]	Rhodococcus	Treatment	1	1	12.8305	7.30735	0.00792786
Log[Sum(Abundance)+1]	[Ruminococcus]	Diet	2	2	8.15152	5.04543	0.00796477
Log[Sum(Abundance)+1]	Akkermansia	Treatment	1	1	9.66114	7.29032	0.00799868
Log[Sum(Abundance)+1]	Pedobacter	Diet*Genetic line	18	18	7.02581	2.151	0.00802853
Log[Sum(Abundance)+1]	CF231	Genetic line*Treatment	9	9	0.332804	2.64808	0.00803617
Log[Sum(Abundance)+1]	Azospira	Genetic line*Treatment	9	9	0.0498059	2.64808	0.00803617
Log[Sum(Abundance)+1]	Anaerobiospirillum	Diet*Genetic line*Treatment	18	18	0.206313	2.14622	0.00819066
Log[Sum(Abundance)+1]	Streptosporangium	Diet*Genetic line*Treatment	18	18	0.206313	2.14622	0.00819066
Log[Sum(Abundance)+1]	Paucibacter	Diet*Genetic line*Treatment	18	18	0.0821276	2.14622	0.00819066
Log[Sum(Abundance)+1]	Pilimelia	Diet*Genetic line*Treatment	18	18	0.0821276	2.14622	0.00819066
Log[Sum(Abundance)+1]	Succinivibrio	Diet*Genetic line*Treatment	18	18	0.0821276	2.14622	0.00819066
Log[Sum(Abundance)+1]	Bacillus	Genetic line	9	9	22.9605	2.63939	0.00823006
Log[Sum(Abundance)+1]	Kocuria	Genetic line	9	9	10.7709	2.63076	0.00842715
Log[Sum(Abundance)+1]	Dyella	Diet	2	2	0.134877	4.97967	0.00846067
Log[Sum(Abundance)+1]	Anaerobiospirillum	Diet*Genetic line	18	18	0.205258	2.13524	0.00857525
Log[Sum(Abundance)+1]	Streptosporangium	Diet*Genetic line	18	18	0.205258	2.13524	0.00857525
Log[Sum(Abundance)+1]	Paucibacter	Diet*Genetic line	18	18	0.0817074	2.13524	0.00857525
Log[Sum(Abundance)+1]	Pilimelia	Diet*Genetic line	18	18	0.0817074	2.13524	0.00857525
Log[Sum(Abundance)+1]	Succinivibrio	Diet*Genetic line	18	18	0.0817074	2.13524	0.00857525
Log[Sum(Abundance)+1]	Caloramator	Diet*Treatment	2	2	0.45655	4.96344	0.00858783
Log[Sum(Abundance)+1]	Brevibacillus	Diet*Genetic line	18	18	0.201314	2.13424	0.00861095
Log[Sum(Abundance)+1]	Flavisolibacter	Diet*Genetic line	18	18	0.201314	2.13424	0.00861095
Log[Sum(Abundance)+1]	Pelotomaculum	Diet*Genetic line	18	18	0.201314	2.13424	0.00861095
Log[Sum(Abundance)+1]	Anaerofustis	Diet*Genetic line	18	18	0.0801377	2.13424	0.00861095
Log[Sum(Abundance)+1]	Knoellia	Diet*Genetic line	18	18	0.0801377	2.13424	0.00861095
Log[Sum(Abundance)+1]	Lysobacter	Diet*Genetic line	18	18	0.0801377	2.13424	0.00861095
Log[Sum(Abundance)+1]	Methanoculleus	Diet*Genetic line	18	18	0.0801377	2.13424	0.00861095
Log[Sum(Abundance)+1]	Uliginosibacterium	Diet*Genetic line	18	18	0.0801377	2.13424	0.00861095
Log[Sum(Abundance)+1]	Brevibacillus	Genetic line*Treatment	9	9	0.122383	2.5949	0.00929673
Log[Sum(Abundance)+1]	Flavisolibacter	Genetic line*Treatment	9	9	0.122383	2.5949	0.00929673
Log[Sum(Abundance)+1]	Pelotomaculum	Genetic line*Treatment	9	9	0.122383	2.5949	0.00929673
Log[Sum(Abundance)+1]	Anaerofustis	Genetic line*Treatment	9	9	0.0487173	2.5949	0.00929673
Log[Sum(Abundance)+1]	Knoellia	Genetic line*Treatment	9	9	0.0487173	2.5949	0.00929673
Log[Sum(Abundance)+1]	Lysobacter	Genetic line*Treatment	9	9	0.0487173	2.5949	0.00929673
Log[Sum(Abundance)+1]	Methanoculleus	Genetic line*Treatment	9	9	0.0487173	2.5949	0.00929673
Log[Sum(Abundance)+1]	Uliginosibacterium	Genetic line*Treatment	9	9	0.0487173	2.5949	0.00929673
Log[Sum(Abundance)+1]	Finegoldia	Diet	2	2	2.70434	4.85928	0.00945158
Log[Sum(Abundance)+1]	Desulfovibrio	Treatment	1	1	1.50896	6.9691	0.00946488
Log[Sum(Abundance)+1]	Enterococcus	Treatment	1	1	4.2959	6.96681	0.00947627
Log[Sum(Abundance)+1]	Chthoniobacter	Genetic line	9	9	0.486096	2.58541	0.00954111
Log[Sum(Abundance)+1]	Allobaculum	Round	2	2	8.4563	4.83483	0.00966679
Log[Sum(Abundance)+1]	Fusibacter	Diet*Genetic line*Treatment	18	18	0.198772	2.10347	0.00978879
Log[Sum(Abundance)+1]	Thauera	Diet*Genetic line*Treatment	18	18	0.426593	2.10347	0.00978879
Log[Sum(Abundance)+1]	Anaerospora	Diet*Genetic line*Treatment	18	18	0.528719	2.10347	0.00978879
Log[Sum(Abundance)+1]	Thermomonas	Diet*Genetic line*Treatment	18	18	0.0791255	2.10347	0.00978879
Log[Sum(Abundance)+1]	Campylobacter	Diet	2	2	1.16984	4.81793	0.00981852
Log[Sum(Abundance)+1]	Fusibacter	Genetic line	9	9	0.121629	2.57424	0.00983703
Log[Sum(Abundance)+1]	Thauera	Genetic line	9	9	0.261033	2.57424	0.00983703
Log[Sum(Abundance)+1]	Anaerospora	Genetic line	9	9	0.323524	2.57424	0.00983703
Log[Sum(Abundance)+1]	Thermomonas	Genetic line	9	9	0.048417	2.57424	0.00983703
Log[Sum(Abundance)+1]	Oscillospira	Diet	2	2	9.20244	4.80671	0.00992049
Log[Sum(Abundance)+1]	Bifidobacterium	Treatment	1	1	6.40038	6.87676	0.00993616
Log[Sum(Abundance)+1]	Scardovia	Diet*Treatment	2	2	0.0947597	4.71588	0.0107874
Log[Sum(Abundance)+1]	Cardiobacterium	Genetic line*Treatment	9	9	0.160037	2.52699	0.0111904
Log[Sum(Abundance)+1]	Pelosinus	Diet	2	2	0.12743	4.64847	0.0114803
Log[Sum(Abundance)+1]	Chelatococcus	Round	2	2	0.667534	4.62633	0.0117176
Log[Sum(Abundance)+1]	Anaerococcus	Round	2	2	3.55506	4.62121	0.0117731
Log[Sum(Abundance)+1]	Scardovia	Diet*Genetic line*Treatment	18	18	0.371754	2.05567	0.0119325
Log[Sum(Abundance)+1]	Streptococcus	Treatment	1	1	6.36657	6.47474	0.0122912
Log[Sum(Abundance)+1]	Clavibacter	Diet*Genetic line	18	18	0.295672	2.04557	0.0124399
Log[Sum(Abundance)+1]	Propionibacterium	Diet	2	2	1.60203	4.53859	0.0127082
Log[Sum(Abundance)+1]	Devosia	Diet*Treatment	2	2	0.525361	4.53652	0.0127325
Log[Sum(Abundance)+1]	Oribacterium	Treatment	1	1	0.321678	6.40831	0.0127332
Log[Sum(Abundance)+1]	Tatumella	Genetic line	9	9	4.27747	2.47523	0.012882
Log[Sum(Abundance)+1]	Wautersiella	Genetic line*Treatment	9	9	0.549838	2.47479	0.0128973
Log[Sum(Abundance)+1]	Mycobacterium	Round	2	2	1.20926	4.52064	0.0129212
Log[Sum(Abundance)+1]	Bacteroides	Treatment	1	1	10.5759	6.34603	0.0131628
Log[Sum(Abundance)+1]	Veillonella	Round	2	2	6.21186	4.49043	0.0132877
Log[Sum(Abundance)+1]	Odoribacter	Diet	2	2	1.79095	4.47857	0.0134346
Log[Sum(Abundance)+1]	Collinsella	Round	2	2	5.84403	4.46675	0.0135825
Log[Sum(Abundance)+1]	Clostridium	Diet	2	2	3.08804	4.44334	0.0138804
Log[Sum(Abundance)+1]	Anaerobiospirillum	Genetic line*Treatment	9	9	0.117247	2.43938	0.0141969
Log[Sum(Abundance)+1]	Streptosporangium	Genetic line*Treatment	9	9	0.117247	2.43938	0.0141969
Log[Sum(Abundance)+1]	Paucibacter	Genetic line*Treatment	9	9	0.046673	2.43938	0.0141969
Log[Sum(Abundance)+1]	Pilimelia	Genetic line*Treatment	9	9	0.046673	2.43938	0.0141969
Log[Sum(Abundance)+1]	Succinivibrio	Genetic line*Treatment	9	9	0.046673	2.43938	0.0141969
Log[Sum(Abundance)+1]	Scardovia	Genetic line	9	9	0.220286	2.43621	0.0143196
Log[Sum(Abundance)+1]	Couchioplanes	Genetic line	9	9	0.300501	2.43597	0.0143286
Log[Sum(Abundance)+1]	Acinetobacter	Genetic line	9	9	15.9225	2.43506	0.0143642
Log[Sum(Abundance)+1]	Eggerthella	Round	2	2	0.382763	4.40452	0.0143892
Log[Sum(Abundance)+1]	Anaerobiospirillum	Genetic line	9	9	0.116946	2.43312	0.0144397
Log[Sum(Abundance)+1]	Streptosporangium	Genetic line	9	9	0.116946	2.43312	0.0144397
Log[Sum(Abundance)+1]	Paucibacter	Genetic line	9	9	0.0465531	2.43312	0.0144397
Log[Sum(Abundance)+1]	Pilimelia	Genetic line	9	9	0.0465531	2.43312	0.0144397
Log[Sum(Abundance)+1]	Succinivibrio	Genetic line	9	9	0.0465531	2.43312	0.0144397
Log[Sum(Abundance)+1]	Halomonas	Diet	2	2	0.0962628	4.4005	0.0144431
Log[Sum(Abundance)+1]	Pelosinus	Diet*Genetic line*Treatment	18	18	0.495014	2.00638	0.0146121
Log[Sum(Abundance)+1]	C39	Treatment	1	1	0.15181	6.10451	0.0149768
Log[Sum(Abundance)+1]	Halomonas	Diet*Treatment	2	2	0.0952066	4.35221	0.0151051
Log[Sum(Abundance)+1]	Eikenella	Diet*Genetic line	18	18	0.293055	1.99798	0.0151228
Log[Sum(Abundance)+1]	Bacteroides	Round	2	2	14.4842	4.34558	0.0151983
Log[Sum(Abundance)+1]	Pelosinus	Diet*Genetic line	18	18	0.491521	1.99222	0.0154827
Log[Sum(Abundance)+1]	Methylibium	Genetic line	9	9	0.652681	2.40375	0.0156331
Log[Sum(Abundance)+1]	Corynebacterium	Treatment	1	1	6.27744	6.01831	0.0156859
Log[Sum(Abundance)+1]	Dialister	Round	2	2	1.65716	4.29944	0.015864
Log[Sum(Abundance)+1]	Desulfosporosinus	Diet*Genetic line*Treatment	18	18	0.803928	1.98617	0.0158698
Log[Sum(Abundance)+1]	Phytophthora	Round	2	2	2.53452	4.29015	0.0160016
Log[Sum(Abundance)+1]	Fusibacter	Genetic line*Treatment	9	9	0.113107	2.39389	0.0160548
Log[Sum(Abundance)+1]	Thauera	Genetic line*Treatment	9	9	0.242745	2.39389	0.0160548
Log[Sum(Abundance)+1]	Anaerospora	Genetic line*Treatment	9	9	0.300858	2.39389	0.0160548
Log[Sum(Abundance)+1]	Thermomonas	Genetic line*Treatment	9	9	0.045025	2.39389	0.0160548
Log[Sum(Abundance)+1]	Brevibacillus	Genetic line	9	9	0.112898	2.39378	0.0160592
Log[Sum(Abundance)+1]	Flavisolibacter	Genetic line	9	9	0.112898	2.39378	0.0160592
Log[Sum(Abundance)+1]	Pelotomaculum	Genetic line	9	9	0.112898	2.39378	0.0160592
Log[Sum(Abundance)+1]	Anaerofustis	Genetic line	9	9	0.0449415	2.39378	0.0160592
Log[Sum(Abundance)+1]	Knoellia	Genetic line	9	9	0.0449415	2.39378	0.0160592
Log[Sum(Abundance)+1]	Lysobacter	Genetic line	9	9	0.0449415	2.39378	0.0160592
Log[Sum(Abundance)+1]	Methanoculleus	Genetic line	9	9	0.0449415	2.39378	0.0160592
Log[Sum(Abundance)+1]	Uliginosibacterium	Genetic line	9	9	0.0449415	2.39378	0.0160592
Log[Sum(Abundance)+1]	Haemophilus	Genetic line	9	9	8.0989	2.38868	0.0162821
Log[Sum(Abundance)+1]	Leuconostoc	Diet*Treatment	2	2	11.1407	4.27021	0.0163009
Log[Sum(Abundance)+1]	Acinetobacter	Round	2	2	6.19239	4.26157	0.0164324
Log[Sum(Abundance)+1]	Lactococcus	Round	2	2	4.80738	4.24889	0.0166272
Log[Sum(Abundance)+1]	Terriglobus	Diet*Genetic line*Treatment	18	18	0.530781	1.9675	0.0171232
Log[Sum(Abundance)+1]	rc4-4	Treatment	1	1	0.78701	5.85322	0.0171439
Log[Sum(Abundance)+1]	Corynebacterium	Genetic line	9	9	22.1374	2.35817	0.0176763
Log[Sum(Abundance)+1]	Novosphingobium	Diet	2	2	0.308411	4.17077	0.0178811
Log[Sum(Abundance)+1]	Anoxybacillus	Treatment	1	1	0.279297	5.72273	0.0183965
Log[Sum(Abundance)+1]	[Ruminococcus]	Treatment	1	1	4.61141	5.70853	0.0185385
Log[Sum(Abundance)+1]	Catonella	Treatment	1	1	0.0581772	5.70595	0.0185644
Log[Sum(Abundance)+1]	Blautia	Genetic line	9	9	24.9865	2.3398	0.0185712
Log[Sum(Abundance)+1]	Pelosinus	Treatment	1	1	0.0781722	5.70323	0.0185918
Log[Sum(Abundance)+1]	Curtobacterium	Diet	2	2	0.364893	4.11164	0.018894
Log[Sum(Abundance)+1]	Pseudomonas	Round	2	2	7.50017	4.09512	0.0191872
Log[Sum(Abundance)+1]	Collinsella	Genetic line	9	9	13.6512	2.31866	0.0196556
Log[Sum(Abundance)+1]	Anaerococcus	Treatment	1	1	2.15038	5.59054	0.0197636
Log[Sum(Abundance)+1]	Rhizobium	Diet*Genetic line*Treatment	18	18	0.701474	1.92692	0.0201809
Log[Sum(Abundance)+1]	Lachnospira	Diet*Treatment	2	2	1.61324	4.03544	0.0202856
Log[Sum(Abundance)+1]	Anaeroplasma	Diet*Treatment	2	2	2.10606	4.0305	0.0203794
Log[Sum(Abundance)+1]	Dorea	Diet	2	2	4.27441	4.01494	0.0206775
Log[Sum(Abundance)+1]	Giesbergeria	Diet	2	2	0.381168	3.99709	0.0210251
Log[Sum(Abundance)+1]	Solibacillus	Diet*Genetic line*Treatment	18	18	1.10755	1.91606	0.0210835
Log[Sum(Abundance)+1]	Geobacter	Diet*Treatment	2	2	2.44885	3.9923	0.0211195
Log[Sum(Abundance)+1]	Vibrio	Diet	2	2	0.929924	3.98771	0.0212102
Log[Sum(Abundance)+1]	Methylibium	Treatment	1	1	0.1647	5.45912	0.0212289
Log[Sum(Abundance)+1]	Pelosinus	Genetic line*Treatment	9	9	0.282213	2.28772	0.0213531
Log[Sum(Abundance)+1]	Geobacter	Genetic line	9	9	6.30697	2.28491	0.021514
Log[Sum(Abundance)+1]	Wautersiella	Diet*Genetic line	18	18	0.848563	1.90967	0.0216325
Log[Sum(Abundance)+1]	Staphylococcus	Genetic line	9	9	21.3965	2.27999	0.0217989
Log[Sum(Abundance)+1]	Pedobacter	Genetic line*Treatment	9	9	3.71441	2.27439	0.0221276
Log[Sum(Abundance)+1]	Mycoplana	Treatment	1	1	0.0646825	5.37546	0.0222207
Log[Sum(Abundance)+1]	Clavibacter	Genetic line*Treatment	9	9	0.163648	2.26435	0.0227283
Log[Sum(Abundance)+1]	Selenomonas	Diet	2	2	1.39666	3.91016	0.0228047
Log[Sum(Abundance)+1]	Tolumonas	Diet*Treatment	2	2	0.0804908	3.90553	0.0229036
Log[Sum(Abundance)+1]	Solibacillus	Diet	2	2	0.249832	3.88987	0.0232416
Log[Sum(Abundance)+1]	Peptoniphilus	Diet	2	2	2.27313	3.88793	0.0232837
Log[Sum(Abundance)+1]	Atopobium	Genetic line*Treatment	9	9	4.65168	2.25162	0.0235131
Log[Sum(Abundance)+1]	Adlercreutzia	Diet	2	2	1.82819	3.87592	0.023547
Log[Sum(Abundance)+1]	Clavibacter	Diet*Genetic line*Treatment	18	18	0.272962	1.88845	0.0235541
Log[Sum(Abundance)+1]	Geobacter	Treatment	1	1	1.60774	5.24212	0.0239034
Log[Sum(Abundance)+1]	Fusobacterium	Treatment	1	1	3.0113	5.23207	0.0240356
Log[Sum(Abundance)+1]	Akkermansia	Round	2	2	10.1574	3.83242	0.0245257
Log[Sum(Abundance)+1]	Roseomonas	Genetic line*Treatment	9	9	0.361011	2.23569	0.0245312
Log[Sum(Abundance)+1]	Candidatus Portiera	Round	2	2	1.20951	3.82897	0.024605
Log[Sum(Abundance)+1]	Prevotella	Diet*Treatment	2	2	6.26295	3.81533	0.0249213
Log[Sum(Abundance)+1]	Roseburia	Diet	2	2	1.69491	3.81187	0.0250022
Log[Sum(Abundance)+1]	Gluconobacter	Genetic line*Treatment	9	9	33.6244	2.22435	0.025282
Log[Sum(Abundance)+1]	Sporomusa	Diet	2	2	2.43174	3.79009	0.0255177
Log[Sum(Abundance)+1]	Campylobacter	Treatment	1	1	0.621809	5.12179	0.0255373
Log[Sum(Abundance)+1]	Acidaminococcus	Diet	2	2	1.10807	3.78767	0.0255757
Log[Sum(Abundance)+1]	Paracoccus	Treatment	1	1	7.24777	5.10351	0.0257957
Log[Sum(Abundance)+1]	Aggregatibacter	Diet	2	2	2.39019	3.76552	0.0261122
Log[Sum(Abundance)+1]	Mycoplasma	Treatment	1	1	3.97399	5.03734	0.0267541
Log[Sum(Abundance)+1]	Actinomyces	Diet*Treatment	2	2	4.35907	3.73262	0.0269305
Log[Sum(Abundance)+1]	Kurthia	Diet*Treatment	2	2	0.020752	3.72572	0.0271053
Log[Sum(Abundance)+1]	Nocardioides	Diet*Treatment	2	2	0.0588778	3.72481	0.0271285
Log[Sum(Abundance)+1]	Eikenella	Genetic line*Treatment	9	9	0.16117	2.19765	0.0271382
Log[Sum(Abundance)+1]	Tatumella	Diet*Genetic line	18	18	6.38079	1.84618	0.0278715
Log[Sum(Abundance)+1]	[Eubacterium]	Genetic line	9	9	3.22204	2.18671	0.027936
Log[Sum(Abundance)+1]	Helicobacter	Treatment	1	1	7.55379	4.95827	0.0279488
Log[Sum(Abundance)+1]	C39	Diet*Genetic line	18	18	0.826006	1.84527	0.0279717
Log[Sum(Abundance)+1]	Pelosinus	Genetic line	9	9	0.268931	2.18005	0.0284323
Log[Sum(Abundance)+1]	Haemophilus	Diet	2	2	2.75455	3.6559	0.0289413
Log[Sum(Abundance)+1]	Eikenella	Diet*Genetic line*Treatment	18	18	0.269189	1.83527	0.0291008
Log[Sum(Abundance)+1]	Rhizobium	Diet*Genetic line	18	18	0.667588	1.83384	0.0292658
Log[Sum(Abundance)+1]	Granulicatella	Diet*Treatment	2	2	0.884973	3.63217	0.0295936
Log[Sum(Abundance)+1]	Acinetobacter	Genetic line*Treatment	9	9	14.1476	2.16362	0.0296936
Log[Sum(Abundance)+1]	Kurthia	Diet	2	2	0.0200092	3.59235	0.0307221
Log[Sum(Abundance)+1]	Haemophilus	Treatment	1	1	1.79306	4.75959	0.0312065
Log[Sum(Abundance)+1]	Carnobacterium	Diet*Treatment	2	2	0.14415	3.57468	0.0312369
Log[Sum(Abundance)+1]	Sporocytophaga	Diet*Genetic line	18	18	0.276226	1.81522	0.0314955
Log[Sum(Abundance)+1]	Sporocytophaga	Diet*Genetic line*Treatment	18	18	0.27546	1.81018	0.032125
Log[Sum(Abundance)+1]	Halomonas	Treatment	1	1	0.0512686	4.68732	0.0324891
Log[Sum(Abundance)+1]	Sporocytophaga	Treatment	1	1	0.0395358	4.67657	0.0326846
Log[Sum(Abundance)+1]	Paracoccus	Diet	2	2	10.0149	3.52598	0.0327015
Log[Sum(Abundance)+1]	Terriglobus	Genetic line	9	9	0.286734	2.12574	0.0328093
Log[Sum(Abundance)+1]	Paenibacillus	Genetic line	9	9	1.7994	2.12564	0.0328173
Log[Sum(Abundance)+1]	Lachnobacterium	Diet	2	2	0.206548	3.51414	0.033068
Log[Sum(Abundance)+1]	Arthrobacter	Treatment	1	1	0.242263	4.6241	0.0336568
Log[Sum(Abundance)+1]	Prevotella	Genetic line	9	9	15.6264	2.11543	0.0337094
Log[Sum(Abundance)+1]	Lactococcus	Treatment	1	1	2.60159	4.59871	0.0341384
Log[Sum(Abundance)+1]	Capnocytophaga	Diet*Treatment	2	2	0.67283	3.47723	0.0342377
Log[Sum(Abundance)+1]	Janthinobacterium	Round	2	2	3.15203	3.47324	0.0343668
Log[Sum(Abundance)+1]	Leptotrichia	Treatment	1	1	1.85744	4.57547	0.0345854
Log[Sum(Abundance)+1]	Prevotella	Treatment	1	1	3.74175	4.55888	0.0349083
Log[Sum(Abundance)+1]	Sterolibacterium	Genetic line	9	9	0.49348	2.0979	0.035295
Log[Sum(Abundance)+1]	Megamonas	Round	2	2	0.397845	3.44153	0.035409
Log[Sum(Abundance)+1]	Dialister	Genetic line	9	9	3.62983	2.09278	0.0357718
Log[Sum(Abundance)+1]	Leuconostoc	Treatment	1	1	5.84195	4.47843	0.0365204
Log[Sum(Abundance)+1]	Dorea	Round	2	2	3.6278	3.40759	0.0365606
Log[Sum(Abundance)+1]	Coprococcus	Round	2	2	3.22916	3.40473	0.0366594
Log[Sum(Abundance)+1]	Butyricimonas	Round	2	2	0.329898	3.37936	0.0375472
Log[Sum(Abundance)+1]	Tatumella	Diet*Treatment	2	2	1.2961	3.37504	0.0377005
Log[Sum(Abundance)+1]	Phascolarctobacterium	Genetic line	9	9	3.1177	2.06871	0.0380937
Log[Sum(Abundance)+1]	Cardiobacterium	Diet*Treatment	2	2	0.0471407	3.3496	0.0386169
Log[Sum(Abundance)+1]	Capnocytophaga	Diet	2	2	0.645833	3.33771	0.0390527
Log[Sum(Abundance)+1]	Saccharopolyspora	Round	2	2	0.198588	3.31661	0.0398389
Log[Sum(Abundance)+1]	Dorea	Treatment	1	1	2.29392	4.30934	0.0401724
Log[Sum(Abundance)+1]	Oribacterium	Genetic line*Treatment	9	9	0.925214	2.04796	0.0402102
Log[Sum(Abundance)+1]	Fusobacterium	Diet*Treatment	2	2	3.78394	3.28726	0.0409591
Log[Sum(Abundance)+1]	Sulfuricurvum	Genetic line	9	9	0.300222	2.04032	0.0410171
Log[Sum(Abundance)+1]	Deinococcus	Diet*Genetic line	18	18	0.155491	1.74633	0.041199
Log[Sum(Abundance)+1]	Rothia	Diet	2	2	1.93897	3.28086	0.0412073
Log[Sum(Abundance)+1]	Nocardioides	Diet*Genetic line*Treatment	18	18	0.247344	1.73864	0.0424393
Log[Sum(Abundance)+1]	Actinomyces	Genetic line	9	9	10.6422	2.02507	0.0426745
Log[Sum(Abundance)+1]	Candidatus Nitrososphaera	Diet	2	2	0.128323	3.24188	0.0427542
Log[Sum(Abundance)+1]	Pseudonocardia	Genetic line*Treatment	9	9	0.191238	2.02271	0.0429364
Log[Sum(Abundance)+1]	Salinibacterium	Diet	2	2	0.309263	3.21974	0.0436591
Log[Sum(Abundance)+1]	Deinococcus	Diet*Genetic line*Treatment	18	18	0.154094	1.73064	0.0437665
Log[Sum(Abundance)+1]	Enhydrobacter	Treatment	1	1	0.694985	4.15086	0.0439497
Log[Sum(Abundance)+1]	Cupriavidus	Treatment	1	1	0.117816	4.14868	0.0440043
Log[Sum(Abundance)+1]	Tatumella	Treatment	1	1	0.796477	4.14806	0.0440197
Log[Sum(Abundance)+1]	Rothia	Treatment	1	1	1.2238	4.14151	0.044184
Log[Sum(Abundance)+1]	Enterococcus	Genetic line	9	9	11.1489	2.00894	0.0444954
Log[Sum(Abundance)+1]	Pseudoxanthomonas	Diet*Genetic line*Treatment	18	18	0.148948	1.72604	0.044547
Log[Sum(Abundance)+1]	Sporosarcina	Diet	2	2	0.994208	3.19571	0.0446632
Log[Sum(Abundance)+1]	Opitutus	Round	2	2	0.223105	3.1924	0.0448035
Log[Sum(Abundance)+1]	Streptococcus	Genetic line	9	9	17.7455	2.00523	0.0449251
Log[Sum(Abundance)+1]	AF12	Diet	2	2	0.296645	3.16606	0.0459347
Log[Sum(Abundance)+1]	Pseudoclavibacter	Diet*Genetic line	18	18	0.1485	1.71769	0.0459982
Log[Sum(Abundance)+1]	Mycobacterium	Genetic line	9	9	2.40162	1.99513	0.0461129
Log[Sum(Abundance)+1]	Citrobacter	Genetic line	9	9	1.19573	1.99479	0.0461533
Log[Sum(Abundance)+1]	Kaistobacter	Diet	2	2	0.0509397	3.161	0.0461555
Log[Sum(Abundance)+1]	Solibacillus	Genetic line*Treatment	9	9	0.575721	1.99199	0.046489
Log[Sum(Abundance)+1]	Succiniclasticum	Genetic line*Treatment	9	9	0.502808	1.99004	0.0467233
Log[Sum(Abundance)+1]	Sutterella	Diet	2	2	3.56991	3.14739	0.0467541
Log[Sum(Abundance)+1]	Nocardioides	Treatment	1	1	0.0318772	4.03331	0.0469953
Log[Sum(Abundance)+1]	Kaistobacter	Round	2	2	0.0504037	3.12773	0.047633
Log[Sum(Abundance)+1]	Luteimonas	Round	2	2	0.0504037	3.12773	0.047633
Log[Sum(Abundance)+1]	Enhydrobacter	Diet	2	2	1.04311	3.11503	0.04821
Log[Sum(Abundance)+1]	Vibrio	Diet*Genetic line*Treatment	18	18	3.57728	1.70445	0.048385
Log[Sum(Abundance)+1]	Atopobium	Diet	2	2	1.42715	3.10862	0.0485037
Log[Sum(Abundance)+1]	Neisseria	Genetic line*Treatment	9	9	3.04511	1.97342	0.0487681
Log[Sum(Abundance)+1]	Megamonas	Diet*Treatment	2	2	0.358419	3.10048	0.0488794
Log[Sum(Abundance)+1]	Psychrobacter	Treatment	1	1	1.80376	3.95782	0.0490698
Log[Sum(Abundance)+1]	Acinetobacter	Treatment	1	1	2.8724	3.95353	0.0491907
Log[Sum(Abundance)+1]	Cytophaga	Diet*Genetic line	18	18	0.439248	1.69963	0.0492825
Log[Sum(Abundance)+1]	Nocardioides	Genetic line*Treatment	9	9	0.139953	1.96753	0.0495134
Log[Sum(Abundance)+1]	Acidovorax	Genetic line	9	9	1.44277	1.9663	0.0496703
Log[Sum(Abundance)+1]	Parabacteroides	Diet	2	2	8.37504	3.08006	0.0498352
Log[Sum(Abundance)+1]	Erwinia	Diet*Genetic line*Treatment	18	18	4.27124	1.69613	0.0499452
Log[Sum(Abundance)+1]	Pseudomonas	Treatment	1	1	3.5681	3.89638	0.0508305
Log[Sum(Abundance)+1]	Allobaculum	Treatment	1	1	3.39773	3.88526	0.0511566
Log[Sum(Abundance)+1]	Varibaculum	Diet	2	2	0.398522	3.04724	0.051411
Log[Sum(Abundance)+1]	Prevotella	Diet*Genetic line	18	18	24.9369	1.68793	0.0515265
Log[Sum(Abundance)+1]	Cardiobacterium	Genetic line	9	9	0.123592	1.95153	0.0515915
Log[Sum(Abundance)+1]	Sporosarcina	Diet*Genetic line*Treatment	18	18	4.72399	1.68716	0.0516762
Log[Sum(Abundance)+1]	Acidaminococcus	Diet*Treatment	2	2	0.888741	3.03795	0.0518661
Log[Sum(Abundance)+1]	Mycoplasma	Genetic line	9	9	13.8343	1.94845	0.0520013
Log[Sum(Abundance)+1]	Couchioplanes	Diet	2	2	0.0828942	3.02387	0.0525639
Log[Sum(Abundance)+1]	Odoribacter	Treatment	1	1	0.767393	3.838	0.0525666
Log[Sum(Abundance)+1]	Oscillospira	Treatment	1	1	3.67195	3.83595	0.0526288
Log[Sum(Abundance)+1]	Meiothermus	Genetic line*Treatment	9	9	0.470407	1.93837	0.0533613
Log[Sum(Abundance)+1]	Sulfurospirillum	Round	2	2	0.0729988	3.00562	0.0534822
Log[Sum(Abundance)+1]	Thermus	Diet*Genetic line	18	18	0.25181	1.67699	0.053707
Log[Sum(Abundance)+1]	Psychrobacter	Diet	2	2	2.73413	2.99962	0.053788
Log[Sum(Abundance)+1]	Kurthia	Treatment	1	1	0.0105722	3.79617	0.0538495
Log[Sum(Abundance)+1]	Oribacterium	Genetic line	9	9	0.873185	1.93279	0.0541288
Log[Sum(Abundance)+1]	Anaerotruncus	Diet	2	2	0.162749	2.99132	0.0542137
Log[Sum(Abundance)+1]	Kingella	Treatment	1	1	0.0291562	3.78442	0.0542159
Log[Sum(Abundance)+1]	Rickettsia	Treatment	1	1	0.0291562	3.78442	0.0542159
Log[Sum(Abundance)+1]	Staphylococcus	Round	2	2	6.2339	2.98924	0.0543208
Log[Sum(Abundance)+1]	Lactococcus	Diet*Genetic line	18	18	17.0387	1.67325	0.0544724
Log[Sum(Abundance)+1]	Polaromonas	Round	2	2	1.15813	2.97041	0.0553012
Log[Sum(Abundance)+1]	Adlercreutzia	Round	2	2	1.39922	2.96647	0.0555088
Log[Sum(Abundance)+1]	Morganella	Round	2	2	0.141907	2.95701	0.0560097
Log[Sum(Abundance)+1]	Caldicoprobacter	Treatment	1	1	0.042289	3.72658	0.056059
Log[Sum(Abundance)+1]	Phenylobacterium	Diet*Treatment	2	2	0.089375	2.94615	0.0565907
Log[Sum(Abundance)+1]	Leuconostoc	Diet*Genetic line	18	18	39.0426	1.66278	0.056667
Log[Sum(Abundance)+1]	Weissella	Diet*Genetic line	18	18	14.5694	1.66264	0.0566971
Log[Sum(Abundance)+1]	Bilophila	Genetic line*Treatment	9	9	1.82583	1.91424	0.0567564
Log[Sum(Abundance)+1]	Catonella	Diet*Genetic line	18	18	0.304734	1.66044	0.0571676
Log[Sum(Abundance)+1]	Catonella	Diet*Genetic line*Treatment	18	18	0.304015	1.65652	0.0580157
Log[Sum(Abundance)+1]	Varibaculum	Treatment	1	1	0.239323	3.6599	0.0582676
Log[Sum(Abundance)+1]	Pseudoxanthomonas	Genetic line*Treatment	9	9	0.0820737	1.90218	0.0585282
Log[Sum(Abundance)+1]	Veillonella	Diet	2	2	4.02293	2.9081	0.0586757
Log[Sum(Abundance)+1]	Faecalibacterium	Treatment	1	1	3.41546	3.6424	0.0588627
Log[Sum(Abundance)+1]	Kingella	Genetic line	9	9	0.131731	1.89983	0.0588797
Log[Sum(Abundance)+1]	Clavibacter	Genetic line	9	9	0.137027	1.89601	0.0594549
Log[Sum(Abundance)+1]	Geobacillus	Round	2	2	0.183694	2.89294	0.0595278
Log[Sum(Abundance)+1]	Janthinobacterium	Treatment	1	1	1.64358	3.62213	0.05956
Log[Sum(Abundance)+1]	Megasphaera	Diet	2	2	1.52894	2.88662	0.0598867
Log[Sum(Abundance)+1]	Bulleidia	Diet*Treatment	2	2	0.353454	2.88542	0.059955
Log[Sum(Abundance)+1]	Gardnerella	Treatment	1	1	1.21157	3.60026	0.0603227
Log[Sum(Abundance)+1]	Nocardioides	Diet	2	2	0.0454885	2.87776	0.060394
Log[Sum(Abundance)+1]	Candidatus Portiera	Diet*Genetic line	18	18	4.67703	1.64514	0.0605475
Log[Sum(Abundance)+1]	Kingella	Genetic line*Treatment	9	9	0.130833	1.88688	0.0608499
Log[Sum(Abundance)+1]	Sarcina	Diet*Genetic line*Treatment	18	18	2.42978	1.64323	0.0609819
Log[Sum(Abundance)+1]	Fructobacillus	Diet	2	2	0.0715382	2.85711	0.0615926
Log[Sum(Abundance)+1]	Clavibacter	Diet*Treatment	2	2	0.0458481	2.85474	0.0617315
Log[Sum(Abundance)+1]	Oscillospira	Round	2	2	5.45529	2.84946	0.0620424
Log[Sum(Abundance)+1]	Pseudoclavibacter	Genetic line*Treatment	9	9	0.0811532	1.87739	0.0623336
Log[Sum(Abundance)+1]	Lachnobacterium	Diet*Genetic line*Treatment	18	18	0.865866	1.63684	0.0624543
Log[Sum(Abundance)+1]	Turicibacter	Round	2	2	4.82884	2.83914	0.0626549
Log[Sum(Abundance)+1]	Eikenella	Genetic line	9	9	0.137526	1.87524	0.0626738
Log[Sum(Abundance)+1]	Collimonas	Genetic line*Treatment	9	9	0.18512	1.87302	0.0630272
Log[Sum(Abundance)+1]	Parabacteroides	Round	2	2	7.67875	2.82399	0.0635659
Log[Sum(Abundance)+1]	Paludibacter	Round	2	2	0.306267	2.81235	0.0642744
Log[Sum(Abundance)+1]	Brevundimonas	Genetic line	9	9	0.768474	1.86412	0.0644631
Log[Sum(Abundance)+1]	[Prevotella]	Diet	2	2	2.91609	2.80206	0.0649075
Log[Sum(Abundance)+1]	Gemmata	Treatment	1	1	0.108162	3.46958	0.0651042
Log[Sum(Abundance)+1]	Phyllobacterium	Genetic line*Treatment	9	9	2.07888	1.85873	0.0653473
Log[Sum(Abundance)+1]	Capnocytophaga	Genetic line*Treatment	9	9	1.6177	1.85786	0.0654916
Log[Sum(Abundance)+1]	Candidatus Portiera	Genetic line	9	9	2.63944	1.85683	0.0656619
Log[Sum(Abundance)+1]	Sporosarcina	Genetic line*Treatment	9	9	2.59934	1.85669	0.0656845
Log[Sum(Abundance)+1]	Brevibacillus	Diet*Treatment	2	2	0.0291796	2.78414	0.0660255
Log[Sum(Abundance)+1]	Flavisolibacter	Diet*Treatment	2	2	0.0291796	2.78414	0.0660255
Log[Sum(Abundance)+1]	Pelotomaculum	Diet*Treatment	2	2	0.0291796	2.78414	0.0660255
Log[Sum(Abundance)+1]	Anaerofustis	Diet*Treatment	2	2	0.0116156	2.78414	0.0660255
Log[Sum(Abundance)+1]	Knoellia	Diet*Treatment	2	2	0.0116156	2.78414	0.0660255
Log[Sum(Abundance)+1]	Lysobacter	Diet*Treatment	2	2	0.0116156	2.78414	0.0660255
Log[Sum(Abundance)+1]	Methanoculleus	Diet*Treatment	2	2	0.0116156	2.78414	0.0660255
Log[Sum(Abundance)+1]	Uliginosibacterium	Diet*Treatment	2	2	0.0116156	2.78414	0.0660255
Log[Sum(Abundance)+1]	Lachnospira	Diet	2	2	1.11135	2.77998	0.0662878
Log[Sum(Abundance)+1]	Paludibacter	Genetic line	9	9	0.907813	1.85248	0.066388
Log[Sum(Abundance)+1]	Methylobacterium	Diet	2	2	1.23035	2.77812	0.066405
Log[Sum(Abundance)+1]	Collimonas	Diet*Genetic line*Treatment	18	18	0.320033	1.61903	0.0667352
Log[Sum(Abundance)+1]	Parvimonas	Diet	2	2	0.114413	2.75596	0.0678231
Log[Sum(Abundance)+1]	Paraprevotella	Diet	2	2	0.943689	2.7498	0.0682228
Log[Sum(Abundance)+1]	Roseburia	Genetic line	9	9	3.68457	1.84147	0.0682555
Log[Sum(Abundance)+1]	Salinibacterium	Diet*Genetic line*Treatment	18	18	1.39415	1.61273	0.0683122
Log[Sum(Abundance)+1]	Serratia	Diet*Genetic line*Treatment	18	18	6.05489	1.6123	0.0684205
Log[Sum(Abundance)+1]	Capnocytophaga	Diet*Genetic line*Treatment	18	18	2.80705	1.61189	0.0685229
Log[Sum(Abundance)+1]	Cellvibrio	Treatment	1	1	0.219982	3.36831	0.069092
Log[Sum(Abundance)+1]	Cryptosporangium	Diet*Genetic line	18	18	0.139006	1.60788	0.069548
Log[Sum(Abundance)+1]	Brevundimonas	Treatment	1	1	0.153601	3.35336	0.0697024
Log[Sum(Abundance)+1]	Polaromonas	Diet*Genetic line	18	18	5.63758	1.60661	0.0698756
Log[Sum(Abundance)+1]	Peptococcus	Round	2	2	0.188037	2.72069	0.0701436
Log[Sum(Abundance)+1]	Prosthecobacter	Diet	2	2	0.248536	2.71013	0.0708538
Log[Sum(Abundance)+1]	[Eubacterium]	Treatment	1	1	0.544225	3.32416	0.0709124
Log[Sum(Abundance)+1]	Fusobacterium	Diet	2	2	3.11043	2.70215	0.0713951
Log[Sum(Abundance)+1]	Morganella	Treatment	1	1	0.0791832	3.29999	0.0719311
Log[Sum(Abundance)+1]	Veillonella	Genetic line	9	9	11.3326	1.82048	0.0719555
Log[Sum(Abundance)+1]	Jeotgalicoccus	Genetic line*Treatment	9	9	0.0803963	1.81901	0.0722208
Log[Sum(Abundance)+1]	Clostridium	Round	2	2	1.86787	2.68765	0.0723906
Log[Sum(Abundance)+1]	Scardovia	Diet	2	2	0.0540038	2.68759	0.0723943
Log[Sum(Abundance)+1]	Lachnospira	Treatment	1	1	0.652927	3.26653	0.0733677
Log[Sum(Abundance)+1]	Paenibacillus	Diet*Genetic line	18	18	2.69546	1.59208	0.073715
Log[Sum(Abundance)+1]	Adlercreutzia	Diet*Treatment	2	2	1.25743	2.66585	0.0739125
Log[Sum(Abundance)+1]	Wautersiella	Genetic line	9	9	0.401645	1.80778	0.0742819
Log[Sum(Abundance)+1]	Ruminococcus	Diet*Treatment	2	2	4.87769	2.65702	0.0745389
Log[Sum(Abundance)+1]	Parvimonas	Diet*Treatment	2	2	0.110093	2.65192	0.0749028
Log[Sum(Abundance)+1]	[Eubacterium]	Genetic line*Treatment	9	9	2.65543	1.80217	0.0753324
Log[Sum(Abundance)+1]	Eikenella	Diet*Treatment	2	2	0.0430915	2.64409	0.0754647
Log[Sum(Abundance)+1]	Epulopiscium	Diet	2	2	0.0277304	2.64107	0.0756828
Log[Sum(Abundance)+1]	CF231	Diet	2	2	0.0737609	2.64107	0.0756828
Log[Sum(Abundance)+1]	Nitrospira	Diet	2	2	0.0110387	2.64107	0.0756828
Log[Sum(Abundance)+1]	Syntrophomonas	Diet	2	2	0.0110387	2.64107	0.0756828
Log[Sum(Abundance)+1]	Azospira	Diet	2	2	0.0110387	2.64107	0.0756828
Log[Sum(Abundance)+1]	Gemella	Diet*Genetic line	18	18	4.89686	1.5843	0.0758489
Log[Sum(Abundance)+1]	Dyella	Round	2	2	0.0711743	2.62776	0.076652
Log[Sum(Abundance)+1]	Wolbachia	Treatment	1	1	7.71691	3.19099	0.0767269
Log[Sum(Abundance)+1]	Desulfosporosinus	Diet	2	2	0.117841	2.62023	0.0772054
Log[Sum(Abundance)+1]	Dialister	Diet*Treatment	2	2	1.00856	2.61668	0.0774675
Log[Sum(Abundance)+1]	Micrococcus	Genetic line	9	9	1.2576	1.7881	0.0780261
Log[Sum(Abundance)+1]	Sphingobium	Round	2	2	0.181709	2.60429	0.0783903
Log[Sum(Abundance)+1]	Rhizobium	Genetic line*Treatment	9	9	0.324948	1.78524	0.078584
Log[Sum(Abundance)+1]	Proteus	Treatment	1	1	0.453367	3.14648	0.0787844
Log[Sum(Abundance)+1]	Succiniclasticum	Diet*Treatment	2	2	0.145765	2.59612	0.0790051
Log[Sum(Abundance)+1]	Paraprevotella	Genetic line	9	9	2.75095	1.78132	0.0793552
Log[Sum(Abundance)+1]	Pseudoxanthomonas	Diet	2	2	0.0248307	2.5897	0.079492
Log[Sum(Abundance)+1]	Acanthamoeba	Diet*Treatment	2	2	0.0271803	2.58868	0.0795693
Log[Sum(Abundance)+1]	CF231	Diet*Treatment	2	2	0.0722976	2.58868	0.0795693
Log[Sum(Abundance)+1]	Azospira	Diet*Treatment	2	2	0.0108197	2.58868	0.0795693
Log[Sum(Abundance)+1]	Thermoanaerobacterium	Diet*Treatment	2	2	0.0108197	2.58868	0.0795693
Log[Sum(Abundance)+1]	Epulopiscium	Diet*Treatment	2	2	0.0271494	2.58574	0.0797935
Log[Sum(Abundance)+1]	Thauera	Diet*Treatment	2	2	0.0582665	2.58574	0.0797935
Log[Sum(Abundance)+1]	Fusibacter	Diet*Treatment	2	2	0.0271494	2.58574	0.0797935
Log[Sum(Abundance)+1]	Anaerospora	Diet*Treatment	2	2	0.0722155	2.58574	0.0797935
Log[Sum(Abundance)+1]	Nitrospira	Diet*Treatment	2	2	0.0108074	2.58574	0.0797935
Log[Sum(Abundance)+1]	Syntrophomonas	Diet*Treatment	2	2	0.0108074	2.58574	0.0797935
Log[Sum(Abundance)+1]	Thermomonas	Diet*Treatment	2	2	0.0108074	2.58574	0.0797935
Log[Sum(Abundance)+1]	Truepera	Diet*Treatment	2	2	0.0108074	2.58574	0.0797935
Log[Sum(Abundance)+1]	Sphingomonas	Treatment	1	1	1.2579	3.12437	0.0798291
Log[Sum(Abundance)+1]	Nocardioides	Diet*Genetic line	18	18	0.223336	1.56989	0.0799501
Log[Sum(Abundance)+1]	Granulicatella	Diet	2	2	0.62898	2.58151	0.0801168
Log[Sum(Abundance)+1]	Scardovia	Diet*Genetic line	18	18	0.283534	1.56784	0.0805482
Log[Sum(Abundance)+1]	Catonella	Genetic line*Treatment	9	9	0.162887	1.77509	0.0805956
Log[Sum(Abundance)+1]	Sedimentibacter	Genetic line	9	9	1.20444	1.7738	0.0808538
Log[Sum(Abundance)+1]	Jeotgalicoccus	Diet*Genetic line	18	18	0.138418	1.56589	0.0811208
Log[Sum(Abundance)+1]	Catonella	Genetic line	9	9	0.162505	1.77092	0.0814352
Log[Sum(Abundance)+1]	Faecalibacterium	Diet*Genetic line*Treatment	18	18	26.4094	1.56468	0.0814798
Log[Sum(Abundance)+1]	Faecalibacterium	Round	2	2	4.79845	2.55864	0.0818882
Log[Sum(Abundance)+1]	Planomicrobium	Diet*Genetic line	18	18	1.34829	1.56328	0.0818942
Log[Sum(Abundance)+1]	Adlercreutzia	Genetic line*Treatment	9	9	3.75317	1.76824	0.0819803
Log[Sum(Abundance)+1]	Herbaspirillum	Diet	2	2	8.00655	2.55574	0.0821158
Log[Sum(Abundance)+1]	Devosia	Genetic line*Treatment	9	9	0.920748	1.76683	0.082268
Log[Sum(Abundance)+1]	Dysgonomonas	Diet*Treatment	2	2	0.0823051	2.55033	0.0825422
Log[Sum(Abundance)+1]	Anaerobiospirillum	Diet*Treatment	2	2	0.027164	2.54322	0.0831056
Log[Sum(Abundance)+1]	Streptosporangium	Diet*Treatment	2	2	0.027164	2.54322	0.0831056
Log[Sum(Abundance)+1]	Paucibacter	Diet*Treatment	2	2	0.0108133	2.54322	0.0831056
Log[Sum(Abundance)+1]	Pilimelia	Diet*Treatment	2	2	0.0108133	2.54322	0.0831056
Log[Sum(Abundance)+1]	Succinivibrio	Diet*Treatment	2	2	0.0108133	2.54322	0.0831056
Log[Sum(Abundance)+1]	Proteus	Genetic line	9	9	2.28537	1.76233	0.0831901
Log[Sum(Abundance)+1]	Bilophila	Diet*Genetic line*Treatment	18	18	2.97194	1.55793	0.0835005
Log[Sum(Abundance)+1]	Deinococcus	Treatment	1	1	0.0150662	3.04576	0.0836665
Log[Sum(Abundance)+1]	Coprococcus	Genetic line*Treatment	9	9	7.50411	1.75825	0.0840374
Log[Sum(Abundance)+1]	Roseburia	Diet*Genetic line*Treatment	18	18	6.22161	1.55472	0.0844772
Log[Sum(Abundance)+1]	Brevibacillus	Treatment	1	1	0.0158752	3.02943	0.0844891
Log[Sum(Abundance)+1]	Flavisolibacter	Treatment	1	1	0.0158752	3.02943	0.0844891
Log[Sum(Abundance)+1]	Pelotomaculum	Treatment	1	1	0.0158752	3.02943	0.0844891
Log[Sum(Abundance)+1]	Anaerofustis	Treatment	1	1	0.00631947	3.02943	0.0844891
Log[Sum(Abundance)+1]	Knoellia	Treatment	1	1	0.00631947	3.02943	0.0844891
Log[Sum(Abundance)+1]	Lysobacter	Treatment	1	1	0.00631947	3.02943	0.0844891
Log[Sum(Abundance)+1]	Methanoculleus	Treatment	1	1	0.00631947	3.02943	0.0844891
Log[Sum(Abundance)+1]	Uliginosibacterium	Treatment	1	1	0.00631947	3.02943	0.0844891
Log[Sum(Abundance)+1]	Opitutus	Diet*Treatment	2	2	0.176499	2.52552	0.0845256
Log[Sum(Abundance)+1]	Dorea	Genetic line	9	9	8.40371	1.75413	0.0848993
Log[Sum(Abundance)+1]	Sodalis	Round	2	2	0.0427103	2.51831	0.0851105
Log[Sum(Abundance)+1]	Aquabacterium	Round	2	2	0.0427103	2.51831	0.0851105
Log[Sum(Abundance)+1]	Anaerobiospirillum	Diet	2	2	0.0268422	2.51309	0.0855372
Log[Sum(Abundance)+1]	Streptosporangium	Diet	2	2	0.0268422	2.51309	0.0855372
Log[Sum(Abundance)+1]	Paucibacter	Diet	2	2	0.0106852	2.51309	0.0855372
Log[Sum(Abundance)+1]	Pilimelia	Diet	2	2	0.0106852	2.51309	0.0855372
Log[Sum(Abundance)+1]	Succinivibrio	Diet	2	2	0.0106852	2.51309	0.0855372
Log[Sum(Abundance)+1]	Sulfuricurvum	Round	2	2	0.0820859	2.51037	0.0857607
Log[Sum(Abundance)+1]	Fructobacillus	Diet*Treatment	2	2	0.0628488	2.51007	0.085785
Log[Sum(Abundance)+1]	Anoxybacillus	Diet*Treatment	2	2	0.245004	2.51004	0.0857876
Log[Sum(Abundance)+1]	Porphyromonas	Diet	2	2	0.512116	2.50964	0.08582
Log[Sum(Abundance)+1]	Tepidimonas	Diet*Genetic line	18	18	0.524607	1.55022	0.0858641
Log[Sum(Abundance)+1]	Dermacoccus	Diet	2	2	0.0667632	2.50866	0.085901
Log[Sum(Abundance)+1]	Cryptosporangium	Diet*Treatment	2	2	0.024052	2.50387	0.0862958
Log[Sum(Abundance)+1]	Sinomonas	Genetic line*Treatment	9	9	0.0777011	1.74533	0.0867679
Log[Sum(Abundance)+1]	Dermacoccus	Diet*Genetic line*Treatment	18	18	0.370236	1.54575	0.087259
Log[Sum(Abundance)+1]	Cupriavidus	Diet*Genetic line*Treatment	18	18	0.78999	1.54544	0.0873568
Log[Sum(Abundance)+1]	Pseudoclavibacter	Diet*Genetic line*Treatment	18	18	0.133538	1.54462	0.0876158
Log[Sum(Abundance)+1]	Methanosphaera	Treatment	1	1	0.0264964	2.95707	0.0882406
Log[Sum(Abundance)+1]	Mobiluncus	Diet*Treatment	2	2	0.131995	2.47988	0.0883018
Log[Sum(Abundance)+1]	Acanthamoeba	Diet	2	2	0.02597	2.47341	0.0888503
Log[Sum(Abundance)+1]	Fusibacter	Diet	2	2	0.02597	2.47341	0.0888503
Log[Sum(Abundance)+1]	Thauera	Diet	2	2	0.0557354	2.47341	0.0888503
Log[Sum(Abundance)+1]	Truepera	Diet	2	2	0.0103379	2.47341	0.0888503
Log[Sum(Abundance)+1]	Anaerospora	Diet	2	2	0.0690784	2.47341	0.0888503
Log[Sum(Abundance)+1]	Thermoanaerobacterium	Diet	2	2	0.0103379	2.47341	0.0888503
Log[Sum(Abundance)+1]	Thermomonas	Diet	2	2	0.0103379	2.47341	0.0888503
Log[Sum(Abundance)+1]	Adlercreutzia	Diet*Genetic line*Treatment	18	18	6.53953	1.54049	0.0889306
Log[Sum(Abundance)+1]	Erwinia	Genetic line	9	9	2.18482	1.7352	0.0889647
Log[Sum(Abundance)+1]	Geobacter	Diet	2	2	1.5156	2.47085	0.0890689
Log[Sum(Abundance)+1]	Fructobacillus	Treatment	1	1	0.0368159	2.94072	0.0891133
Log[Sum(Abundance)+1]	Coprococcus	Diet*Treatment	2	2	2.34239	2.46975	0.0891627
Log[Sum(Abundance)+1]	Actinomyces	Treatment	1	1	1.71596	2.9387	0.0892217
Log[Sum(Abundance)+1]	Nocardioides	Genetic line	9	9	0.123307	1.73352	0.0893346
Log[Sum(Abundance)+1]	Stenotrophomonas	Diet*Genetic line*Treatment	18	18	2.89749	1.53899	0.0894104
Log[Sum(Abundance)+1]	Tepidimonas	Diet*Genetic line*Treatment	18	18	0.52063	1.53846	0.0895802
Log[Sum(Abundance)+1]	Coprococcus	Diet*Genetic line*Treatment	18	18	13.1195	1.53698	0.0900605
Log[Sum(Abundance)+1]	Bilophila	Diet*Genetic line	18	18	2.93119	1.53657	0.0901937
Log[Sum(Abundance)+1]	Phascolarctobacterium	Diet	2	2	0.822882	2.45706	0.0902535
Log[Sum(Abundance)+1]	Parvimonas	Treatment	1	1	0.0604052	2.91007	0.0907752
Log[Sum(Abundance)+1]	Ruminococcus	Treatment	1	1	2.67104	2.90998	0.0907799
Log[Sum(Abundance)+1]	Cytophaga	Diet*Genetic line*Treatment	18	18	0.396591	1.53458	0.09084
Log[Sum(Abundance)+1]	Cytophaga	Genetic line*Treatment	9	9	0.223034	1.72602	0.0910002
Log[Sum(Abundance)+1]	Shuttleworthia	Genetic line	9	9	2.72473	1.7254	0.0911402
Log[Sum(Abundance)+1]	Gemella	Treatment	1	1	0.49822	2.90145	0.091249
Log[Sum(Abundance)+1]	Paenibacillus	Diet*Genetic line*Treatment	18	18	2.59573	1.53318	0.0912975
Log[Sum(Abundance)+1]	Butyricimonas	Diet	2	2	0.238423	2.44232	0.0915375
Log[Sum(Abundance)+1]	Rhodoferax	Diet	2	2	1.10388	2.43357	0.0923085
Log[Sum(Abundance)+1]	Atopobium	Round	2	2	1.11684	2.4327	0.0923854
Log[Sum(Abundance)+1]	Bacillus	Diet*Genetic line	18	18	26.6122	1.52958	0.0924824
Log[Sum(Abundance)+1]	Sinomonas	Diet*Treatment	2	2	0.023989	2.4248	0.0930881
Log[Sum(Abundance)+1]	Variovorax	Genetic line	9	9	1.11853	1.70956	0.0947577
Log[Sum(Abundance)+1]	Anoxybacillus	Round	2	2	0.234834	2.40584	0.0947957
Log[Sum(Abundance)+1]	Lachnobacterium	Genetic line*Treatment	9	9	0.451326	1.70638	0.095498
Log[Sum(Abundance)+1]	Sedimentibacter	Diet*Genetic line*Treatment	18	18	2.06225	1.51856	0.0961985
Log[Sum(Abundance)+1]	Sedimentibacter	Round	2	2	0.360309	2.38786	0.0964453
Log[Sum(Abundance)+1]	Sarcina	Diet*Treatment	2	2	0.391984	2.38584	0.0966325
Log[Sum(Abundance)+1]	Collinsella	Diet*Treatment	2	2	3.12092	2.38541	0.0966727
Log[Sum(Abundance)+1]	Methylobacterium	Genetic line*Treatment	9	9	3.38988	1.70096	0.0967749
Log[Sum(Abundance)+1]	Coprococcus	Treatment	1	1	1.31813	2.77959	0.0982418
Log[Sum(Abundance)+1]	Slackia	Diet	2	2	0.0609929	2.36634	0.0984577
Log[Sum(Abundance)+1]	Rheinheimera	Treatment	1	1	0.0543616	2.77307	0.0986325
Log[Sum(Abundance)+1]	Collimonas	Diet*Genetic line	18	18	0.298725	1.51123	0.0987419
Log[Sum(Abundance)+1]	Caloramator	Genetic line	9	9	0.700652	1.69272	0.0987455
Log[Sum(Abundance)+1]	Acanthamoeba	Treatment	1	1	0.014545	2.77057	0.0987824
Log[Sum(Abundance)+1]	CF231	Treatment	1	1	0.0386888	2.77057	0.0987824
Log[Sum(Abundance)+1]	Azospira	Treatment	1	1	0.00578998	2.77057	0.0987824
Log[Sum(Abundance)+1]	Thermoanaerobacterium	Treatment	1	1	0.00578998	2.77057	0.0987824
Log[Sum(Abundance)+1]	Pseudoclavibacter	Diet*Treatment	2	2	0.0226345	2.35631	0.0994104
Log[Sum(Abundance)+1]	Alloiococcus	Diet*Treatment	2	2	0.10466	2.35598	0.0994418
Log[Sum(Abundance)+1]	Acidovorax	Genetic line*Treatment	9	9	1.2394	1.68913	0.0996141
Log[Sum(Abundance)+1]	Anaeroplasma	Genetic line	9	9	3.97076	1.68868	0.0997235
Log[Sum(Abundance)+1]	Prevotella	Genetic line*Treatment	9	9	12.4641	1.68734	0.10005
Log[Sum(Abundance)+1]	Meiothermus	Round	2	2	0.126648	2.34841	0.100167
Log[Sum(Abundance)+1]	Sinomonas	Diet*Genetic line	18	18	0.13417	1.50687	0.100284
Log[Sum(Abundance)+1]	Desulfosporosinus	Round	2	2	0.10536	2.3427	0.100717
Log[Sum(Abundance)+1]	Faecalibacterium	Diet	2	2	4.38838	2.33999	0.10098
Log[Sum(Abundance)+1]	Gordonia	Treatment	1	1	0.0431724	2.73429	0.100991
Log[Sum(Abundance)+1]	Cloacibacterium	Diet*Genetic line*Treatment	18	18	0.34177	1.50253	0.101839
Log[Sum(Abundance)+1]	Blautia	Genetic line*Treatment	9	9	17.9383	1.67979	0.10191
Log[Sum(Abundance)+1]	Tepidimicrobium	Round	2	2	0.0722999	2.32537	0.102408
Log[Sum(Abundance)+1]	Ruminococcus	Round	2	2	4.26651	2.32409	0.102534
Log[Sum(Abundance)+1]	Gemella	Diet*Treatment	2	2	0.797449	2.32202	0.102738
Log[Sum(Abundance)+1]	Carnobacterium	Diet*Genetic line*Treatment	18	18	0.544089	1.49917	0.103055
Log[Sum(Abundance)+1]	Bacillus	Round	2	2	4.47879	2.31683	0.103251
Log[Sum(Abundance)+1]	Jeotgalicoccus	Diet*Treatment	2	2	0.0226964	2.31084	0.103848
Log[Sum(Abundance)+1]	Anaerobiospirillum	Treatment	1	1	0.0142872	2.67526	0.104701
Log[Sum(Abundance)+1]	Streptosporangium	Treatment	1	1	0.0142872	2.67526	0.104701
Log[Sum(Abundance)+1]	Deefgea	Treatment	1	1	0.0227493	2.67526	0.104701
Log[Sum(Abundance)+1]	Paucibacter	Treatment	1	1	0.00568733	2.67526	0.104701
Log[Sum(Abundance)+1]	Pilimelia	Treatment	1	1	0.00568733	2.67526	0.104701
Log[Sum(Abundance)+1]	Succinivibrio	Treatment	1	1	0.00568733	2.67526	0.104701
Log[Sum(Abundance)+1]	Epulopiscium	Treatment	1	1	0.0140316	2.67277	0.104861
Log[Sum(Abundance)+1]	Fusibacter	Treatment	1	1	0.0140316	2.67277	0.104861
Log[Sum(Abundance)+1]	Thauera	Treatment	1	1	0.0301139	2.67277	0.104861
Log[Sum(Abundance)+1]	Anaerospora	Treatment	1	1	0.0373231	2.67277	0.104861
Log[Sum(Abundance)+1]	Thermomonas	Treatment	1	1	0.0055856	2.67277	0.104861
Log[Sum(Abundance)+1]	Truepera	Treatment	1	1	0.0055856	2.67277	0.104861
Log[Sum(Abundance)+1]	Nitrospira	Treatment	1	1	0.0055856	2.67277	0.104861
Log[Sum(Abundance)+1]	Syntrophomonas	Treatment	1	1	0.0055856	2.67277	0.104861
Log[Sum(Abundance)+1]	Pseudonocardia	Genetic line	9	9	0.157207	1.66277	0.106216
Log[Sum(Abundance)+1]	Rhodoplanes	Genetic line*Treatment	9	9	0.422316	1.65965	0.107022
Log[Sum(Abundance)+1]	Phascolarctobacterium	Round	2	2	0.763183	2.2788	0.107094
Log[Sum(Abundance)+1]	Cryptosporangium	Genetic line*Treatment	9	9	0.0716258	1.65698	0.107716
Log[Sum(Abundance)+1]	Leucobacter	Genetic line*Treatment	9	9	0.458171	1.6555	0.108104
Log[Sum(Abundance)+1]	Collinsella	Treatment	1	1	1.7144	2.62072	0.108264
Log[Sum(Abundance)+1]	Mycoplana	Genetic line*Treatment	9	9	0.178862	1.6516	0.109128
Log[Sum(Abundance)+1]	Parabacteroides	Treatment	1	1	3.54314	2.60609	0.109243
Log[Sum(Abundance)+1]	Kocuria	Diet	2	2	2.05091	2.25418	0.10966
Log[Sum(Abundance)+1]	Herminiimonas	Genetic line*Treatment	9	9	0.267842	1.64876	0.109881
Log[Sum(Abundance)+1]	Chryseobacterium	Treatment	1	1	0.461044	2.5957	0.109944
Log[Sum(Abundance)+1]	Opitutus	Genetic line	9	9	0.518403	1.6484	0.109976
Log[Sum(Abundance)+1]	Fusobacterium	Genetic line	9	9	8.52822	1.6464	0.11051
Log[Sum(Abundance)+1]	Sediminibacterium	Diet	2	2	0.0837526	2.24315	0.110829
Log[Sum(Abundance)+1]	Anaerotruncus	Genetic line*Treatment	9	9	0.401866	1.64139	0.111854
Log[Sum(Abundance)+1]	Mycoplana	Genetic line	9	9	0.177704	1.6409	0.111986
Log[Sum(Abundance)+1]	Agrobacterium	Diet*Treatment	2	2	7.2847	2.2297	0.112272
Log[Sum(Abundance)+1]	Phenylobacterium	Diet*Genetic line	18	18	0.402625	1.47468	0.112323
Log[Sum(Abundance)+1]	Chryseobacterium	Diet	2	2	0.788141	2.21864	0.113474
Log[Sum(Abundance)+1]	Schwartzia	Round	2	2	0.0583707	2.21719	0.113632
Log[Sum(Abundance)+1]	Gluconobacter	Round	2	2	7.44399	2.21599	0.113763
Log[Sum(Abundance)+1]	Salinibacterium	Round	2	2	0.212789	2.21535	0.113833
Log[Sum(Abundance)+1]	Paracoccus	Genetic line*Treatment	9	9	20.8699	1.63284	0.114186
Log[Sum(Abundance)+1]	Capnocytophaga	Treatment	1	1	0.244841	2.53071	0.114444
Log[Sum(Abundance)+1]	Ochrobactrum	Diet*Genetic line*Treatment	18	18	0.555928	1.46858	0.114741
Log[Sum(Abundance)+1]	Roseomonas	Genetic line	9	9	0.262841	1.62774	0.115596
Log[Sum(Abundance)+1]	Methanobrevibacter	Diet*Treatment	2	2	0.145629	2.1968	0.115884
Log[Sum(Abundance)+1]	Desulfovibrio	Diet	2	2	0.951222	2.1966	0.115906
Log[Sum(Abundance)+1]	Methylobacterium	Round	2	2	0.971534	2.19372	0.116228
Log[Sum(Abundance)+1]	Bradyrhizobium	Diet*Genetic line*Treatment	18	18	1.14327	1.46396	0.116603
Log[Sum(Abundance)+1]	Clostridium	Diet*Genetic line*Treatment	18	18	9.15532	1.46372	0.1167
Log[Sum(Abundance)+1]	Solibacillus	Round	2	2	0.140577	2.18877	0.116783
Log[Sum(Abundance)+1]	Selenomonas	Genetic line	9	9	2.609	1.62317	0.116871
Log[Sum(Abundance)+1]	Peptococcus	Diet	2	2	0.150989	2.18464	0.117248
Log[Sum(Abundance)+1]	Luteolibacter	Diet*Treatment	2	2	0.0731005	2.18237	0.117505
Log[Sum(Abundance)+1]	Burkholderia	Genetic line*Treatment	9	9	1.3129	1.62044	0.117639
Log[Sum(Abundance)+1]	Gardnerella	Diet	2	2	1.46672	2.17922	0.117861
Log[Sum(Abundance)+1]	Flavobacterium	Round	2	2	1.62559	2.17407	0.118447
Log[Sum(Abundance)+1]	Sporocytophaga	Diet	2	2	0.0367502	2.17353	0.118509
Log[Sum(Abundance)+1]	Brevibacillus	Diet	2	2	0.0227791	2.17345	0.118519
Log[Sum(Abundance)+1]	Flavisolibacter	Diet	2	2	0.0227791	2.17345	0.118519
Log[Sum(Abundance)+1]	Pelotomaculum	Diet	2	2	0.0227791	2.17345	0.118519
Log[Sum(Abundance)+1]	Anaerofustis	Diet	2	2	0.00906774	2.17345	0.118519
Log[Sum(Abundance)+1]	Knoellia	Diet	2	2	0.00906774	2.17345	0.118519
Log[Sum(Abundance)+1]	Lysobacter	Diet	2	2	0.00906774	2.17345	0.118519
Log[Sum(Abundance)+1]	Methanoculleus	Diet	2	2	0.00906774	2.17345	0.118519
Log[Sum(Abundance)+1]	Uliginosibacterium	Diet	2	2	0.00906774	2.17345	0.118519
Log[Sum(Abundance)+1]	Catenibacterium	Diet	2	2	0.209156	2.16711	0.119244
Log[Sum(Abundance)+1]	Tolumonas	Diet	2	2	0.044595	2.16381	0.119623
Log[Sum(Abundance)+1]	Anaerostipes	Treatment	1	1	0.300555	2.44764	0.120498
Log[Sum(Abundance)+1]	Herbaspirillum	Genetic line*Treatment	9	9	22.7011	1.6103	0.120536
Log[Sum(Abundance)+1]	Dermabacter	Treatment	1	1	0.0225103	2.447	0.120546
Log[Sum(Abundance)+1]	Bulleidia	Diet	2	2	0.264014	2.15528	0.12061
Log[Sum(Abundance)+1]	Sutterella	Round	2	2	2.44461	2.15528	0.120611
Log[Sum(Abundance)+1]	Cupriavidus	Diet*Genetic line	18	18	0.742149	1.45185	0.121602
Log[Sum(Abundance)+1]	Tsukamurella	Diet*Genetic line*Treatment	18	18	0.39774	1.45153	0.121737
Log[Sum(Abundance)+1]	Coprobacillus	Diet	2	2	0.223801	2.14505	0.121805
Log[Sum(Abundance)+1]	Aquabacterium	Genetic line*Treatment	9	9	0.12245	1.60444	0.122239
Log[Sum(Abundance)+1]	Hydrogenophilus	Genetic line*Treatment	9	9	0.46395	1.60443	0.12224
Log[Sum(Abundance)+1]	Pediococcus	Diet*Treatment	2	2	0.466077	2.13918	0.122496
Log[Sum(Abundance)+1]	Morganella	Diet*Genetic line	18	18	0.626046	1.44948	0.122603
Log[Sum(Abundance)+1]	Cloacibacterium	Diet	2	2	0.0538608	2.1311	0.123454
Log[Sum(Abundance)+1]	Hydrogenophaga	Genetic line	9	9	0.57946	1.60027	0.123461
Log[Sum(Abundance)+1]	Brachybacterium	Round	2	2	0.0785627	2.13047	0.123528
Log[Sum(Abundance)+1]	Sporocytophaga	Diet*Treatment	2	2	0.0359495	2.12617	0.124041
Log[Sum(Abundance)+1]	Megasphaera	Genetic line	9	9	3.80772	1.59754	0.124268
Log[Sum(Abundance)+1]	Lachnospira	Genetic line	9	9	2.87157	1.59624	0.124654
Log[Sum(Abundance)+1]	Flectobacillus	Genetic line	9	9	0.797253	1.59537	0.124913
Log[Sum(Abundance)+1]	Phenylobacterium	Genetic line*Treatment	9	9	0.217706	1.59477	0.125094
Log[Sum(Abundance)+1]	Opitutus	Diet*Genetic line	18	18	0.906315	1.44094	0.126267
Log[Sum(Abundance)+1]	Psychrobacter	Round	2	2	1.92049	2.10698	0.126357
Log[Sum(Abundance)+1]	Aerococcus	Treatment	1	1	0.0315269	2.36928	0.12654
Log[Sum(Abundance)+1]	Tepidimonas	Genetic line*Treatment	9	9	0.268884	1.58911	0.126792
Log[Sum(Abundance)+1]	Dehalobacterium	Diet	2	2	0.272711	2.10085	0.127107
Log[Sum(Abundance)+1]	Lachnospira	Round	2	2	0.839711	2.10049	0.12715
Log[Sum(Abundance)+1]	Sporomusa	Diet*Treatment	2	2	1.33796	2.08534	0.129022
Log[Sum(Abundance)+1]	AF12	Diet*Genetic line*Treatment	18	18	1.20893	1.43364	0.129467
Log[Sum(Abundance)+1]	Candidatus Rhodoluna	Diet*Genetic line	18	18	0.22476	1.43364	0.129469
Log[Sum(Abundance)+1]	Haemophilus	Round	2	2	1.56811	2.08123	0.129534
Log[Sum(Abundance)+1]	Acetobacterium	Round	2	2	0.0227199	2.07753	0.129996
Log[Sum(Abundance)+1]	Propionigenium	Round	2	2	0.0227199	2.07753	0.129996
Log[Sum(Abundance)+1]	Steroidobacter	Round	2	2	0.0227199	2.07753	0.129996
Log[Sum(Abundance)+1]	Streptomyces	Round	2	2	0.0227199	2.07753	0.129996
Log[Sum(Abundance)+1]	Azospirillum	Round	2	2	0.0227199	2.07753	0.129996
Log[Sum(Abundance)+1]	Oenococcus	Round	2	2	0.0227199	2.07753	0.129996
Log[Sum(Abundance)+1]	Megamonas	Diet*Genetic line*Treatment	18	18	1.49016	1.43228	0.130075
Log[Sum(Abundance)+1]	Rickettsia	Diet*Genetic line	18	18	0.198518	1.43151	0.130415
Log[Sum(Abundance)+1]	Neisseria	Diet	2	2	0.711031	2.07357	0.130494
Log[Sum(Abundance)+1]	Bacillus	Genetic line*Treatment	9	9	13.7176	1.57689	0.130529
Log[Sum(Abundance)+1]	Jeotgalicoccus	Diet*Genetic line*Treatment	18	18	0.126514	1.43123	0.130543
Log[Sum(Abundance)+1]	Carnobacterium	Diet*Genetic line	18	18	0.518751	1.42936	0.131381
Log[Sum(Abundance)+1]	Sphingobacterium	Round	2	2	0.146972	2.06323	0.131803
Log[Sum(Abundance)+1]	Xanthobacter	Diet	2	2	0.268808	2.06293	0.13184
Log[Sum(Abundance)+1]	Burkholderia	Diet*Genetic line*Treatment	18	18	2.31361	1.42778	0.132091
Log[Sum(Abundance)+1]	Crenothrix	Treatment	1	1	0.0288855	2.29135	0.132889
Log[Sum(Abundance)+1]	Shuttleworthia	Diet*Genetic line	18	18	4.50307	1.42576	0.133007
Log[Sum(Abundance)+1]	Dermacoccus	Treatment	1	1	0.0304069	2.2851	0.133413
Log[Sum(Abundance)+1]	Facklamia	Genetic line*Treatment	9	9	1.84837	1.56736	0.133509
Log[Sum(Abundance)+1]	Steroidobacter	Diet*Treatment	2	2	0.022316	2.0406	0.134712
Log[Sum(Abundance)+1]	rc4-4	Genetic line	9	9	1.89167	1.56321	0.134827
Log[Sum(Abundance)+1]	Brevundimonas	Diet*Treatment	2	2	0.18683	2.0394	0.134868
Log[Sum(Abundance)+1]	Sporosarcina	Round	2	2	0.633149	2.03515	0.135423
Log[Sum(Abundance)+1]	Variovorax	Diet*Genetic line*Treatment	18	18	1.8573	1.41934	0.135945
Log[Sum(Abundance)+1]	Blautia	Round	2	2	4.8057	2.02508	0.136745
Log[Sum(Abundance)+1]	Steroidobacter	Diet	2	2	0.0221345	2.024	0.136888
Log[Sum(Abundance)+1]	Treponema	Diet*Treatment	2	2	0.252191	2.02247	0.137091
Log[Sum(Abundance)+1]	Bradyrhizobium	Treatment	1	1	0.0971128	2.23836	0.137412
Log[Sum(Abundance)+1]	Burkholderia	Diet*Treatment	2	2	0.363631	2.01964	0.137465
Log[Sum(Abundance)+1]	Rickettsia	Diet*Genetic line*Treatment	18	18	0.19633	1.41574	0.137618
Log[Sum(Abundance)+1]	Desulfosporosinus	Genetic line*Treatment	9	9	0.314588	1.55443	0.137649
Log[Sum(Abundance)+1]	Sphingobium	Diet*Genetic line	18	18	0.887763	1.41373	0.13856
Log[Sum(Abundance)+1]	Caldicoprobacter	Diet	2	2	0.0456376	2.01083	0.13864
Log[Sum(Abundance)+1]	Pseudoclavibacter	Genetic line	9	9	0.0669532	1.54889	0.13946
Log[Sum(Abundance)+1]	Flavobacterium	Diet	2	2	1.49874	2.00442	0.1395
Log[Sum(Abundance)+1]	Mucispirillum	Genetic line	9	9	0.77362	1.54553	0.140566
Log[Sum(Abundance)+1]	Cytophaga	Genetic line	9	9	0.199696	1.54542	0.140602
Log[Sum(Abundance)+1]	BF311	Treatment	1	1	0.0485075	2.18209	0.142406
Log[Sum(Abundance)+1]	Rhodobacter	Diet*Genetic line*Treatment	18	18	0.796847	1.40509	0.142671
Log[Sum(Abundance)+1]	Leucobacter	Diet	2	2	0.121799	1.98043	0.142772
Log[Sum(Abundance)+1]	Actinobacillus	Diet*Treatment	2	2	0.309047	1.97941	0.142912
Log[Sum(Abundance)+1]	Kytococcus	Diet	2	2	0.0222233	1.97937	0.142918
Log[Sum(Abundance)+1]	Dehalobacterium	Treatment	1	1	0.141138	2.17453	0.143093
Log[Sum(Abundance)+1]	Caldicoprobacter	Diet*Treatment	2	2	0.0448842	1.97763	0.143157
Log[Sum(Abundance)+1]	Butyrivibrio	Genetic line*Treatment	9	9	0.106628	1.53711	0.143373
Log[Sum(Abundance)+1]	Paraprevotella	Round	2	2	0.677123	1.97306	0.143792
Log[Sum(Abundance)+1]	Rikenella	Round	2	2	0.0379538	1.97279	0.143829
Log[Sum(Abundance)+1]	Megasphaera	Diet*Genetic line	18	18	6.68018	1.40135	0.144481
Log[Sum(Abundance)+1]	Proteus	Genetic line*Treatment	9	9	1.9876	1.53272	0.144858
Log[Sum(Abundance)+1]	Micrococcus	Round	2	2	0.306875	1.96347	0.145131
Log[Sum(Abundance)+1]	Psychromonas	Diet*Genetic line*Treatment	18	18	0.191885	1.39951	0.145378
Log[Sum(Abundance)+1]	Pseudoxanthomonas	Round	2	2	0.0187914	1.95984	0.145641
Log[Sum(Abundance)+1]	Streptomyces	Diet	2	2	0.0214251	1.95914	0.145739
Log[Sum(Abundance)+1]	Oenococcus	Diet	2	2	0.0214251	1.95914	0.145739
Log[Sum(Abundance)+1]	Granulicatella	Genetic line*Treatment	9	9	1.67603	1.52864	0.146247
Log[Sum(Abundance)+1]	Sphingobacterium	Treatment	1	1	0.0761733	2.13868	0.146401
Log[Sum(Abundance)+1]	Planctomyces	Round	2	2	0.203581	1.94987	0.147051
Log[Sum(Abundance)+1]	Phyllobacterium	Treatment	1	1	0.264192	2.12594	0.147598
Log[Sum(Abundance)+1]	Acetobacterium	Treatment	1	1	0.0116209	2.12525	0.147663
Log[Sum(Abundance)+1]	Nocardioides	Round	2	2	0.0306848	1.94122	0.148285
Log[Sum(Abundance)+1]	Cytophaga	Treatment	1	1	0.0301751	2.10169	0.149907
Log[Sum(Abundance)+1]	Neisseria	Diet*Genetic line*Treatment	18	18	4.28927	1.38986	0.150162
Log[Sum(Abundance)+1]	Bulleidia	Treatment	1	1	0.128459	2.09735	0.150323
Log[Sum(Abundance)+1]	Deinococcus	Genetic line	9	9	0.0674579	1.51525	0.150896
Log[Sum(Abundance)+1]	Cytophaga	Diet*Treatment	2	2	0.0551811	1.92167	0.151115
Log[Sum(Abundance)+1]	Oenococcus	Diet*Treatment	2	2	0.0209986	1.92014	0.151339
Log[Sum(Abundance)+1]	Symbiobacterium	Genetic line	9	9	0.410983	1.51028	0.152651
Log[Sum(Abundance)+1]	Legionella	Diet*Treatment	2	2	0.0200517	1.91077	0.152717
Log[Sum(Abundance)+1]	Dehalobacterium	Diet*Treatment	2	2	0.247541	1.90695	0.153282
Log[Sum(Abundance)+1]	Shuttleworthia	Round	2	2	0.668453	1.9048	0.153601
Log[Sum(Abundance)+1]	Cryptosporangium	Genetic line	9	9	0.0651376	1.50688	0.153862
Log[Sum(Abundance)+1]	Burkholderia	Diet	2	2	0.341654	1.89758	0.154677
Log[Sum(Abundance)+1]	Ochrobactrum	Diet	2	2	0.0797061	1.89502	0.155062
Log[Sum(Abundance)+1]	Scardovia	Treatment	1	1	0.0205843	2.04882	0.155084
Log[Sum(Abundance)+1]	Finegoldia	Genetic line*Treatment	9	9	3.76361	1.50281	0.155326
Log[Sum(Abundance)+1]	Sinomonas	Diet*Genetic line*Treatment	18	18	0.122744	1.37854	0.155941
Log[Sum(Abundance)+1]	Legionella	Genetic line*Treatment	9	9	0.0707947	1.49915	0.156649
Log[Sum(Abundance)+1]	Butyrivibrio	Diet*Genetic line*Treatment	18	18	0.190879	1.37582	0.157359
Log[Sum(Abundance)+1]	Deinococcus	Genetic line*Treatment	9	9	0.0665938	1.49584	0.157858
Log[Sum(Abundance)+1]	Zoogloea	Diet	2	2	0.0719619	1.875	0.158095
Log[Sum(Abundance)+1]	Legionella	Diet*Genetic line	18	18	0.129804	1.37436	0.15812
Log[Sum(Abundance)+1]	1-68	Treatment	1	1	0.0113306	2.01836	0.158161
Log[Sum(Abundance)+1]	Kytococcus	Treatment	1	1	0.0113306	2.01836	0.158161
Log[Sum(Abundance)+1]	Veillonella	Treatment	1	1	1.394	2.01539	0.158464
Log[Sum(Abundance)+1]	Caldicoprobacter	Diet*Genetic line	18	18	0.280543	1.37344	0.158606
Log[Sum(Abundance)+1]	Methanosphaera	Diet*Genetic line*Treatment	18	18	0.221236	1.3717	0.159524
Log[Sum(Abundance)+1]	Thermus	Genetic line	9	9	0.111644	1.48703	0.161105
Log[Sum(Abundance)+1]	AF12	Genetic line*Treatment	9	9	0.626933	1.48693	0.161144
Log[Sum(Abundance)+1]	Rickettsiella	Diet*Genetic line*Treatment	18	18	0.710715	1.36834	0.161304
Log[Sum(Abundance)+1]	Collimonas	Diet	2	2	0.0407008	1.85313	0.161478
Log[Sum(Abundance)+1]	Cryptosporangium	Round	2	2	0.0177936	1.85235	0.161599
Log[Sum(Abundance)+1]	Pseudoclavibacter	Round	2	2	0.0177936	1.85235	0.161599
Log[Sum(Abundance)+1]	Kytococcus	Diet*Treatment	2	2	0.0207925	1.85192	0.161666
Log[Sum(Abundance)+1]	Amaricoccus	Diet*Treatment	2	2	0.020752	1.84643	0.162528
Log[Sum(Abundance)+1]	Tolumonas	Genetic line	9	9	0.137486	1.48245	0.162818
Log[Sum(Abundance)+1]	Leptothrix	Diet	2	2	0.0207232	1.84409	0.162897
Log[Sum(Abundance)+1]	Enterobacter	Genetic line*Treatment	9	9	1.16738	1.48213	0.162939
Log[Sum(Abundance)+1]	Succiniclasticum	Diet*Genetic line*Treatment	18	18	0.68984	1.36514	0.163018
Log[Sum(Abundance)+1]	1-68	Diet*Treatment	2	2	0.0206568	1.83984	0.163569
Log[Sum(Abundance)+1]	Trichococcus	Treatment	1	1	0.113806	1.96225	0.164013
Log[Sum(Abundance)+1]	Fluviicola	Genetic line*Treatment	9	9	0.415808	1.47894	0.164143
Log[Sum(Abundance)+1]	Bosea	Round	2	2	0.0504037	1.83599	0.164181
Log[Sum(Abundance)+1]	Propionibacterium	Treatment	1	1	0.345478	1.9575	0.16452
Log[Sum(Abundance)+1]	Luteibacter	Genetic line	9	9	0.426093	1.47537	0.165497
Log[Sum(Abundance)+1]	Candidatus Solibacter	Diet*Treatment	2	2	0.0739285	1.82234	0.166366
Log[Sum(Abundance)+1]	Tepidimicrobium	Diet*Genetic line*Treatment	18	18	0.379717	1.35697	0.167462
Log[Sum(Abundance)+1]	Porphyromonas	Diet*Genetic line	18	18	2.4906	1.35614	0.167918
Log[Sum(Abundance)+1]	Gemmata	Diet*Treatment	2	2	0.112821	1.80952	0.168445
Log[Sum(Abundance)+1]	Dialister	Diet*Genetic line	18	18	4.70063	1.35507	0.16851
Log[Sum(Abundance)+1]	Luteibacter	Diet*Genetic line*Treatment	18	18	0.782571	1.35485	0.168632
Log[Sum(Abundance)+1]	Methanosphaera	Round	2	2	0.0323407	1.80466	0.16924
Log[Sum(Abundance)+1]	Mucispirillum	Diet	2	2	0.200452	1.80208	0.169664
Log[Sum(Abundance)+1]	Cryptosporangium	Diet*Genetic line*Treatment	18	18	0.11697	1.35298	0.169666
Log[Sum(Abundance)+1]	Dermabacter	Diet*Genetic line	18	18	0.223927	1.35234	0.170022
Log[Sum(Abundance)+1]	Tepidimicrobium	Genetic line*Treatment	9	9	0.204742	1.46335	0.170132
Log[Sum(Abundance)+1]	Megasphaera	Treatment	1	1	0.500549	1.89006	0.171915
Log[Sum(Abundance)+1]	Dermabacter	Diet*Genetic line*Treatment	18	18	0.223298	1.34854	0.172149
Log[Sum(Abundance)+1]	Ureaplasma	Diet	2	2	0.0525312	1.78377	0.172702
Log[Sum(Abundance)+1]	Tatumella	Genetic line*Treatment	9	9	2.51713	1.45658	0.172789
Log[Sum(Abundance)+1]	Rhodoferax	Diet*Genetic line	18	18	5.50048	1.34735	0.172824
Log[Sum(Abundance)+1]	Amaricoccus	Treatment	1	1	0.0105722	1.88134	0.172899
Log[Sum(Abundance)+1]	Tolumonas	Round	2	2	0.0366988	1.78068	0.173219
Log[Sum(Abundance)+1]	Amaricoccus	Diet	2	2	0.0200092	1.78034	0.173277
Log[Sum(Abundance)+1]	Lactococcus	Diet*Treatment	2	2	2.0143	1.7803	0.173284
Log[Sum(Abundance)+1]	Caldicoprobacter	Diet*Genetic line*Treatment	18	18	0.274935	1.34599	0.173592
Log[Sum(Abundance)+1]	Caloramator	Treatment	1	1	0.0861831	1.8739	0.173744
Log[Sum(Abundance)+1]	Cupriavidus	Diet	2	2	0.100954	1.77746	0.173761
Log[Sum(Abundance)+1]	Rhizobium	Treatment	1	1	0.0378842	1.8732	0.173824
Log[Sum(Abundance)+1]	Ureaplasma	Treatment	1	1	0.0275756	1.87273	0.173877
Log[Sum(Abundance)+1]	Aeromicrobium	Diet*Genetic line*Treatment	18	18	0.201934	1.34483	0.17425
Log[Sum(Abundance)+1]	Veillonella	Diet*Treatment	2	2	2.45361	1.77367	0.174401
Log[Sum(Abundance)+1]	Methanobacterium	Diet*Treatment	2	2	0.0623602	1.7702	0.174988
Log[Sum(Abundance)+1]	Blautia	Diet*Treatment	2	2	4.19473	1.76763	0.175426
Log[Sum(Abundance)+1]	Methanobacterium	Diet	2	2	0.0622267	1.76641	0.175632
Log[Sum(Abundance)+1]	Dechloromonas	Round	2	2	0.0400355	1.76552	0.175784
Log[Sum(Abundance)+1]	Delftia	Round	2	2	4.02159	1.76442	0.175971
Log[Sum(Abundance)+1]	Cloacibacterium	Diet*Genetic line	18	18	0.304673	1.33944	0.177332
Log[Sum(Abundance)+1]	Jeotgalicoccus	Genetic line	9	9	0.0638687	1.44507	0.177392
Log[Sum(Abundance)+1]	Facklamia	Diet	2	2	0.459873	1.75481	0.177619
Log[Sum(Abundance)+1]	Cellulosimicrobium	Diet	2	2	0.0517516	1.74602	0.179141
Log[Sum(Abundance)+1]	Mogibacterium	Round	2	2	0.0383807	1.74482	0.179349
Log[Sum(Abundance)+1]	Anaeroplasma	Diet*Genetic line	18	18	6.27681	1.3347	0.180079
Log[Sum(Abundance)+1]	Streptococcus	Genetic line*Treatment	9	9	12.7285	1.43831	0.180141
Log[Sum(Abundance)+1]	Streptococcus	Round	2	2	3.41779	1.73793	0.180552
Log[Sum(Abundance)+1]	Gardnerella	Round	2	2	1.1696	1.73777	0.18058
Log[Sum(Abundance)+1]	Bulleidia	Genetic line*Treatment	9	9	0.792181	1.43711	0.180634
Log[Sum(Abundance)+1]	Oscillospira	Diet*Treatment	2	2	3.32466	1.73657	0.180791
Log[Sum(Abundance)+1]	Ellin506	Genetic line*Treatment	9	9	0.143708	1.43655	0.18086
Log[Sum(Abundance)+1]	Solibacillus	Genetic line	9	9	0.415057	1.43609	0.18105
Log[Sum(Abundance)+1]	Morganella	Diet*Genetic line*Treatment	18	18	0.574167	1.32937	0.183211
Log[Sum(Abundance)+1]	Providencia	Genetic line*Treatment	9	9	0.111913	1.42921	0.183899
Log[Sum(Abundance)+1]	Slackia	Diet*Genetic line	18	18	0.308041	1.3279	0.184082
Log[Sum(Abundance)+1]	Halomonas	Genetic line	9	9	0.140528	1.42755	0.184591
Log[Sum(Abundance)+1]	Methylibium	Diet*Genetic line*Treatment	18	18	0.72038	1.32654	0.184891
Log[Sum(Abundance)+1]	Erysipelothrix	Treatment	1	1	0.0174924	1.77373	0.185601
Log[Sum(Abundance)+1]	Rheinheimera	Round	2	2	0.066964	1.70797	0.185879
Log[Sum(Abundance)+1]	Psychromonas	Genetic line*Treatment	9	9	0.0976501	1.42442	0.185906
Log[Sum(Abundance)+1]	Anaerococcus	Genetic line	9	9	4.92957	1.42398	0.186087
Log[Sum(Abundance)+1]	Anaerotruncus	Round	2	2	0.0928491	1.70656	0.186133
Log[Sum(Abundance)+1]	Bifidobacterium	Diet*Treatment	2	2	3.15855	1.69682	0.187901
Log[Sum(Abundance)+1]	Xanthomonas	Treatment	1	1	0.00974868	1.75475	0.187953
Log[Sum(Abundance)+1]	Paraprevotella	Genetic line*Treatment	9	9	2.18329	1.41374	0.19044
Log[Sum(Abundance)+1]	Sinomonas	Genetic line	9	9	0.0629277	1.41349	0.190549
Log[Sum(Abundance)+1]	Couchioplanes	Diet*Genetic line	18	18	0.324842	1.31664	0.190861
Log[Sum(Abundance)+1]	Alloiococcus	Genetic line*Treatment	9	9	0.282327	1.41231	0.191054
Log[Sum(Abundance)+1]	Candidatus Xiphinematobacter	Genetic line*Treatment	9	9	0.369251	1.41122	0.191526
Log[Sum(Abundance)+1]	Gemmata	Diet	2	2	0.104533	1.67659	0.191628
Log[Sum(Abundance)+1]	Aggregatibacter	Treatment	1	1	0.546956	1.72336	0.191921
Log[Sum(Abundance)+1]	Cloacibacterium	Genetic line*Treatment	9	9	0.160349	1.40989	0.192099
Log[Sum(Abundance)+1]	Granulicatella	Treatment	1	1	0.209254	1.71767	0.192651
Log[Sum(Abundance)+1]	Ignatzschineria	Treatment	1	1	0.0169289	1.71652	0.192799
Log[Sum(Abundance)+1]	Crenothrix	Genetic line	9	9	0.159751	1.40804	0.192903
Log[Sum(Abundance)+1]	Clostridium	Diet*Treatment	2	2	1.15878	1.66735	0.193355
Log[Sum(Abundance)+1]	Desulfosporosinus	Genetic line	9	9	0.284545	1.40599	0.193794
Log[Sum(Abundance)+1]	Geobacillus	Diet	2	2	0.105692	1.66451	0.193891
Log[Sum(Abundance)+1]	Dyadobacter	Round	2	2	0.0755488	1.66037	0.194672
Log[Sum(Abundance)+1]	Sarcina	Diet*Genetic line	18	18	1.9369	1.3099	0.195016
Log[Sum(Abundance)+1]	Pseudoxanthomonas	Genetic line	9	9	0.0604998	1.40217	0.195461
Log[Sum(Abundance)+1]	Pseudoxanthomonas	Diet*Genetic line	18	18	0.112926	1.30861	0.195818
Log[Sum(Abundance)+1]	Mucispirillum	Round	2	2	0.183603	1.6506	0.196528
Log[Sum(Abundance)+1]	Adlercreutzia	Genetic line	9	9	2.97101	1.39973	0.196532
Log[Sum(Abundance)+1]	Shuttleworthia	Treatment	1	1	0.295818	1.68591	0.196785
Log[Sum(Abundance)+1]	Cloacibacterium	Treatment	1	1	0.0212692	1.6831	0.197155
Log[Sum(Abundance)+1]	Luteolibacter	Genetic line*Treatment	9	9	0.210758	1.39823	0.197194
Log[Sum(Abundance)+1]	Dokdonella	Genetic line	9	9	0.158887	1.39809	0.197256
Log[Sum(Abundance)+1]	Helicobacter	Genetic line	9	9	19.1672	1.39792	0.197335
Log[Sum(Abundance)+1]	Saccharopolyspora	Diet*Treatment	2	2	0.0985739	1.64628	0.197355
Log[Sum(Abundance)+1]	Eggerthella	Diet	2	2	0.142771	1.64289	0.198006
Log[Sum(Abundance)+1]	rc4-4	Diet*Genetic line	18	18	3.15562	1.30385	0.198808
Log[Sum(Abundance)+1]	Mucispirillum	Treatment	1	1	0.0928909	1.67019	0.198869
Log[Sum(Abundance)+1]	Ruminococcus	Genetic line*Treatment	9	9	11.5179	1.39426	0.198958
Log[Sum(Abundance)+1]	Roseburia	Diet*Genetic line	18	18	5.21216	1.30247	0.19968
Log[Sum(Abundance)+1]	Sneathia	Treatment	1	1	0.229264	1.66133	0.200056
Log[Sum(Abundance)+1]	Halomonas	Genetic line*Treatment	9	9	0.136938	1.39109	0.200371
Log[Sum(Abundance)+1]	Mogibacterium	Diet*Genetic line*Treatment	18	18	0.257541	1.30089	0.20068
Log[Sum(Abundance)+1]	Collimonas	Genetic line	9	9	0.137383	1.39002	0.20085
Log[Sum(Abundance)+1]	Aggregatibacter	Genetic line*Treatment	9	9	3.96651	1.38864	0.201472
Log[Sum(Abundance)+1]	Peptoniphilus	Treatment	1	1	0.482073	1.64906	0.201713
Log[Sum(Abundance)+1]	Terriglobus	Treatment	1	1	0.0246752	1.64639	0.202077
Log[Sum(Abundance)+1]	Brachybacterium	Diet*Genetic line*Treatment	18	18	0.431007	1.29868	0.20209
Log[Sum(Abundance)+1]	C39	Round	2	2	0.0803271	1.61503	0.203441
Log[Sum(Abundance)+1]	Fluviicola	Genetic line	9	9	0.389164	1.38417	0.203489
Log[Sum(Abundance)+1]	Peptostreptococcus	Round	2	2	0.219435	1.61359	0.203725
Log[Sum(Abundance)+1]	Halomonas	Diet*Genetic line	18	18	0.255144	1.29594	0.203845
Log[Sum(Abundance)+1]	Leptotrichia	Diet*Genetic line	18	18	9.45536	1.29397	0.205116
Log[Sum(Abundance)+1]	Opitutus	Diet*Genetic line*Treatment	18	18	0.813856	1.29394	0.205141
Log[Sum(Abundance)+1]	Crenothrix	Genetic line*Treatment	9	9	0.156505	1.37942	0.205652
Log[Sum(Abundance)+1]	Granulicatella	Diet*Genetic line	18	18	2.83494	1.29282	0.205866
Log[Sum(Abundance)+1]	Tissierella_Soehngenia	Diet	2	2	0.057399	1.60151	0.206132
Log[Sum(Abundance)+1]	Swaminathania	Treatment	1	1	0.0664157	1.61173	0.206858
Log[Sum(Abundance)+1]	Kocuria	Round	2	2	1.45342	1.59747	0.206945
Log[Sum(Abundance)+1]	Fluviicola	Diet*Genetic line	18	18	0.725909	1.29095	0.20708
Log[Sum(Abundance)+1]	Scardovia	Genetic line*Treatment	9	9	0.124382	1.37558	0.207419
Log[Sum(Abundance)+1]	Phenylobacterium	Diet*Genetic line*Treatment	18	18	0.352296	1.29034	0.207476
Log[Sum(Abundance)+1]	Sodalis	Diet*Treatment	2	2	0.0269508	1.58909	0.208638
Log[Sum(Abundance)+1]	Enhydrobacter	Genetic line*Treatment	9	9	2.06735	1.37194	0.209101
Log[Sum(Abundance)+1]	Psychromonas	Diet*Genetic line	18	18	0.17656	1.28773	0.209185
Log[Sum(Abundance)+1]	Coprococcus	Genetic line	9	9	5.85214	1.37118	0.209451
Log[Sum(Abundance)+1]	Luteolibacter	Diet*Genetic line	18	18	0.388036	1.28717	0.209552
Log[Sum(Abundance)+1]	Steroidobacter	Treatment	1	1	0.0087058	1.59214	0.20962
Log[Sum(Abundance)+1]	Oenococcus	Treatment	1	1	0.0087058	1.59214	0.20962
Log[Sum(Abundance)+1]	Salinispora	Genetic line	9	9	0.785204	1.37017	0.209922
Log[Sum(Abundance)+1]	Odoribacter	Diet*Genetic line	18	18	4.62844	1.28602	0.210309
Log[Sum(Abundance)+1]	Succiniclasticum	Genetic line	9	9	0.34592	1.3691	0.21042
Log[Sum(Abundance)+1]	Flectobacillus	Treatment	1	1	0.0880408	1.5856	0.210551
Log[Sum(Abundance)+1]	Mogibacterium	Diet	2	2	0.0347056	1.57775	0.210953
Log[Sum(Abundance)+1]	Rhodoplanes	Diet*Genetic line	18	18	0.653858	1.28479	0.211125
Log[Sum(Abundance)+1]	Methanobacterium	Diet*Genetic line*Treatment	18	18	0.407271	1.28457	0.211272
Log[Sum(Abundance)+1]	Vibrio	Round	2	2	0.36734	1.57523	0.21147
Log[Sum(Abundance)+1]	Variovorax	Round	2	2	0.227914	1.56754	0.213058
Log[Sum(Abundance)+1]	Luteolibacter	Diet	2	2	0.0523468	1.56278	0.214047
Log[Sum(Abundance)+1]	Gemella	Genetic line*Treatment	9	9	2.10363	1.36119	0.214134
Log[Sum(Abundance)+1]	Anaeroplasma	Genetic line*Treatment	9	9	3.19968	1.36076	0.214339
Log[Sum(Abundance)+1]	Luteibacter	Treatment	1	1	0.0499174	1.55558	0.214893
Log[Sum(Abundance)+1]	Citrobacter	Diet*Genetic line*Treatment	18	18	1.53289	1.27863	0.21523
Log[Sum(Abundance)+1]	Rickettsiella	Genetic line	9	9	0.352753	1.35831	0.2155
Log[Sum(Abundance)+1]	Fluviicola	Diet*Treatment	2	2	0.0970972	1.55409	0.215865
Log[Sum(Abundance)+1]	rc4-4	Genetic line*Treatment	9	9	1.64055	1.35569	0.216747
Log[Sum(Abundance)+1]	Succiniclasticum	Diet*Genetic line	18	18	0.644964	1.27634	0.216774
Log[Sum(Abundance)+1]	Sporocytophaga	Genetic line	9	9	0.103091	1.35492	0.217116
Log[Sum(Abundance)+1]	Arthrobacter	Diet*Genetic line	18	18	1.20221	1.27481	0.217805
Log[Sum(Abundance)+1]	Halomonas	Diet*Genetic line*Treatment	18	18	0.250865	1.27421	0.218216
Log[Sum(Abundance)+1]	Flexispira	Diet*Treatment	2	2	0.489176	1.5394	0.218974
Log[Sum(Abundance)+1]	Bulleidia	Diet*Genetic line	18	18	1.40329	1.27286	0.219133
Log[Sum(Abundance)+1]	Candidatus Xiphinematobacter	Treatment	1	1	0.0443556	1.52568	0.219324
Log[Sum(Abundance)+1]	Sedimentibacter	Diet*Genetic line	18	18	1.72818	1.27256	0.219334
Log[Sum(Abundance)+1]	Sporocytophaga	Genetic line*Treatment	9	9	0.102713	1.34996	0.219503
Log[Sum(Abundance)+1]	Curvibacter	Genetic line	9	9	0.168695	1.3499	0.21953
Log[Sum(Abundance)+1]	Paracoccus	Diet*Genetic line*Treatment	18	18	32.4878	1.2709	0.220467
Log[Sum(Abundance)+1]	Sarcina	Genetic line*Treatment	9	9	0.996514	1.34786	0.220517
Log[Sum(Abundance)+1]	Tannerella	Genetic line	9	9	0.287706	1.34716	0.220857
Log[Sum(Abundance)+1]	Aeromicrobium	Genetic line	9	9	0.101122	1.3469	0.220984
Log[Sum(Abundance)+1]	Anoxybacillus	Diet	2	2	0.149045	1.52694	0.221646
Log[Sum(Abundance)+1]	Mobiluncus	Genetic line	9	9	0.321742	1.34328	0.222744
Log[Sum(Abundance)+1]	Delftia	Genetic line	9	9	13.7716	1.3427	0.223031
Log[Sum(Abundance)+1]	Patulibacter	Diet*Genetic line	18	18	0.242367	1.26674	0.223326
Log[Sum(Abundance)+1]	Patulibacter	Diet*Genetic line*Treatment	18	18	0.242304	1.26642	0.223553
Log[Sum(Abundance)+1]	Chryseobacterium	Diet*Genetic line*Treatment	18	18	4.04548	1.26535	0.224294
Log[Sum(Abundance)+1]	Methylibium	Diet*Treatment	2	2	0.0913686	1.51425	0.224403
Log[Sum(Abundance)+1]	Dyadobacter	Diet*Genetic line*Treatment	18	18	0.518066	1.26508	0.224476
Log[Sum(Abundance)+1]	Lachnobacterium	Diet*Genetic line	18	18	0.668664	1.26405	0.225194
Log[Sum(Abundance)+1]	Patulibacter	Treatment	1	1	0.0157981	1.48625	0.225337
Log[Sum(Abundance)+1]	Couchioplanes	Diet*Treatment	2	2	0.0413641	1.50891	0.225573
Log[Sum(Abundance)+1]	Rothia	Genetic line*Treatment	9	9	3.55702	1.33749	0.225588
Log[Sum(Abundance)+1]	Tolumonas	Treatment	1	1	0.0152913	1.48391	0.2257
Log[Sum(Abundance)+1]	Geobacter	Diet*Genetic line*Treatment	18	18	6.97352	1.2632	0.225788
Log[Sum(Abundance)+1]	Sphingobium	Genetic line	9	9	0.419599	1.33639	0.226131
Log[Sum(Abundance)+1]	Butyrivibrio	Diet*Genetic line	18	18	0.175185	1.2627	0.226131
Log[Sum(Abundance)+1]	Lachnobacterium	Genetic line	9	9	0.352982	1.33456	0.227036
Log[Sum(Abundance)+1]	Rikenella	Diet	2	2	0.0288853	1.50143	0.227223
Log[Sum(Abundance)+1]	Dechloromonas	Genetic line*Treatment	9	9	0.136131	1.33405	0.227292
Log[Sum(Abundance)+1]	Allobaculum	Diet*Treatment	2	2	2.61943	1.49764	0.228063
Log[Sum(Abundance)+1]	Schwartzia	Genetic line*Treatment	9	9	0.157851	1.33242	0.228099
Log[Sum(Abundance)+1]	Sneathia	Diet	2	2	0.413223	1.49719	0.228163
Log[Sum(Abundance)+1]	Clavibacter	Diet	2	2	0.0240298	1.49622	0.228378
Log[Sum(Abundance)+1]	Sulfuricurvum	Diet	2	2	0.0489082	1.49572	0.228489
Log[Sum(Abundance)+1]	Methanosphaera	Diet*Genetic line	18	18	0.203027	1.2588	0.228868
Log[Sum(Abundance)+1]	Cellvibrio	Round	2	2	0.194997	1.49287	0.229125
Log[Sum(Abundance)+1]	Selenomonas	Diet*Treatment	2	2	0.532773	1.49157	0.229414
Log[Sum(Abundance)+1]	Porphyromonas	Genetic line	9	9	1.22027	1.32888	0.22987
Log[Sum(Abundance)+1]	[Eubacterium]	Round	2	2	0.487254	1.48809	0.230195
Log[Sum(Abundance)+1]	C39	Genetic line	9	9	0.296858	1.32634	0.231144
Log[Sum(Abundance)+1]	Rhizobium	Genetic line	9	9	0.2411	1.32459	0.23203
Log[Sum(Abundance)+1]	Trichococcus	Round	2	2	0.171463	1.47818	0.232428
Log[Sum(Abundance)+1]	Bdellovibrio	Diet*Treatment	2	2	0.0711639	1.47657	0.232794
Log[Sum(Abundance)+1]	BF311	Diet	2	2	0.0656347	1.47628	0.23286
Log[Sum(Abundance)+1]	Fusobacterium	Round	2	2	1.69898	1.47597	0.232929
Log[Sum(Abundance)+1]	Phascolarctobacterium	Genetic line*Treatment	9	9	1.99244	1.32206	0.233309
Log[Sum(Abundance)+1]	Tannerella	Genetic line*Treatment	9	9	0.28207	1.32077	0.233965
Log[Sum(Abundance)+1]	Burkholderia	Treatment	1	1	0.128789	1.43062	0.234168
Log[Sum(Abundance)+1]	Weissella	Round	2	2	1.43094	1.46966	0.234365
Log[Sum(Abundance)+1]	Anaerostipes	Genetic line	9	9	1.45813	1.3194	0.234661
Log[Sum(Abundance)+1]	Arcobacter	Genetic line*Treatment	9	9	1.26147	1.31905	0.23484
Log[Sum(Abundance)+1]	Blautia	Treatment	1	1	1.6897	1.42405	0.235237
Log[Sum(Abundance)+1]	Moraxella	Genetic line	9	9	0.229533	1.31825	0.235245
Log[Sum(Abundance)+1]	Mucispirillum	Diet*Genetic line*Treatment	18	18	1.25095	1.24956	0.235437
Log[Sum(Abundance)+1]	Brevundimonas	Genetic line*Treatment	9	9	0.543173	1.3176	0.23558
Log[Sum(Abundance)+1]	Sphingobacterium	Genetic line*Treatment	9	9	0.422303	1.31743	0.235668
Log[Sum(Abundance)+1]	1-68	Diet	2	2	0.0164089	1.46149	0.236239
Log[Sum(Abundance)+1]	Lactococcus	Diet*Genetic line*Treatment	18	18	12.7083	1.24799	0.236571
Log[Sum(Abundance)+1]	Streptococcus	Diet*Treatment	2	2	2.87022	1.45949	0.2367
Log[Sum(Abundance)+1]	Parvimonas	Round	2	2	0.0605661	1.45891	0.236835
Log[Sum(Abundance)+1]	Legionella	Diet*Genetic line*Treatment	18	18	0.117721	1.24643	0.237698
Log[Sum(Abundance)+1]	[Eubacterium]	Diet*Treatment	2	2	0.475557	1.45236	0.238351
Log[Sum(Abundance)+1]	Bacteroides	Genetic line*Treatment	9	9	19.6715	1.31154	0.238694
Log[Sum(Abundance)+1]	Succiniclasticum	Treatment	1	1	0.039361	1.40207	0.238863
Log[Sum(Abundance)+1]	Actinobacillus	Diet	2	2	0.225986	1.44741	0.239504
Log[Sum(Abundance)+1]	Wautersiella	Treatment	1	1	0.0343997	1.39348	0.240297
Log[Sum(Abundance)+1]	Dermacoccus	Genetic line	9	9	0.156677	1.30827	0.240388
Log[Sum(Abundance)+1]	Roseomonas	Diet	2	2	0.051476	1.43453	0.242533
Log[Sum(Abundance)+1]	Tepidimicrobium	Diet*Genetic line	18	18	0.346888	1.23965	0.242646
Log[Sum(Abundance)+1]	Oribacterium	Diet*Treatment	2	2	0.143935	1.4337	0.242728
Log[Sum(Abundance)+1]	Aquicella	Diet*Treatment	2	2	0.0160899	1.43308	0.242875
Log[Sum(Abundance)+1]	Clostridium	Genetic line*Treatment	9	9	4.07654	1.30348	0.242884
Log[Sum(Abundance)+1]	Acidovorax	Diet	2	2	0.233565	1.43242	0.243031
Log[Sum(Abundance)+1]	Scardovia	Round	2	2	0.0287067	1.42864	0.24393
Log[Sum(Abundance)+1]	Slackia	Genetic line	9	9	0.150898	1.30098	0.244198
Log[Sum(Abundance)+1]	Leptotrichia	Round	2	2	1.15595	1.42374	0.245098
Log[Sum(Abundance)+1]	Dysgonomonas	Diet	2	2	0.0458675	1.42126	0.245691
Log[Sum(Abundance)+1]	Gluconobacter	Diet*Genetic line*Treatment	18	18	37.3319	1.23481	0.246229
Log[Sum(Abundance)+1]	Anaerostipes	Diet*Genetic line	18	18	2.72904	1.2347	0.246312
Log[Sum(Abundance)+1]	Caldicoprobacter	Genetic line	9	9	0.132455	1.29691	0.246346
Log[Sum(Abundance)+1]	Faecalibacterium	Diet*Treatment	2	2	2.65902	1.41785	0.24651
Log[Sum(Abundance)+1]	Dyadobacter	Genetic line	9	9	0.265469	1.29652	0.246553
Log[Sum(Abundance)+1]	Aquabacterium	Genetic line	9	9	0.0989313	1.29628	0.246679
Log[Sum(Abundance)+1]	Turicibacter	Diet	2	2	2.40495	1.414	0.247437
Log[Sum(Abundance)+1]	Tepidimicrobium	Diet	2	2	0.0439214	1.41264	0.247767
Log[Sum(Abundance)+1]	Coprobacillus	Treatment	1	1	0.0703596	1.34874	0.247945
Log[Sum(Abundance)+1]	Campylobacter	Diet*Genetic line*Treatment	18	18	2.69177	1.23177	0.248494
Log[Sum(Abundance)+1]	Azospirillum	Diet*Treatment	2	2	0.0153954	1.40778	0.248945
Log[Sum(Abundance)+1]	Rhodobacter	Genetic line	9	9	0.366036	1.29087	0.249561
Log[Sum(Abundance)+1]	Kingella	Diet*Treatment	2	2	0.0216308	1.40382	0.249907
Log[Sum(Abundance)+1]	Herbaspirillum	Treatment	1	1	2.09382	1.33672	0.250052
Log[Sum(Abundance)+1]	Serratia	Diet	2	2	0.585481	1.40312	0.250079
Log[Sum(Abundance)+1]	Luteibacter	Diet*Treatment	2	2	0.089748	1.39841	0.25123
Log[Sum(Abundance)+1]	Aerococcus	Diet*Genetic line	18	18	0.294128	1.228	0.251332
Log[Sum(Abundance)+1]	Campylobacter	Genetic line	9	9	1.40591	1.28671	0.251797
Log[Sum(Abundance)+1]	Cellulomonas	Diet*Treatment	2	2	0.0156688	1.39558	0.251926
Log[Sum(Abundance)+1]	Blastococcus	Diet*Treatment	2	2	0.0156688	1.39558	0.251926
Log[Sum(Abundance)+1]	Planctomyces	Diet	2	2	0.145567	1.39422	0.252261
Log[Sum(Abundance)+1]	Klebsiella	Diet	2	2	0.0314342	1.3923	0.252732
Log[Sum(Abundance)+1]	Prevotella	Round	2	2	2.28485	1.39191	0.252829
Log[Sum(Abundance)+1]	Porphyromonas	Treatment	1	1	0.134778	1.32097	0.252844
Log[Sum(Abundance)+1]	Succiniclasticum	Diet	2	2	0.0781309	1.39154	0.252921
Log[Sum(Abundance)+1]	Neisseria	Diet*Treatment	2	2	0.476321	1.38909	0.253526
Log[Sum(Abundance)+1]	Tannerella	Round	2	2	0.0659193	1.38898	0.253554
Log[Sum(Abundance)+1]	Microbacterium	Diet*Genetic line*Treatment	18	18	0.566075	1.22375	0.254555
Log[Sum(Abundance)+1]	Rickettsiella	Diet	2	2	0.0796871	1.3808	0.255587
Log[Sum(Abundance)+1]	Brachybacterium	Treatment	1	1	0.0239912	1.3012	0.256407
Log[Sum(Abundance)+1]	Arcobacter	Diet	2	2	0.292713	1.37733	0.256453
Log[Sum(Abundance)+1]	Pseudonocardia	Treatment	1	1	0.0136543	1.29979	0.256663
[truncated: 2,018 more rows]
