# Supplementary material for: Influence of Lab Adapted Natural Diet and Microbiota on Life History and Metabolic Phenotype of Drosophila melanogaster
Source: Microorganisms. 2020 Dec 11;8(12):1972. doi: 10.3390/microorganisms8121972 (PMC7763083; doi:10.3390/microorganisms8121972)
Supplement: Supplementary file 1 [file microorganisms-08-01972-s001.zip › Sup. Table 7.xlsx]

## Sheet: S7.01
Phylum	Y	Source	Nparm	DF	Sum of Squares	F Ratio	Prob > F	fdr p
Aquificae	Total	Log[Sum(Abundance)+1]	1	0	0
Aquificae	Total	Log[Sum(Abundance)+1]*Diet	2	0	0
Aquificae	Log Development	Log[Sum(Abundance)+1]	1	0	0
Aquificae	Log Development	Log[Sum(Abundance)+1]*Diet	2	0	0
Aquificae	Square Root Weight	Log[Sum(Abundance)+1]	1	0	0
Aquificae	Square Root Weight	Log[Sum(Abundance)+1]*Diet	2	0	0
Aquificae	Log Triglyceride	Log[Sum(Abundance)+1]	1	0	0
Aquificae	Log Triglyceride	Log[Sum(Abundance)+1]*Diet	2	0	0
Aquificae	Log Protein	Log[Sum(Abundance)+1]	1	0	0
Aquificae	Log Protein	Log[Sum(Abundance)+1]*Diet	2	0	0
Aquificae	Cube Root Glucose	Log[Sum(Abundance)+1]	1	0	0
Aquificae	Cube Root Glucose	Log[Sum(Abundance)+1]*Diet	2	0	0
Armatimonadetes	Total	Log[Sum(Abundance)+1]	1	0	0
Armatimonadetes	Total	Diet	2	0	0
Armatimonadetes	Total	Log[Sum(Abundance)+1]*Diet	2	0	0
Armatimonadetes	Log Development	Log[Sum(Abundance)+1]	1	0	0
Armatimonadetes	Log Development	Diet	2	0	0
Armatimonadetes	Log Development	Log[Sum(Abundance)+1]*Diet	2	0	0
Armatimonadetes	Square Root Weight	Log[Sum(Abundance)+1]	1	0	0
Armatimonadetes	Square Root Weight	Diet	2	0	0
Armatimonadetes	Square Root Weight	Log[Sum(Abundance)+1]*Diet	2	0	0
Armatimonadetes	Log Triglyceride	Log[Sum(Abundance)+1]	1	0	0
Armatimonadetes	Log Triglyceride	Diet	2	0	0
Armatimonadetes	Log Triglyceride	Log[Sum(Abundance)+1]*Diet	2	0	0
Armatimonadetes	Log Protein	Log[Sum(Abundance)+1]	1	0	0
Armatimonadetes	Log Protein	Diet	2	0	0
Armatimonadetes	Log Protein	Log[Sum(Abundance)+1]*Diet	2	0	0
Armatimonadetes	Cube Root Glucose	Log[Sum(Abundance)+1]	1	0	0
Armatimonadetes	Cube Root Glucose	Diet	2	0	0
Armatimonadetes	Cube Root Glucose	Log[Sum(Abundance)+1]*Diet	2	0	0
Deferribacteres	Total	Log[Sum(Abundance)+1]	1	0	0
Deferribacteres	Log Development	Log[Sum(Abundance)+1]	1	0	0
Deferribacteres	Square Root Weight	Log[Sum(Abundance)+1]	1	0	0
Deferribacteres	Log Triglyceride	Log[Sum(Abundance)+1]	1	0	0
Deferribacteres	Log Protein	Log[Sum(Abundance)+1]	1	0	0
Deferribacteres	Cube Root Glucose	Log[Sum(Abundance)+1]	1	0	0
Elusimicrobia	Total	Log[Sum(Abundance)+1]	1	0	0
Elusimicrobia	Total	Diet	2	0	0
Elusimicrobia	Total	Log[Sum(Abundance)+1]*Diet	2	0	0
Elusimicrobia	Log Development	Log[Sum(Abundance)+1]	1	0	0
Elusimicrobia	Log Development	Diet	2	0	0
Elusimicrobia	Log Development	Log[Sum(Abundance)+1]*Diet	2	0	0
Elusimicrobia	Square Root Weight	Log[Sum(Abundance)+1]	1	0	0
Elusimicrobia	Square Root Weight	Diet	2	0	0
Elusimicrobia	Square Root Weight	Log[Sum(Abundance)+1]*Diet	2	0	0
Elusimicrobia	Log Triglyceride	Log[Sum(Abundance)+1]	1	0	0
Elusimicrobia	Log Triglyceride	Diet	2	0	0
Elusimicrobia	Log Triglyceride	Log[Sum(Abundance)+1]*Diet	2	0	0
Elusimicrobia	Log Protein	Log[Sum(Abundance)+1]	1	0	0
Elusimicrobia	Log Protein	Diet	2	0	0
Elusimicrobia	Log Protein	Log[Sum(Abundance)+1]*Diet	2	0	0
Elusimicrobia	Cube Root Glucose	Log[Sum(Abundance)+1]	1	0	0
Elusimicrobia	Cube Root Glucose	Diet	2	0	0
Elusimicrobia	Cube Root Glucose	Log[Sum(Abundance)+1]*Diet	2	0	0
Lentisphaerae	Total	Log[Sum(Abundance)+1]	1	0	0
Lentisphaerae	Total	Diet	2	0	0
Lentisphaerae	Total	Log[Sum(Abundance)+1]*Diet	2	0	0
Lentisphaerae	Log Development	Log[Sum(Abundance)+1]	1	0	0
Lentisphaerae	Log Development	Diet	2	0	0
Lentisphaerae	Log Development	Log[Sum(Abundance)+1]*Diet	2	0	0
Lentisphaerae	Square Root Weight	Log[Sum(Abundance)+1]	1	0	0
Lentisphaerae	Square Root Weight	Diet	2	0	0
Lentisphaerae	Square Root Weight	Log[Sum(Abundance)+1]*Diet	2	0	0
Lentisphaerae	Log Triglyceride	Log[Sum(Abundance)+1]	1	0	0
Lentisphaerae	Log Triglyceride	Diet	2	0	0
Lentisphaerae	Log Triglyceride	Log[Sum(Abundance)+1]*Diet	2	0	0
Lentisphaerae	Log Protein	Log[Sum(Abundance)+1]	1	0	0
Lentisphaerae	Log Protein	Diet	2	0	0
Lentisphaerae	Log Protein	Log[Sum(Abundance)+1]*Diet	2	0	0
Lentisphaerae	Cube Root Glucose	Log[Sum(Abundance)+1]	1	0	0
Lentisphaerae	Cube Root Glucose	Diet	2	0	0
Lentisphaerae	Cube Root Glucose	Log[Sum(Abundance)+1]*Diet	2	0	0
Nitrospirae	Total	Log[Sum(Abundance)+1]	1	0	0
Nitrospirae	Total	Diet	2	0	0
Nitrospirae	Total	Log[Sum(Abundance)+1]*Diet	2	0	0
Nitrospirae	Log Development	Log[Sum(Abundance)+1]	1	0	0
Nitrospirae	Log Development	Diet	2	0	0
Nitrospirae	Log Development	Log[Sum(Abundance)+1]*Diet	2	0	0
Nitrospirae	Square Root Weight	Log[Sum(Abundance)+1]	1	0	0
Nitrospirae	Square Root Weight	Diet	2	0	0
Nitrospirae	Square Root Weight	Log[Sum(Abundance)+1]*Diet	2	0	0
Nitrospirae	Log Triglyceride	Log[Sum(Abundance)+1]	1	0	0
Nitrospirae	Log Triglyceride	Diet	2	0	0
Nitrospirae	Log Triglyceride	Log[Sum(Abundance)+1]*Diet	2	0	0
Nitrospirae	Log Protein	Log[Sum(Abundance)+1]	1	0	0
Nitrospirae	Log Protein	Diet	2	0	0
Nitrospirae	Log Protein	Log[Sum(Abundance)+1]*Diet	2	0	0
Nitrospirae	Cube Root Glucose	Log[Sum(Abundance)+1]	1	0	0
Nitrospirae	Cube Root Glucose	Log[Sum(Abundance)+1]*Diet	2	0	0
OD1	Cube Root Glucose	Log[Sum(Abundance)+1]	1	0	0
OP3	Total	Log[Sum(Abundance)+1]	1	0	0
OP3	Log Development	Log[Sum(Abundance)+1]	1	0	0
OP3	Square Root Weight	Log[Sum(Abundance)+1]	1	0	0
OP3	Log Triglyceride	Log[Sum(Abundance)+1]	1	0	0
OP3	Log Protein	Log[Sum(Abundance)+1]	1	0	0
OP3	Cube Root Glucose	Log[Sum(Abundance)+1]	1	0	0
SR1	Total	Log[Sum(Abundance)+1]	1	0	0
SR1	Log Development	Log[Sum(Abundance)+1]	1	0	0
SR1	Square Root Weight	Log[Sum(Abundance)+1]	1	0	0
SR1	Log Triglyceride	Log[Sum(Abundance)+1]	1	0	0
SR1	Log Protein	Log[Sum(Abundance)+1]	1	0	0
SR1	Cube Root Glucose	Log[Sum(Abundance)+1]	1	0	0
Synergistetes	Total	Log[Sum(Abundance)+1]	1	0	0
Synergistetes	Log Development	Log[Sum(Abundance)+1]	1	0	0
Synergistetes	Square Root Weight	Log[Sum(Abundance)+1]	1	0	0
Synergistetes	Log Triglyceride	Log[Sum(Abundance)+1]	1	0	0
Synergistetes	Log Protein	Log[Sum(Abundance)+1]	1	0	0
Synergistetes	Cube Root Glucose	Log[Sum(Abundance)+1]	1	0	0
Thermotogae	Total	Log[Sum(Abundance)+1]	1	0	0
Thermotogae	Total	Log[Sum(Abundance)+1]*Diet	2	0	0
Thermotogae	Log Development	Log[Sum(Abundance)+1]	1	0	0
Thermotogae	Log Development	Log[Sum(Abundance)+1]*Diet	2	0	0
Thermotogae	Square Root Weight	Log[Sum(Abundance)+1]	1	0	0
Thermotogae	Square Root Weight	Log[Sum(Abundance)+1]*Diet	2	0	0
Thermotogae	Log Triglyceride	Log[Sum(Abundance)+1]	1	0	0
Thermotogae	Log Triglyceride	Log[Sum(Abundance)+1]*Diet	2	0	0
Thermotogae	Log Protein	Log[Sum(Abundance)+1]	1	0	0
Thermotogae	Log Protein	Log[Sum(Abundance)+1]*Diet	2	0	0
Thermotogae	Cube Root Glucose	Log[Sum(Abundance)+1]	1	0	0
Thermotogae	Cube Root Glucose	Log[Sum(Abundance)+1]*Diet	2	0	0
TM6	Total	Log[Sum(Abundance)+1]	1	0	0
TM6	Total	Diet	2	0	0
TM6	Total	Log[Sum(Abundance)+1]*Diet	2	0	0
TM6	Log Development	Log[Sum(Abundance)+1]	1	0	0
TM6	Log Development	Diet	2	0	0
TM6	Log Development	Log[Sum(Abundance)+1]*Diet	2	0	0
TM6	Square Root Weight	Log[Sum(Abundance)+1]	1	0	0
TM6	Square Root Weight	Diet	2	0	0
TM6	Square Root Weight	Log[Sum(Abundance)+1]*Diet	2	0	0
TM6	Log Triglyceride	Log[Sum(Abundance)+1]	1	0	0
TM6	Log Triglyceride	Diet	2	0	0
TM6	Log Triglyceride	Log[Sum(Abundance)+1]*Diet	2	0	0
TM6	Log Protein	Log[Sum(Abundance)+1]	1	0	0
TM6	Log Protein	Diet	2	0	0
TM6	Log Protein	Log[Sum(Abundance)+1]*Diet	2	0	0
TM6	Cube Root Glucose	Log[Sum(Abundance)+1]	1	0	0
TM6	Cube Root Glucose	Diet	2	0	0
TM6	Cube Root Glucose	Log[Sum(Abundance)+1]*Diet	2	0	0
WPS-2	Square Root Weight	Log[Sum(Abundance)+1]	1	0	0
WPS-2	Cube Root Glucose	Log[Sum(Abundance)+1]	1	0	0
WS3	Total	Log[Sum(Abundance)+1]	1	0	0
WS3	Total	Diet	2	0	0
WS3	Total	Log[Sum(Abundance)+1]*Diet	2	0	0
WS3	Log Development	Log[Sum(Abundance)+1]	1	0	0
WS3	Log Development	Diet	2	0	0
WS3	Log Development	Log[Sum(Abundance)+1]*Diet	2	0	0
WS3	Square Root Weight	Log[Sum(Abundance)+1]	1	0	0
WS3	Square Root Weight	Diet	2	0	0
WS3	Square Root Weight	Log[Sum(Abundance)+1]*Diet	2	0	0
WS3	Log Triglyceride	Log[Sum(Abundance)+1]	1	0	0
WS3	Log Triglyceride	Diet	2	0	0
WS3	Log Triglyceride	Log[Sum(Abundance)+1]*Diet	2	0	0
WS3	Log Protein	Log[Sum(Abundance)+1]	1	0	0
WS3	Log Protein	Diet	2	0	0
WS3	Log Protein	Log[Sum(Abundance)+1]*Diet	2	0	0
WS3	Cube Root Glucose	Log[Sum(Abundance)+1]	1	0	0
WS3	Cube Root Glucose	Diet	2	0	0
WS3	Cube Root Glucose	Log[Sum(Abundance)+1]*Diet	2	0	0
Synergistetes	Log Development	Diet	2	1	11.7597	297.562	5.01461e-39
Acidobacteria	Log Development	Diet	2	2	12.0888	156.328	5.48538e-39
TM7	Log Development	Diet	2	2	12.2999	155.087	8.45833e-39
SR1	Log Development	Diet	2	1	11.8246	288.608	2.57705e-38
Deferribacteres	Log Development	Diet	2	1	11.8701	287.83	2.97538e-38
OP3	Log Development	Diet	2	1	11.8124	287.431	3.20328e-38
OD1	Log Development	Diet	2	2	12.0756	151.025	3.54868e-38
Aquificae	Log Development	Diet	2	2	12.0824	147.973	6.02078e-38
Thermotogae	Log Development	Diet	2	2	12.0824	147.973	6.02078e-38
Chloroflexi	Log Development	Diet	2	2	12.0412	148.458	8.89422e-38
Chlorobi	Log Development	Diet	2	2	12.1215	146.858	1.58515e-37
WPS-2	Log Development	Diet	2	2	12.066	146.46	1.83161e-37
Tenericutes	Log Development	Diet	2	2	11.8595	145.738	2.38163e-37
[Thermi]	Log Development	Diet	2	2	12.013	145.168	2.93235e-37
Spirochaetes	Log Development	Diet	2	2	11.8053	144.362	3.93712e-37
Crenarchaeota	Log Development	Diet	2	2	11.8968	144.017	4.46891e-37
Verrucomicrobia	Log Development	Diet	2	2	11.6963	143.743	4.94124e-37
Euryarchaeota	Log Development	Diet	2	2	11.7397	143.356	5.6974e-37
Bacteroidetes	Log Development	Diet	2	2	11.4686	142.308	8.38584e-37
Planctomycetes	Log Development	Diet	2	2	11.7361	142.151	8.88718e-37
Fibrobacteres	Log Development	Diet	2	2	11.765	142.065	9.17624e-37
Fusobacteria	Log Development	Diet	2	2	11.4806	140.952	1.38684e-36
GN02	Log Development	Diet	2	2	11.6367	140.514	1.63225e-36
Gemmatimonadetes	Log Development	Diet	2	2	11.4939	138.84	3.05427e-36
Actinobacteria	Log Development	Diet	2	2	10.7056	135.289	1.17119e-35
Acidobacteria	Square Root Weight	Diet	2	2	1.29233	112.648	8.41108e-31
Chloroflexi	Square Root Weight	Diet	2	2	1.29868	111.014	1.63303e-30
Proteobacteria	Log Development	Diet	2	2	8.46883	105.109	2.82717e-30
Verrucomicrobia	Square Root Weight	Diet	2	2	1.28149	109.128	3.53843e-30
Tenericutes	Square Root Weight	Diet	2	2	1.2933	108.453	4.67622e-30
OP3	Square Root Weight	Diet	2	1	1.2281	204.336	4.85417e-30
Chlorobi	Square Root Weight	Diet	2	2	1.28913	107.892	5.90087e-30
Bacteroidetes	Square Root Weight	Diet	2	2	1.26377	107.736	6.29459e-30
SR1	Square Root Weight	Diet	2	1	1.21631	202.819	6.73947e-30
Aquificae	Square Root Weight	Diet	2	2	1.27721	106.478	6.91456e-30
Thermotogae	Square Root Weight	Diet	2	2	1.27721	106.478	6.91456e-30
Euryarchaeota	Square Root Weight	Diet	2	2	1.2855	107.383	7.28828e-30
[Thermi]	Square Root Weight	Diet	2	2	1.28598	107.318	7.48809e-30
Cyanobacteria	Log Development	Diet	2	2	7.86735	102.916	7.50863e-30
Planctomycetes	Square Root Weight	Diet	2	2	1.28668	107.197	7.87632e-30
Deferribacteres	Square Root Weight	Diet	2	1	1.21325	199.809	1.2982e-29
OD1	Square Root Weight	Diet	2	2	1.26847	105.953	1.32463e-29
Fusobacteria	Square Root Weight	Diet	2	2	1.26718	105.358	1.70072e-29
TM7	Square Root Weight	Diet	2	2	1.27435	104.728	2.21744e-29
Fibrobacteres	Square Root Weight	Diet	2	2	1.23331	104.308	2.64855e-29
Crenarchaeota	Square Root Weight	Diet	2	2	1.22514	103.211	4.21779e-29
Spirochaetes	Square Root Weight	Diet	2	2	1.25213	103.09	4.44202e-29
Actinobacteria	Square Root Weight	Diet	2	2	1.1769	102.412	5.93239e-29
GN02	Square Root Weight	Diet	2	2	1.24493	101.857	7.52287e-29
Synergistetes	Square Root Weight	Diet	2	1	1.1366	188.986	1.43708e-28
Gemmatimonadetes	Square Root Weight	Diet	2	2	1.19211	99.7329	1.88122e-28
Acidobacteria	Log Triglyceride	Diet	2	2	40.6426	90.1656	2.78433e-27
OP3	Log Triglyceride	Diet	2	1	40.2255	165.594	8.19921e-27
SR1	Log Triglyceride	Diet	2	1	39.9489	163.056	1.5634e-26
Chloroflexi	Log Triglyceride	Diet	2	2	41.3557	86.262	1.85845e-26
Deferribacteres	Log Triglyceride	Diet	2	1	39.8306	161.796	2.15767e-26
Verrucomicrobia	Log Triglyceride	Diet	2	2	41.1547	85.7014	2.44956e-26
OD1	Log Triglyceride	Diet	2	2	41.0036	85.1275	3.25313e-26
Aquificae	Log Triglyceride	Diet	2	2	41.1201	84.451	3.403e-26
Thermotogae	Log Triglyceride	Diet	2	2	41.1201	84.451	3.403e-26
Chlorobi	Log Triglyceride	Diet	2	2	41.4302	84.8962	3.64811e-26
WPS-2	Log Triglyceride	Diet	2	2	41.0684	84.7413	3.93952e-26
[Thermi]	Log Triglyceride	Diet	2	2	41.089	84.6078	4.20952e-26
Crenarchaeota	Log Triglyceride	Diet	2	2	39.5012	84.2814	4.95132e-26
Euryarchaeota	Log Triglyceride	Diet	2	2	41.0477	83.4703	7.42079e-26
Planctomycetes	Log Triglyceride	Diet	2	2	40.6644	83.3877	7.73367e-26
TM7	Log Triglyceride	Diet	2	2	41.093	83.3797	7.76475e-26
Tenericutes	Log Triglyceride	Diet	2	2	41.0233	83.3628	7.83068e-26
Bacteroidetes	Log Triglyceride	Diet	2	2	39.6689	83.1492	8.71459e-26
Actinobacteria	Log Triglyceride	Diet	2	2	38.6907	82.885	9.94907e-26
Fusobacteria	Log Triglyceride	Diet	2	2	40.4004	82.3189	1.32245e-25
Spirochaetes	Log Triglyceride	Diet	2	2	40.334	82.1909	1.41053e-25
Fibrobacteres	Log Triglyceride	Diet	2	2	40.345	81.9061	1.62841e-25
Synergistetes	Log Triglyceride	Diet	2	1	37.3313	153.832	1.70317e-25
Gemmatimonadetes	Log Triglyceride	Diet	2	2	39.5035	81.6399	1.86282e-25
GN02	Log Triglyceride	Diet	2	2	40.1231	81.3023	2.20995e-25
Proteobacteria	Square Root Weight	Diet	2	2	0.967643	81.9242	6.51257e-25
Aquificae	Total	Diet	2	2	10385	73.3083	1.10358e-23
Thermotogae	Total	Diet	2	2	10385	73.3083	1.10358e-23
OP3	Total	Diet	2	1	9689.03	137.338	1.45678e-23
Tenericutes	Total	Diet	2	2	10230.1	73.1584	1.52119e-23
Deferribacteres	Total	Diet	2	1	9756.19	136.808	1.6877e-23
Chlorobi	Total	Diet	2	2	10312.2	72.9281	1.72002e-23
SR1	Total	Diet	2	1	9735.43	136.23	1.98172e-23
Chloroflexi	Total	Diet	2	2	10400.5	72.5293	2.12869e-23
WPS-2	Total	Diet	2	2	10396.7	72.3371	2.35945e-23
OD1	Total	Diet	2	2	10383.8	72.181	2.5654e-23
GN02	Total	Diet	2	2	10272.2	71.9317	2.93275e-23
Synergistetes	Total	Diet	2	1	9634.44	134.685	3.0483e-23
Crenarchaeota	Total	Diet	2	2	10115.6	71.6051	3.49582e-23
[Thermi]	Total	Diet	2	2	10218.8	71.3418	4.02857e-23
TM7	Total	Diet	2	2	10237.4	71.2726	4.18192e-23
Spirochaetes	Total	Diet	2	2	10245.8	71.2126	4.31947e-23
Euryarchaeota	Total	Diet	2	2	10127.2	70.505	6.33391e-23
Acidobacteria	Total	Diet	2	2	9647.23	70.476	6.43431e-23
Gemmatimonadetes	Total	Diet	2	2	9978.71	69.8296	9.14207e-23
Planctomycetes	Total	Diet	2	2	9952.62	69.2081	1.2833e-22
Fibrobacteres	Total	Diet	2	2	9840.73	68.696	1.69885e-22
Verrucomicrobia	Total	Diet	2	2	9568.44	68.6062	1.78465e-22
Bacteroidetes	Total	Diet	2	2	9553.7	68.4681	1.92529e-22
Fusobacteria	Total	Diet	2	2	9135.93	68.2675	2.14983e-22
Firmicutes	Log Development	Diet	2	2	5.50698	67.7993	2.78257e-22
Proteobacteria	Log Triglyceride	Diet	2	2	31.7965	66.9902	4.35406e-22
Actinobacteria	Total	Diet	2	2	8511.11	62.9005	4.34525e-21
Cyanobacteria	Total	Diet	2	2	7555.95	55.2315	3.88327e-19
Cyanobacteria	Square Root Weight	Diet	2	2	0.653787	54.2881	1.52274e-18
Cyanobacteria	Log Triglyceride	Diet	2	2	24.517	51.0383	5.03706e-18
Proteobacteria	Total	Diet	2	2	6301.07	46.2637	1.02929e-16
Firmicutes	Square Root Weight	Diet	2	2	0.43589	36.8139	8.85992e-14
Gemmatimonadetes	Cube Root Glucose	Diet	2	2	0.212018	31.3204	3.76549e-12
Firmicutes	Total	Diet	2	2	4233.84	30.8757	3.89015e-12
Spirochaetes	Cube Root Glucose	Diet	2	2	0.212392	30.5783	6.39939e-12
Aquificae	Cube Root Glucose	Diet	2	2	0.204329	29.1887	1.62997e-11
Nitrospirae	Cube Root Glucose	Diet	2	2	0.204329	29.1887	1.62997e-11
Thermotogae	Cube Root Glucose	Diet	2	2	0.204329	29.1887	1.62997e-11
GN02	Cube Root Glucose	Diet	2	2	0.203967	28.6863	2.51517e-11
Chloroflexi	Cube Root Glucose	Diet	2	2	0.195317	28.5433	2.79213e-11
[Thermi]	Cube Root Glucose	Diet	2	2	0.201889	28.5199	2.84035e-11
Firmicutes	Log Triglyceride	Diet	2	2	13.0438	27.8946	3.52902e-11
Crenarchaeota	Cube Root Glucose	Diet	2	2	0.197003	28.0048	4.14272e-11
Tenericutes	Cube Root Glucose	Diet	2	2	0.194997	27.5704	5.70357e-11
Chlorobi	Cube Root Glucose	Diet	2	2	0.19561	27.4922	6.04231e-11
Planctomycetes	Cube Root Glucose	Diet	2	2	0.178943	26.8064	1.00414e-10
Fibrobacteres	Cube Root Glucose	Diet	2	2	0.190599	26.7456	1.05051e-10
TM7	Cube Root Glucose	Diet	2	2	0.182702	26.1608	1.62459e-10
Acidobacteria	Cube Root Glucose	Diet	2	2	0.179926	25.7428	2.22195e-10
Bacteroidetes	Cube Root Glucose	Diet	2	2	0.172029	24.5036	5.66476e-10
Euryarchaeota	Cube Root Glucose	Diet	2	2	0.171611	24.3778	6.23327e-10
Verrucomicrobia	Cube Root Glucose	Diet	2	2	0.170797	24.1806	7.2434e-10
Actinobacteria	Cube Root Glucose	Diet	2	2	0.166197	23.4945	1.22411e-09
Fusobacteria	Cube Root Glucose	Diet	2	2	0.163694	23.2437	1.48425e-09
Firmicutes	Cube Root Glucose	Diet	2	2	0.137271	19.3542	3.13825e-08
WPS-2	Square Root Weight	Diet	2	1	0.1909	32.4618	6.00372e-08
WPS-2	Cube Root Glucose	Diet	2	1	0.10759	30.702	1.25246e-07
OD1	Cube Root Glucose	Diet	2	1	0.106147	30.1015	1.62272e-07
Cyanobacteria	Cube Root Glucose	Diet	2	2	0.0747651	10.5613	5.01222e-05
Acidobacteria	Log Triglyceride	Log[Sum(Abundance)+1]	1	1	3.40645	15.1144	0.000145763
Gemmatimonadetes	Log Protein	Diet	2	2	6.22713	8.15493	0.000417646
Proteobacteria	Cube Root Glucose	Diet	2	2	0.057761	8.16372	0.000425715
WPS-2	Log Protein	Diet	2	2	5.78335	7.61576	0.000683537
Aquificae	Log Protein	Diet	2	2	5.77685	7.49289	0.000761023
Thermotogae	Log Protein	Diet	2	2	5.77685	7.49289	0.000761023
OD1	Log Protein	Diet	2	2	5.66882	7.46609	0.000784117
Spirochaetes	Log Protein	Diet	2	2	5.61097	7.25074	0.000955718
Chloroflexi	Log Protein	Diet	2	2	5.64012	7.23508	0.000969597
Crenarchaeota	Log Protein	Diet	2	2	5.64659	7.21993	0.000983207
Bacteroidetes	Cube Root Glucose	Round	2	2	0.0498814	7.10503	0.00111604
Chlorobi	Log Protein	Diet	2	2	5.32776	7.08099	0.00111744
Tenericutes	Log Protein	Diet	2	2	5.42536	6.97166	0.00123601
GN02	Log Protein	Diet	2	2	5.41173	6.95488	0.0012553
Planctomycetes	Log Protein	Diet	2	2	5.4395	6.95326	0.00125718
Cyanobacteria	Log Development	Log[Sum(Abundance)+1]*Diet	2	2	0.524979	6.86744	0.00136088	0.035383
[Thermi]	Log Protein	Diet	2	2	5.32567	6.83092	0.00140759
Verrucomicrobia	Cube Root Glucose	Round	2	2	0.0477847	6.76512	0.00152467
Deferribacteres	Cube Root Glucose	Round	2	2	0.0463886	6.70985	0.00160152
Acidobacteria	Cube Root Glucose	Round	2	2	0.0463582	6.63268	0.00172233
Fusobacteria	Cube Root Glucose	Round	2	2	0.0461569	6.55402	0.00185183
Lentisphaerae	Cube Root Glucose	Round	2	2	0.0445893	6.37244	0.00218316
Proteobacteria	Cube Root Glucose	Round	2	2	0.0445872	6.30178	0.00233752
Elusimicrobia	Cube Root Glucose	Round	2	2	0.0441462	6.28276	0.00237206
Firmicutes	Cube Root Glucose	Round	2	2	0.0444579	6.26824	0.00241117
Actinobacteria	Cube Root Glucose	Round	2	2	0.0441621	6.24298	0.00246821
OP3	Cube Root Glucose	Round	2	2	0.0439217	6.21217	0.00253595
Spirochaetes	Cube Root Glucose	Round	2	2	0.0430573	6.19902	0.0025707
Aquificae	Cube Root Glucose	Round	2	2	0.0431811	6.16848	0.00263334
Nitrospirae	Cube Root Glucose	Round	2	2	0.0431811	6.16848	0.00263334
Thermotogae	Cube Root Glucose	Round	2	2	0.0431811	6.16848	0.00263334
SR1	Cube Root Glucose	Round	2	2	0.0436674	6.16564	0.00264766
Fibrobacteres	Log Protein	Diet	2	2	4.81117	6.14116	0.0026696
Cyanobacteria	Cube Root Glucose	Round	2	2	0.043484	6.14255	0.00270875
Chloroflexi	Cube Root Glucose	Round	2	2	0.0419437	6.12959	0.00274147
GN02	Cube Root Glucose	Round	2	2	0.0431165	6.064	0.00291335
TM7	Log Protein	Diet	2	2	4.69154	6.01842	0.00299318
Planctomycetes	Cube Root Glucose	Round	2	2	0.040274	6.03321	0.00299775
Crenarchaeota	Cube Root Glucose	Round	2	2	0.0423766	6.02402	0.00302343
[Thermi]	Cube Root Glucose	Round	2	2	0.0425992	6.01779	0.00304097
Armatimonadetes	Cube Root Glucose	Round	2	2	0.0422604	6.00113	0.00308006
Actinobacteria	Log Triglyceride	Log[Sum(Abundance)+1]	1	1	2.10524	9.01986	0.00308153
Chlorobi	Cube Root Glucose	Round	2	2	0.0423956	5.95854	0.00321291
Fibrobacteres	Cube Root Glucose	Round	2	2	0.0423127	5.93748	0.00327634
Actinobacteria	Square Root Weight	Log[Sum(Abundance)+1]	1	1	0.0510149	8.87847	0.00335722
Synergistetes	Cube Root Glucose	Round	2	2	0.0417849	5.89489	0.00340416
TM6	Cube Root Glucose	Round	2	2	0.0406241	5.88058	0.00344534
WS3	Cube Root Glucose	Round	2	2	0.0406241	5.88058	0.00344534
OD1	Cube Root Glucose	Round	2	2	0.0414717	5.88033	0.00345054
TM7	Cube Root Glucose	Round	2	2	0.0410505	5.87797	0.00346263
Gemmatimonadetes	Cube Root Glucose	Round	2	2	0.0397082	5.8659	0.00350169
Tenericutes	Cube Root Glucose	Round	2	2	0.0410983	5.81083	0.0036857
Acidobacteria	Square Root Weight	Log[Sum(Abundance)+1]	1	1	0.0496073	8.64816	0.00378276
Fusobacteria	Log Protein	Diet	2	2	4.48261	5.76495	0.00379281
Euryarchaeota	Cube Root Glucose	Round	2	2	0.0404443	5.74524	0.00391768
Acidobacteria	Log Protein	Diet	2	2	4.40986	5.72672	0.0039309
WPS-2	Cube Root Glucose	Round	2	2	0.0394234	5.62495	0.00437705
Verrucomicrobia	Log Protein	Diet	2	2	4.17297	5.3854	0.00541353
Planctomycetes	Cube Root Glucose	Log[Sum(Abundance)+1]*Diet	2	2	0.0351441	5.26473	0.00613581	0.159531
Bacteroidetes	Log Protein	Diet	2	2	4.01224	5.21301	0.00636617
Synergistetes	Log Development	Log[Sum(Abundance)+1]*Diet	2	1	0.294132	7.44261	0.0070472	0.0916136
Actinobacteria	Log Protein	Round	2	2	3.83541	5.07477	0.00725161
Bacteroidetes	Log Protein	Round	2	2	3.89323	5.05838	0.00736454
Cyanobacteria	Total	Log[Sum(Abundance)+1]	1	1	489.265	7.15273	0.0082291
WPS-2	Log Protein	Round	2	2	3.74252	4.92831	0.0083262
Firmicutes	Log Protein	Diet	2	2	3.79833	4.84797	0.00898268
OD1	Log Protein	Round	2	2	3.63839	4.79192	0.00947154
Euryarchaeota	Log Protein	Diet	2	2	3.69718	4.77831	0.00959425
Cyanobacteria	Log Protein	Round	2	2	3.69792	4.75511	0.0098071
Euryarchaeota	Log Protein	Round	2	2	3.64663	4.71298	0.010206
Verrucomicrobia	Log Protein	Round	2	2	3.52134	4.54445	0.0119731
GN02	Log Protein	Round	2	2	3.47746	4.46906	0.0128608
Nitrospirae	Log Protein	Round	2	2	3.36579	4.37596	0.014032
Deferribacteres	Log Protein	Round	2	2	3.38211	4.36885	0.014136
Cyanobacteria	Log Protein	Diet	2	2	3.37287	4.33714	0.0145779
Synergistetes	Log Protein	Round	2	2	3.32486	4.27618	0.0154385
Acidobacteria	Log Protein	Round	2	2	3.28548	4.26659	0.0155894
Fusobacteria	Log Protein	Round	2	2	3.2786	4.21651	0.0163503
Lentisphaerae	Log Protein	Round	2	2	3.25759	4.21526	0.0163506
Elusimicrobia	Log Protein	Round	2	2	3.25306	4.19895	0.0166066
Armatimonadetes	Log Protein	Round	2	2	3.21593	4.15463	0.017323
Aquificae	Log Protein	Round	2	2	3.18958	4.13707	0.0176056
Thermotogae	Log Protein	Round	2	2	3.18958	4.13707	0.0176056
[Thermi]	Log Protein	Round	2	2	3.20082	4.1055	0.0181739
Acidobacteria	Total	Log[Sum(Abundance)+1]	1	1	381.469	5.5735	0.0193881
Tenericutes	Log Protein	Round	2	2	3.13748	4.03171	0.0194989
Fibrobacteres	Log Protein	Round	2	2	3.14967	4.02035	0.0197113
Crenarchaeota	Log Protein	Round	2	2	3.12137	3.9911	0.0202693
Spirochaetes	Log Protein	Round	2	2	3.07254	3.97047	0.0206722
Planctomycetes	Log Protein	Round	2	2	3.06117	3.91307	0.021837
TM7	Log Protein	Round	2	2	3.03994	3.89971	0.0221176
Chloroflexi	Log Protein	Round	2	2	3.01221	3.86403	0.0228846
Chlorobi	Log Protein	Round	2	2	2.89981	3.85407	0.0231036
Firmicutes	Log Protein	Round	2	2	3.01752	3.85139	0.0231628
OP3	Log Protein	Round	2	2	2.99686	3.84412	0.0233129
SR1	Log Protein	Round	2	2	2.96404	3.8071	0.0241531
Proteobacteria	Log Triglyceride	Log[Sum(Abundance)+1]	1	1	1.21696	5.12787	0.0248307
TM6	Log Protein	Round	2	2	2.8439	3.71933	0.0262576
WS3	Log Protein	Round	2	2	2.8439	3.71933	0.0262576
Acidobacteria	Log Development	Log[Sum(Abundance)+1]*Diet	2	2	0.287512	3.71799	0.0263156	0.228069
Proteobacteria	Log Protein	Round	2	2	2.87864	3.70507	0.0266432
Crenarchaeota	Log Triglyceride	Log[Sum(Abundance)+1]*Diet	2	2	1.72522	3.68101	0.0272643	0.356246
Proteobacteria	Log Triglyceride	Log[Sum(Abundance)+1]*Diet	2	2	1.74465	3.67569	0.0274035	0.356246
Proteobacteria	Total	Log[Sum(Abundance)+1]*Diet	2	2	496.703	3.64689	0.0281702	0.41183
Bacteroidetes	Square Root Weight	Log[Sum(Abundance)+1]	1	1	0.0283257	4.82953	0.0294794
Actinobacteria	Log Protein	Diet	2	2	2.71158	3.58779	0.0298118
OP3	Cube Root Glucose	Diet	2	1	0.0169912	4.80638	0.029836
SR1	Cube Root Glucose	Diet	2	1	0.0167623	4.73353	0.0310852
Fusobacteria	Total	Log[Sum(Abundance)+1]*Diet	2	2	471.661	3.52445	0.0316792	0.41183
Synergistetes	Cube Root Glucose	Diet	2	1	0.0164984	4.65508	0.0324923
Deferribacteres	Cube Root Glucose	Diet	2	1	0.0157616	4.55965	0.0342949
Verrucomicrobia	Square Root Weight	Log[Sum(Abundance)+1]	1	1	0.0264594	4.50641	0.0353774
Fibrobacteres	Square Root Weight	Log[Sum(Abundance)+1]	1	1	0.0264017	4.46588	0.0362009
Gemmatimonadetes	Log Protein	Round	2	2	2.53138	3.31504	0.0387382
Chloroflexi	Cube Root Glucose	Log[Sum(Abundance)+1]*Diet	2	2	0.022701	3.31749	0.0388343	0.504846
Actinobacteria	Log Development	Log[Sum(Abundance)+1]	1	1	0.169077	4.27335	0.0402575
Chlorobi	Log Protein	Log[Sum(Abundance)+1]*Diet	2	2	2.40342	3.19433	0.0435111	0.884308
Cyanobacteria	Log Triglyceride	Log[Sum(Abundance)+1]	1	1	0.990374	4.12343	0.0438794
Actinobacteria	Total	Log[Sum(Abundance)+1]*Diet	2	2	418.577	3.09345	0.0479535	0.415597
OD1	Log Development	Log[Sum(Abundance)+1]*Diet	2	2	0.23917	2.99119	0.052926	0.344019
Bacteroidetes	Log Triglyceride	Log[Sum(Abundance)+1]	1	1	0.898428	3.76635	0.0539775
Actinobacteria	Log Protein	Log[Sum(Abundance)+1]	1	1	1.37735	3.64485	0.0579577
Proteobacteria	Log Development	Log[Sum(Abundance)+1]	1	1	0.143187	3.55427	0.0611293
Proteobacteria	Total	Round	2	2	385.936	2.83361	0.0616308
Chloroflexi	Log Triglyceride	Log[Sum(Abundance)+1]*Diet	2	2	1.35053	2.817	0.062629	0.542785
Crenarchaeota	Log Triglyceride	Log[Sum(Abundance)+1]	1	1	0.818924	3.49458	0.0633209
Firmicutes	Total	Round	2	2	373.918	2.72683	0.0683405
Firmicutes	Total	Log[Sum(Abundance)+1]	1	1	226.349	3.30134	0.0710162
Proteobacteria	Square Root Weight	Log[Sum(Abundance)+1]*Diet	2	2	0.0316528	2.67984	0.0717926	0.886876
Fusobacteria	Total	Log[Sum(Abundance)+1]	1	1	216.7	3.23854	0.0737299
Firmicutes	Log Development	Log[Sum(Abundance)+1]	1	1	0.130702	3.21827	0.0746297
OD1	Log Triglyceride	Log[Sum(Abundance)+1]	1	1	0.765626	3.17903	0.0764055
Verrucomicrobia	Total	Log[Sum(Abundance)+1]	1	1	220.992	3.16904	0.0768648
Tenericutes	Total	Log[Sum(Abundance)+1]	1	1	219.283	3.1363	0.0783917
Proteobacteria	Log Development	Round	2	2	0.206627	2.5645	0.0799854
Bacteroidetes	Total	Log[Sum(Abundance)+1]	1	1	216.044	3.09663	0.0802855
Gemmatimonadetes	Cube Root Glucose	Log[Sum(Abundance)+1]	1	1	0.0104672	3.09253	0.0806259
Actinobacteria	Total	Log[Sum(Abundance)+1]	1	1	207.709	3.0701	0.0815798
Verrucomicrobia	Log Triglyceride	Log[Sum(Abundance)+1]	1	1	0.709944	2.95681	0.0873695
Proteobacteria	Square Root Weight	Log[Sum(Abundance)+1]	1	1	0.016907	2.86282	0.0926841
Acidobacteria	Log Protein	Log[Sum(Abundance)+1]	1	1	1.07396	2.78934	0.0967666
Crenarchaeota	Square Root Weight	Log[Sum(Abundance)+1]*Diet	2	2	0.0273917	2.30761	0.102952	0.886876
Gemmatimonadetes	Total	Round	2	2	327.783	2.29378	0.104055
Acidobacteria	Cube Root Glucose	Log[Sum(Abundance)+1]	1	1	0.00923108	2.64147	0.106139
Chloroflexi	Square Root Weight	Log[Sum(Abundance)+1]	1	1	0.015348	2.62396	0.107321
Crenarchaeota	Total	Round	2	2	313.816	2.22141	0.111651
Chlorobi	Total	Log[Sum(Abundance)+1]	1	1	180.506	2.55309	0.111969
Firmicutes	Total	Log[Sum(Abundance)+1]*Diet	2	2	304.038	2.21722	0.112108	0.7287
Bacteroidetes	Log Development	Log[Sum(Abundance)+1]*Diet	2	2	0.175893	2.18257	0.115958	0.566675
Firmicutes	Log Development	Round	2	2	0.176264	2.17008	0.117377
Chloroflexi	Total	Round	2	2	308.434	2.15092	0.11959
Nitrospirae	Total	Round	2	2	299.253	2.1439	0.120373
Deferribacteres	Total	Round	2	2	302.565	2.12138	0.123066
OP3	Log Triglyceride	Log[Sum(Abundance)+1]*Diet	2	1	0.577543	2.37754	0.124973	0.778075
Bacteroidetes	Log Protein	Log[Sum(Abundance)+1]	1	1	0.910124	2.36501	0.125976
Fusobacteria	Square Root Weight	Log[Sum(Abundance)+1]	1	1	0.013925	2.31555	0.13015
Chloroflexi	Log Development	Log[Sum(Abundance)+1]*Diet	2	2	0.167026	2.05929	0.130771	0.566675
TM6	Total	Round	2	2	290.802	2.04311	0.132814
WS3	Total	Round	2	2	290.802	2.04311	0.132814
TM7	Total	Round	2	2	292.96	2.03958	0.133311
Elusimicrobia	Total	Round	2	2	290.011	2.03684	0.13363
Gemmatimonadetes	Log Development	Round	2	2	0.165529	1.9995	0.138632
Planctomycetes	Log Development	Round	2	2	0.164868	1.99694	0.138979
Fibrobacteres	Total	Round	2	2	285.538	1.99328	0.139477
Aquificae	Total	Round	2	2	282.173	1.99188	0.139611
Thermotogae	Total	Round	2	2	282.173	1.99188	0.139611
Spirochaetes	Total	Round	2	2	286.59	1.99192	0.139662
Lentisphaerae	Total	Round	2	2	283.097	1.98679	0.140325
SR1	Total	Round	2	2	283.893	1.98628	0.140413
Planctomycetes	Total	Round	2	2	285.046	1.98215	0.141002
[Thermi]	Log Development	Round	2	2	0.163999	1.98179	0.141051
WPS-2	Log Development	Round	2	2	0.162481	1.97224	0.142372
Acidobacteria	Log Development	Log[Sum(Abundance)+1]	1	1	0.0832508	2.15314	0.14416
Crenarchaeota	Log Development	Round	2	2	0.161778	1.95841	0.144309
Armatimonadetes	Total	Round	2	2	278.669	1.95578	0.144642
WPS-2	Log Protein	Log[Sum(Abundance)+1]*Diet	2	2	1.46894	1.93436	0.147741	0.884308
Fibrobacteres	Log Development	Round	2	2	0.160022	1.93231	0.148038
Aquificae	Log Development	Round	2	2	0.155126	1.89981	0.152759
Thermotogae	Log Development	Round	2	2	0.155126	1.89981	0.152759
OD1	Log Protein	Log[Sum(Abundance)+1]*Diet	2	2	1.44193	1.89908	0.152925	0.884308
Deferribacteres	Log Development	Round	2	2	0.156612	1.89879	0.152949
SR1	Log Development	Round	2	2	0.154398	1.88422	0.155144
TM6	Log Development	Round	2	2	0.153581	1.87073	0.157186
WS3	Log Development	Round	2	2	0.153581	1.87073	0.157186
Lentisphaerae	Log Development	Round	2	2	0.152509	1.85764	0.159213
Acidobacteria	Log Development	Round	2	2	0.143046	1.84981	0.160475
OD1	Total	Round	2	2	265.731	1.84719	0.160887
GN02	Log Development	Round	2	2	0.151565	1.83016	0.163589
GN02	Total	Round	2	2	261.289	1.82969	0.163665
Nitrospirae	Log Development	Round	2	2	0.149194	1.82442	0.164474
Elusimicrobia	Log Development	Round	2	2	0.148739	1.8181	0.165495
Synergistetes	Total	Round	2	2	259.834	1.81618	0.165825
Chlorobi	Log Development	Round	2	2	0.149239	1.80811	0.167159
Cyanobacteria	Log Development	Round	2	2	0.1382	1.80784	0.167202
Euryarchaeota	Total	Round	2	2	257.806	1.79483	0.169345
Spirochaetes	Log Development	Round	2	2	0.146231	1.78819	0.17045
Cyanobacteria	Square Root Weight	Log[Sum(Abundance)+1]	1	1	0.0113344	1.88233	0.172078
Chlorobi	Total	Round	2	2	250.667	1.77272	0.173051
OP3	Log Development	Round	2	2	0.144953	1.76357	0.17459
Spirochaetes	Cube Root Glucose	Log[Sum(Abundance)+1]*Diet	2	2	0.0122412	1.76239	0.175056	0.939046
Euryarchaeota	Square Root Weight	Log[Sum(Abundance)+1]	1	1	0.0109402	1.82776	0.178388
Tenericutes	Log Development	Log[Sum(Abundance)+1]*Diet	2	2	0.141322	1.73667	0.179271	0.665864
OP3	Total	Round	2	2	244.888	1.7356	0.17944
Chloroflexi	Log Development	Round	2	2	0.140558	1.73296	0.179924
WPS-2	Total	Round	2	2	248.364	1.72804	0.180793
Bacteroidetes	Log Triglyceride	Log[Sum(Abundance)+1]*Diet	2	2	0.821174	1.72124	0.182001	0.778075
[Thermi]	Log Triglyceride	Log[Sum(Abundance)+1]*Diet	2	2	0.830247	1.70959	0.184091	0.778075
Gemmatimonadetes	Square Root Weight	Log[Sum(Abundance)+1]*Diet	2	2	0.0204338	1.70951	0.184392	0.886876
Firmicutes	Log Triglyceride	Log[Sum(Abundance)+1]	1	1	0.414456	1.77266	0.184867
WPS-2	Log Triglyceride	Log[Sum(Abundance)+1]	1	1	0.428484	1.76828	0.185408
Euryarchaeota	Log Development	Round	2	2	0.139004	1.6974	0.186303
WPS-2	Log Protein	Log[Sum(Abundance)+1]	1	1	0.665019	1.75145	0.187503
TM7	Log Development	Round	2	2	0.134022	1.68986	0.187686
TM7	Cube Root Glucose	Log[Sum(Abundance)+1]*Diet	2	2	0.0117134	1.67723	0.190265	0.939046
Planctomycetes	Square Root Weight	Log[Sum(Abundance)+1]	1	1	0.0103632	1.72676	0.190792
Gemmatimonadetes	Square Root Weight	Log[Sum(Abundance)+1]	1	1	0.0102551	1.7159	0.192185
[Thermi]	Square Root Weight	Log[Sum(Abundance)+1]	1	1	0.0102213	1.70598	0.193468
Chloroflexi	Square Root Weight	Log[Sum(Abundance)+1]*Diet	2	2	0.0191902	1.64042	0.19729	0.886876
Fusobacteria	Cube Root Glucose	Log[Sum(Abundance)+1]	1	1	0.00588854	1.67228	0.197878
[Thermi]	Total	Round	2	2	233.448	1.6298	0.19907
OD1	Square Root Weight	Log[Sum(Abundance)+1]	1	1	0.00982778	1.64179	0.202019
OP3	Square Root Weight	Log[Sum(Abundance)+1]*Diet	2	1	0.00981296	1.63271	0.203251	0.886876
Verrucomicrobia	Log Development	Log[Sum(Abundance)+1]	1	1	0.0662958	1.62951	0.203544
Acidobacteria	Total	Round	2	2	218.439	1.59577	0.205829
Tenericutes	Log Development	Round	2	2	0.128611	1.58048	0.208941
Verrucomicrobia	Log Triglyceride	Log[Sum(Abundance)+1]*Diet	2	2	0.757695	1.57784	0.209482	0.778075
Fusobacteria	Log Triglyceride	Log[Sum(Abundance)+1]	1	1	0.382864	1.56023	0.21338
Planctomycetes	Log Triglyceride	Log[Sum(Abundance)+1]	1	1	0.377117	1.54666	0.215373
Tenericutes	Square Root Weight	Log[Sum(Abundance)+1]*Diet	2	2	0.0184644	1.54838	0.215904	0.886876
Verrucomicrobia	Cube Root Glucose	Log[Sum(Abundance)+1]	1	1	0.00544935	1.54298	0.21605
Fusobacteria	Total	Round	2	2	205.17	1.53311	0.218885
Tenericutes	Total	Round	2	2	213.932	1.52989	0.219579
Fusobacteria	Log Development	Round	2	2	0.119134	1.46265	0.234574
Bacteroidetes	Total	Log[Sum(Abundance)+1]*Diet	2	2	203.256	1.45666	0.235957	0.900555
Verrucomicrobia	Square Root Weight	Log[Sum(Abundance)+1]*Diet	2	2	0.0165666	1.41077	0.247111	0.886876
Bacteroidetes	Cube Root Glucose	Log[Sum(Abundance)+1]	1	1	0.00471272	1.34254	0.248368
Cyanobacteria	Total	Log[Sum(Abundance)+1]*Diet	2	2	191.021	1.3963	0.250384	0.900555
SR1	Log Development	Log[Sum(Abundance)+1]*Diet	2	1	0.0541668	1.32207	0.251855	0.684237
Armatimonadetes	Log Development	Round	2	2	0.104953	1.38519	0.253104
Actinobacteria	Log Development	Log[Sum(Abundance)+1]*Diet	2	2	0.108533	1.37156	0.256555	0.684237
OD1	Log Protein	Log[Sum(Abundance)+1]	1	1	0.488818	1.28759	0.258119
Actinobacteria	Square Root Weight	Round	2	2	0.0155908	1.35669	0.260593
OD1	Log Development	Round	2	2	0.107077	1.33916	0.264865
Verrucomicrobia	Log Protein	Log[Sum(Abundance)+1]	1	1	0.480181	1.23939	0.267189
Crenarchaeota	Cube Root Glucose	Log[Sum(Abundance)+1]	1	1	0.00432809	1.23051	0.269026
Chlorobi	Square Root Weight	Log[Sum(Abundance)+1]*Diet	2	2	0.0156499	1.30979	0.272885	0.886876
Cyanobacteria	Log Protein	Log[Sum(Abundance)+1]	1	1	0.462387	1.18916	0.277071
Tenericutes	Total	Log[Sum(Abundance)+1]*Diet	2	2	180.636	1.29178	0.277513	0.900555
Proteobacteria	Cube Root Glucose	Log[Sum(Abundance)+1]	1	1	0.00416696	1.17788	0.279472
Synergistetes	Log Development	Round	2	2	0.101326	1.28196	0.280194
Spirochaetes	Log Development	Log[Sum(Abundance)+1]*Diet	2	2	0.104319	1.27568	0.281949	0.684237
Fusobacteria	Log Development	Log[Sum(Abundance)+1]	1	1	0.0466756	1.14611	0.28591
Crenarchaeota	Total	Log[Sum(Abundance)+1]*Diet	2	2	177.862	1.25904	0.286609	0.900555
Verrucomicrobia	Log Development	Round	2	2	0.102144	1.25531	0.287662
Euryarchaeota	Log Development	Log[Sum(Abundance)+1]*Diet	2	2	0.102275	1.2489	0.289485	0.684237
Chlorobi	Square Root Weight	Log[Sum(Abundance)+1]	1	1	0.0067313	1.12673	0.290146
Bacteroidetes	Log Development	Round	2	2	0.0997608	1.23788	0.292645
Euryarchaeota	Log Protein	Log[Sum(Abundance)+1]	1	1	0.423672	1.09513	0.296851
Actinobacteria	Total	Round	2	2	161.439	1.1931	0.305851
Firmicutes	Log Triglyceride	Log[Sum(Abundance)+1]*Diet	2	2	0.554575	1.18598	0.308006	0.85843
Gemmatimonadetes	Log Protein	Log[Sum(Abundance)+1]*Diet	2	2	0.90136	1.1804	0.309704	0.884308
Euryarchaeota	Square Root Weight	Log[Sum(Abundance)+1]*Diet	2	2	0.0140648	1.17489	0.311624	0.900248
Acidobacteria	Square Root Weight	Round	2	2	0.013419	1.16968	0.313225
Verrucomicrobia	Total	Log[Sum(Abundance)+1]*Diet	2	2	160.949	1.15401	0.317871	0.900555
Proteobacteria	Log Protein	Diet	2	2	0.887866	1.14276	0.321418
Euryarchaeota	Log Protein	Log[Sum(Abundance)+1]*Diet	2	2	0.874743	1.13054	0.325318	0.884308
SR1	Square Root Weight	Round	2	2	0.0133974	1.11701	0.329894
Actinobacteria	Log Protein	Log[Sum(Abundance)+1]*Diet	2	2	0.837381	1.10797	0.332644	0.884308
Firmicutes	Square Root Weight	Log[Sum(Abundance)+1]	1	1	0.00551831	0.932119	0.335837
OP3	Square Root Weight	Round	2	2	0.0131057	1.09028	0.338702
Bacteroidetes	Log Development	Log[Sum(Abundance)+1]	1	1	0.036463	0.904904	0.342845
Cyanobacteria	Log Triglyceride	Log[Sum(Abundance)+1]*Diet	2	2	0.510497	1.06273	0.347837	0.85843
Cyanobacteria	Cube Root Glucose	Log[Sum(Abundance)+1]	1	1	0.00313435	0.885516	0.348159
Verrucomicrobia	Total	Round	2	2	147.681	1.05888	0.349161
Deferribacteres	Log Protein	Diet	2	1	0.340796	0.880447	0.349426
Proteobacteria	Square Root Weight	Round	2	2	0.0124401	1.05322	0.351326
Bacteroidetes	Square Root Weight	Log[Sum(Abundance)+1]*Diet	2	2	0.0122867	1.04744	0.353336	0.918673
Firmicutes	Square Root Weight	Round	2	2	0.0123196	1.04047	0.355773
OP3	Log Protein	Diet	2	1	0.328343	0.84234	0.360044
Gemmatimonadetes	Log Triglyceride	Log[Sum(Abundance)+1]*Diet	2	2	0.497323	1.02779	0.360048	0.85843
WPS-2	Log Triglyceride	Log[Sum(Abundance)+1]*Diet	2	2	0.49385	1.01902	0.363182	0.85843
Euryarchaeota	Cube Root Glucose	Log[Sum(Abundance)+1]*Diet	2	2	0.00717046	1.01859	0.363509	0.939046
Proteobacteria	Log Development	Log[Sum(Abundance)+1]*Diet	2	2	0.0814076	1.01037	0.366298	0.793645
TM6	Square Root Weight	Round	2	2	0.0119835	1.00206	0.369488
WS3	Square Root Weight	Round	2	2	0.0119835	1.00206	0.369488
Bacteroidetes	Total	Round	2	2	139.661	1.0009	0.369742
TM7	Log Development	Log[Sum(Abundance)+1]	1	1	0.0319668	0.806126	0.370561
Chlorobi	Log Triglyceride	Log[Sum(Abundance)+1]	1	1	0.19598	0.803181	0.371434
SR1	Log Protein	Diet	2	1	0.303458	0.779539	0.378544
Planctomycetes	Cube Root Glucose	Log[Sum(Abundance)+1]	1	1	0.00260162	0.779467	0.378671
Crenarchaeota	Square Root Weight	Round	2	2	0.0114905	0.968017	0.38215
Gemmatimonadetes	Square Root Weight	Round	2	2	0.0113953	0.953344	0.387727
Synergistetes	Log Protein	Diet	2	1	0.289149	0.743761	0.389688
Spirochaetes	Log Protein	Log[Sum(Abundance)+1]*Diet	2	2	0.723569	0.935029	0.39462	0.884308
Acidobacteria	Total	Log[Sum(Abundance)+1]*Diet	2	2	125.699	0.918269	0.401216	0.900555
Chlorobi	Log Triglyceride	Log[Sum(Abundance)+1]*Diet	2	2	0.441311	0.904307	0.406795	0.88139
TM7	Log Development	Log[Sum(Abundance)+1]*Diet	2	2	0.0707179	0.891666	0.411915	0.804571
OD1	Cube Root Glucose	Log[Sum(Abundance)+1]*Diet	2	1	0.00238293	0.675759	0.412306	0.939046
Chlorobi	Total	Log[Sum(Abundance)+1]*Diet	2	2	124.824	0.882758	0.415561	0.900555
Tenericutes	Square Root Weight	Round	2	2	0.0104745	0.878363	0.417547
Chloroflexi	Square Root Weight	Round	2	2	0.0102229	0.873873	0.419404
[Thermi]	Log Protein	Log[Sum(Abundance)+1]	1	1	0.254748	0.653499	0.420014
[Thermi]	Square Root Weight	Log[Sum(Abundance)+1]*Diet	2	2	0.0104528	0.872307	0.420054	0.976856
Euryarchaeota	Log Triglyceride	Log[Sum(Abundance)+1]	1	1	0.159604	0.649108	0.421577
TM7	Square Root Weight	Round	2	2	0.0103146	0.84767	0.430414
Armatimonadetes	Square Root Weight	Round	2	2	0.0101753	0.846976	0.430684
[Thermi]	Square Root Weight	Round	2	2	0.0101126	0.843919	0.432014
Fusobacteria	Log Protein	Log[Sum(Abundance)+1]	1	1	0.238421	0.613252	0.434675
Aquificae	Square Root Weight	Round	2	2	0.0100412	0.837109	0.434896
Thermotogae	Square Root Weight	Round	2	2	0.0100412	0.837109	0.434896
Proteobacteria	Log Protein	Log[Sum(Abundance)+1]*Diet	2	2	0.639742	0.823405	0.440708	0.884308
Firmicutes	Cube Root Glucose	Log[Sum(Abundance)+1]	1	1	0.00210157	0.592613	0.442582
Fibrobacteres	Log Triglyceride	Log[Sum(Abundance)+1]	1	1	0.144777	0.587837	0.444339
Fusobacteria	Square Root Weight	Round	2	2	0.00979003	0.813977	0.445002
Euryarchaeota	Square Root Weight	Round	2	2	0.0096067	0.802485	0.450091
Planctomycetes	Square Root Weight	Round	2	2	0.0096251	0.80189	0.450356
Elusimicrobia	Square Root Weight	Round	2	2	0.00953125	0.789777	0.455764
Gemmatimonadetes	Log Development	Log[Sum(Abundance)+1]	1	1	0.0231056	0.558205	0.456035
Lentisphaerae	Square Root Weight	Round	2	2	0.00940234	0.783206	0.458739
Verrucomicrobia	Square Root Weight	Round	2	2	0.00914193	0.7785	0.460904
Fibrobacteres	Total	Log[Sum(Abundance)+1]	1	1	39.0867	0.545711	0.461112
Bacteroidetes	Cube Root Glucose	Log[Sum(Abundance)+1]*Diet	2	2	0.00545975	0.777678	0.461256	0.939046
GN02	Square Root Weight	Round	2	2	0.00948991	0.776442	0.461844
Fibrobacteres	Square Root Weight	Round	2	2	0.00916094	0.774792	0.462599
Deferribacteres	Square Root Weight	Round	2	2	0.00917796	0.755752	0.471391
WPS-2	Cube Root Glucose	Log[Sum(Abundance)+1]*Diet	2	1	0.0018257	0.520983	0.471503	0.939046
[Thermi]	Total	Log[Sum(Abundance)+1]	1	1	36.7524	0.513167	0.474772
Actinobacteria	Log Development	Round	2	2	0.0592081	0.748228	0.474784
Cyanobacteria	Square Root Weight	Round	2	2	0.00891441	0.740221	0.478709
Chlorobi	Log Protein	Log[Sum(Abundance)+1]	1	1	0.188745	0.501712	0.479736
Synergistetes	Square Root Weight	Round	2	2	0.00885201	0.735925	0.480739
Verrucomicrobia	Log Development	Log[Sum(Abundance)+1]*Diet	2	2	0.0598265	0.735248	0.480932	0.804571
Firmicutes	Square Root Weight	Log[Sum(Abundance)+1]*Diet	2	2	0.00869714	0.734533	0.481413	0.976856
GN02	Log Development	Log[Sum(Abundance)+1]	1	1	0.0205854	0.497142	0.481741
Chlorobi	Square Root Weight	Round	2	2	0.00864438	0.723478	0.486714
SR1	Total	Log[Sum(Abundance)+1]*Diet	2	1	34.5368	0.48328	0.487901	0.900555
Spirochaetes	Square Root Weight	Round	2	2	0.00864145	0.711464	0.492542
GN02	Total	Log[Sum(Abundance)+1]*Diet	2	2	101.354	0.709739	0.49325	0.900555
TM7	Square Root Weight	Log[Sum(Abundance)+1]	1	1	0.00282866	0.464926	0.496362
Tenericutes	Square Root Weight	Log[Sum(Abundance)+1]	1	1	0.00275395	0.461879	0.497774
Tenericutes	Log Protein	Log[Sum(Abundance)+1]*Diet	2	2	0.538896	0.692488	0.50176	0.884308
Tenericutes	Cube Root Glucose	Log[Sum(Abundance)+1]*Diet	2	2	0.00488705	0.690973	0.502625	0.939046
Actinobacteria	Cube Root Glucose	Log[Sum(Abundance)+1]	1	1	0.00158481	0.448073	0.504247
WPS-2	Square Root Weight	Round	2	2	0.00803728	0.683354	0.506445
Nitrospirae	Square Root Weight	Round	2	2	0.00800564	0.674567	0.510866
Crenarchaeota	Log Development	Log[Sum(Abundance)+1]	1	1	0.0172897	0.418603	0.518523
OD1	Square Root Weight	Round	2	2	0.00786444	0.656899	0.519912
Spirochaetes	Log Triglyceride	Log[Sum(Abundance)+1]*Diet	2	2	0.320785	0.65368	0.521454	0.896731
Euryarchaeota	Cube Root Glucose	Log[Sum(Abundance)+1]	1	1	0.00145034	0.41205	0.521879
GN02	Log Protein	Log[Sum(Abundance)+1]*Diet	2	2	0.495461	0.636742	0.530292	0.884308
Fibrobacteres	Log Development	Log[Sum(Abundance)+1]	1	1	0.0163755	0.395477	0.530294
Bacteroidetes	Log Protein	Log[Sum(Abundance)+1]*Diet	2	2	0.489422	0.635894	0.530739	0.884308
WPS-2	Log Development	Log[Sum(Abundance)+1]*Diet	2	2	0.0520841	0.632211	0.532683	0.804571
Acidobacteria	Cube Root Glucose	Log[Sum(Abundance)+1]*Diet	2	2	0.0044182	0.632132	0.532822	0.939046
Gemmatimonadetes	Total	Log[Sum(Abundance)+1]*Diet	2	2	89.6674	0.62748	0.53519	0.900555
Fibrobacteres	Square Root Weight	Log[Sum(Abundance)+1]*Diet	2	2	0.00740482	0.626267	0.535948	0.976856
Synergistetes	Log Protein	Log[Sum(Abundance)+1]*Diet	2	1	0.149457	0.384439	0.536077	0.884308
[Thermi]	Cube Root Glucose	Log[Sum(Abundance)+1]*Diet	2	2	0.00440753	0.62263	0.537868	0.939046
Proteobacteria	Log Protein	Log[Sum(Abundance)+1]	1	1	0.145746	0.375177	0.541029
[Thermi]	Log Development	Log[Sum(Abundance)+1]	1	1	0.0154435	0.373244	0.542072
Actinobacteria	Log Triglyceride	Log[Sum(Abundance)+1]*Diet	2	2	0.278436	0.596477	0.551917	0.896731
Firmicutes	Log Development	Log[Sum(Abundance)+1]*Diet	2	2	0.0471006	0.57988	0.561089	0.804571
Tenericutes	Log Triglyceride	Log[Sum(Abundance)+1]	1	1	0.0828846	0.336857	0.562431
Synergistetes	Total	Log[Sum(Abundance)+1]*Diet	2	1	23.3924	0.327016	0.568186	0.900555
Fusobacteria	Log Development	Log[Sum(Abundance)+1]*Diet	2	2	0.046037	0.565213	0.569322	0.804571
Deferribacteres	Cube Root Glucose	Log[Sum(Abundance)+1]*Diet	2	1	0.00111442	0.322389	0.570992	0.939046
Spirochaetes	Cube Root Glucose	Log[Sum(Abundance)+1]	1	1	0.00110746	0.318886	0.573094
Chloroflexi	Log Protein	Log[Sum(Abundance)+1]*Diet	2	2	0.42723	0.548045	0.579115	0.884308
Gemmatimonadetes	Log Protein	Log[Sum(Abundance)+1]	1	1	0.116261	0.304505	0.581809
Verrucomicrobia	Log Protein	Log[Sum(Abundance)+1]*Diet	2	2	0.409801	0.528867	0.590256	0.884308
Fibrobacteres	Log Protein	Log[Sum(Abundance)+1]	1	1	0.11288	0.28817	0.59211
Gemmatimonadetes	Cube Root Glucose	Log[Sum(Abundance)+1]*Diet	2	2	0.00346697	0.512159	0.600211	0.939046
Planctomycetes	Log Development	Log[Sum(Abundance)+1]*Diet	2	2	0.0422025	0.511171	0.600728	0.804571
Deferribacteres	Log Protein	Log[Sum(Abundance)+1]*Diet	2	1	0.104603	0.270242	0.603854	0.884308
Spirochaetes	Log Triglyceride	Log[Sum(Abundance)+1]	1	1	0.0655219	0.267035	0.606011
Euryarchaeota	Log Development	Log[Sum(Abundance)+1]	1	1	0.0108926	0.266023	0.606694
Bacteroidetes	Square Root Weight	Round	2	2	0.00586971	0.500391	0.607282
Crenarchaeota	Log Development	Log[Sum(Abundance)+1]*Diet	2	2	0.040483	0.490068	0.613463	0.804571
Spirochaetes	Square Root Weight	Log[Sum(Abundance)+1]*Diet	2	2	0.00588091	0.484185	0.61714	0.976856
Chlorobi	Log Development	Log[Sum(Abundance)+1]*Diet	2	2	0.039717	0.481191	0.618901	0.804571
Cyanobacteria	Total	Round	2	2	65.6053	0.479553	0.61991
Synergistetes	Log Triglyceride	Log[Sum(Abundance)+1]*Diet	2	1	0.0579511	0.238801	0.625711	0.896731
OP3	Cube Root Glucose	Log[Sum(Abundance)+1]*Diet	2	1	0.000840572	0.237776	0.626501	0.939046
Chloroflexi	Total	Log[Sum(Abundance)+1]*Diet	2	2	67.2108	0.468706	0.626632	0.900555
GN02	Cube Root Glucose	Log[Sum(Abundance)+1]	1	1	0.000843055	0.237138	0.626969
Fusobacteria	Cube Root Glucose	Log[Sum(Abundance)+1]*Diet	2	2	0.00327203	0.464609	0.629253	0.939046
WPS-2	Log Development	Log[Sum(Abundance)+1]	1	1	0.00930897	0.225989	0.635135
Proteobacteria	Cube Root Glucose	Log[Sum(Abundance)+1]*Diet	2	2	0.00321408	0.454266	0.635757	0.939046
Firmicutes	Cube Root Glucose	Log[Sum(Abundance)+1]*Diet	2	2	0.00318276	0.448746	0.639255	0.939046
Fusobacteria	Square Root Weight	Log[Sum(Abundance)+1]*Diet	2	2	0.00539297	0.44839	0.639492	0.976856
Fibrobacteres	Log Triglyceride	Log[Sum(Abundance)+1]*Diet	2	2	0.220658	0.447967	0.639692	0.896731
TM7	Cube Root Glucose	Log[Sum(Abundance)+1]	1	1	0.000752471	0.215491	0.643149
Tenericutes	Log Triglyceride	Log[Sum(Abundance)+1]*Diet	2	2	0.217549	0.442078	0.643449	0.896731
SR1	Log Triglyceride	Log[Sum(Abundance)+1]*Diet	2	1	0.052489	0.21424	0.644063	0.896731
Actinobacteria	Cube Root Glucose	Log[Sum(Abundance)+1]*Diet	2	2	0.00304622	0.430628	0.650876	0.939046
Proteobacteria	Total	Log[Sum(Abundance)+1]	1	1	13.7158	0.201408	0.654168
Synergistetes	Square Root Weight	Log[Sum(Abundance)+1]*Diet	2	1	0.00113822	0.189255	0.664147	0.976856
[Thermi]	Log Triglyceride	Log[Sum(Abundance)+1]	1	1	0.0441966	0.182013	0.670198
OD1	Log Development	Log[Sum(Abundance)+1]	1	1	0.00715376	0.178938	0.672832
Spirochaetes	Square Root Weight	Log[Sum(Abundance)+1]	1	1	0.000946922	0.155923	0.693488
Actinobacteria	Square Root Weight	Log[Sum(Abundance)+1]*Diet	2	2	0.00414867	0.361011	0.697563	0.976856
Fusobacteria	Log Protein	Log[Sum(Abundance)+1]*Diet	2	2	0.278244	0.357841	0.699719	0.884308
Euryarchaeota	Log Triglyceride	Log[Sum(Abundance)+1]*Diet	2	2	0.174964	0.355788	0.701151	0.896731
[Thermi]	Log Protein	Log[Sum(Abundance)+1]*Diet	2	2	0.262885	0.337187	0.71426	0.884308
TM6	Log Triglyceride	Round	2	2	0.150913	0.324149	0.723591
WS3	Log Triglyceride	Round	2	2	0.150913	0.324149	0.723591
Euryarchaeota	Total	Log[Sum(Abundance)+1]*Diet	2	2	46.3424	0.322634	0.724689	0.900555
Gemmatimonadetes	Log Triglyceride	Round	2	2	0.155105	0.320547	0.726198
GN02	Log Protein	Log[Sum(Abundance)+1]	1	1	0.0477616	0.122762	0.7265
Actinobacteria	Log Triglyceride	Round	2	2	0.148542	0.318213	0.727888
Chloroflexi	Cube Root Glucose	Log[Sum(Abundance)+1]	1	1	0.000414893	0.121264	0.72814
Planctomycetes	Log Triglyceride	Log[Sum(Abundance)+1]*Diet	2	2	0.154988	0.317824	0.72817	0.896731
Deferribacteres	Log Triglyceride	Log[Sum(Abundance)+1]*Diet	2	1	0.0289043	0.117413	0.732286	0.896731
Cyanobacteria	Square Root Weight	Log[Sum(Abundance)+1]*Diet	2	2	0.00359247	0.298306	0.742505	0.976856
OD1	Square Root Weight	Log[Sum(Abundance)+1]*Diet	2	2	0.00353698	0.295436	0.744631	0.976856
TM7	Total	Log[Sum(Abundance)+1]*Diet	2	2	42.4004	0.29519	0.744778	0.900555
Acidobacteria	Log Protein	Log[Sum(Abundance)+1]*Diet	2	2	0.224791	0.291917	0.747211	0.884308
[Thermi]	Log Development	Log[Sum(Abundance)+1]*Diet	2	2	0.0238505	0.288213	0.749974	0.815674
Fibrobacteres	Log Development	Log[Sum(Abundance)+1]*Diet	2	2	0.0238197	0.287629	0.750411	0.815674
Crenarchaeota	Total	Log[Sum(Abundance)+1]	1	1	7.13962	0.101079	0.750936
Crenarchaeota	Log Protein	Log[Sum(Abundance)+1]	1	1	0.0394603	0.100911	0.751136
Gemmatimonadetes	Log Triglyceride	Log[Sum(Abundance)+1]	1	1	0.0236877	0.0979083	0.754745
Euryarchaeota	Total	Log[Sum(Abundance)+1]	1	1	7.00496	0.0975365	0.755196
OP3	Log Protein	Log[Sum(Abundance)+1]*Diet	2	1	0.0378673	0.0971459	0.755668	0.884308
SR1	Log Protein	Log[Sum(Abundance)+1]*Diet	2	1	0.0375887	0.0965601	0.756383	0.884308
OP3	Log Development	Log[Sum(Abundance)+1]*Diet	2	1	0.00395659	0.0962756	0.75673	0.815674
Spirochaetes	Total	Log[Sum(Abundance)+1]	1	1	6.63858	0.0922815	0.761675
Crenarchaeota	Log Protein	Log[Sum(Abundance)+1]*Diet	2	2	0.211315	0.270194	0.763564	0.884308
WPS-2	Total	Log[Sum(Abundance)+1]*Diet	2	2	38.5291	0.268074	0.76518	0.900555
Crenarchaeota	Log Triglyceride	Round	2	2	0.122256	0.260849	0.77071
Gemmatimonadetes	Log Development	Log[Sum(Abundance)+1]*Diet	2	2	0.0215584	0.260413	0.771046	0.815674
GN02	Log Triglyceride	Log[Sum(Abundance)+1]*Diet	2	2	0.125682	0.254671	0.775472	0.896731
Cyanobacteria	Log Protein	Log[Sum(Abundance)+1]*Diet	2	2	0.197412	0.25385	0.776107	0.884308
Chloroflexi	Log Triglyceride	Round	2	2	0.121457	0.253341	0.776501
TM7	Log Protein	Log[Sum(Abundance)+1]*Diet	2	2	0.191697	0.245913	0.782273	0.884308
OP3	Log Triglyceride	Round	2	2	0.119004	0.244949	0.783023
GN02	Log Development	Log[Sum(Abundance)+1]*Diet	2	2	0.0201501	0.243315	0.784302	0.815674
OD1	Log Triglyceride	Log[Sum(Abundance)+1]*Diet	2	2	0.111711	0.231923	0.793262	0.896731
Gemmatimonadetes	Total	Log[Sum(Abundance)+1]	1	1	4.91525	0.0687925	0.793426
Cyanobacteria	Log Development	Log[Sum(Abundance)+1]	1	1	0.00247163	0.0646645	0.799583
Fibrobacteres	Total	Log[Sum(Abundance)+1]*Diet	2	2	31.32	0.218638	0.803842	0.900555
Firmicutes	Log Triglyceride	Round	2	2	0.0975528	0.208621	0.811914
Elusimicrobia	Log Triglyceride	Round	2	2	0.0992199	0.203954	0.815701
SR1	Log Triglyceride	Round	2	2	0.0981528	0.200311	0.818671
Chlorobi	Cube Root Glucose	Log[Sum(Abundance)+1]*Diet	2	2	0.0013892	0.195247	0.822833	0.939046
Chloroflexi	Log Triglyceride	Log[Sum(Abundance)+1]	1	1	0.0115698	0.0482659	0.826377
SR1	Cube Root Glucose	Log[Sum(Abundance)+1]*Diet	2	1	0.000170207	0.048065	0.826752	0.939046
GN02	Total	Log[Sum(Abundance)+1]	1	1	3.33746	0.0467417	0.829097
Acidobacteria	Square Root Weight	Log[Sum(Abundance)+1]*Diet	2	2	0.00212143	0.184917	0.831359	0.976856
GN02	Cube Root Glucose	Log[Sum(Abundance)+1]*Diet	2	2	0.00129445	0.182054	0.833735	0.939046
Planctomycetes	Total	Log[Sum(Abundance)+1]*Diet	2	2	26.0765	0.18133	0.834324	0.900555
[Thermi]	Log Triglyceride	Round	2	2	0.0866942	0.178515	0.836671
OP3	Total	Log[Sum(Abundance)+1]*Diet	2	1	2.99806	0.0424963	0.836926	0.900555
OD1	Total	Log[Sum(Abundance)+1]*Diet	2	2	25.2236	0.175338	0.839328	0.900555
TM7	Log Triglyceride	Log[Sum(Abundance)+1]	1	1	0.00983289	0.0399028	0.841914
Spirochaetes	Total	Log[Sum(Abundance)+1]*Diet	2	2	24.553	0.170653	0.843261	0.900555
Cyanobacteria	Cube Root Glucose	Log[Sum(Abundance)+1]*Diet	2	2	0.00119548	0.168873	0.844771	0.939046
GN02	Square Root Weight	Log[Sum(Abundance)+1]	1	1	0.000233291	0.0381746	0.845352
Planctomycetes	Log Protein	Log[Sum(Abundance)+1]	1	1	0.0149138	0.0381285	0.845423
Tenericutes	Log Protein	Log[Sum(Abundance)+1]	1	1	0.0146156	0.0375625	0.84656
Planctomycetes	Log Protein	Log[Sum(Abundance)+1]*Diet	2	2	0.130229	0.16647	0.846788	0.917354
TM7	Log Triglyceride	Log[Sum(Abundance)+1]*Diet	2	2	0.0811116	0.164579	0.848388	0.919087
Chlorobi	Log Triglyceride	Round	2	2	0.0785428	0.160945	0.851471
Planctomycetes	Log Development	Log[Sum(Abundance)+1]	1	1	0.00142162	0.0344382	0.853003
Planctomycetes	Log Triglyceride	Round	2	2	0.0729832	0.149662	0.861115
[Thermi]	Cube Root Glucose	Log[Sum(Abundance)+1]	1	1	0.000107777	0.0304504	0.8617
Deferribacteres	Log Triglyceride	Round	2	2	0.0728861	0.148036	0.862513
GN02	Log Triglyceride	Round	2	2	0.0730354	0.147993	0.86255
Proteobacteria	Log Triglyceride	Round	2	2	0.0688788	0.145117	0.86503
[Thermi]	Total	Log[Sum(Abundance)+1]*Diet	2	2	20.6389	0.144089	0.865919	0.900555
TM7	Square Root Weight	Log[Sum(Abundance)+1]*Diet	2	2	0.00174762	0.143621	0.866332	0.976856
Crenarchaeota	Cube Root Glucose	Log[Sum(Abundance)+1]*Diet	2	2	0.00100413	0.142742	0.867092	0.939046
Deferribacteres	Log Development	Log[Sum(Abundance)+1]*Diet	2	1	0.00114799	0.0278369	0.867694	0.867694
Aquificae	Log Triglyceride	Round	2	2	0.0684504	0.140581	0.868954
Thermotogae	Log Triglyceride	Round	2	2	0.0684504	0.140581	0.868954
Spirochaetes	Log Protein	Log[Sum(Abundance)+1]	1	1	0.0104362	0.0269722	0.869747
Euryarchaeota	Log Triglyceride	Round	2	2	0.0679825	0.138242	0.870987
Synergistetes	Cube Root Glucose	Log[Sum(Abundance)+1]*Diet	2	1	9.26694e-05	0.026147	0.871751	0.939046
Firmicutes	Log Protein	Log[Sum(Abundance)+1]	1	1	0.00992644	0.0253391	0.873717
WPS-2	Total	Log[Sum(Abundance)+1]	1	1	1.7477	0.02432	0.876262
Acidobacteria	Log Triglyceride	Round	2	2	0.0583412	0.12943	0.878684
Spirochaetes	Log Development	Log[Sum(Abundance)+1]	1	1	0.000932317	0.0228018	0.880156
Nitrospirae	Log Triglyceride	Round	2	2	0.0622476	0.127673	0.880226
Tenericutes	Log Triglyceride	Round	2	2	0.0624158	0.126834	0.880964
Armatimonadetes	Log Triglyceride	Round	2	2	0.0610514	0.124855	0.882706
Synergistetes	Log Triglyceride	Round	2	2	0.0591654	0.121902	0.885313
SR1	Square Root Weight	Log[Sum(Abundance)+1]*Diet	2	1	0.00012237	0.0204052	0.886598	0.976856
TM7	Log Triglyceride	Round	2	2	0.0581037	0.117895	0.888863
Fusobacteria	Log Triglyceride	Log[Sum(Abundance)+1]*Diet	2	2	0.056301	0.114718	0.891688	0.920835
Tenericutes	Log Development	Log[Sum(Abundance)+1]	1	1	0.000730085	0.0179437	0.8936
Deferribacteres	Square Root Weight	Log[Sum(Abundance)+1]*Diet	2	1	0.00010883	0.0179231	0.893675	0.976856
Lentisphaerae	Log Triglyceride	Round	2	2	0.0540704	0.111148	0.894872
OD1	Log Triglyceride	Round	2	2	0.0535199	0.111112	0.894904
GN02	Log Triglyceride	Log[Sum(Abundance)+1]	1	1	0.00413358	0.0167519	0.897174
Spirochaetes	Log Triglyceride	Round	2	2	0.0524292	0.106838	0.898733
Fibrobacteres	Cube Root Glucose	Log[Sum(Abundance)+1]*Diet	2	2	0.000728168	0.102179	0.902928	0.939046
Chlorobi	Log Development	Log[Sum(Abundance)+1]	1	1	0.000609345	0.014765	0.903432
WPS-2	Log Triglyceride	Round	2	2	0.0460514	0.0950232	0.909401
Crenarchaeota	Square Root Weight	Log[Sum(Abundance)+1]	1	1	6.88351e-05	0.011598	0.91438
Firmicutes	Log Protein	Log[Sum(Abundance)+1]*Diet	2	2	0.0690105	0.0880811	0.915729	0.926261
Planctomycetes	Square Root Weight	Log[Sum(Abundance)+1]*Diet	2	2	0.00105229	0.0876684	0.916111	0.976856
Fusobacteria	Log Triglyceride	Round	2	2	0.0405976	0.0827207	0.920646
Acidobacteria	Log Triglyceride	Log[Sum(Abundance)+1]*Diet	2	2	0.037194	0.0825149	0.920835	0.920835
Tenericutes	Cube Root Glucose	Log[Sum(Abundance)+1]	1	1	3.35225e-05	0.00947941	0.922564
Fibrobacteres	Log Triglyceride	Round	2	2	0.0396513	0.0804978	0.922693
Fibrobacteres	Log Protein	Log[Sum(Abundance)+1]*Diet	2	2	0.0600377	0.0766343	0.926261	0.926261
Cyanobacteria	Log Triglyceride	Round	2	2	0.033731	0.0702197	0.932216
Fibrobacteres	Cube Root Glucose	Log[Sum(Abundance)+1]	1	1	1.86598e-05	0.00523684	0.942404
TM7	Total	Log[Sum(Abundance)+1]	1	1	0.36066	0.00502181	0.94359
Chloroflexi	Log Development	Log[Sum(Abundance)+1]	1	1	0.000186434	0.00459715	0.946024
Verrucomicrobia	Cube Root Glucose	Log[Sum(Abundance)+1]*Diet	2	2	0.000383012	0.054225	0.947237	0.947237
Chlorobi	Cube Root Glucose	Log[Sum(Abundance)+1]	1	1	1.54506e-05	0.00434305	0.947541
Verrucomicrobia	Log Triglyceride	Round	2	2	0.0254472	0.0529918	0.948404
Planctomycetes	Total	Log[Sum(Abundance)+1]	1	1	0.227208	0.0031599	0.955239
Chloroflexi	Total	Log[Sum(Abundance)+1]	1	1	0.197715	0.0027576	0.958183
GN02	Square Root Weight	Log[Sum(Abundance)+1]*Diet	2	2	0.000511012	0.0418098	0.959063	0.976856
Chloroflexi	Log Protein	Log[Sum(Abundance)+1]	1	1	0.000606199	0.00155525	0.968589
TM7	Log Protein	Log[Sum(Abundance)+1]	1	1	0.000528113	0.00135495	0.970681
OD1	Total	Log[Sum(Abundance)+1]	1	1	0.0752259	0.00104584	0.97424
WPS-2	Square Root Weight	Log[Sum(Abundance)+1]*Diet	2	1	4.96549e-06	0.000844362	0.976856	0.976856
Deferribacteres	Total	Log[Sum(Abundance)+1]*Diet	2	1	0.0229676	0.000322066	0.985703	0.985703
Bacteroidetes	Log Triglyceride	Round	2	2	0.00125055	0.00262125	0.997382

## Sheet: S7.02
Class	Y	Source	Nparm	DF	Sum of Squares	F Ratio	Prob > F	fdr p
[Chloracidobacteria]	Total	Log[Sum(Abundance)+1]	1	1	0.589383	0.00863933	0.926056
[Chloracidobacteria]	Total	Diet	2	2	9362.3	68.6175	1.77365e-22
[Chloracidobacteria]	Total	Diet*Log[Sum(Abundance)+1]	2	2	344.577	2.52545	0.0830751	0.669482
[Chloracidobacteria]	Total	Round	2	2	201.861	1.47946	0.230729
[Chloracidobacteria]	Log Development	Log[Sum(Abundance)+1]	1	1	0.000452645	0.0109712	0.916705
[Chloracidobacteria]	Log Development	Diet	2	2	11.5953	140.523	1.62716e-36
[Chloracidobacteria]	Log Development	Diet*Log[Sum(Abundance)+1]	2	2	0.0500847	0.606974	0.546195	0.869827
[Chloracidobacteria]	Log Development	Round	2	2	0.147617	1.78897	0.17032
[Chloracidobacteria]	Square Root Weight	Log[Sum(Abundance)+1]	1	1	0.00291215	0.484498	0.487448
[Chloracidobacteria]	Square Root Weight	Diet	2	2	1.25808	104.654	2.28747e-29
[Chloracidobacteria]	Square Root Weight	Diet*Log[Sum(Abundance)+1]	2	2	0.0140479	1.16859	0.313565	0.819929
[Chloracidobacteria]	Square Root Weight	Round	2	2	0.0141295	1.17537	0.311477
[Chloracidobacteria]	Log Triglyceride	Log[Sum(Abundance)+1]	1	1	0.558527	2.31235	0.130241
[Chloracidobacteria]	Log Triglyceride	Diet	2	2	38.4804	79.6561	5.11026e-25
[Chloracidobacteria]	Log Triglyceride	Diet*Log[Sum(Abundance)+1]	2	2	0.101798	0.210726	0.810211	0.921417
[Chloracidobacteria]	Log Triglyceride	Round	2	2	0.050437	0.104407	0.900917
[Chloracidobacteria]	Log Protein	Log[Sum(Abundance)+1]	1	1	0.0206268	0.0528388	0.818476
[Chloracidobacteria]	Log Protein	Diet	2	2	5.51667	7.06592	0.00113307
[Chloracidobacteria]	Log Protein	Diet*Log[Sum(Abundance)+1]	2	2	0.168822	0.216232	0.805773	0.86546
[Chloracidobacteria]	Log Protein	Round	2	2	3.39659	4.35046	0.0143944
[Chloracidobacteria]	Cube Root Glucose	Log[Sum(Abundance)+1]	1	1	0.000671126	0.188846	0.664483
[Chloracidobacteria]	Cube Root Glucose	Diet	2	2	0.19305	27.1608	7.71977e-11
[Chloracidobacteria]	Cube Root Glucose	Diet*Log[Sum(Abundance)+1]	2	2	0.00166247	0.233898	0.791721	0.899045
[Chloracidobacteria]	Cube Root Glucose	Round	2	2	0.0430415	6.05566	0.00293596
[Fimbriimonadia]	Total	Log[Sum(Abundance)+1]	1	0	0
[Fimbriimonadia]	Total	Diet	2	0	0
[Fimbriimonadia]	Total	Diet*Log[Sum(Abundance)+1]	2	0	0
[Fimbriimonadia]	Total	Round	2	2	279.738	1.96307	0.143615
[Fimbriimonadia]	Log Development	Log[Sum(Abundance)+1]	1	0	0
[Fimbriimonadia]	Log Development	Diet	2	0	0
[Fimbriimonadia]	Log Development	Diet*Log[Sum(Abundance)+1]	2	0	0
[Fimbriimonadia]	Log Development	Round	2	2	0.151037	1.84154	0.161741
[Fimbriimonadia]	Square Root Weight	Log[Sum(Abundance)+1]	1	0	0
[Fimbriimonadia]	Square Root Weight	Diet	2	0	0
[Fimbriimonadia]	Square Root Weight	Diet*Log[Sum(Abundance)+1]	2	0	0
[Fimbriimonadia]	Square Root Weight	Round	2	2	0.00992953	0.822496	0.441242
[Fimbriimonadia]	Log Triglyceride	Log[Sum(Abundance)+1]	1	0	0
[Fimbriimonadia]	Log Triglyceride	Diet	2	0	0
[Fimbriimonadia]	Log Triglyceride	Diet*Log[Sum(Abundance)+1]	2	0	0
[Fimbriimonadia]	Log Triglyceride	Round	2	2	0.0482515	0.0988943	0.905891
[Fimbriimonadia]	Log Protein	Log[Sum(Abundance)+1]	1	0	0
[Fimbriimonadia]	Log Protein	Diet	2	0	0
[Fimbriimonadia]	Log Protein	Diet*Log[Sum(Abundance)+1]	2	0	0
[Fimbriimonadia]	Log Protein	Round	2	2	3.42038	4.44266	0.01317
[Fimbriimonadia]	Cube Root Glucose	Log[Sum(Abundance)+1]	1	0	0
[Fimbriimonadia]	Cube Root Glucose	Diet	2	0	0
[Fimbriimonadia]	Cube Root Glucose	Diet*Log[Sum(Abundance)+1]	2	0	0
[Fimbriimonadia]	Cube Root Glucose	Round	2	2	0.0422345	6.00037	0.00308225
[Lentisphaeria]	Total	Log[Sum(Abundance)+1]	1	0	0
[Lentisphaeria]	Total	Diet	2	0	0
[Lentisphaeria]	Total	Diet*Log[Sum(Abundance)+1]	2	0	0
[Lentisphaeria]	Total	Round	2	2	283.097	1.98679	0.140325
[Lentisphaeria]	Log Development	Log[Sum(Abundance)+1]	1	0	0
[Lentisphaeria]	Log Development	Diet	2	0	0
[Lentisphaeria]	Log Development	Diet*Log[Sum(Abundance)+1]	2	0	0
[Lentisphaeria]	Log Development	Round	2	2	0.152509	1.85764	0.159213
[Lentisphaeria]	Square Root Weight	Log[Sum(Abundance)+1]	1	0	0
[Lentisphaeria]	Square Root Weight	Diet	2	0	0
[Lentisphaeria]	Square Root Weight	Diet*Log[Sum(Abundance)+1]	2	0	0
[Lentisphaeria]	Square Root Weight	Round	2	2	0.00940234	0.783206	0.458739
[Lentisphaeria]	Log Triglyceride	Log[Sum(Abundance)+1]	1	0	0
[Lentisphaeria]	Log Triglyceride	Diet	2	0	0
[Lentisphaeria]	Log Triglyceride	Diet*Log[Sum(Abundance)+1]	2	0	0
[Lentisphaeria]	Log Triglyceride	Round	2	2	0.0540704	0.111148	0.894872
[Lentisphaeria]	Log Protein	Log[Sum(Abundance)+1]	1	0	0
[Lentisphaeria]	Log Protein	Diet	2	0	0
[Lentisphaeria]	Log Protein	Diet*Log[Sum(Abundance)+1]	2	0	0
[Lentisphaeria]	Log Protein	Round	2	2	3.25759	4.21526	0.0163506
[Lentisphaeria]	Cube Root Glucose	Log[Sum(Abundance)+1]	1	0	0
[Lentisphaeria]	Cube Root Glucose	Diet	2	0	0
[Lentisphaeria]	Cube Root Glucose	Diet*Log[Sum(Abundance)+1]	2	0	0
[Lentisphaeria]	Cube Root Glucose	Round	2	2	0.0445893	6.37244	0.00218316
[Methylacidiphilae]	Total	Log[Sum(Abundance)+1]	1	1	16.9023	0.235145	0.62837
[Methylacidiphilae]	Total	Diet	2	2	10381.8	72.2155	2.51838e-23
[Methylacidiphilae]	Total	Diet*Log[Sum(Abundance)+1]	2	2	6.03849	0.0420036	0.958876	0.985703
[Methylacidiphilae]	Total	Round	2	2	286.565	1.99334	0.139468
[Methylacidiphilae]	Log Development	Log[Sum(Abundance)+1]	1	1	0.00121929	0.0294874	0.863866
[Methylacidiphilae]	Log Development	Diet	2	2	12.0387	145.572	2.52998e-37
[Methylacidiphilae]	Log Development	Diet*Log[Sum(Abundance)+1]	2	2	0.0348617	0.421548	0.656727	0.869827
[Methylacidiphilae]	Log Development	Round	2	2	0.1566	1.8936	0.153747
[Methylacidiphilae]	Square Root Weight	Log[Sum(Abundance)+1]	1	1	3.35137e-05	0.00560666	0.94041
[Methylacidiphilae]	Square Root Weight	Diet	2	2	1.2806	107.119	8.13559e-30
[Methylacidiphilae]	Square Root Weight	Diet*Log[Sum(Abundance)+1]	2	2	0.0209527	1.75264	0.176777	0.756658
[Methylacidiphilae]	Square Root Weight	Round	2	2	0.0138454	1.15813	0.316809
[Methylacidiphilae]	Log Triglyceride	Log[Sum(Abundance)+1]	1	1	0.0199068	0.085424	0.77044
[Methylacidiphilae]	Log Triglyceride	Diet	2	2	41.0934	88.1701	7.30845e-27
[Methylacidiphilae]	Log Triglyceride	Diet*Log[Sum(Abundance)+1]	2	2	2.28917	4.91165	0.00845818	0.212261
[Methylacidiphilae]	Log Triglyceride	Round	2	2	0.134292	0.288138	0.75003
[Methylacidiphilae]	Log Protein	Log[Sum(Abundance)+1]	1	1	0.0843771	0.220519	0.639257
[Methylacidiphilae]	Log Protein	Diet	2	2	5.92148	7.73788	0.000611212
[Methylacidiphilae]	Log Protein	Diet*Log[Sum(Abundance)+1]	2	2	1.6336	2.1347	0.121496	0.704679
[Methylacidiphilae]	Log Protein	Round	2	2	2.94653	3.85037	0.0231854
[Methylacidiphilae]	Cube Root Glucose	Log[Sum(Abundance)+1]	1	1	0.00586791	1.6804	0.196798
[Methylacidiphilae]	Cube Root Glucose	Diet	2	2	0.205739	29.4588	1.43415e-11
[Methylacidiphilae]	Cube Root Glucose	Diet*Log[Sum(Abundance)+1]	2	2	0.00356623	0.510631	0.601122	0.899045
[Methylacidiphilae]	Cube Root Glucose	Round	2	2	0.0392775	5.62396	0.00438633
[Pedosphaerae]	Total	Log[Sum(Abundance)+1]	1	1	0.156995	0.00220046	0.962642
[Pedosphaerae]	Total	Diet	2	2	10472.3	73.391	1.34394e-23
[Pedosphaerae]	Total	Diet*Log[Sum(Abundance)+1]	2	2	115.514	0.809533	0.446805	0.844934
[Pedosphaerae]	Total	Round	2	2	268.233	1.8798	0.155836
[Pedosphaerae]	Log Development	Log[Sum(Abundance)+1]	1	1	0.02648	0.649957	0.421275
[Pedosphaerae]	Log Development	Diet	2	2	12.1211	148.757	7.98645e-38
[Pedosphaerae]	Log Development	Diet*Log[Sum(Abundance)+1]	2	2	0.0371165	0.455516	0.634906	0.869827
[Pedosphaerae]	Log Development	Round	2	2	0.151635	1.86095	0.158736
[Pedosphaerae]	Square Root Weight	Log[Sum(Abundance)+1]	1	1	0.0089832	1.49095	0.223947
[Pedosphaerae]	Square Root Weight	Diet	2	2	1.2853	106.661	9.84788e-30
[Pedosphaerae]	Square Root Weight	Diet*Log[Sum(Abundance)+1]	2	2	0.00247571	0.205448	0.814507	0.894361
[Pedosphaerae]	Square Root Weight	Round	2	2	0.0107894	0.89536	0.41059
[Pedosphaerae]	Log Triglyceride	Log[Sum(Abundance)+1]	1	1	0.52706	2.17577	0.142082
[Pedosphaerae]	Log Triglyceride	Diet	2	2	41.802	86.2821	1.84008e-26
[Pedosphaerae]	Log Triglyceride	Diet*Log[Sum(Abundance)+1]	2	2	0.14536	0.300033	0.741192	0.87733
[Pedosphaerae]	Log Triglyceride	Round	2	2	0.0616678	0.127287	0.880567
[Pedosphaerae]	Log Protein	Log[Sum(Abundance)+1]	1	1	0.357156	0.915463	0.340052
[Pedosphaerae]	Log Protein	Diet	2	2	5.81615	7.45399	0.000792871
[Pedosphaerae]	Log Protein	Diet*Log[Sum(Abundance)+1]	2	2	0.206416	0.264543	0.767877	0.848595
[Pedosphaerae]	Log Protein	Round	2	2	3.14835	4.03493	0.0194391
[Pedosphaerae]	Cube Root Glucose	Log[Sum(Abundance)+1]	1	1	0.000421121	0.118415	0.731227
[Pedosphaerae]	Cube Root Glucose	Diet	2	2	0.192619	27.0812	8.18918e-11
[Pedosphaerae]	Cube Root Glucose	Diet*Log[Sum(Abundance)+1]	2	2	0.00171949	0.241751	0.785547	0.899045
[Pedosphaerae]	Cube Root Glucose	Round	2	2	0.0420794	5.91614	0.00334194
[Rhodothermi]	Total	Log[Sum(Abundance)+1]	1	0	0
[Rhodothermi]	Total	Diet	2	0	0
[Rhodothermi]	Total	Diet*Log[Sum(Abundance)+1]	2	0	0
[Rhodothermi]	Total	Round	2	2	280.468	1.96989	0.142662
[Rhodothermi]	Log Development	Log[Sum(Abundance)+1]	1	0	0
[Rhodothermi]	Log Development	Diet	2	0	0
[Rhodothermi]	Log Development	Diet*Log[Sum(Abundance)+1]	2	0	0
[Rhodothermi]	Log Development	Round	2	2	0.146092	1.78466	0.171003
[Rhodothermi]	Square Root Weight	Log[Sum(Abundance)+1]	1	0	0
[Rhodothermi]	Square Root Weight	Diet	2	0	0
[Rhodothermi]	Square Root Weight	Diet*Log[Sum(Abundance)+1]	2	0	0
[Rhodothermi]	Square Root Weight	Round	2	2	0.00843298	0.702754	0.49679
[Rhodothermi]	Log Triglyceride	Log[Sum(Abundance)+1]	1	0	0
[Rhodothermi]	Log Triglyceride	Diet	2	0	0
[Rhodothermi]	Log Triglyceride	Diet*Log[Sum(Abundance)+1]	2	0	0
[Rhodothermi]	Log Triglyceride	Round	2	2	0.0736746	0.151589	0.859458
[Rhodothermi]	Log Protein	Log[Sum(Abundance)+1]	1	0	0
[Rhodothermi]	Log Protein	Diet	2	0	0
[Rhodothermi]	Log Protein	Diet*Log[Sum(Abundance)+1]	2	0	0
[Rhodothermi]	Log Protein	Round	2	2	3.21238	4.14593	0.0174672
[Rhodothermi]	Cube Root Glucose	Log[Sum(Abundance)+1]	1	0	0
[Rhodothermi]	Cube Root Glucose	Diet	2	0	0
[Rhodothermi]	Cube Root Glucose	Diet*Log[Sum(Abundance)+1]	2	0	0
[Rhodothermi]	Cube Root Glucose	Round	2	2	0.0439643	6.26027	0.00242199
[Saprospirae]	Total	Log[Sum(Abundance)+1]	1	1	126.223	1.781	0.183844
[Saprospirae]	Total	Diet	2	2	10289.5	72.5916	2.0589e-23
[Saprospirae]	Total	Diet*Log[Sum(Abundance)+1]	2	2	66.3088	0.467804	0.627194	0.845983
[Saprospirae]	Total	Round	2	2	221.912	1.56558	0.212019
[Saprospirae]	Log Development	Log[Sum(Abundance)+1]	1	1	0.0628442	1.53264	0.217454
[Saprospirae]	Log Development	Diet	2	2	12.0227	146.604	1.73816e-37
[Saprospirae]	Log Development	Diet*Log[Sum(Abundance)+1]	2	2	0.0213913	0.260846	0.770713	0.869827
[Saprospirae]	Log Development	Round	2	2	0.11563	1.40999	0.247037
[Saprospirae]	Square Root Weight	Log[Sum(Abundance)+1]	1	1	0.0244021	4.11408	0.0442624
[Saprospirae]	Square Root Weight	Diet	2	2	1.29139	108.861	3.95038e-30
[Saprospirae]	Square Root Weight	Diet*Log[Sum(Abundance)+1]	2	2	0.00250252	0.210956	0.810045	0.894361
[Saprospirae]	Square Root Weight	Round	2	2	0.0112424	0.947708	0.389892
[Saprospirae]	Log Triglyceride	Log[Sum(Abundance)+1]	1	1	1.8619	7.9187	0.0054805
[Saprospirae]	Log Triglyceride	Diet	2	2	41.9567	89.2211	4.39025e-27
[Saprospirae]	Log Triglyceride	Diet*Log[Sum(Abundance)+1]	2	2	0.179957	0.382679	0.682628	0.860705
[Saprospirae]	Log Triglyceride	Round	2	2	0.0471028	0.100164	0.904743
[Saprospirae]	Log Protein	Log[Sum(Abundance)+1]	1	1	0.642147	1.66814	0.198293
[Saprospirae]	Log Protein	Diet	2	2	5.30186	6.88645	0.00133719
[Saprospirae]	Log Protein	Diet*Log[Sum(Abundance)+1]	2	2	0.78614	1.0211	0.362437	0.848595
[Saprospirae]	Log Protein	Round	2	2	3.54464	4.60405	0.0113153
[Saprospirae]	Cube Root Glucose	Log[Sum(Abundance)+1]	1	1	0.000652753	0.184951	0.66775
[Saprospirae]	Cube Root Glucose	Diet	2	2	0.202884	28.7426	2.4139e-11
[Saprospirae]	Cube Root Glucose	Diet*Log[Sum(Abundance)+1]	2	2	0.00596068	0.84445	0.431761	0.899045
[Saprospirae]	Cube Root Glucose	Round	2	2	0.0376924	5.33989	0.00571901
[Spartobacteria]	Total	Log[Sum(Abundance)+1]	1	1	58.5778	0.829128	0.363837
[Spartobacteria]	Total	Diet	2	2	10529.4	74.5183	7.39193e-24
[Spartobacteria]	Total	Diet*Log[Sum(Abundance)+1]	2	2	195.774	1.38552	0.253055	0.717015
[Spartobacteria]	Total	Round	2	2	296.003	2.09486	0.126311
[Spartobacteria]	Log Development	Log[Sum(Abundance)+1]	1	1	0.2486	6.36257	0.0125906
[Spartobacteria]	Log Development	Diet	2	2	12.2614	156.907	4.48519e-39
[Spartobacteria]	Log Development	Diet*Log[Sum(Abundance)+1]	2	2	0.0719303	0.920477	0.40034	0.80068
[Spartobacteria]	Log Development	Round	2	2	0.105578	1.35106	0.261782
[Spartobacteria]	Square Root Weight	Log[Sum(Abundance)+1]	1	1	1.71095e-05	0.00282314	0.957695
[Spartobacteria]	Square Root Weight	Diet	2	2	1.27159	104.909	2.05475e-29
[Spartobacteria]	Square Root Weight	Diet*Log[Sum(Abundance)+1]	2	2	0.00819228	0.675878	0.510222	0.840456
[Spartobacteria]	Square Root Weight	Round	2	2	0.00907587	0.748776	0.47467
[Spartobacteria]	Log Triglyceride	Log[Sum(Abundance)+1]	1	1	0.0824536	0.338566	0.561443
[Spartobacteria]	Log Triglyceride	Diet	2	2	41.0674	84.3141	4.8713e-26
[Spartobacteria]	Log Triglyceride	Diet*Log[Sum(Abundance)+1]	2	2	0.504741	1.03627	0.357046	0.674171
[Spartobacteria]	Log Triglyceride	Round	2	2	0.0404103	0.082965	0.920421
[Spartobacteria]	Log Protein	Log[Sum(Abundance)+1]	1	1	0.00441989	0.0113008	0.915468
[Spartobacteria]	Log Protein	Diet	2	2	5.71312	7.30369	0.000910285
[Spartobacteria]	Log Protein	Diet*Log[Sum(Abundance)+1]	2	2	0.213048	0.272362	0.761916	0.848595
[Spartobacteria]	Log Protein	Round	2	2	3.31283	4.23515	0.0160628
[Spartobacteria]	Cube Root Glucose	Log[Sum(Abundance)+1]	1	1	0.000247557	0.0694602	0.792474
[Spartobacteria]	Cube Root Glucose	Diet	2	2	0.199464	27.9832	4.20908e-11
[Spartobacteria]	Cube Root Glucose	Diet*Log[Sum(Abundance)+1]	2	2	0.000333835	0.0468343	0.954259	0.954259
[Spartobacteria]	Cube Root Glucose	Round	2	2	0.0399949	5.61095	0.00443986
0319-6E2	Total	Log[Sum(Abundance)+1]	1	0	0
0319-6E2	Total	Diet	2	0	0
0319-6E2	Total	Diet*Log[Sum(Abundance)+1]	2	0	0
0319-6E2	Total	Round	2	2	279.738	1.96307	0.143615
0319-6E2	Log Development	Log[Sum(Abundance)+1]	1	0	0
0319-6E2	Log Development	Diet	2	0	0
0319-6E2	Log Development	Diet*Log[Sum(Abundance)+1]	2	0	0
0319-6E2	Log Development	Round	2	2	0.151037	1.84154	0.161741
0319-6E2	Square Root Weight	Log[Sum(Abundance)+1]	1	0	0
0319-6E2	Square Root Weight	Diet	2	0	0
0319-6E2	Square Root Weight	Diet*Log[Sum(Abundance)+1]	2	0	0
0319-6E2	Square Root Weight	Round	2	2	0.00992953	0.822496	0.441242
0319-6E2	Log Triglyceride	Log[Sum(Abundance)+1]	1	0	0
0319-6E2	Log Triglyceride	Diet	2	0	0
0319-6E2	Log Triglyceride	Diet*Log[Sum(Abundance)+1]	2	0	0
0319-6E2	Log Triglyceride	Round	2	2	0.0482515	0.0988943	0.905891
0319-6E2	Log Protein	Log[Sum(Abundance)+1]	1	0	0
0319-6E2	Log Protein	Diet	2	0	0
0319-6E2	Log Protein	Diet*Log[Sum(Abundance)+1]	2	0	0
0319-6E2	Log Protein	Round	2	2	3.42038	4.44266	0.01317
0319-6E2	Cube Root Glucose	Log[Sum(Abundance)+1]	1	0	0
0319-6E2	Cube Root Glucose	Diet	2	0	0
0319-6E2	Cube Root Glucose	Diet*Log[Sum(Abundance)+1]	2	0	0
0319-6E2	Cube Root Glucose	Round	2	2	0.0422345	6.00037	0.00308225
4C0d-2	Total	Log[Sum(Abundance)+1]	1	1	171.607	2.48104	0.117119
4C0d-2	Total	Diet	2	2	10198.9	73.7262	1.12456e-23
4C0d-2	Total	Diet*Log[Sum(Abundance)+1]	2	2	452.287	3.26952	0.0404726	0.591674
4C0d-2	Total	Round	2	2	258.531	1.86888	0.157508
4C0d-2	Log Development	Log[Sum(Abundance)+1]	1	1	0.000301005	0.00734099	0.931824
4C0d-2	Log Development	Diet	2	2	11.6577	142.156	8.87221e-37
4C0d-2	Log Development	Diet*Log[Sum(Abundance)+1]	2	2	0.0826489	1.00783	0.367219	0.774
4C0d-2	Log Development	Round	2	2	0.135592	1.65343	0.194511
4C0d-2	Square Root Weight	Log[Sum(Abundance)+1]	1	1	0.00199763	0.329441	0.566831
4C0d-2	Square Root Weight	Diet	2	2	1.2545	103.443	3.82117e-29
4C0d-2	Square Root Weight	Diet*Log[Sum(Abundance)+1]	2	2	0.00726878	0.59937	0.550442	0.840927
4C0d-2	Square Root Weight	Round	2	2	0.0116264	0.958692	0.385685
4C0d-2	Log Triglyceride	Log[Sum(Abundance)+1]	1	1	0.126077	0.518587	0.472452
4C0d-2	Log Triglyceride	Diet	2	2	41.5177	85.3864	2.86193e-26
4C0d-2	Log Triglyceride	Diet*Log[Sum(Abundance)+1]	2	2	0.784061	1.61252	0.202474	0.593184
4C0d-2	Log Triglyceride	Round	2	2	0.07265	0.149414	0.861328
4C0d-2	Log Protein	Log[Sum(Abundance)+1]	1	1	0.000699893	0.00185234	0.965722
4C0d-2	Log Protein	Diet	2	2	5.46441	7.23108	0.000973171
4C0d-2	Log Protein	Diet*Log[Sum(Abundance)+1]	2	2	2.1958	2.90571	0.0574814	0.704679
4C0d-2	Log Protein	Round	2	2	2.65443	3.51261	0.032041
4C0d-2	Cube Root Glucose	Log[Sum(Abundance)+1]	1	1	0.00397875	1.12686	0.290097
4C0d-2	Cube Root Glucose	Diet	2	2	0.184573	26.1373	1.6534e-10
4C0d-2	Cube Root Glucose	Diet*Log[Sum(Abundance)+1]	2	2	0.00301927	0.427559	0.652865	0.899045
4C0d-2	Cube Root Glucose	Round	2	2	0.0422923	5.98901	0.00312326
Acidimicrobiia	Total	Log[Sum(Abundance)+1]	1	1	52.1825	0.728753	0.39451
Acidimicrobiia	Total	Diet	2	2	10361.9	72.3542	2.33784e-23
Acidimicrobiia	Total	Diet*Log[Sum(Abundance)+1]	2	2	51.0367	0.356375	0.700741	0.903177
Acidimicrobiia	Total	Round	2	2	308.862	2.1567	0.118919
Acidimicrobiia	Log Development	Log[Sum(Abundance)+1]	1	1	0.0411507	1.05818	0.305118
Acidimicrobiia	Log Development	Diet	2	2	12.1349	156.023	6.10034e-39
Acidimicrobiia	Log Development	Diet*Log[Sum(Abundance)+1]	2	2	0.323041	4.15346	0.0173622	0.167834
Acidimicrobiia	Log Development	Round	2	2	0.172026	2.2118	0.112702
Acidimicrobiia	Square Root Weight	Log[Sum(Abundance)+1]	1	1	8.88244e-06	0.00145688	0.969603
Acidimicrobiia	Square Root Weight	Diet	2	2	1.27364	104.45	2.49336e-29
Acidimicrobiia	Square Root Weight	Diet*Log[Sum(Abundance)+1]	2	2	0.0027285	0.223762	0.799766	0.894361
Acidimicrobiia	Square Root Weight	Round	2	2	0.0103052	0.845126	0.431498
Acidimicrobiia	Log Triglyceride	Log[Sum(Abundance)+1]	1	1	0.0459254	0.19023	0.663288
Acidimicrobiia	Log Triglyceride	Diet	2	2	41.1612	85.248	3.06481e-26
Acidimicrobiia	Log Triglyceride	Diet*Log[Sum(Abundance)+1]	2	2	0.970894	2.0108	0.137111	0.593184
Acidimicrobiia	Log Triglyceride	Round	2	2	0.124973	0.258829	0.772264
Acidimicrobiia	Log Protein	Log[Sum(Abundance)+1]	1	1	0.186673	0.488537	0.485553
Acidimicrobiia	Log Protein	Diet	2	2	5.65651	7.40175	0.000831839
Acidimicrobiia	Log Protein	Diet*Log[Sum(Abundance)+1]	2	2	1.54627	2.02335	0.13544	0.71414
Acidimicrobiia	Log Protein	Round	2	2	2.44241	3.19598	0.043442
Acidimicrobiia	Cube Root Glucose	Log[Sum(Abundance)+1]	1	1	0.0146202	4.2722	0.0404038
Acidimicrobiia	Cube Root Glucose	Diet	2	2	0.20291	29.6463	1.2521e-11
Acidimicrobiia	Cube Root Glucose	Diet*Log[Sum(Abundance)+1]	2	2	0.00828086	1.20988	0.301032	0.899045
Acidimicrobiia	Cube Root Glucose	Round	2	2	0.0390743	5.70899	0.00405216
Acidobacteria-5	Total	Log[Sum(Abundance)+1]	1	0	0
Acidobacteria-5	Total	Diet	2	0	0
Acidobacteria-5	Total	Diet*Log[Sum(Abundance)+1]	2	0	0
Acidobacteria-5	Total	Round	2	2	282.554	1.98303	0.140842
Acidobacteria-5	Log Development	Log[Sum(Abundance)+1]	1	0	0
Acidobacteria-5	Log Development	Diet	2	0	0
Acidobacteria-5	Log Development	Diet*Log[Sum(Abundance)+1]	2	0	0
Acidobacteria-5	Log Development	Round	2	2	0.160964	1.96454	0.143409
Acidobacteria-5	Square Root Weight	Log[Sum(Abundance)+1]	1	0	0
Acidobacteria-5	Square Root Weight	Diet	2	0	0
Acidobacteria-5	Square Root Weight	Diet*Log[Sum(Abundance)+1]	2	0	0
Acidobacteria-5	Square Root Weight	Round	2	2	0.0117296	0.983078	0.376478
Acidobacteria-5	Log Triglyceride	Log[Sum(Abundance)+1]	1	0	0
Acidobacteria-5	Log Triglyceride	Diet	2	0	0
Acidobacteria-5	Log Triglyceride	Diet*Log[Sum(Abundance)+1]	2	0	0
Acidobacteria-5	Log Triglyceride	Round	2	2	0.0721928	0.147687	0.862812
Acidobacteria-5	Log Protein	Log[Sum(Abundance)+1]	1	0	0
Acidobacteria-5	Log Protein	Diet	2	0	0
Acidobacteria-5	Log Protein	Diet*Log[Sum(Abundance)+1]	2	0	0
Acidobacteria-5	Log Protein	Round	2	2	3.20002	4.12685	0.0177878
Acidobacteria-5	Cube Root Glucose	Log[Sum(Abundance)+1]	1	0	0
Acidobacteria-5	Cube Root Glucose	Diet	2	0	0
Acidobacteria-5	Cube Root Glucose	Diet*Log[Sum(Abundance)+1]	2	0	0
Acidobacteria-5	Cube Root Glucose	Round	2	2	0.0431249	6.12146	0.00275453
Acidobacteria-6	Total	Log[Sum(Abundance)+1]	1	1	184.58	2.62955	0.106778
Acidobacteria-6	Total	Diet	2	2	9976.8	71.0655	4.67658e-23
Acidobacteria-6	Total	Diet*Log[Sum(Abundance)+1]	2	2	55.6363	0.396302	0.673435	0.887709
Acidobacteria-6	Total	Round	2	2	280.572	1.99854	0.138762
Acidobacteria-6	Log Development	Log[Sum(Abundance)+1]	1	1	0.0455121	1.12472	0.290437
Acidobacteria-6	Log Development	Diet	2	2	12.0238	148.569	8.54572e-38
Acidobacteria-6	Log Development	Diet*Log[Sum(Abundance)+1]	2	2	0.092536	1.1434	0.321217	0.745224
Acidobacteria-6	Log Development	Round	2	2	0.154934	1.9144	0.150652
Acidobacteria-6	Square Root Weight	Log[Sum(Abundance)+1]	1	1	0.018504	3.12998	0.0788572
Acidobacteria-6	Square Root Weight	Diet	2	2	1.28987	109.092	3.59225e-30
Acidobacteria-6	Square Root Weight	Diet*Log[Sum(Abundance)+1]	2	2	0.00440697	0.372722	0.689481	0.85802
Acidobacteria-6	Square Root Weight	Round	2	2	0.0105229	0.889978	0.41278
Acidobacteria-6	Log Triglyceride	Log[Sum(Abundance)+1]	1	1	1.5953	6.76158	0.0101491
Acidobacteria-6	Log Triglyceride	Diet	2	2	40.7341	86.3246	1.80206e-26
Acidobacteria-6	Log Triglyceride	Diet*Log[Sum(Abundance)+1]	2	2	0.0439097	0.0930545	0.911191	0.943734
Acidobacteria-6	Log Triglyceride	Round	2	2	0.0647089	0.137133	0.871953
Acidobacteria-6	Log Protein	Log[Sum(Abundance)+1]	1	1	0.596004	1.53753	0.216725
Acidobacteria-6	Log Protein	Diet	2	2	4.90589	6.32795	0.00224368
Acidobacteria-6	Log Protein	Diet*Log[Sum(Abundance)+1]	2	2	0.207785	0.268015	0.765224	0.848595
Acidobacteria-6	Log Protein	Round	2	2	3.17193	4.09138	0.0184204
Acidobacteria-6	Cube Root Glucose	Log[Sum(Abundance)+1]	1	1	0.00506032	1.44011	0.231952
Acidobacteria-6	Cube Root Glucose	Diet	2	2	0.186083	26.4786	1.28151e-10
Acidobacteria-6	Cube Root Glucose	Diet*Log[Sum(Abundance)+1]	2	2	0.0047725	0.6791	0.508575	0.899045
Acidobacteria-6	Cube Root Glucose	Round	2	2	0.0437799	6.22963	0.00249887
Acidobacteriia	Total	Log[Sum(Abundance)+1]	1	0	0
Acidobacteriia	Total	Diet	2	1	9779.88	138.312	1.11273e-23
Acidobacteriia	Total	Diet*Log[Sum(Abundance)+1]	2	1	109.474	1.54824	0.215129	0.717015
Acidobacteriia	Total	Round	2	2	258.893	1.8307	0.163484
Acidobacteriia	Log Development	Log[Sum(Abundance)+1]	1	0	0
Acidobacteriia	Log Development	Diet	2	1	12.3528	350.85	5.43077e-43
Acidobacteriia	Log Development	Diet*Log[Sum(Abundance)+1]	2	1	0.304176	8.63938	0.00375294	0.0725569
Acidobacteriia	Log Development	Round	2	2	0.150049	2.13089	0.121929
Acidobacteriia	Square Root Weight	Log[Sum(Abundance)+1]	1	0	0
Acidobacteriia	Square Root Weight	Diet	2	1	1.22169	203.816	5.4312e-30
Acidobacteriia	Square Root Weight	Diet*Log[Sum(Abundance)+1]	2	1	0.0120602	2.01203	0.158077	0.756658
Acidobacteriia	Square Root Weight	Round	2	2	0.0118368	0.987377	0.374899
Acidobacteriia	Log Triglyceride	Log[Sum(Abundance)+1]	1	0	0
Acidobacteriia	Log Triglyceride	Diet	2	1	40.1459	165.063	9.38056e-27
Acidobacteriia	Log Triglyceride	Diet*Log[Sum(Abundance)+1]	2	1	0.0469753	0.193143	0.660878	0.855519
Acidobacteriia	Log Triglyceride	Round	2	2	0.0607733	0.124938	0.882634
Acidobacteriia	Log Protein	Log[Sum(Abundance)+1]	1	0	0
Acidobacteriia	Log Protein	Diet	2	1	0.327507	0.843015	0.359852
Acidobacteriia	Log Protein	Diet*Log[Sum(Abundance)+1]	2	1	0.105544	0.271674	0.602897	0.848595
Acidobacteriia	Log Protein	Round	2	2	3.22548	4.15124	0.0173889
Acidobacteriia	Cube Root Glucose	Log[Sum(Abundance)+1]	1	0	0
Acidobacteriia	Cube Root Glucose	Diet	2	1	0.0244836	8.32135	0.00447276
Acidobacteriia	Cube Root Glucose	Diet*Log[Sum(Abundance)+1]	2	1	0.0835797	28.4066	3.38873e-07	1.93158e-05
Acidobacteriia	Cube Root Glucose	Round	2	2	0.0466382	7.92557	0.000527023
Actinobacteria	Total	Log[Sum(Abundance)+1]	1	1	220.46	3.25568	0.0729784
Actinobacteria	Total	Diet	2	2	8462.26	62.4839	5.5126e-21
Actinobacteria	Total	Diet*Log[Sum(Abundance)+1]	2	2	401.745	2.96642	0.0542072	0.591674
Actinobacteria	Total	Round	2	2	169.605	1.25233	0.288507
Actinobacteria	Log Development	Log[Sum(Abundance)+1]	1	1	0.170879	4.31547	0.0392978
Actinobacteria	Log Development	Diet	2	2	10.6435	134.398	1.6471e-35
Actinobacteria	Log Development	Diet*Log[Sum(Abundance)+1]	2	2	0.104204	1.31582	0.271022	0.745224
Actinobacteria	Log Development	Round	2	2	0.059333	0.749213	0.47432
Actinobacteria	Square Root Weight	Log[Sum(Abundance)+1]	1	1	0.0513475	8.94024	0.00325169
Actinobacteria	Square Root Weight	Diet	2	2	1.1699	101.847	7.5551e-29
Actinobacteria	Square Root Weight	Diet*Log[Sum(Abundance)+1]	2	2	0.00440567	0.383541	0.682097	0.85802
Actinobacteria	Square Root Weight	Round	2	2	0.0163939	1.42719	0.243159
Actinobacteria	Log Triglyceride	Log[Sum(Abundance)+1]	1	1	2.08514	8.92807	0.00323189
Actinobacteria	Log Triglyceride	Diet	2	2	38.5314	82.4909	1.21279e-25
Actinobacteria	Log Triglyceride	Diet*Log[Sum(Abundance)+1]	2	2	0.289851	0.620535	0.538892	0.803099
Actinobacteria	Log Triglyceride	Round	2	2	0.156158	0.334315	0.716306
Actinobacteria	Log Protein	Log[Sum(Abundance)+1]	1	1	1.37171	3.63182	0.0584028
Actinobacteria	Log Protein	Diet	2	2	2.69354	3.56579	0.0304474
Actinobacteria	Log Protein	Diet*Log[Sum(Abundance)+1]	2	2	0.905806	1.19913	0.304038	0.848595
Actinobacteria	Log Protein	Round	2	2	3.76192	4.98015	0.00792855
Actinobacteria	Cube Root Glucose	Log[Sum(Abundance)+1]	1	1	0.00199042	0.563553	0.45397
Actinobacteria	Cube Root Glucose	Diet	2	2	0.165357	23.409	1.30711e-09
Actinobacteria	Cube Root Glucose	Diet*Log[Sum(Abundance)+1]	2	2	0.00347546	0.49201	0.612348	0.899045
Actinobacteria	Cube Root Glucose	Round	2	2	0.0445377	6.30505	0.00233047
Alphaproteobacteria	Total	Log[Sum(Abundance)+1]	1	1	252.902	3.65463	0.057626
Alphaproteobacteria	Total	Diet	2	2	6892.37	49.8	1.09017e-17
Alphaproteobacteria	Total	Diet*Log[Sum(Abundance)+1]	2	2	326.309	2.35771	0.09778	0.669482
Alphaproteobacteria	Total	Round	2	2	380.393	2.74849	0.0669224
Alphaproteobacteria	Log Development	Log[Sum(Abundance)+1]	1	1	0.128462	3.16116	0.0772295
Alphaproteobacteria	Log Development	Diet	2	2	8.63064	106.19	1.75447e-30
Alphaproteobacteria	Log Development	Diet*Log[Sum(Abundance)+1]	2	2	0.0291194	0.35828	0.699413	0.869827
Alphaproteobacteria	Log Development	Round	2	2	0.185619	2.28382	0.105069
Alphaproteobacteria	Square Root Weight	Log[Sum(Abundance)+1]	1	1	0.00212273	0.352196	0.553749
Alphaproteobacteria	Square Root Weight	Diet	2	2	0.975419	80.919	1.05981e-24
Alphaproteobacteria	Square Root Weight	Diet*Log[Sum(Abundance)+1]	2	2	0.0132136	1.09617	0.336756	0.819929
Alphaproteobacteria	Square Root Weight	Round	2	2	0.0105094	0.871843	0.420247
Alphaproteobacteria	Log Triglyceride	Log[Sum(Abundance)+1]	1	1	0.0178602	0.0729296	0.787451
Alphaproteobacteria	Log Triglyceride	Diet	2	2	29.8774	61	1.29377e-20
Alphaproteobacteria	Log Triglyceride	Diet*Log[Sum(Abundance)+1]	2	2	0.42637	0.870511	0.420629	0.717543
Alphaproteobacteria	Log Triglyceride	Round	2	2	0.0945404	0.193021	0.824648
Alphaproteobacteria	Log Protein	Log[Sum(Abundance)+1]	1	1	0.114641	0.294033	0.58837
Alphaproteobacteria	Log Protein	Diet	2	2	3.24746	4.16459	0.017179
Alphaproteobacteria	Log Protein	Diet*Log[Sum(Abundance)+1]	2	2	0.353355	0.453148	0.636403	0.848595
Alphaproteobacteria	Log Protein	Round	2	2	2.85904	3.66648	0.0276463
Alphaproteobacteria	Cube Root Glucose	Log[Sum(Abundance)+1]	1	1	2.17857e-05	0.00611648	0.937764
Alphaproteobacteria	Cube Root Glucose	Diet	2	2	0.126605	17.7726	1.12426e-07
Alphaproteobacteria	Cube Root Glucose	Diet*Log[Sum(Abundance)+1]	2	2	0.000845134	0.118639	0.888209	0.90407
Alphaproteobacteria	Cube Root Glucose	Round	2	2	0.0410152	5.75764	0.00387272
Anaerolineae	Total	Log[Sum(Abundance)+1]	1	1	82.3478	1.15969	0.283083
Anaerolineae	Total	Diet	2	2	10530	74.1461	9.00043e-24
Anaerolineae	Total	Diet*Log[Sum(Abundance)+1]	2	2	182.509	1.28512	0.279338	0.717015
Anaerolineae	Total	Round	2	2	281.109	1.9794	0.14138
Anaerolineae	Log Development	Log[Sum(Abundance)+1]	1	1	1.26013e-06	3.04461e-05	0.995604
Anaerolineae	Log Development	Diet	2	2	12.0474	145.539	2.56067e-37
Anaerolineae	Log Development	Diet*Log[Sum(Abundance)+1]	2	2	0.0223189	0.269624	0.763998	0.869827
Anaerolineae	Log Development	Round	2	2	0.141147	1.70513	0.184898
Anaerolineae	Square Root Weight	Log[Sum(Abundance)+1]	1	1	0.000585529	0.0974984	0.755278
Anaerolineae	Square Root Weight	Diet	2	2	1.28498	106.983	8.61006e-30
Anaerolineae	Square Root Weight	Diet*Log[Sum(Abundance)+1]	2	2	0.00760926	0.633521	0.532106	0.840927
Anaerolineae	Square Root Weight	Round	2	2	0.0092117	0.766934	0.466212
Anaerolineae	Log Triglyceride	Log[Sum(Abundance)+1]	1	1	0.0743176	0.307342	0.580057
Anaerolineae	Log Triglyceride	Diet	2	2	41.2828	85.363	2.89532e-26
Anaerolineae	Log Triglyceride	Diet*Log[Sum(Abundance)+1]	2	2	0.92751	1.91787	0.150142	0.593184
Anaerolineae	Log Triglyceride	Round	2	2	0.168157	0.347709	0.706814
Anaerolineae	Log Protein	Log[Sum(Abundance)+1]	1	1	0.436786	1.12295	0.290815
Anaerolineae	Log Protein	Diet	2	2	6.08613	7.8235	0.000565166
Anaerolineae	Log Protein	Diet*Log[Sum(Abundance)+1]	2	2	0.464742	0.59741	0.551406	0.848595
Anaerolineae	Log Protein	Round	2	2	2.90489	3.73414	0.0259119
Anaerolineae	Cube Root Glucose	Log[Sum(Abundance)+1]	1	1	0.000702857	0.201422	0.654202
Anaerolineae	Cube Root Glucose	Diet	2	2	0.175731	25.1802	3.39361e-10
Anaerolineae	Cube Root Glucose	Diet*Log[Sum(Abundance)+1]	2	2	0.0117388	1.68203	0.189372	0.899045
Anaerolineae	Cube Root Glucose	Round	2	2	0.0357172	5.11786	0.00704127
Aquificae	Total	Log[Sum(Abundance)+1]	1	0	0
Aquificae	Total	Diet	2	2	10385	73.3083	1.10358e-23
Aquificae	Total	Diet*Log[Sum(Abundance)+1]	2	0	0
Aquificae	Total	Round	2	2	282.173	1.99188	0.139611
Aquificae	Log Development	Log[Sum(Abundance)+1]	1	0	0
Aquificae	Log Development	Diet	2	2	12.0824	147.973	6.02078e-38
Aquificae	Log Development	Diet*Log[Sum(Abundance)+1]	2	0	0
Aquificae	Log Development	Round	2	2	0.155126	1.89981	0.152759
Aquificae	Square Root Weight	Log[Sum(Abundance)+1]	1	0	0
Aquificae	Square Root Weight	Diet	2	2	1.27721	106.478	6.91456e-30
Aquificae	Square Root Weight	Diet*Log[Sum(Abundance)+1]	2	0	0
Aquificae	Square Root Weight	Round	2	2	0.0100412	0.837109	0.434896
Aquificae	Log Triglyceride	Log[Sum(Abundance)+1]	1	0	0
Aquificae	Log Triglyceride	Diet	2	2	41.1201	84.451	3.403e-26
Aquificae	Log Triglyceride	Diet*Log[Sum(Abundance)+1]	2	0	0
Aquificae	Log Triglyceride	Round	2	2	0.0684504	0.140581	0.868954
Aquificae	Log Protein	Log[Sum(Abundance)+1]	1	0	0
Aquificae	Log Protein	Diet	2	2	5.77685	7.49289	0.000761023
Aquificae	Log Protein	Diet*Log[Sum(Abundance)+1]	2	0	0
Aquificae	Log Protein	Round	2	2	3.18958	4.13707	0.0176056
Aquificae	Cube Root Glucose	Log[Sum(Abundance)+1]	1	0	0
Aquificae	Cube Root Glucose	Diet	2	2	0.204329	29.1887	1.62997e-11
Aquificae	Cube Root Glucose	Diet*Log[Sum(Abundance)+1]	2	0	0
Aquificae	Cube Root Glucose	Round	2	2	0.0431811	6.16848	0.00263334
Bacilli	Total	Log[Sum(Abundance)+1]	1	1	171.026	2.53347	0.113346
Bacilli	Total	Diet	2	2	4220.92	31.2631	2.93312e-12
Bacilli	Total	Diet*Log[Sum(Abundance)+1]	2	2	383.536	2.84074	0.0612076	0.591674
Bacilli	Total	Round	2	2	355.047	2.62973	0.0750826
Bacilli	Log Development	Log[Sum(Abundance)+1]	1	1	0.124623	3.06706	0.0817299
Bacilli	Log Development	Diet	2	2	5.7421	70.6585	5.82817e-23
Bacilli	Log Development	Diet*Log[Sum(Abundance)+1]	2	2	0.0297843	0.366506	0.693708	0.869827
Bacilli	Log Development	Round	2	2	0.177515	2.18438	0.115753
Bacilli	Square Root Weight	Log[Sum(Abundance)+1]	1	1	0.00281725	0.4733	0.492514
Bacilli	Square Root Weight	Diet	2	2	0.470258	39.5019	1.47411e-14
Bacilli	Square Root Weight	Diet*Log[Sum(Abundance)+1]	2	2	0.0108844	0.914291	0.402979	0.840456
Bacilli	Square Root Weight	Round	2	2	0.0124177	1.0431	0.354854
Bacilli	Log Triglyceride	Log[Sum(Abundance)+1]	1	1	0.433261	1.84649	0.176025
Bacilli	Log Triglyceride	Diet	2	2	14.6488	31.2153	3.03694e-12
Bacilli	Log Triglyceride	Diet*Log[Sum(Abundance)+1]	2	2	0.701512	1.49486	0.227265	0.593184
Bacilli	Log Triglyceride	Round	2	2	0.110747	0.235994	0.790049
Bacilli	Log Protein	Log[Sum(Abundance)+1]	1	1	0.0140861	0.0359582	0.849832
Bacilli	Log Protein	Diet	2	2	3.80533	4.85701	0.00890626
Bacilli	Log Protein	Diet*Log[Sum(Abundance)+1]	2	2	0.104453	0.133321	0.875277	0.891589
Bacilli	Log Protein	Round	2	2	3.02649	3.86293	0.0229088
Bacilli	Cube Root Glucose	Log[Sum(Abundance)+1]	1	1	0.000978849	0.27568	0.600297
Bacilli	Cube Root Glucose	Diet	2	2	0.139379	19.6272	2.52336e-08
Bacilli	Cube Root Glucose	Diet*Log[Sum(Abundance)+1]	2	2	0.00266664	0.375511	0.687561	0.899045
Bacilli	Cube Root Glucose	Round	2	2	0.0442326	6.22876	0.00250089
Bacteroidia	Total	Log[Sum(Abundance)+1]	1	1	203.585	2.91146	0.0898112
Bacteroidia	Total	Diet	2	2	9565.86	68.4006	1.99805e-22
Bacteroidia	Total	Diet*Log[Sum(Abundance)+1]	2	2	186.661	1.33472	0.266026	0.717015
Bacteroidia	Total	Round	2	2	145.374	1.0395	0.355909
Bacteroidia	Log Development	Log[Sum(Abundance)+1]	1	1	0.0343288	0.851847	0.357362
Bacteroidia	Log Development	Diet	2	2	11.4616	142.207	8.70725e-37
Bacteroidia	Log Development	Diet*Log[Sum(Abundance)+1]	2	2	0.177036	2.19652	0.114392	0.552892
Bacteroidia	Log Development	Round	2	2	0.0992139	1.23097	0.294646
Bacteroidia	Square Root Weight	Log[Sum(Abundance)+1]	1	1	0.0242955	4.12833	0.0439014
Bacteroidia	Square Root Weight	Diet	2	2	1.25944	107.003	8.53892e-30
Bacteroidia	Square Root Weight	Diet*Log[Sum(Abundance)+1]	2	2	0.0130028	1.10473	0.333929	0.819929
Bacteroidia	Square Root Weight	Round	2	2	0.00615888	0.523264	0.59364
Bacteroidia	Log Triglyceride	Log[Sum(Abundance)+1]	1	1	0.726141	3.03169	0.0834945
Bacteroidia	Log Triglyceride	Diet	2	2	39.4799	82.4157	1.25953e-25
Bacteroidia	Log Triglyceride	Diet*Log[Sum(Abundance)+1]	2	2	0.813635	1.69849	0.186104	0.593184
Bacteroidia	Log Triglyceride	Round	2	2	0.00206766	0.00431633	0.995693
Bacteroidia	Log Protein	Log[Sum(Abundance)+1]	1	1	0.759747	1.96818	0.162497
Bacteroidia	Log Protein	Diet	2	2	4.10524	5.31747	0.00577038
Bacteroidia	Log Protein	Diet*Log[Sum(Abundance)+1]	2	2	0.417323	0.540553	0.583442	0.848595
Bacteroidia	Log Protein	Round	2	2	3.80371	4.92691	0.00833721
Bacteroidia	Cube Root Glucose	Log[Sum(Abundance)+1]	1	1	0.00498521	1.42237	0.234837
Bacteroidia	Cube Root Glucose	Diet	2	2	0.171359	24.4458	5.91915e-10
Bacteroidia	Cube Root Glucose	Diet*Log[Sum(Abundance)+1]	2	2	0.0060917	0.869033	0.42139	0.899045
Bacteroidia	Cube Root Glucose	Round	2	2	0.050214	7.16346	0.00105789
BD1-5	Total	Log[Sum(Abundance)+1]	1	1	0.13338	0.00186115	0.965641
BD1-5	Total	Diet	2	2	10365.9	72.3211	2.37969e-23
BD1-5	Total	Diet*Log[Sum(Abundance)+1]	2	2	71.1514	0.496411	0.609607	0.845983
BD1-5	Total	Round	2	2	273.579	1.90872	0.151491
BD1-5	Log Development	Log[Sum(Abundance)+1]	1	1	0.0114124	0.275424	0.600412
BD1-5	Log Development	Diet	2	2	11.8043	142.441	7.98453e-37
BD1-5	Log Development	Diet*Log[Sum(Abundance)+1]	2	2	0.00835356	0.100801	0.904168	0.919214
BD1-5	Log Development	Round	2	2	0.152954	1.84568	0.161125
BD1-5	Square Root Weight	Log[Sum(Abundance)+1]	1	1	0.000284056	0.0464879	0.829579
BD1-5	Square Root Weight	Diet	2	2	1.25837	102.971	4.67234e-29
BD1-5	Square Root Weight	Diet*Log[Sum(Abundance)+1]	2	2	0.000378925	0.031007	0.969475	0.969475
BD1-5	Square Root Weight	Round	2	2	0.00967758	0.791905	0.454829
BD1-5	Log Triglyceride	Log[Sum(Abundance)+1]	1	1	0.0436951	0.178283	0.673396
BD1-5	Log Triglyceride	Diet	2	2	40.9933	83.6296	6.85262e-26
BD1-5	Log Triglyceride	Diet*Log[Sum(Abundance)+1]	2	2	0.232117	0.473537	0.623629	0.8526
BD1-5	Log Triglyceride	Round	2	2	0.0832748	0.169887	0.843906
BD1-5	Log Protein	Log[Sum(Abundance)+1]	1	1	0.0757502	0.194554	0.659723
BD1-5	Log Protein	Diet	2	2	5.57207	7.15556	0.00104324
BD1-5	Log Protein	Diet*Log[Sum(Abundance)+1]	2	2	0.486316	0.624519	0.536765	0.848595
BD1-5	Log Protein	Round	2	2	3.40612	4.37409	0.0140748
BD1-5	Cube Root Glucose	Log[Sum(Abundance)+1]	1	1	0.00108917	0.306275	0.580772
BD1-5	Cube Root Glucose	Diet	2	2	0.202058	28.4094	3.07945e-11
BD1-5	Cube Root Glucose	Diet*Log[Sum(Abundance)+1]	2	2	0.00141169	0.198484	0.820181	0.899045
BD1-5	Cube Root Glucose	Round	2	2	0.0430267	6.04955	0.00295266
BD7-11	Total	Log[Sum(Abundance)+1]	1	0	0
BD7-11	Total	Diet	2	0	0
BD7-11	Total	Diet*Log[Sum(Abundance)+1]	2	0	0
BD7-11	Total	Round	2	2	279.641	1.96268	0.143671
BD7-11	Log Development	Log[Sum(Abundance)+1]	1	0	0
BD7-11	Log Development	Diet	2	0	0
BD7-11	Log Development	Diet*Log[Sum(Abundance)+1]	2	0	0
BD7-11	Log Development	Round	2	2	0.162572	1.9845	0.140639
BD7-11	Square Root Weight	Log[Sum(Abundance)+1]	1	0	0
BD7-11	Square Root Weight	Diet	2	0	0
BD7-11	Square Root Weight	Diet*Log[Sum(Abundance)+1]	2	0	0
BD7-11	Square Root Weight	Round	2	2	0.00999994	0.829264	0.438297
BD7-11	Log Triglyceride	Log[Sum(Abundance)+1]	1	0	0
BD7-11	Log Triglyceride	Diet	2	0	0
BD7-11	Log Triglyceride	Diet*Log[Sum(Abundance)+1]	2	0	0
BD7-11	Log Triglyceride	Round	2	2	0.0690585	0.141	0.868592
BD7-11	Log Protein	Log[Sum(Abundance)+1]	1	0	0
BD7-11	Log Protein	Diet	2	0	0
BD7-11	Log Protein	Diet*Log[Sum(Abundance)+1]	2	0	0
BD7-11	Log Protein	Round	2	2	3.1841	4.11009	0.0180744
BD7-11	Cube Root Glucose	Log[Sum(Abundance)+1]	1	0	0
BD7-11	Cube Root Glucose	Diet	2	0	0
BD7-11	Cube Root Glucose	Diet*Log[Sum(Abundance)+1]	2	0	0
BD7-11	Cube Root Glucose	Round	2	2	0.0431925	6.13178	0.0027283
Betaproteobacteria	Total	Log[Sum(Abundance)+1]	1	1	29.8975	0.421452	0.517105
Betaproteobacteria	Total	Diet	2	2	9583.19	67.5451	3.20193e-22
Betaproteobacteria	Total	Diet*Log[Sum(Abundance)+1]	2	2	169.835	1.19704	0.304664	0.717015
Betaproteobacteria	Total	Round	2	2	203.345	1.43324	0.241454
Betaproteobacteria	Log Development	Log[Sum(Abundance)+1]	1	1	0.0173904	0.425323	0.515189
Betaproteobacteria	Log Development	Diet	2	2	11.7728	143.965	4.55415e-37
Betaproteobacteria	Log Development	Diet*Log[Sum(Abundance)+1]	2	2	0.0963945	1.17877	0.310202	0.745224
Betaproteobacteria	Log Development	Round	2	2	0.162792	1.99072	0.139825
Betaproteobacteria	Square Root Weight	Log[Sum(Abundance)+1]	1	1	0.0362416	6.23782	0.0135631
Betaproteobacteria	Square Root Weight	Diet	2	2	1.2835	110.457	2.05085e-30
Betaproteobacteria	Square Root Weight	Diet*Log[Sum(Abundance)+1]	2	2	0.011419	0.98271	0.376645	0.840456
Betaproteobacteria	Square Root Weight	Round	2	2	0.00955821	0.82257	0.441234
Betaproteobacteria	Log Triglyceride	Log[Sum(Abundance)+1]	1	1	1.47153	6.26836	0.0132513
Betaproteobacteria	Log Triglyceride	Diet	2	2	41.9178	89.2797	4.26751e-27
Betaproteobacteria	Log Triglyceride	Diet*Log[Sum(Abundance)+1]	2	2	0.713232	1.5191	0.221918	0.593184
Betaproteobacteria	Log Triglyceride	Round	2	2	0.0194327	0.0413893	0.959465
Betaproteobacteria	Log Protein	Log[Sum(Abundance)+1]	1	1	0.589962	1.5239	0.218765
Betaproteobacteria	Log Protein	Diet	2	2	4.27068	5.51569	0.00479032
Betaproteobacteria	Log Protein	Diet*Log[Sum(Abundance)+1]	2	2	0.323225	0.417453	0.659408	0.848595
Betaproteobacteria	Log Protein	Round	2	2	3.65851	4.72506	0.0100901
Betaproteobacteria	Cube Root Glucose	Log[Sum(Abundance)+1]	1	1	0.000468581	0.132859	0.715983
Betaproteobacteria	Cube Root Glucose	Diet	2	2	0.187152	26.532	1.2315e-10
Betaproteobacteria	Cube Root Glucose	Diet*Log[Sum(Abundance)+1]	2	2	0.00608453	0.862585	0.424085	0.899045
Betaproteobacteria	Cube Root Glucose	Round	2	2	0.0361179	5.12032	0.00702505
C6	Total	Log[Sum(Abundance)+1]	1	0	0
C6	Total	Diet	2	1	713.93	10.0221	0.00183696
C6	Total	Diet*Log[Sum(Abundance)+1]	2	1	28.5229	0.400401	0.527743	0.845983
C6	Total	Round	2	2	286.613	2.01171	0.136969
C6	Log Development	Log[Sum(Abundance)+1]	1	0	0
C6	Log Development	Diet	2	1	1.70094	41.4611	1.213e-09
C6	Log Development	Diet*Log[Sum(Abundance)+1]	2	1	0.0197225	0.480746	0.489042	0.869827
C6	Log Development	Round	2	2	0.165943	2.02247	0.135538
C6	Square Root Weight	Log[Sum(Abundance)+1]	1	0	0
C6	Square Root Weight	Diet	2	1	0.525465	91.2416	2.87042e-17
C6	Square Root Weight	Diet*Log[Sum(Abundance)+1]	2	1	0.0463578	8.04954	0.00516455	0.289215
C6	Square Root Weight	Round	2	2	0.00886177	0.769377	0.465074
C6	Log Triglyceride	Log[Sum(Abundance)+1]	1	0	0
C6	Log Triglyceride	Diet	2	1	16.2963	68.5311	3.7235e-14
C6	Log Triglyceride	Diet*Log[Sum(Abundance)+1]	2	1	1.02239	4.29946	0.0396506	0.328533
C6	Log Triglyceride	Round	2	2	0.0687261	0.144507	0.865556
C6	Log Protein	Log[Sum(Abundance)+1]	1	0	0
C6	Log Protein	Diet	2	1	3.14915	8.07974	0.00503145
C6	Log Protein	Diet*Log[Sum(Abundance)+1]	2	1	0.0127274	0.0326546	0.856816	0.891589
C6	Log Protein	Round	2	2	3.22857	4.14175	0.0175468
C6	Cube Root Glucose	Log[Sum(Abundance)+1]	1	0	0
C6	Cube Root Glucose	Diet	2	1	0.105775	29.9172	1.75737e-07
C6	Cube Root Glucose	Diet*Log[Sum(Abundance)+1]	2	1	0.00130306	0.368554	0.544676	0.899045
C6	Cube Root Glucose	Round	2	2	0.0433381	6.12883	0.00273956
Chloroflexi	Total	Log[Sum(Abundance)+1]	1	0	0
Chloroflexi	Total	Diet	2	1	5201.1	72.7652	8.22002e-15
Chloroflexi	Total	Diet*Log[Sum(Abundance)+1]	2	1	8.08123	0.113059	0.737107	0.929396
Chloroflexi	Total	Round	2	2	298.523	2.08822	0.127112
Chloroflexi	Log Development	Log[Sum(Abundance)+1]	1	0	0
Chloroflexi	Log Development	Diet	2	1	4.68943	114.104	1.18318e-20
Chloroflexi	Log Development	Diet*Log[Sum(Abundance)+1]	2	1	0.0327018	0.795709	0.373655	0.774
Chloroflexi	Log Development	Round	2	2	0.152311	1.85303	0.159951
Chloroflexi	Square Root Weight	Log[Sum(Abundance)+1]	1	0	0
Chloroflexi	Square Root Weight	Diet	2	1	0.197992	33.3866	4.05765e-08
Chloroflexi	Square Root Weight	Diet*Log[Sum(Abundance)+1]	2	1	0.00283921	0.478765	0.490024	0.840456
Chloroflexi	Square Root Weight	Round	2	2	0.00729693	0.615227	0.541841
Chloroflexi	Log Triglyceride	Log[Sum(Abundance)+1]	1	0	0
Chloroflexi	Log Triglyceride	Diet	2	1	6.21359	25.882	9.62704e-07
Chloroflexi	Log Triglyceride	Diet*Log[Sum(Abundance)+1]	2	1	0.32022	1.33384	0.249763	0.593184
Chloroflexi	Log Triglyceride	Round	2	2	0.0175268	0.036503	0.964163
Chloroflexi	Log Protein	Log[Sum(Abundance)+1]	1	0	0
Chloroflexi	Log Protein	Diet	2	1	5.55617	14.7638	0.00017252
Chloroflexi	Log Protein	Diet*Log[Sum(Abundance)+1]	2	1	0.922677	2.45172	0.119278	0.704679
Chloroflexi	Log Protein	Round	2	2	3.81598	5.06988	0.0072789
Chloroflexi	Cube Root Glucose	Log[Sum(Abundance)+1]	1	0	0
Chloroflexi	Cube Root Glucose	Diet	2	0	0
Chloroflexi	Cube Root Glucose	Diet*Log[Sum(Abundance)+1]	2	0	0
Chloroflexi	Cube Root Glucose	Round	2	2	0.0475186	6.87312	0.0013758
Chloroplast	Total	Log[Sum(Abundance)+1]	1	1	506.54	7.40308	0.00720109
Chloroplast	Total	Diet	2	2	7436.36	54.3412	6.64781e-19
Chloroplast	Total	Diet*Log[Sum(Abundance)+1]	2	2	173.144	1.26525	0.28486	0.717015
Chloroplast	Total	Round	2	2	68.8678	0.503251	0.605476
Chloroplast	Log Development	Log[Sum(Abundance)+1]	1	1	0.000392511	0.0102061	0.919652
Chloroplast	Log Development	Diet	2	2	7.74638	100.711	2.02794e-29
Chloroplast	Log Development	Diet*Log[Sum(Abundance)+1]	2	2	0.494627	6.43064	0.00203952	0.059146
Chloroplast	Log Development	Round	2	2	0.143913	1.87102	0.15718
Chloroplast	Square Root Weight	Log[Sum(Abundance)+1]	1	1	0.0116827	1.94332	0.16533
Chloroplast	Square Root Weight	Diet	2	2	0.635796	52.8797	3.48616e-18
Chloroplast	Square Root Weight	Diet*Log[Sum(Abundance)+1]	2	2	0.00457924	0.38086	0.68392	0.85802
Chloroplast	Square Root Weight	Round	2	2	0.00922439	0.7672	0.466089
Chloroplast	Log Triglyceride	Log[Sum(Abundance)+1]	1	1	1.06819	4.45124	0.0363663
Chloroplast	Log Triglyceride	Diet	2	2	24.2174	50.4579	7.22702e-18
Chloroplast	Log Triglyceride	Diet*Log[Sum(Abundance)+1]	2	2	0.477485	0.994858	0.371956	0.674171
Chloroplast	Log Triglyceride	Round	2	2	0.0368734	0.0768272	0.926083
Chloroplast	Log Protein	Log[Sum(Abundance)+1]	1	1	0.524697	1.35067	0.246819
Chloroplast	Log Protein	Diet	2	2	3.3959	4.37086	0.014118
Chloroplast	Log Protein	Diet*Log[Sum(Abundance)+1]	2	2	0.197916	0.254738	0.77542	0.848595
Chloroplast	Log Protein	Round	2	2	3.72716	4.79722	0.00942415
Chloroplast	Cube Root Glucose	Log[Sum(Abundance)+1]	1	1	0.00244093	0.689092	0.40775
Chloroplast	Cube Root Glucose	Diet	2	2	0.0711621	10.0448	7.90728e-05
Chloroplast	Cube Root Glucose	Diet*Log[Sum(Abundance)+1]	2	2	0.00148537	0.209665	0.811085	0.899045
Chloroplast	Cube Root Glucose	Round	2	2	0.0430463	6.07615	0.00288072
Chthonomonadetes	Total	Log[Sum(Abundance)+1]	1	0	0
Chthonomonadetes	Total	Diet	2	0	0
Chthonomonadetes	Total	Diet*Log[Sum(Abundance)+1]	2	0	0
Chthonomonadetes	Total	Round	2	2	280.536	1.96908	0.142775
Chthonomonadetes	Log Development	Log[Sum(Abundance)+1]	1	0	0
Chthonomonadetes	Log Development	Diet	2	0	0
Chthonomonadetes	Log Development	Diet*Log[Sum(Abundance)+1]	2	0	0
Chthonomonadetes	Log Development	Round	2	2	0.0967028	1.33772	0.265208
Chthonomonadetes	Square Root Weight	Log[Sum(Abundance)+1]	1	0	0
Chthonomonadetes	Square Root Weight	Diet	2	0	0
Chthonomonadetes	Square Root Weight	Diet*Log[Sum(Abundance)+1]	2	0	0
Chthonomonadetes	Square Root Weight	Round	2	2	0.00921792	0.770033	0.464761
Chthonomonadetes	Log Triglyceride	Log[Sum(Abundance)+1]	1	0	0
Chthonomonadetes	Log Triglyceride	Diet	2	0	0
Chthonomonadetes	Log Triglyceride	Diet*Log[Sum(Abundance)+1]	2	0	0
Chthonomonadetes	Log Triglyceride	Round	2	2	0.0674118	0.137688	0.871469
Chthonomonadetes	Log Protein	Log[Sum(Abundance)+1]	1	0	0
Chthonomonadetes	Log Protein	Diet	2	0	0
Chthonomonadetes	Log Protein	Diet*Log[Sum(Abundance)+1]	2	0	0
Chthonomonadetes	Log Protein	Round	2	2	3.17726	4.09732	0.0182958
Chthonomonadetes	Cube Root Glucose	Log[Sum(Abundance)+1]	1	0	0
Chthonomonadetes	Cube Root Glucose	Diet	2	0	0
Chthonomonadetes	Cube Root Glucose	Diet*Log[Sum(Abundance)+1]	2	0	0
Chthonomonadetes	Cube Root Glucose	Round	2	2	0.0426756	6.05829	0.00292084
CK-1C4-19	Total	Log[Sum(Abundance)+1]	1	0	0
CK-1C4-19	Total	Diet	2	0	0
CK-1C4-19	Total	Diet*Log[Sum(Abundance)+1]	2	0	0
CK-1C4-19	Total	Round	2	2	262.999	1.85094	0.16026
CK-1C4-19	Log Development	Log[Sum(Abundance)+1]	1	0	0
CK-1C4-19	Log Development	Diet	2	0	0
CK-1C4-19	Log Development	Diet*Log[Sum(Abundance)+1]	2	0	0
CK-1C4-19	Log Development	Round	2	2	0.172528	2.11455	0.12387
CK-1C4-19	Square Root Weight	Log[Sum(Abundance)+1]	1	0	0
CK-1C4-19	Square Root Weight	Diet	2	0	0
CK-1C4-19	Square Root Weight	Diet*Log[Sum(Abundance)+1]	2	0	0
CK-1C4-19	Square Root Weight	Round	2	2	0.0100373	0.83142	0.437363
CK-1C4-19	Log Triglyceride	Log[Sum(Abundance)+1]	1	0	0
CK-1C4-19	Log Triglyceride	Diet	2	0	0
CK-1C4-19	Log Triglyceride	Diet*Log[Sum(Abundance)+1]	2	0	0
CK-1C4-19	Log Triglyceride	Round	2	2	0.066285	0.135338	0.873515
CK-1C4-19	Log Protein	Log[Sum(Abundance)+1]	1	0	0
CK-1C4-19	Log Protein	Diet	2	0	0
CK-1C4-19	Log Protein	Diet*Log[Sum(Abundance)+1]	2	0	0
CK-1C4-19	Log Protein	Round	2	2	3.08741	4.00584	0.0199647
CK-1C4-19	Cube Root Glucose	Log[Sum(Abundance)+1]	1	0	0
CK-1C4-19	Cube Root Glucose	Diet	2	0	0
CK-1C4-19	Cube Root Glucose	Diet*Log[Sum(Abundance)+1]	2	0	0
CK-1C4-19	Cube Root Glucose	Round	2	2	0.0392784	5.63206	0.00434298
Clostridia	Total	Log[Sum(Abundance)+1]	1	1	137.204	1.96535	0.162798
Clostridia	Total	Diet	2	2	9204.56	65.9245	7.88119e-22
Clostridia	Total	Diet*Log[Sum(Abundance)+1]	2	2	250.747	1.79589	0.169171	0.717015
Clostridia	Total	Round	2	2	149.688	1.07209	0.344636
Clostridia	Log Development	Log[Sum(Abundance)+1]	1	1	0.0255198	0.644959	0.423062
Clostridia	Log Development	Diet	2	2	11.2202	141.783	1.01856e-36
Clostridia	Log Development	Diet*Log[Sum(Abundance)+1]	2	2	0.287567	3.63382	0.0285251	0.236351
Clostridia	Log Development	Round	2	2	0.108482	1.37082	0.256741
Clostridia	Square Root Weight	Log[Sum(Abundance)+1]	1	1	0.0392247	6.76261	0.0102213
Clostridia	Square Root Weight	Diet	2	2	1.26197	108.786	4.07491e-30
Clostridia	Square Root Weight	Diet*Log[Sum(Abundance)+1]	2	2	0.014198	1.22392	0.296938	0.819929
Clostridia	Square Root Weight	Round	2	2	0.00573453	0.494337	0.610946
Clostridia	Log Triglyceride	Log[Sum(Abundance)+1]	1	1	1.57565	6.67426	0.0106378
Clostridia	Log Triglyceride	Diet	2	2	40.4867	85.7484	2.39343e-26
Clostridia	Log Triglyceride	Diet*Log[Sum(Abundance)+1]	2	2	0.626831	1.32759	0.267899	0.593184
Clostridia	Log Triglyceride	Round	2	2	0.000226006	0.000478666	0.999521
Clostridia	Log Protein	Log[Sum(Abundance)+1]	1	1	0.481426	1.24672	0.265784
Clostridia	Log Protein	Diet	2	2	4.05743	5.25363	0.00612742
Clostridia	Log Protein	Diet*Log[Sum(Abundance)+1]	2	2	0.623926	0.80787	0.447541	0.848595
Clostridia	Log Protein	Round	2	2	3.72405	4.82197	0.00920624
Clostridia	Cube Root Glucose	Log[Sum(Abundance)+1]	1	1	0.00555193	1.57842	0.210879
Clostridia	Cube Root Glucose	Diet	2	2	0.158636	22.5501	2.53525e-09
Clostridia	Cube Root Glucose	Diet*Log[Sum(Abundance)+1]	2	2	0.00335926	0.47752	0.621229	0.899045
Clostridia	Cube Root Glucose	Round	2	2	0.0482549	6.85944	0.00139804
Coriobacteriia	Total	Log[Sum(Abundance)+1]	1	1	100.223	1.42871	0.23367
Coriobacteriia	Total	Diet	2	2	9408.92	67.0634	4.18064e-22
Coriobacteriia	Total	Diet*Log[Sum(Abundance)+1]	2	2	154.961	1.10451	0.333783	0.717015
Coriobacteriia	Total	Round	2	2	155.01	1.10485	0.333669
Coriobacteriia	Log Development	Log[Sum(Abundance)+1]	1	1	0.0532433	1.32593	0.251177
Coriobacteriia	Log Development	Diet	2	2	11.5868	144.274	4.066e-37
Coriobacteriia	Log Development	Diet*Log[Sum(Abundance)+1]	2	2	0.0960635	1.19614	0.304936	0.745224
Coriobacteriia	Log Development	Round	2	2	0.1204	1.49917	0.226305
Coriobacteriia	Square Root Weight	Log[Sum(Abundance)+1]	1	1	0.0136727	2.27429	0.133598
Coriobacteriia	Square Root Weight	Diet	2	2	1.24653	103.672	3.46743e-29
Coriobacteriia	Square Root Weight	Diet*Log[Sum(Abundance)+1]	2	2	0.00709339	0.589948	0.555612	0.840927
Coriobacteriia	Square Root Weight	Round	2	2	0.00632095	0.525705	0.592202
Coriobacteriia	Log Triglyceride	Log[Sum(Abundance)+1]	1	1	1.27319	5.30877	0.0224501
Coriobacteriia	Log Triglyceride	Diet	2	2	41.1751	85.8431	2.28416e-26
Coriobacteriia	Log Triglyceride	Diet*Log[Sum(Abundance)+1]	2	2	0.369173	0.769663	0.464805	0.755789
Coriobacteriia	Log Triglyceride	Round	2	2	0.00185754	0.00387265	0.996135
Coriobacteriia	Log Protein	Log[Sum(Abundance)+1]	1	1	0.904519	2.34452	0.127617
Coriobacteriia	Log Protein	Diet	2	2	3.11738	4.04013	0.0193429
Coriobacteriia	Log Protein	Diet*Log[Sum(Abundance)+1]	2	2	0.398386	0.51631	0.597668	0.848595
Coriobacteriia	Log Protein	Round	2	2	3.93311	5.09732	0.00709905
Coriobacteriia	Cube Root Glucose	Log[Sum(Abundance)+1]	1	1	0.000234619	0.0664062	0.796985
Coriobacteriia	Cube Root Glucose	Diet	2	2	0.157229	22.251	3.1975e-09
Coriobacteriia	Cube Root Glucose	Diet*Log[Sum(Abundance)+1]	2	2	0.00532888	0.754139	0.472133	0.899045
Coriobacteriia	Cube Root Glucose	Round	2	2	0.0405377	5.73686	0.00394835
Cytophagia	Total	Log[Sum(Abundance)+1]	1	1	71.0544	1.00765	0.316919
Cytophagia	Total	Diet	2	2	9979.02	70.758	5.52258e-23
Cytophagia	Total	Diet*Log[Sum(Abundance)+1]	2	2	161.297	1.14371	0.321119	0.717015
Cytophagia	Total	Round	2	2	246.405	1.74718	0.177435
Cytophagia	Log Development	Log[Sum(Abundance)+1]	1	1	0.00675846	0.163183	0.686759
Cytophagia	Log Development	Diet	2	2	11.8272	142.784	7.03424e-37
Cytophagia	Log Development	Diet*Log[Sum(Abundance)+1]	2	2	0.013927	0.168134	0.845383	0.898683
Cytophagia	Log Development	Round	2	2	0.143661	1.73435	0.179679
Cytophagia	Square Root Weight	Log[Sum(Abundance)+1]	1	1	0.0104102	1.75348	0.187414
Cytophagia	Square Root Weight	Diet	2	2	1.26374	106.431	1.0842e-29
Cytophagia	Square Root Weight	Diet*Log[Sum(Abundance)+1]	2	2	0.0148495	1.25062	0.289238	0.819929
Cytophagia	Square Root Weight	Round	2	2	0.0120937	1.01852	0.363564
Cytophagia	Log Triglyceride	Log[Sum(Abundance)+1]	1	1	1.95746	8.62918	0.00377584
Cytophagia	Log Triglyceride	Diet	2	2	39.1837	86.3678	1.7642e-26
Cytophagia	Log Triglyceride	Diet*Log[Sum(Abundance)+1]	2	2	0.886246	1.95344	0.145011	0.593184
Cytophagia	Log Triglyceride	Round	2	2	0.0253929	0.0559704	0.945585
Cytophagia	Log Protein	Log[Sum(Abundance)+1]	1	1	1.2921	3.44199	0.065322
Cytophagia	Log Protein	Diet	2	2	5.30441	7.06512	0.00113391
Cytophagia	Log Protein	Diet*Log[Sum(Abundance)+1]	2	2	1.19403	1.59037	0.206921	0.800096
Cytophagia	Log Protein	Round	2	2	3.51473	4.68138	0.010516
Cytophagia	Cube Root Glucose	Log[Sum(Abundance)+1]	1	1	0.017547	5.13462	0.0248375
Cytophagia	Cube Root Glucose	Diet	2	2	0.203009	29.7023	1.20244e-11
Cytophagia	Cube Root Glucose	Diet*Log[Sum(Abundance)+1]	2	2	0.00244171	0.357247	0.700174	0.899045
Cytophagia	Cube Root Glucose	Round	2	2	0.0495777	7.25371	0.000974046
Deferribacteres	Total	Log[Sum(Abundance)+1]	1	0	0
Deferribacteres	Total	Diet	2	1	9756.19	136.808	1.6877e-23
Deferribacteres	Total	Diet*Log[Sum(Abundance)+1]	2	1	0.0229676	0.000322066	0.985703	0.985703
Deferribacteres	Total	Round	2	2	302.565	2.12138	0.123066
Deferribacteres	Log Development	Log[Sum(Abundance)+1]	1	0	0
Deferribacteres	Log Development	Diet	2	1	11.8701	287.83	2.97538e-38
Deferribacteres	Log Development	Diet*Log[Sum(Abundance)+1]	2	1	0.00114799	0.0278369	0.867694	0.898683
Deferribacteres	Log Development	Round	2	2	0.156612	1.89879	0.152949
Deferribacteres	Square Root Weight	Log[Sum(Abundance)+1]	1	0	0
Deferribacteres	Square Root Weight	Diet	2	1	1.21325	199.809	1.2982e-29
Deferribacteres	Square Root Weight	Diet*Log[Sum(Abundance)+1]	2	1	0.00010883	0.0179231	0.893675	0.917198
Deferribacteres	Square Root Weight	Round	2	2	0.00917796	0.755752	0.471391
Deferribacteres	Log Triglyceride	Log[Sum(Abundance)+1]	1	0	0
Deferribacteres	Log Triglyceride	Diet	2	1	39.8306	161.796	2.15767e-26
Deferribacteres	Log Triglyceride	Diet*Log[Sum(Abundance)+1]	2	1	0.0289043	0.117413	0.732286	0.87733
Deferribacteres	Log Triglyceride	Round	2	2	0.0728861	0.148036	0.862513
Deferribacteres	Log Protein	Log[Sum(Abundance)+1]	1	0	0
Deferribacteres	Log Protein	Diet	2	1	0.340796	0.880447	0.349426
Deferribacteres	Log Protein	Diet*Log[Sum(Abundance)+1]	2	1	0.104603	0.270242	0.603854	0.848595
Deferribacteres	Log Protein	Round	2	2	3.38211	4.36885	0.014136
Deferribacteres	Cube Root Glucose	Log[Sum(Abundance)+1]	1	0	0
Deferribacteres	Cube Root Glucose	Diet	2	1	0.0157616	4.55965	0.0342949
Deferribacteres	Cube Root Glucose	Diet*Log[Sum(Abundance)+1]	2	1	0.00111442	0.322389	0.570992	0.899045
Deferribacteres	Cube Root Glucose	Round	2	2	0.0463886	6.70985	0.00160152
Deinococci	Total	Log[Sum(Abundance)+1]	1	1	36.7524	0.513167	0.474772
Deinococci	Total	Diet	2	2	10218.8	71.3418	4.02857e-23
Deinococci	Total	Diet*Log[Sum(Abundance)+1]	2	2	20.6389	0.144089	0.865919	0.965832
Deinococci	Total	Round	2	2	233.448	1.6298	0.19907
Deinococci	Log Development	Log[Sum(Abundance)+1]	1	1	0.0154435	0.373244	0.542072
Deinococci	Log Development	Diet	2	2	12.013	145.168	2.93235e-37
Deinococci	Log Development	Diet*Log[Sum(Abundance)+1]	2	2	0.0238505	0.288213	0.749974	0.869827
Deinococci	Log Development	Round	2	2	0.163999	1.98179	0.141051
Deinococci	Square Root Weight	Log[Sum(Abundance)+1]	1	1	0.0102213	1.70598	0.193468
Deinococci	Square Root Weight	Diet	2	2	1.28598	107.318	7.48809e-30
Deinococci	Square Root Weight	Diet*Log[Sum(Abundance)+1]	2	2	0.0104528	0.872307	0.420054	0.840456
Deinococci	Square Root Weight	Round	2	2	0.0101126	0.843919	0.432014
Deinococci	Log Triglyceride	Log[Sum(Abundance)+1]	1	1	0.0441966	0.182013	0.670198
Deinococci	Log Triglyceride	Diet	2	2	41.089	84.6078	4.20952e-26
Deinococci	Log Triglyceride	Diet*Log[Sum(Abundance)+1]	2	2	0.830247	1.70959	0.184091	0.593184
Deinococci	Log Triglyceride	Round	2	2	0.0866942	0.178515	0.836671
Deinococci	Log Protein	Log[Sum(Abundance)+1]	1	1	0.254748	0.653499	0.420014
Deinococci	Log Protein	Diet	2	2	5.32567	6.83092	0.00140759
Deinococci	Log Protein	Diet*Log[Sum(Abundance)+1]	2	2	0.262885	0.337187	0.71426	0.848595
Deinococci	Log Protein	Round	2	2	3.20082	4.1055	0.0181739
Deinococci	Cube Root Glucose	Log[Sum(Abundance)+1]	1	1	0.000107777	0.0304504	0.8617
Deinococci	Cube Root Glucose	Diet	2	2	0.201889	28.5199	2.84035e-11
Deinococci	Cube Root Glucose	Diet*Log[Sum(Abundance)+1]	2	2	0.00440753	0.62263	0.537868	0.899045
Deinococci	Cube Root Glucose	Round	2	2	0.0425992	6.01779	0.00304097
Deltaproteobacteria	Total	Log[Sum(Abundance)+1]	1	1	201.493	2.9515	0.0876514
Deltaproteobacteria	Total	Diet	2	2	8477.31	62.0885	6.9135e-21
Deltaproteobacteria	Total	Diet*Log[Sum(Abundance)+1]	2	2	313.412	2.29545	0.103885	0.669482
Deltaproteobacteria	Total	Round	2	2	171.343	1.25493	0.28777
Deltaproteobacteria	Log Development	Log[Sum(Abundance)+1]	1	1	0.00801808	0.198383	0.656606
Deltaproteobacteria	Log Development	Diet	2	2	10.6949	132.307	3.68487e-35
Deltaproteobacteria	Log Development	Diet*Log[Sum(Abundance)+1]	2	2	0.16694	2.06521	0.130018	0.574273
Deltaproteobacteria	Log Development	Round	2	2	0.116086	1.4361	0.240775
Deltaproteobacteria	Square Root Weight	Log[Sum(Abundance)+1]	1	1	0.0297017	5.14429	0.0247222
Deltaproteobacteria	Square Root Weight	Diet	2	2	1.2563	108.795	4.06013e-30
Deltaproteobacteria	Square Root Weight	Diet*Log[Sum(Abundance)+1]	2	2	0.0175327	1.51832	0.222362	0.756658
Deltaproteobacteria	Square Root Weight	Round	2	2	0.00623439	0.539895	0.583916
Deltaproteobacteria	Log Triglyceride	Log[Sum(Abundance)+1]	1	1	1.03905	4.33199	0.0389282
Deltaproteobacteria	Log Triglyceride	Diet	2	2	40.3945	84.2059	5.1408e-26
Deltaproteobacteria	Log Triglyceride	Diet*Log[Sum(Abundance)+1]	2	2	0.60446	1.26005	0.286322	0.593184
Deltaproteobacteria	Log Triglyceride	Round	2	2	0.00715316	0.0149114	0.985201
Deltaproteobacteria	Log Protein	Log[Sum(Abundance)+1]	1	1	0.552358	1.42436	0.23438
Deltaproteobacteria	Log Protein	Diet	2	2	3.41187	4.39909	0.0137444
Deltaproteobacteria	Log Protein	Diet*Log[Sum(Abundance)+1]	2	2	0.306949	0.395763	0.673796	0.848595
Deltaproteobacteria	Log Protein	Round	2	2	3.5215	4.54043	0.0120188
Deltaproteobacteria	Cube Root Glucose	Log[Sum(Abundance)+1]	1	1	0.0047773	1.37106	0.243428
Deltaproteobacteria	Cube Root Glucose	Diet	2	2	0.150078	21.5358	5.58468e-09
Deltaproteobacteria	Cube Root Glucose	Diet*Log[Sum(Abundance)+1]	2	2	0.0107415	1.54137	0.21735	0.899045
Deltaproteobacteria	Cube Root Glucose	Round	2	2	0.0449479	6.44989	0.00203854
Ellin6529	Total	Log[Sum(Abundance)+1]	1	1	2.69333	0.0376319	0.84642
Ellin6529	Total	Diet	2	2	10404.4	72.6863	1.95721e-23
Ellin6529	Total	Diet*Log[Sum(Abundance)+1]	2	2	86.0857	0.601405	0.549224	0.845983
Ellin6529	Total	Round	2	2	296.843	2.07378	0.128935
Ellin6529	Log Development	Log[Sum(Abundance)+1]	1	1	0.0202986	0.49245	0.483813
Ellin6529	Log Development	Diet	2	2	12.0605	146.295	1.94473e-37
Ellin6529	Log Development	Diet*Log[Sum(Abundance)+1]	2	2	0.0442935	0.537286	0.585338	0.869827
Ellin6529	Log Development	Round	2	2	0.166491	2.01955	0.135943
Ellin6529	Square Root Weight	Log[Sum(Abundance)+1]	1	0	0
Ellin6529	Square Root Weight	Diet	2	1	1.23187	207.897	2.25846e-30
Ellin6529	Square Root Weight	Diet*Log[Sum(Abundance)+1]	2	1	0.0231038	3.89912	0.0500997	0.756658
Ellin6529	Square Root Weight	Round	2	2	0.014091	1.18904	0.307294
Ellin6529	Log Triglyceride	Log[Sum(Abundance)+1]	1	1	0.0524264	0.223327	0.637133
Ellin6529	Log Triglyceride	Diet	2	2	41.5342	88.4642	6.3351e-27
Ellin6529	Log Triglyceride	Diet*Log[Sum(Abundance)+1]	2	2	1.5548	3.31158	0.0388674	0.328533
Ellin6529	Log Triglyceride	Round	2	2	0.136636	0.291023	0.747877
Ellin6529	Log Protein	Log[Sum(Abundance)+1]	1	1	0.073674	0.190516	0.663051
Ellin6529	Log Protein	Diet	2	2	5.80023	7.49951	0.000760431
Ellin6529	Log Protein	Diet*Log[Sum(Abundance)+1]	2	2	0.50172	0.648707	0.524033	0.848595
Ellin6529	Log Protein	Round	2	2	2.87259	3.71416	0.0264123
Ellin6529	Cube Root Glucose	Log[Sum(Abundance)+1]	1	1	0.00242435	0.705746	0.402154
Ellin6529	Cube Root Glucose	Diet	2	2	0.20128	29.2971	1.61264e-11
Ellin6529	Cube Root Glucose	Diet*Log[Sum(Abundance)+1]	2	2	0.0201341	2.9306	0.056329	0.802689
Ellin6529	Cube Root Glucose	Round	2	2	0.0437551	6.36873	0.00219724
Elusimicrobia	Total	Log[Sum(Abundance)+1]	1	0	0
Elusimicrobia	Total	Diet	2	0	0
Elusimicrobia	Total	Diet*Log[Sum(Abundance)+1]	2	0	0
Elusimicrobia	Total	Round	2	2	290.011	2.03684	0.13363
Elusimicrobia	Log Development	Log[Sum(Abundance)+1]	1	0	0
Elusimicrobia	Log Development	Diet	2	0	0
Elusimicrobia	Log Development	Diet*Log[Sum(Abundance)+1]	2	0	0
Elusimicrobia	Log Development	Round	2	2	0.148739	1.8181	0.165495
Elusimicrobia	Square Root Weight	Log[Sum(Abundance)+1]	1	0	0
Elusimicrobia	Square Root Weight	Diet	2	0	0
Elusimicrobia	Square Root Weight	Diet*Log[Sum(Abundance)+1]	2	0	0
Elusimicrobia	Square Root Weight	Round	2	2	0.00953125	0.789777	0.455764
Elusimicrobia	Log Triglyceride	Log[Sum(Abundance)+1]	1	0	0
Elusimicrobia	Log Triglyceride	Diet	2	0	0
Elusimicrobia	Log Triglyceride	Diet*Log[Sum(Abundance)+1]	2	0	0
Elusimicrobia	Log Triglyceride	Round	2	2	0.0992199	0.203954	0.815701
Elusimicrobia	Log Protein	Log[Sum(Abundance)+1]	1	0	0
Elusimicrobia	Log Protein	Diet	2	0	0
Elusimicrobia	Log Protein	Diet*Log[Sum(Abundance)+1]	2	0	0
Elusimicrobia	Log Protein	Round	2	2	3.25306	4.19895	0.0166066
Elusimicrobia	Cube Root Glucose	Log[Sum(Abundance)+1]	1	0	0
Elusimicrobia	Cube Root Glucose	Diet	2	0	0
Elusimicrobia	Cube Root Glucose	Diet*Log[Sum(Abundance)+1]	2	0	0
Elusimicrobia	Cube Root Glucose	Round	2	2	0.0441462	6.28276	0.00237206
Epsilonproteobacteria	Total	Log[Sum(Abundance)+1]	1	1	244.067	3.46287	0.0645194
Epsilonproteobacteria	Total	Diet	2	2	10196.3	72.3334	2.36405e-23
Epsilonproteobacteria	Total	Diet*Log[Sum(Abundance)+1]	2	2	71.4377	0.506786	0.603352	0.845983
Epsilonproteobacteria	Total	Round	2	2	181.553	1.28795	0.27856
Epsilonproteobacteria	Log Development	Log[Sum(Abundance)+1]	1	1	0.0700492	1.71647	0.191948
Epsilonproteobacteria	Log Development	Diet	2	2	11.9396	146.283	1.95352e-37
Epsilonproteobacteria	Log Development	Diet*Log[Sum(Abundance)+1]	2	2	0.0827552	1.01391	0.365021	0.774
Epsilonproteobacteria	Log Development	Round	2	2	0.106583	1.30584	0.273697
Epsilonproteobacteria	Square Root Weight	Log[Sum(Abundance)+1]	1	1	0.0009568	0.157009	0.692477
Epsilonproteobacteria	Square Root Weight	Diet	2	2	1.25426	102.911	4.79345e-29
Epsilonproteobacteria	Square Root Weight	Diet*Log[Sum(Abundance)+1]	2	2	0.00136886	0.112313	0.893838	0.917198
Epsilonproteobacteria	Square Root Weight	Round	2	2	0.0103865	0.852204	0.428488
Epsilonproteobacteria	Log Triglyceride	Log[Sum(Abundance)+1]	1	1	0.0746862	0.303934	0.582164
Epsilonproteobacteria	Log Triglyceride	Diet	2	2	40.2291	81.8558	1.67035e-25
Epsilonproteobacteria	Log Triglyceride	Diet*Log[Sum(Abundance)+1]	2	2	0.201911	0.410835	0.663765	0.855519
Epsilonproteobacteria	Log Triglyceride	Round	2	2	0.0646201	0.131485	0.876883
Epsilonproteobacteria	Log Protein	Log[Sum(Abundance)+1]	1	1	0.12511	0.319456	0.572693
Epsilonproteobacteria	Log Protein	Diet	2	2	5.55345	7.09012	0.00110808
Epsilonproteobacteria	Log Protein	Diet*Log[Sum(Abundance)+1]	2	2	0.00983193	0.0125525	0.987527	0.987527
Epsilonproteobacteria	Log Protein	Round	2	2	3.26729	4.17137	0.0170684
Epsilonproteobacteria	Cube Root Glucose	Log[Sum(Abundance)+1]	1	1	0.0021092	0.611442	0.435438
Epsilonproteobacteria	Cube Root Glucose	Diet	2	2	0.190491	27.6109	5.53572e-11
Epsilonproteobacteria	Cube Root Glucose	Diet*Log[Sum(Abundance)+1]	2	2	0.0131372	1.90418	0.152412	0.899045
Epsilonproteobacteria	Cube Root Glucose	Round	2	2	0.0430005	6.23276	0.00249165
Erysipelotrichi	Total	Log[Sum(Abundance)+1]	1	1	24.9844	0.354564	0.552347
Erysipelotrichi	Total	Diet	2	2	9523.83	67.5783	3.14371e-22
Erysipelotrichi	Total	Diet*Log[Sum(Abundance)+1]	2	2	216.637	1.53719	0.21801	0.717015
Erysipelotrichi	Total	Round	2	2	204.79	1.45313	0.236778
Erysipelotrichi	Log Development	Log[Sum(Abundance)+1]	1	1	0.00088265	0.0217316	0.882981
Erysipelotrichi	Log Development	Diet	2	2	11.3745	140.025	1.95949e-36
Erysipelotrichi	Log Development	Diet*Log[Sum(Abundance)+1]	2	2	0.145553	1.79181	0.169847	0.615695
Erysipelotrichi	Log Development	Round	2	2	0.122938	1.51342	0.223161
Erysipelotrichi	Square Root Weight	Log[Sum(Abundance)+1]	1	1	0.0390895	6.7502	0.0102896
Erysipelotrichi	Square Root Weight	Diet	2	2	1.28903	111.299	1.45428e-30
Erysipelotrichi	Square Root Weight	Diet*Log[Sum(Abundance)+1]	2	2	0.0172014	1.48522	0.2297	0.756658
Erysipelotrichi	Square Root Weight	Round	2	2	0.00777174	0.671034	0.512678
Erysipelotrichi	Log Triglyceride	Log[Sum(Abundance)+1]	1	1	1.97265	8.39438	0.00426869
Erysipelotrichi	Log Triglyceride	Diet	2	2	41.1831	87.6251	9.53094e-27
Erysipelotrichi	Log Triglyceride	Diet*Log[Sum(Abundance)+1]	2	2	0.490126	1.04284	0.354737	0.674171
Erysipelotrichi	Log Triglyceride	Round	2	2	0.0149092	0.0317221	0.968782
Erysipelotrichi	Log Protein	Log[Sum(Abundance)+1]	1	1	0.507272	1.3129	0.253509
Erysipelotrichi	Log Protein	Diet	2	2	3.85462	4.9882	0.00786852
Erysipelotrichi	Log Protein	Diet*Log[Sum(Abundance)+1]	2	2	0.471013	0.609531	0.544811	0.848595
Erysipelotrichi	Log Protein	Round	2	2	3.62143	4.68643	0.0104658
Erysipelotrichi	Cube Root Glucose	Log[Sum(Abundance)+1]	1	1	0.00614418	1.74501	0.188452
Erysipelotrichi	Cube Root Glucose	Diet	2	2	0.157396	22.351	2.95841e-09
Erysipelotrichi	Cube Root Glucose	Diet*Log[Sum(Abundance)+1]	2	2	0.00163558	0.232261	0.793014	0.899045
Erysipelotrichi	Cube Root Glucose	Round	2	2	0.0489887	6.95664	0.00127869
Fibrobacteria	Total	Log[Sum(Abundance)+1]	1	1	52.1019	0.729046	0.394416
Fibrobacteria	Total	Diet	2	2	9903.32	69.2872	1.22904e-22
Fibrobacteria	Total	Diet*Log[Sum(Abundance)+1]	2	2	14.5315	0.101668	0.903385	0.97567
Fibrobacteria	Total	Round	2	2	290.889	2.03516	0.133887
Fibrobacteria	Log Development	Log[Sum(Abundance)+1]	1	1	0.0211357	0.51029	0.476011
Fibrobacteria	Log Development	Diet	2	2	11.9023	143.681	5.05453e-37
Fibrobacteria	Log Development	Diet*Log[Sum(Abundance)+1]	2	2	0.0128782	0.155462	0.856143	0.898683
Fibrobacteria	Log Development	Round	2	2	0.158688	1.91564	0.150469
Fibrobacteria	Square Root Weight	Log[Sum(Abundance)+1]	1	1	0.0238501	4.02026	0.0467203
Fibrobacteria	Square Root Weight	Diet	2	2	1.25956	106.158	1.21529e-29
Fibrobacteria	Square Root Weight	Diet*Log[Sum(Abundance)+1]	2	2	0.00801796	0.675769	0.510277	0.840456
Fibrobacteria	Square Root Weight	Round	2	2	0.0101812	0.85809	0.426001
Fibrobacteria	Log Triglyceride	Log[Sum(Abundance)+1]	1	1	0.104999	0.426158	0.514778
Fibrobacteria	Log Triglyceride	Diet	2	2	40.8628	82.9245	9.75387e-26
Fibrobacteria	Log Triglyceride	Diet*Log[Sum(Abundance)+1]	2	2	0.238451	0.483898	0.617237	0.8526
Fibrobacteria	Log Triglyceride	Round	2	2	0.0417206	0.0846652	0.918859
Fibrobacteria	Log Protein	Log[Sum(Abundance)+1]	1	1	0.0804903	0.205487	0.650917
Fibrobacteria	Log Protein	Diet	2	2	5.10203	6.51258	0.00189018
Fibrobacteria	Log Protein	Diet*Log[Sum(Abundance)+1]	2	2	0.103603	0.132246	0.876217	0.891589
Fibrobacteria	Log Protein	Round	2	2	3.13715	4.00447	0.0200122
Fibrobacteria	Cube Root Glucose	Log[Sum(Abundance)+1]	1	1	4.53664e-05	0.0127699	0.910174
Fibrobacteria	Cube Root Glucose	Diet	2	2	0.198179	27.8921	4.50031e-11
Fibrobacteria	Cube Root Glucose	Diet*Log[Sum(Abundance)+1]	2	2	0.00195552	0.275224	0.759773	0.899045
Fibrobacteria	Cube Root Glucose	Round	2	2	0.0424763	5.97821	0.00315476
Flavobacteriia	Total	Log[Sum(Abundance)+1]	1	1	143.412	2.05038	0.154037
Flavobacteriia	Total	Diet	2	2	9228.17	65.9683	7.69062e-22
Flavobacteriia	Total	Diet*Log[Sum(Abundance)+1]	2	2	181.421	1.2969	0.276116	0.717015
Flavobacteriia	Total	Round	2	2	177.199	1.26672	0.284447
Flavobacteriia	Log Development	Log[Sum(Abundance)+1]	1	1	0.00277103	0.0677537	0.794957
Flavobacteriia	Log Development	Diet	2	2	11.2746	137.836	4.45689e-36
Flavobacteriia	Log Development	Diet*Log[Sum(Abundance)+1]	2	2	0.0996487	1.21824	0.298364	0.745224
Flavobacteriia	Log Development	Round	2	2	0.124356	1.5203	0.221656
Flavobacteriia	Square Root Weight	Log[Sum(Abundance)+1]	1	1	0.0604217	10.6258	0.00137449
Flavobacteriia	Square Root Weight	Diet	2	2	1.24481	109.456	3.09175e-30
Flavobacteriia	Square Root Weight	Diet*Log[Sum(Abundance)+1]	2	2	0.00910524	0.800625	0.45092	0.840456
Flavobacteriia	Square Root Weight	Round	2	2	0.0104628	0.919995	0.400714
Flavobacteriia	Log Triglyceride	Log[Sum(Abundance)+1]	1	1	2.98893	13.0249	0.000405939
Flavobacteriia	Log Triglyceride	Diet	2	2	39.9852	87.1219	1.21873e-26
Flavobacteriia	Log Triglyceride	Diet*Log[Sum(Abundance)+1]	2	2	0.434389	0.94647	0.390181	0.685772
Flavobacteriia	Log Triglyceride	Round	2	2	0.0754967	0.164496	0.848458
Flavobacteriia	Log Protein	Log[Sum(Abundance)+1]	1	1	0.94081	2.45284	0.119206
Flavobacteriia	Log Protein	Diet	2	2	3.74372	4.88023	0.00871303
Flavobacteriia	Log Protein	Diet*Log[Sum(Abundance)+1]	2	2	0.874912	1.14051	0.322131	0.848595
Flavobacteriia	Log Protein	Round	2	2	3.60056	4.69361	0.010395
Flavobacteriia	Cube Root Glucose	Log[Sum(Abundance)+1]	1	1	0.00601895	1.71076	0.192823
Flavobacteriia	Cube Root Glucose	Diet	2	2	0.171599	24.3868	6.19063e-10
Flavobacteriia	Cube Root Glucose	Diet*Log[Sum(Abundance)+1]	2	2	0.00331565	0.471203	0.625142	0.899045
Flavobacteriia	Cube Root Glucose	Round	2	2	0.0488827	6.94696	0.00129009
Fusobacteriia	Total	Log[Sum(Abundance)+1]	1	1	216.7	3.23854	0.0737299
Fusobacteriia	Total	Diet	2	2	9135.93	68.2675	2.14983e-22
Fusobacteriia	Total	Diet*Log[Sum(Abundance)+1]	2	2	471.661	3.52445	0.0316792	0.591674
Fusobacteriia	Total	Round	2	2	205.17	1.53311	0.218885
Fusobacteriia	Log Development	Log[Sum(Abundance)+1]	1	1	0.0466756	1.14611	0.28591
Fusobacteriia	Log Development	Diet	2	2	11.4806	140.952	1.38684e-36
Fusobacteriia	Log Development	Diet*Log[Sum(Abundance)+1]	2	2	0.046037	0.565213	0.569322	0.869827
Fusobacteriia	Log Development	Round	2	2	0.119134	1.46265	0.234574
Fusobacteriia	Square Root Weight	Log[Sum(Abundance)+1]	1	1	0.013925	2.31555	0.13015
Fusobacteriia	Square Root Weight	Diet	2	2	1.26718	105.358	1.70072e-29
Fusobacteriia	Square Root Weight	Diet*Log[Sum(Abundance)+1]	2	2	0.00539297	0.44839	0.639492	0.85802
Fusobacteriia	Square Root Weight	Round	2	2	0.00979003	0.813977	0.445002
Fusobacteriia	Log Triglyceride	Log[Sum(Abundance)+1]	1	1	0.382864	1.56023	0.21338
Fusobacteriia	Log Triglyceride	Diet	2	2	40.4004	82.3189	1.32245e-25
Fusobacteriia	Log Triglyceride	Diet*Log[Sum(Abundance)+1]	2	2	0.056301	0.114718	0.891688	0.94197
Fusobacteriia	Log Triglyceride	Round	2	2	0.0405976	0.0827207	0.920646
Fusobacteriia	Log Protein	Log[Sum(Abundance)+1]	1	1	0.238421	0.613252	0.434675
Fusobacteriia	Log Protein	Diet	2	2	4.48261	5.76495	0.00379281
Fusobacteriia	Log Protein	Diet*Log[Sum(Abundance)+1]	2	2	0.278244	0.357841	0.699719	0.848595
Fusobacteriia	Log Protein	Round	2	2	3.2786	4.21651	0.0163503
Fusobacteriia	Cube Root Glucose	Log[Sum(Abundance)+1]	1	1	0.00588854	1.67228	0.197878
Fusobacteriia	Cube Root Glucose	Diet	2	2	0.163694	23.2437	1.48425e-09
Fusobacteriia	Cube Root Glucose	Diet*Log[Sum(Abundance)+1]	2	2	0.00327203	0.464609	0.629253	0.899045
Fusobacteriia	Cube Root Glucose	Round	2	2	0.0461569	6.55402	0.00185183
Gammaproteobacteria	Total	Log[Sum(Abundance)+1]	1	1	328.492	4.76205	0.0304906
Gammaproteobacteria	Total	Diet	2	2	10495.3	76.0735	3.26287e-24
Gammaproteobacteria	Total	Diet*Log[Sum(Abundance)+1]	2	2	230.005	1.66715	0.19191	0.717015
Gammaproteobacteria	Total	Round	2	2	91.4728	0.663027	0.51664
Gammaproteobacteria	Log Development	Log[Sum(Abundance)+1]	1	1	0.00673799	0.178576	0.673144
Gammaproteobacteria	Log Development	Diet	2	2	11.97	158.62	2.47899e-39
Gammaproteobacteria	Log Development	Diet*Log[Sum(Abundance)+1]	2	2	0.63819	8.45692	0.000317337	0.0184055
Gammaproteobacteria	Log Development	Round	2	2	0.137821	1.82633	0.164205
Gammaproteobacteria	Square Root Weight	Log[Sum(Abundance)+1]	1	1	0.0316363	5.35761	0.0219618
Gammaproteobacteria	Square Root Weight	Diet	2	2	1.28555	108.854	3.96306e-30
Gammaproteobacteria	Square Root Weight	Diet*Log[Sum(Abundance)+1]	2	2	0.00174372	0.14765	0.862856	0.917198
Gammaproteobacteria	Square Root Weight	Round	2	2	0.00566028	0.479284	0.620153
Gammaproteobacteria	Log Triglyceride	Log[Sum(Abundance)+1]	1	1	1.44097	6.08482	0.0146442
Gammaproteobacteria	Log Triglyceride	Diet	2	2	41.3124	87.2255	1.15853e-26
Gammaproteobacteria	Log Triglyceride	Diet*Log[Sum(Abundance)+1]	2	2	0.787026	1.6617	0.192939	0.593184
Gammaproteobacteria	Log Triglyceride	Round	2	2	0.0306411	0.0646946	0.937377
Gammaproteobacteria	Log Protein	Log[Sum(Abundance)+1]	1	1	0.910906	2.36799	0.125739
Gammaproteobacteria	Log Protein	Diet	2	2	5.96863	7.75804	0.000600039
Gammaproteobacteria	Log Protein	Diet*Log[Sum(Abundance)+1]	2	2	0.461724	0.60015	0.549909	0.848595
Gammaproteobacteria	Log Protein	Round	2	2	3.91223	5.08513	0.00718112
Gammaproteobacteria	Cube Root Glucose	Log[Sum(Abundance)+1]	1	1	0.0125097	3.60021	0.059632
Gammaproteobacteria	Cube Root Glucose	Diet	2	2	0.211646	30.455	6.99123e-12
Gammaproteobacteria	Cube Root Glucose	Diet*Log[Sum(Abundance)+1]	2	2	0.00481497	0.692854	0.501689	0.899045
Gammaproteobacteria	Cube Root Glucose	Round	2	2	0.0545275	7.84629	0.00056764
Gemm-3	Total	Log[Sum(Abundance)+1]	1	0	0
Gemm-3	Total	Diet	2	0	0
Gemm-3	Total	Diet*Log[Sum(Abundance)+1]	2	0	0
Gemm-3	Total	Round	2	2	236.82	1.70042	0.185716
Gemm-3	Log Development	Log[Sum(Abundance)+1]	1	0	0
Gemm-3	Log Development	Diet	2	0	0
Gemm-3	Log Development	Diet*Log[Sum(Abundance)+1]	2	0	0
Gemm-3	Log Development	Round	2	2	0.154952	1.88653	0.154776
Gemm-3	Square Root Weight	Log[Sum(Abundance)+1]	1	0	0
Gemm-3	Square Root Weight	Diet	2	2	1.27721	106.478	6.91456e-30
Gemm-3	Square Root Weight	Diet*Log[Sum(Abundance)+1]	2	0	0
Gemm-3	Square Root Weight	Round	2	2	0.0100412	0.837109	0.434896
Gemm-3	Log Triglyceride	Log[Sum(Abundance)+1]	1	0	0
Gemm-3	Log Triglyceride	Diet	2	0	0
Gemm-3	Log Triglyceride	Diet*Log[Sum(Abundance)+1]	2	0	0
Gemm-3	Log Triglyceride	Round	2	2	0.067272	0.137349	0.871763
Gemm-3	Log Protein	Log[Sum(Abundance)+1]	1	0	0
Gemm-3	Log Protein	Diet	2	0	0
Gemm-3	Log Protein	Diet*Log[Sum(Abundance)+1]	2	0	0
Gemm-3	Log Protein	Round	2	2	3.07858	3.97322	0.0205965
Gemm-3	Cube Root Glucose	Log[Sum(Abundance)+1]	1	0	0
Gemm-3	Cube Root Glucose	Diet	2	2	0.204329	29.1887	1.62997e-11
Gemm-3	Cube Root Glucose	Diet*Log[Sum(Abundance)+1]	2	0	0
Gemm-3	Cube Root Glucose	Round	2	2	0.0431811	6.16848	0.00263334
Gemmatimonadetes	Total	Log[Sum(Abundance)+1]	1	1	1.79409	0.0254869	0.873353
Gemmatimonadetes	Total	Diet	2	2	10206.6	72.4981	2.16454e-23
Gemmatimonadetes	Total	Diet*Log[Sum(Abundance)+1]	2	2	182.437	1.29585	0.276402	0.717015
Gemmatimonadetes	Total	Round	2	2	338.728	2.40599	0.0932958
Gemmatimonadetes	Log Development	Log[Sum(Abundance)+1]	1	1	0.0228191	0.551287	0.458836
Gemmatimonadetes	Log Development	Diet	2	2	11.662	140.872	1.42892e-36
Gemmatimonadetes	Log Development	Diet*Log[Sum(Abundance)+1]	2	2	0.0210528	0.254307	0.775754	0.869827
Gemmatimonadetes	Log Development	Round	2	2	0.165659	2.00108	0.138418
Gemmatimonadetes	Square Root Weight	Log[Sum(Abundance)+1]	1	1	0.0102551	1.7159	0.192185
Gemmatimonadetes	Square Root Weight	Diet	2	2	1.19211	99.7329	1.88122e-28
Gemmatimonadetes	Square Root Weight	Diet*Log[Sum(Abundance)+1]	2	2	0.0204338	1.70951	0.184392	0.756658
Gemmatimonadetes	Square Root Weight	Round	2	2	0.0113953	0.953344	0.387727
Gemmatimonadetes	Log Triglyceride	Log[Sum(Abundance)+1]	1	1	0.0464767	0.192876	0.661102
Gemmatimonadetes	Log Triglyceride	Diet	2	2	40.0481	83.0988	8.93775e-26
Gemmatimonadetes	Log Triglyceride	Diet*Log[Sum(Abundance)+1]	2	2	0.607188	1.2599	0.286365	0.593184
Gemmatimonadetes	Log Triglyceride	Round	2	2	0.137413	0.285129	0.752282
Gemmatimonadetes	Log Protein	Log[Sum(Abundance)+1]	1	1	0.145269	0.380516	0.538167
Gemmatimonadetes	Log Protein	Diet	2	2	6.11295	8.00609	0.000478349
Gemmatimonadetes	Log Protein	Diet*Log[Sum(Abundance)+1]	2	2	0.979921	1.2834	0.279813	0.848595
Gemmatimonadetes	Log Protein	Round	2	2	2.6964	3.53146	0.0314667
Gemmatimonadetes	Cube Root Glucose	Log[Sum(Abundance)+1]	1	1	0.0104672	3.09253	0.0806259
Gemmatimonadetes	Cube Root Glucose	Diet	2	2	0.212018	31.3204	3.76549e-12
Gemmatimonadetes	Cube Root Glucose	Diet*Log[Sum(Abundance)+1]	2	2	0.00346697	0.512159	0.600211	0.899045
Gemmatimonadetes	Cube Root Glucose	Round	2	2	0.0397082	5.8659	0.00350169
GN07	Total	Log[Sum(Abundance)+1]	1	0	0
GN07	Total	Diet	2	0	0
GN07	Total	Diet*Log[Sum(Abundance)+1]	2	0	0
GN07	Total	Round	2	2	290.011	2.03684	0.13363
GN07	Log Development	Log[Sum(Abundance)+1]	1	0	0
GN07	Log Development	Diet	2	0	0
GN07	Log Development	Diet*Log[Sum(Abundance)+1]	2	0	0
GN07	Log Development	Round	2	2	0.148739	1.8181	0.165495
GN07	Square Root Weight	Log[Sum(Abundance)+1]	1	0	0
GN07	Square Root Weight	Diet	2	0	0
GN07	Square Root Weight	Diet*Log[Sum(Abundance)+1]	2	0	0
GN07	Square Root Weight	Round	2	2	0.00953125	0.789777	0.455764
GN07	Log Triglyceride	Log[Sum(Abundance)+1]	1	0	0
GN07	Log Triglyceride	Diet	2	0	0
GN07	Log Triglyceride	Diet*Log[Sum(Abundance)+1]	2	0	0
GN07	Log Triglyceride	Round	2	2	0.0992199	0.203954	0.815701
GN07	Log Protein	Log[Sum(Abundance)+1]	1	0	0
GN07	Log Protein	Diet	2	0	0
GN07	Log Protein	Diet*Log[Sum(Abundance)+1]	2	0	0
GN07	Log Protein	Round	2	2	3.25306	4.19895	0.0166066
GN07	Cube Root Glucose	Log[Sum(Abundance)+1]	1	0	0
GN07	Cube Root Glucose	Diet	2	0	0
GN07	Cube Root Glucose	Diet*Log[Sum(Abundance)+1]	2	0	0
GN07	Cube Root Glucose	Round	2	2	0.0441462	6.28276	0.00237206
Holophagae	Total	Log[Sum(Abundance)+1]	1	1	11.1096	0.158155	0.691369
Holophagae	Total	Diet	2	2	10334.6	73.5615	1.22741e-23
Holophagae	Total	Diet*Log[Sum(Abundance)+1]	2	2	256.838	1.82817	0.163909	0.717015
Holophagae	Total	Round	2	2	324.572	2.31029	0.102396
Holophagae	Log Development	Log[Sum(Abundance)+1]	1	1	0.0511604	1.2419	0.266706
Holophagae	Log Development	Diet	2	2	12.0883	146.72	1.66661e-37
Holophagae	Log Development	Diet*Log[Sum(Abundance)+1]	2	2	0.0205177	0.249031	0.779845	0.869827
Holophagae	Log Development	Round	2	2	0.170901	2.07429	0.128871
Holophagae	Square Root Weight	Log[Sum(Abundance)+1]	1	1	0.0303245	5.12852	0.0249403
Holophagae	Square Root Weight	Diet	2	2	1.27099	107.476	7.012e-30
Holophagae	Square Root Weight	Diet*Log[Sum(Abundance)+1]	2	2	0.00875768	0.740557	0.47855	0.840456
Holophagae	Square Root Weight	Round	2	2	0.0101062	0.854585	0.42748
Holophagae	Log Triglyceride	Log[Sum(Abundance)+1]	1	1	0.401928	1.64531	0.201376
Holophagae	Log Triglyceride	Diet	2	2	41.0578	84.0359	5.5951e-26
Holophagae	Log Triglyceride	Diet*Log[Sum(Abundance)+1]	2	2	0.0197475	0.0404186	0.960397	0.960397
Holophagae	Log Triglyceride	Round	2	2	0.0709441	0.145207	0.864953
Holophagae	Log Protein	Log[Sum(Abundance)+1]	1	1	0.233646	0.59976	0.439765
Holophagae	Log Protein	Diet	2	2	5.84555	7.50265	0.000758245
Holophagae	Log Protein	Diet*Log[Sum(Abundance)+1]	2	2	0.216302	0.277619	0.757934	0.848595
Holophagae	Log Protein	Round	2	2	3.27953	4.20921	0.0164644
Holophagae	Cube Root Glucose	Log[Sum(Abundance)+1]	1	1	0.00447872	1.28964	0.257867
Holophagae	Cube Root Glucose	Diet	2	2	0.207207	29.8325	1.09452e-11
Holophagae	Cube Root Glucose	Diet*Log[Sum(Abundance)+1]	2	2	0.00462467	0.665833	0.515309	0.899045
Holophagae	Cube Root Glucose	Round	2	2	0.045435	6.54147	0.00187337
iii1-8	Total	Log[Sum(Abundance)+1]	1	0	0
iii1-8	Total	Diet	2	1	9892.53	141.235	4.98355e-24
iii1-8	Total	Diet*Log[Sum(Abundance)+1]	2	1	274.052	3.91262	0.0495599	0.591674
iii1-8	Total	Round	2	2	316.327	2.25809	0.107715
iii1-8	Log Development	Log[Sum(Abundance)+1]	1	0	0
iii1-8	Log Development	Diet	2	1	11.9627	291.941	1.39598e-38
iii1-8	Log Development	Diet*Log[Sum(Abundance)+1]	2	1	0.0517212	1.26222	0.262834	0.745224
iii1-8	Log Development	Round	2	2	0.165156	2.01526	0.136495
iii1-8	Square Root Weight	Log[Sum(Abundance)+1]	1	0	0
iii1-8	Square Root Weight	Diet	2	1	1.23856	215.429	4.59052e-31
iii1-8	Square Root Weight	Diet*Log[Sum(Abundance)+1]	2	1	0.00904122	1.57259	0.211732	0.756658
iii1-8	Square Root Weight	Round	2	2	0.00662193	0.575894	0.563408
iii1-8	Log Triglyceride	Log[Sum(Abundance)+1]	1	0	0
iii1-8	Log Triglyceride	Diet	2	1	40.2032	165.072	9.36106e-27
iii1-8	Log Triglyceride	Diet*Log[Sum(Abundance)+1]	2	1	0.00439932	0.0180633	0.893247	0.94197
iii1-8	Log Triglyceride	Round	2	2	0.0531648	0.109146	0.896663
iii1-8	Log Protein	Log[Sum(Abundance)+1]	1	0	0
iii1-8	Log Protein	Diet	2	1	0.367654	0.96058	0.32845
iii1-8	Log Protein	Diet*Log[Sum(Abundance)+1]	2	1	1.20111	3.13817	0.0782927	0.704679
iii1-8	Log Protein	Round	2	2	3.01484	3.93848	0.0213024
iii1-8	Cube Root Glucose	Log[Sum(Abundance)+1]	1	0	0
iii1-8	Cube Root Glucose	Diet	2	1	0.0178987	5.13487	0.0248251
iii1-8	Cube Root Glucose	Diet*Log[Sum(Abundance)+1]	2	1	0.00357713	1.02622	0.312616	0.899045
iii1-8	Cube Root Glucose	Round	2	2	0.0407727	5.84852	0.00355417
koll11	Total	Log[Sum(Abundance)+1]	1	0	0
koll11	Total	Diet	2	1	9689.03	137.338	1.45678e-23
koll11	Total	Diet*Log[Sum(Abundance)+1]	2	1	2.99806	0.0424963	0.836926	0.959003
koll11	Total	Round	2	2	244.888	1.7356	0.17944
koll11	Log Development	Log[Sum(Abundance)+1]	1	0	0
koll11	Log Development	Diet	2	1	11.8124	287.431	3.20328e-38
koll11	Log Development	Diet*Log[Sum(Abundance)+1]	2	1	0.00395659	0.0962756	0.75673	0.869827
koll11	Log Development	Round	2	2	0.144953	1.76357	0.17459
koll11	Square Root Weight	Log[Sum(Abundance)+1]	1	0	0
koll11	Square Root Weight	Diet	2	1	1.2281	204.336	4.85417e-30
koll11	Square Root Weight	Diet*Log[Sum(Abundance)+1]	2	1	0.00981296	1.63271	0.203251	0.756658
koll11	Square Root Weight	Round	2	2	0.0131057	1.09028	0.338702
koll11	Log Triglyceride	Log[Sum(Abundance)+1]	1	0	0
koll11	Log Triglyceride	Diet	2	1	40.2255	165.594	8.19921e-27
koll11	Log Triglyceride	Diet*Log[Sum(Abundance)+1]	2	1	0.577543	2.37754	0.124973	0.593184
koll11	Log Triglyceride	Round	2	2	0.119004	0.244949	0.783023
koll11	Log Protein	Log[Sum(Abundance)+1]	1	0	0
koll11	Log Protein	Diet	2	1	0.328343	0.84234	0.360044
koll11	Log Protein	Diet*Log[Sum(Abundance)+1]	2	1	0.0378673	0.0971459	0.755668	0.848595
koll11	Log Protein	Round	2	2	2.99686	3.84412	0.0233129
koll11	Cube Root Glucose	Log[Sum(Abundance)+1]	1	0	0
koll11	Cube Root Glucose	Diet	2	1	0.0169912	4.80638	0.029836
koll11	Cube Root Glucose	Diet*Log[Sum(Abundance)+1]	2	1	0.000840572	0.237776	0.626501	0.899045
koll11	Cube Root Glucose	Round	2	2	0.0439217	6.21217	0.00253595
MB-A2-108	Total	Log[Sum(Abundance)+1]	1	0	0
MB-A2-108	Total	Diet	2	1	5334.07	74.5195	4.43159e-15
MB-A2-108	Total	Diet*Log[Sum(Abundance)+1]	2	1	3.0182	0.0421656	0.837553	0.959003
MB-A2-108	Total	Round	2	2	292.416	2.0426	0.1329
MB-A2-108	Log Development	Log[Sum(Abundance)+1]	1	0	0
MB-A2-108	Log Development	Diet	2	1	4.70049	113.926	1.24836e-20
MB-A2-108	Log Development	Diet*Log[Sum(Abundance)+1]	2	1	0.00881113	0.213556	0.644593	0.869827
MB-A2-108	Log Development	Round	2	2	0.156126	1.89202	0.153966
MB-A2-108	Square Root Weight	Log[Sum(Abundance)+1]	1	0	0
MB-A2-108	Square Root Weight	Diet	2	0	0
MB-A2-108	Square Root Weight	Diet*Log[Sum(Abundance)+1]	2	0	0
MB-A2-108	Square Root Weight	Round	2	2	0.0119835	1.00206	0.369488
MB-A2-108	Log Triglyceride	Log[Sum(Abundance)+1]	1	0	0
MB-A2-108	Log Triglyceride	Diet	2	1	6.18899	26.4716	7.39254e-07
MB-A2-108	Log Triglyceride	Diet*Log[Sum(Abundance)+1]	2	1	1.4226	6.08475	0.0146387	0.212261
MB-A2-108	Log Triglyceride	Round	2	2	0.129414	0.276765	0.758578
MB-A2-108	Log Protein	Log[Sum(Abundance)+1]	1	0	0
MB-A2-108	Log Protein	Diet	2	1	5.34231	13.8969	0.000263636
MB-A2-108	Log Protein	Diet*Log[Sum(Abundance)+1]	2	1	0.638979	1.66217	0.199083	0.800096
MB-A2-108	Log Protein	Round	2	2	2.87139	3.73466	0.025887
MB-A2-108	Cube Root Glucose	Log[Sum(Abundance)+1]	1	0	0
MB-A2-108	Cube Root Glucose	Diet	2	1	0.189378	55.3583	6.3152e-12
MB-A2-108	Cube Root Glucose	Diet*Log[Sum(Abundance)+1]	2	1	0.0193094	5.64445	0.0187247	0.35577
MB-A2-108	Cube Root Glucose	Round	2	2	0.0432497	6.32129	0.00229232
Methanobacteria	Total	Log[Sum(Abundance)+1]	1	1	14.9182	0.208588	0.64847
Methanobacteria	Total	Diet	2	2	10123.1	70.7712	5.48333e-23
Methanobacteria	Total	Diet*Log[Sum(Abundance)+1]	2	2	96.9305	0.677646	0.509202	0.845983
Methanobacteria	Total	Round	2	2	264.65	1.85018	0.160417
Methanobacteria	Log Development	Log[Sum(Abundance)+1]	1	1	0.00850887	0.206573	0.650057
Methanobacteria	Log Development	Diet	2	2	11.8321	143.626	5.1592e-37
Methanobacteria	Log Development	Diet*Log[Sum(Abundance)+1]	2	2	0.0615141	0.746699	0.475504	0.869827
Methanobacteria	Log Development	Round	2	2	0.146758	1.78145	0.171578
Methanobacteria	Square Root Weight	Log[Sum(Abundance)+1]	1	1	0.00859423	1.4205	0.235167
Methanobacteria	Square Root Weight	Diet	2	2	1.2742	105.303	1.74045e-29
Methanobacteria	Square Root Weight	Diet*Log[Sum(Abundance)+1]	2	2	0.00570509	0.471482	0.62498	0.85802
Methanobacteria	Square Root Weight	Round	2	2	0.00813431	0.672239	0.512065
Methanobacteria	Log Triglyceride	Log[Sum(Abundance)+1]	1	1	0.17512	0.710044	0.400634
Methanobacteria	Log Triglyceride	Diet	2	2	40.727	82.5662	1.1677e-25
Methanobacteria	Log Triglyceride	Diet*Log[Sum(Abundance)+1]	2	2	0.0209135	0.0423981	0.958498	0.960397
Methanobacteria	Log Triglyceride	Round	2	2	0.044456	0.0901262	0.91386
Methanobacteria	Log Protein	Log[Sum(Abundance)+1]	1	1	0.644064	1.66735	0.198398
Methanobacteria	Log Protein	Diet	2	2	4.27727	5.5365	0.00469772
Methanobacteria	Log Protein	Diet*Log[Sum(Abundance)+1]	2	2	0.638996	0.827117	0.439092	0.848595
Methanobacteria	Log Protein	Round	2	2	3.65821	4.73519	0.00999377
Methanobacteria	Cube Root Glucose	Log[Sum(Abundance)+1]	1	1	0.00122878	0.348555	0.555792
Methanobacteria	Cube Root Glucose	Diet	2	2	0.187771	26.6315	1.14359e-10
Methanobacteria	Cube Root Glucose	Diet*Log[Sum(Abundance)+1]	2	2	0.00624263	0.885388	0.41463	0.899045
Methanobacteria	Cube Root Glucose	Round	2	2	0.0420937	5.97012	0.00317854
Methanomicrobia	Total	Log[Sum(Abundance)+1]	1	0	0
Methanomicrobia	Total	Diet	2	1	9817.97	137.177	1.52344e-23
Methanomicrobia	Total	Diet*Log[Sum(Abundance)+1]	2	1	17.1653	0.239835	0.624964	0.845983
Methanomicrobia	Total	Round	2	2	297.03	2.07506	0.128755
Methanomicrobia	Log Development	Log[Sum(Abundance)+1]	1	0	0
Methanomicrobia	Log Development	Diet	2	1	11.7149	287.745	3.02244e-38
Methanomicrobia	Log Development	Diet*Log[Sum(Abundance)+1]	2	1	0.0901478	2.21423	0.138618	0.574273
Methanomicrobia	Log Development	Round	2	2	0.140495	1.72544	0.181236
Methanomicrobia	Square Root Weight	Log[Sum(Abundance)+1]	1	0	0
Methanomicrobia	Square Root Weight	Diet	2	1	1.23519	208.656	1.9206e-30
Methanomicrobia	Square Root Weight	Diet*Log[Sum(Abundance)+1]	2	1	0.0199045	3.3624	0.0686314	0.756658
Methanomicrobia	Square Root Weight	Round	2	2	0.0143627	1.21312	0.300093
Methanomicrobia	Log Triglyceride	Log[Sum(Abundance)+1]	1	0	0
Methanomicrobia	Log Triglyceride	Diet	2	1	40.398	166.416	6.66012e-27
Methanomicrobia	Log Triglyceride	Diet*Log[Sum(Abundance)+1]	2	1	0.523283	2.15562	0.143919	0.593184
Methanomicrobia	Log Triglyceride	Round	2	2	0.134809	0.277667	0.757896
Methanomicrobia	Log Protein	Log[Sum(Abundance)+1]	1	0	0
Methanomicrobia	Log Protein	Diet	2	1	0.283829	0.734168	0.392756
Methanomicrobia	Log Protein	Diet*Log[Sum(Abundance)+1]	2	1	0.0368277	0.0952605	0.757976	0.848595
Methanomicrobia	Log Protein	Round	2	2	3.14435	4.06667	0.0188489
Methanomicrobia	Cube Root Glucose	Log[Sum(Abundance)+1]	1	0	0
Methanomicrobia	Cube Root Glucose	Diet	2	1	0.0177021	5.01877	0.0264867
Methanomicrobia	Cube Root Glucose	Diet*Log[Sum(Abundance)+1]	2	1	0.00275102	0.779948	0.378516	0.899045
Methanomicrobia	Cube Root Glucose	Round	2	2	0.0403515	5.72007	0.00400565
ML635J-21	Total	Log[Sum(Abundance)+1]	1	0	0
ML635J-21	Total	Diet	2	1	696.024	9.74974	0.00211231
ML635J-21	Total	Diet*Log[Sum(Abundance)+1]	2	1	28.6641	0.40152	0.527167	0.845983
ML635J-21	Total	Round	2	2	285.914	2.00251	0.138205
ML635J-21	Log Development	Log[Sum(Abundance)+1]	1	0	0
ML635J-21	Log Development	Diet	2	1	1.69119	42.0725	9.44337e-10
ML635J-21	Log Development	Diet*Log[Sum(Abundance)+1]	2	1	0.114226	2.84165	0.0937063	0.543496
ML635J-21	Log Development	Round	2	2	0.143571	1.78583	0.170825
ML635J-21	Square Root Weight	Log[Sum(Abundance)+1]	1	0	0
ML635J-21	Square Root Weight	Diet	2	0	0
ML635J-21	Square Root Weight	Diet*Log[Sum(Abundance)+1]	2	0	0
ML635J-21	Square Root Weight	Round	2	2	0.0101838	0.843735	0.432067
ML635J-21	Log Triglyceride	Log[Sum(Abundance)+1]	1	0	0
ML635J-21	Log Triglyceride	Diet	2	1	15.9321	64.8897	1.39667e-13
ML635J-21	Log Triglyceride	Diet*Log[Sum(Abundance)+1]	2	1	0.0107776	0.0438957	0.834302	0.930567
ML635J-21	Log Triglyceride	Round	2	2	0.0534019	0.10875	0.897018
ML635J-21	Log Protein	Log[Sum(Abundance)+1]	1	0	0
ML635J-21	Log Protein	Diet	2	1	3.23028	8.30946	0.00445965
ML635J-21	Log Protein	Diet*Log[Sum(Abundance)+1]	2	1	0.220386	0.566912	0.452542	0.848595
ML635J-21	Log Protein	Round	2	2	3.14421	4.04403	0.0192605
ML635J-21	Cube Root Glucose	Log[Sum(Abundance)+1]	1	0	0
ML635J-21	Cube Root Glucose	Diet	2	1	0.108289	31.0716	1.06845e-07
ML635J-21	Cube Root Glucose	Diet*Log[Sum(Abundance)+1]	2	1	0.000668796	0.191899	0.661947	0.899045
ML635J-21	Cube Root Glucose	Round	2	2	0.0458121	6.57248	0.00181766
Mollicutes	Total	Log[Sum(Abundance)+1]	1	1	275.224	3.96189	0.0481729
Mollicutes	Total	Diet	2	2	10250.1	73.776	1.09521e-23
Mollicutes	Total	Diet*Log[Sum(Abundance)+1]	2	2	204.757	1.47376	0.232027	0.717015
Mollicutes	Total	Round	2	2	217.963	1.56881	0.211347
Mollicutes	Log Development	Log[Sum(Abundance)+1]	1	1	0.000280771	0.00691124	0.933845
Mollicutes	Log Development	Diet	2	2	11.8795	146.208	2.00741e-37
Mollicutes	Log Development	Diet*Log[Sum(Abundance)+1]	2	2	0.153174	1.8852	0.155015	0.59939
Mollicutes	Log Development	Round	2	2	0.128248	1.57843	0.20936
Mollicutes	Square Root Weight	Log[Sum(Abundance)+1]	1	1	0.00242663	0.407207	0.524344
Mollicutes	Square Root Weight	Diet	2	2	1.29272	108.464	4.655e-30
Mollicutes	Square Root Weight	Diet*Log[Sum(Abundance)+1]	2	2	0.0193634	1.62467	0.200357	0.756658
Mollicutes	Square Root Weight	Round	2	2	0.00991349	0.831781	0.437232
Mollicutes	Log Triglyceride	Log[Sum(Abundance)+1]	1	1	0.0834547	0.339293	0.561023
Mollicutes	Log Triglyceride	Diet	2	2	41.0936	83.5349	7.18473e-26
Mollicutes	Log Triglyceride	Diet*Log[Sum(Abundance)+1]	2	2	0.226274	0.45997	0.6321	0.8526
Mollicutes	Log Triglyceride	Round	2	2	0.0619102	0.125851	0.88183
Mollicutes	Log Protein	Log[Sum(Abundance)+1]	1	1	0.000644045	0.00164936	0.967653
Mollicutes	Log Protein	Diet	2	2	5.47462	7.01009	0.00119295
Mollicutes	Log Protein	Diet*Log[Sum(Abundance)+1]	2	2	0.321202	0.41129	0.663464	0.848595
Mollicutes	Log Protein	Round	2	2	3.20618	4.10542	0.0181755
Mollicutes	Cube Root Glucose	Log[Sum(Abundance)+1]	1	1	1.33294e-06	0.000375571	0.984563
Mollicutes	Cube Root Glucose	Diet	2	2	0.196514	27.685	5.24145e-11
Mollicutes	Cube Root Glucose	Diet*Log[Sum(Abundance)+1]	2	2	0.0028993	0.408455	0.665389	0.899045
Mollicutes	Cube Root Glucose	Round	2	2	0.0423484	5.96606	0.00319053
Nitrospira	Total	Log[Sum(Abundance)+1]	1	0	0
Nitrospira	Total	Diet	2	0	0
Nitrospira	Total	Diet*Log[Sum(Abundance)+1]	2	0	0
Nitrospira	Total	Round	2	2	299.253	2.1439	0.120373
Nitrospira	Log Development	Log[Sum(Abundance)+1]	1	0	0
Nitrospira	Log Development	Diet	2	0	0
Nitrospira	Log Development	Diet*Log[Sum(Abundance)+1]	2	0	0
Nitrospira	Log Development	Round	2	2	0.149194	1.82442	0.164474
Nitrospira	Square Root Weight	Log[Sum(Abundance)+1]	1	0	0
Nitrospira	Square Root Weight	Diet	2	0	0
Nitrospira	Square Root Weight	Diet*Log[Sum(Abundance)+1]	2	0	0
Nitrospira	Square Root Weight	Round	2	2	0.00800564	0.674567	0.510866
Nitrospira	Log Triglyceride	Log[Sum(Abundance)+1]	1	0	0
Nitrospira	Log Triglyceride	Diet	2	0	0
Nitrospira	Log Triglyceride	Diet*Log[Sum(Abundance)+1]	2	0	0
Nitrospira	Log Triglyceride	Round	2	2	0.0622476	0.127673	0.880226
Nitrospira	Log Protein	Log[Sum(Abundance)+1]	1	0	0
Nitrospira	Log Protein	Diet	2	0	0
Nitrospira	Log Protein	Diet*Log[Sum(Abundance)+1]	2	0	0
Nitrospira	Log Protein	Round	2	2	3.36579	4.37596	0.014032
Nitrospira	Cube Root Glucose	Log[Sum(Abundance)+1]	1	0	0
Nitrospira	Cube Root Glucose	Diet	2	2	0.204329	29.1887	1.62997e-11
Nitrospira	Cube Root Glucose	Diet*Log[Sum(Abundance)+1]	2	0	0
Nitrospira	Cube Root Glucose	Round	2	2	0.0431811	6.16848	0.00263334
Nostocophycideae	Total	Log[Sum(Abundance)+1]	1	0	0
Nostocophycideae	Total	Diet	2	0	0
Nostocophycideae	Total	Diet*Log[Sum(Abundance)+1]	2	0	0
Nostocophycideae	Total	Round	2	2	275.908	1.94401	0.146316
Nostocophycideae	Log Development	Log[Sum(Abundance)+1]	1	0	0
Nostocophycideae	Log Development	Diet	2	0	0
Nostocophycideae	Log Development	Diet*Log[Sum(Abundance)+1]	2	0	0
Nostocophycideae	Log Development	Round	2	2	0.154967	1.88671	0.154748
Nostocophycideae	Square Root Weight	Log[Sum(Abundance)+1]	1	0	0
Nostocophycideae	Square Root Weight	Diet	2	0	0
Nostocophycideae	Square Root Weight	Diet*Log[Sum(Abundance)+1]	2	0	0
Nostocophycideae	Square Root Weight	Round	2	2	0.00990831	0.82075	0.442005
Nostocophycideae	Log Triglyceride	Log[Sum(Abundance)+1]	1	0	0
Nostocophycideae	Log Triglyceride	Diet	2	0	0
Nostocophycideae	Log Triglyceride	Diet*Log[Sum(Abundance)+1]	2	0	0
Nostocophycideae	Log Triglyceride	Round	2	2	0.0696516	0.142222	0.867533
Nostocophycideae	Log Protein	Log[Sum(Abundance)+1]	1	0	0
Nostocophycideae	Log Protein	Diet	2	0	0
Nostocophycideae	Log Protein	Diet*Log[Sum(Abundance)+1]	2	0	0
Nostocophycideae	Log Protein	Round	2	2	3.3007	4.27172	0.0154948
Nostocophycideae	Cube Root Glucose	Log[Sum(Abundance)+1]	1	0	0
Nostocophycideae	Cube Root Glucose	Diet	2	0	0
Nostocophycideae	Cube Root Glucose	Diet*Log[Sum(Abundance)+1]	2	0	0
Nostocophycideae	Cube Root Glucose	Round	2	2	0.0421565	6.23221	0.00248576
OPB56	Total	Log[Sum(Abundance)+1]	1	1	169.761	2.39698	0.123463
OPB56	Total	Diet	2	2	10369.2	73.2056	1.48342e-23
OPB56	Total	Diet*Log[Sum(Abundance)+1]	2	2	124.743	0.88067	0.416421	0.832842
OPB56	Total	Round	2	2	242.165	1.70965	0.18408
OPB56	Log Development	Log[Sum(Abundance)+1]	1	1	0.00707516	0.171919	0.678944
OPB56	Log Development	Diet	2	2	12.1295	147.366	1.31887e-37
OPB56	Log Development	Diet*Log[Sum(Abundance)+1]	2	2	0.0513339	0.623679	0.537213	0.869827
OPB56	Log Development	Round	2	2	0.14832	1.80201	0.16816
OPB56	Square Root Weight	Log[Sum(Abundance)+1]	1	1	0.00176757	0.297893	0.586001
OPB56	Square Root Weight	Diet	2	2	1.27655	107.57	6.74233e-30
OPB56	Square Root Weight	Diet*Log[Sum(Abundance)+1]	2	2	0.0233875	1.97078	0.14287	0.756658
OPB56	Square Root Weight	Round	2	2	0.0104961	0.88447	0.415034
OPB56	Log Triglyceride	Log[Sum(Abundance)+1]	1	1	0.014673	0.0606966	0.805701
OPB56	Log Triglyceride	Diet	2	2	40.825	84.4385	4.57894e-26
OPB56	Log Triglyceride	Diet*Log[Sum(Abundance)+1]	2	2	0.920021	1.90288	0.152357	0.593184
OPB56	Log Triglyceride	Round	2	2	0.110459	0.228463	0.796004
OPB56	Log Protein	Log[Sum(Abundance)+1]	1	1	1.00989	2.79003	0.0967255
OPB56	Log Protein	Diet	2	2	5.01971	6.93403	0.0012797
OPB56	Log Protein	Diet*Log[Sum(Abundance)+1]	2	2	4.55031	6.28562	0.00233375	0.135358
OPB56	Log Protein	Round	2	2	2.24746	3.10456	0.0474425
OPB56	Cube Root Glucose	Log[Sum(Abundance)+1]	1	1	0.000756005	0.213541	0.644654
OPB56	Cube Root Glucose	Diet	2	2	0.19706	27.8307	4.70839e-11
OPB56	Cube Root Glucose	Diet*Log[Sum(Abundance)+1]	2	2	0.00425359	0.600733	0.549681	0.899045
OPB56	Cube Root Glucose	Round	2	2	0.0409573	5.78439	0.00377749
Opitutae	Total	Log[Sum(Abundance)+1]	1	1	0.0716498	0.00100422	0.974758
Opitutae	Total	Diet	2	2	10376.5	72.7168	1.92553e-23
Opitutae	Total	Diet*Log[Sum(Abundance)+1]	2	2	109.406	0.766703	0.46617	0.844934
Opitutae	Total	Round	2	2	304.735	2.13554	0.121398
Opitutae	Log Development	Log[Sum(Abundance)+1]	1	1	0.00895512	0.224808	0.63602
Opitutae	Log Development	Diet	2	2	12.0507	151.259	3.26443e-38
Opitutae	Log Development	Diet*Log[Sum(Abundance)+1]	2	2	0.262187	3.29095	0.0396466	0.287438
Opitutae	Log Development	Round	2	2	0.123662	1.5522	0.214822
Opitutae	Square Root Weight	Log[Sum(Abundance)+1]	1	1	4.253e-05	0.00711038	0.93291
Opitutae	Square Root Weight	Diet	2	2	1.27916	106.928	8.80882e-30
Opitutae	Square Root Weight	Diet*Log[Sum(Abundance)+1]	2	2	0.0197395	1.65007	0.195435	0.756658
Opitutae	Square Root Weight	Round	2	2	0.00854043	0.713916	0.491347
Opitutae	Log Triglyceride	Log[Sum(Abundance)+1]	1	1	0.0115096	0.0493954	0.82439
Opitutae	Log Triglyceride	Diet	2	2	40.1796	86.2186	1.89848e-26
Opitutae	Log Triglyceride	Diet*Log[Sum(Abundance)+1]	2	2	2.37456	5.0954	0.00711196	0.212261
Opitutae	Log Triglyceride	Round	2	2	0.0359214	0.0770812	0.925848
Opitutae	Log Protein	Log[Sum(Abundance)+1]	1	1	0.953133	2.4777	0.117364
Opitutae	Log Protein	Diet	2	2	5.45985	7.09652	0.00110156
Opitutae	Log Protein	Diet*Log[Sum(Abundance)+1]	2	2	0.820218	1.06609	0.346684	0.848595
Opitutae	Log Protein	Round	2	2	2.92616	3.80332	0.0242523
Opitutae	Cube Root Glucose	Log[Sum(Abundance)+1]	1	1	0.0037065	1.06232	0.304291
Opitutae	Cube Root Glucose	Diet	2	2	0.194438	27.864	4.59431e-11
Opitutae	Cube Root Glucose	Diet*Log[Sum(Abundance)+1]	2	2	0.00919225	1.3173	0.270839	0.899045
Opitutae	Cube Root Glucose	Round	2	2	0.0367859	5.27162	0.00609634
Phycisphaerae	Total	Log[Sum(Abundance)+1]	1	1	6.10168	0.0857178	0.770057
Phycisphaerae	Total	Diet	2	2	10363.7	72.7954	1.84631e-23
Phycisphaerae	Total	Diet*Log[Sum(Abundance)+1]	2	2	141.005	0.990436	0.373586	0.773856
Phycisphaerae	Total	Round	2	2	302.548	2.12513	0.122635
Phycisphaerae	Log Development	Log[Sum(Abundance)+1]	1	1	0.0134733	0.326174	0.568689
Phycisphaerae	Log Development	Diet	2	2	12.1115	146.603	1.73905e-37
Phycisphaerae	Log Development	Diet*Log[Sum(Abundance)+1]	2	2	0.0403472	0.48838	0.614493	0.869827
Phycisphaerae	Log Development	Round	2	2	0.152898	1.85074	0.160329
Phycisphaerae	Square Root Weight	Log[Sum(Abundance)+1]	1	1	0.0149371	2.49033	0.116613
Phycisphaerae	Square Root Weight	Diet	2	2	1.28273	106.929	8.8078e-30
Phycisphaerae	Square Root Weight	Diet*Log[Sum(Abundance)+1]	2	2	0.00962301	0.802176	0.450229	0.840456
Phycisphaerae	Square Root Weight	Round	2	2	0.0077662	0.647392	0.524837
Phycisphaerae	Log Triglyceride	Log[Sum(Abundance)+1]	1	1	1.13861	4.74275	0.0308247
Phycisphaerae	Log Triglyceride	Diet	2	2	41.4716	86.3729	1.75981e-26
Phycisphaerae	Log Triglyceride	Diet*Log[Sum(Abundance)+1]	2	2	0.486365	1.01295	0.365366	0.674171
Phycisphaerae	Log Triglyceride	Round	2	2	0.0316393	0.065895	0.936253
Phycisphaerae	Log Protein	Log[Sum(Abundance)+1]	1	1	1.71942	4.53191	0.0347347
Phycisphaerae	Log Protein	Diet	2	2	5.97548	7.87483	0.000539263
Phycisphaerae	Log Protein	Diet*Log[Sum(Abundance)+1]	2	2	1.32489	1.74602	0.177637	0.792535
Phycisphaerae	Log Protein	Round	2	2	3.60825	4.75517	0.00980662
Phycisphaerae	Cube Root Glucose	Log[Sum(Abundance)+1]	1	0	0
Phycisphaerae	Cube Root Glucose	Diet	2	1	0.107912	31.3028	9.67503e-08
Phycisphaerae	Cube Root Glucose	Diet*Log[Sum(Abundance)+1]	2	1	0.00261177	0.757617	0.385413	0.899045
Phycisphaerae	Cube Root Glucose	Round	2	2	0.046196	6.70023	0.00161577
Planctomycetia	Total	Log[Sum(Abundance)+1]	1	1	0.135667	0.00189307	0.965347
Planctomycetia	Total	Diet	2	2	10278	71.7091	3.30546e-23
Planctomycetia	Total	Diet*Log[Sum(Abundance)+1]	2	2	67.0773	0.467994	0.627076	0.845983
Planctomycetia	Total	Round	2	2	284.635	1.98588	0.140489
Planctomycetia	Log Development	Log[Sum(Abundance)+1]	1	1	0.00091893	0.022299	0.881475
Planctomycetia	Log Development	Diet	2	2	12.047	146.167	2.03744e-37
Planctomycetia	Log Development	Diet*Log[Sum(Abundance)+1]	2	2	0.0562098	0.681999	0.507008	0.869827
Planctomycetia	Log Development	Round	2	2	0.160624	1.94887	0.145661
Planctomycetia	Square Root Weight	Log[Sum(Abundance)+1]	1	1	0.0104487	1.74429	0.188569
Planctomycetia	Square Root Weight	Diet	2	2	1.29109	107.766	6.21632e-30
Planctomycetia	Square Root Weight	Diet*Log[Sum(Abundance)+1]	2	2	0.00276914	0.231137	0.793907	0.894361
Planctomycetia	Square Root Weight	Round	2	2	0.0104945	0.875965	0.418538
Planctomycetia	Log Triglyceride	Log[Sum(Abundance)+1]	1	1	0.392607	1.62225	0.204549
Planctomycetia	Log Triglyceride	Diet	2	2	41.2798	85.284	3.0107e-26
Planctomycetia	Log Triglyceride	Diet*Log[Sum(Abundance)+1]	2	2	0.299341	0.618437	0.540015	0.803099
Planctomycetia	Log Triglyceride	Round	2	2	0.065956	0.136265	0.872708
Planctomycetia	Log Protein	Log[Sum(Abundance)+1]	1	1	0.0013227	0.00339563	0.953602
Planctomycetia	Log Protein	Diet	2	2	5.51326	7.07682	0.00112174
Planctomycetia	Log Protein	Diet*Log[Sum(Abundance)+1]	2	2	0.435501	0.55901	0.572841	0.848595
Planctomycetia	Log Protein	Round	2	2	3.077	3.94964	0.0210875
Planctomycetia	Cube Root Glucose	Log[Sum(Abundance)+1]	1	1	0.00454229	1.34463	0.248002
Planctomycetia	Cube Root Glucose	Diet	2	2	0.194554	28.7964	2.32117e-11
Planctomycetia	Cube Root Glucose	Diet*Log[Sum(Abundance)+1]	2	2	0.0293017	4.33702	0.0146984	0.35577
Planctomycetia	Cube Root Glucose	Round	2	2	0.0381971	5.65365	0.00426657
PRR-12	Total	Log[Sum(Abundance)+1]	1	0	0
PRR-12	Total	Diet	2	0	0
PRR-12	Total	Diet*Log[Sum(Abundance)+1]	2	0	0
PRR-12	Total	Round	2	2	290.802	2.04311	0.132814
PRR-12	Log Development	Log[Sum(Abundance)+1]	1	0	0
PRR-12	Log Development	Diet	2	0	0
PRR-12	Log Development	Diet*Log[Sum(Abundance)+1]	2	0	0
PRR-12	Log Development	Round	2	2	0.153581	1.87073	0.157186
PRR-12	Square Root Weight	Log[Sum(Abundance)+1]	1	0	0
PRR-12	Square Root Weight	Diet	2	0	0
PRR-12	Square Root Weight	Diet*Log[Sum(Abundance)+1]	2	0	0
PRR-12	Square Root Weight	Round	2	2	0.0119835	1.00206	0.369488
PRR-12	Log Triglyceride	Log[Sum(Abundance)+1]	1	0	0
PRR-12	Log Triglyceride	Diet	2	0	0
PRR-12	Log Triglyceride	Diet*Log[Sum(Abundance)+1]	2	0	0
PRR-12	Log Triglyceride	Round	2	2	0.150913	0.324149	0.723591
PRR-12	Log Protein	Log[Sum(Abundance)+1]	1	0	0
PRR-12	Log Protein	Diet	2	0	0
PRR-12	Log Protein	Diet*Log[Sum(Abundance)+1]	2	0	0
PRR-12	Log Protein	Round	2	2	2.8439	3.71933	0.0262576
PRR-12	Cube Root Glucose	Log[Sum(Abundance)+1]	1	0	0
PRR-12	Cube Root Glucose	Diet	2	0	0
PRR-12	Cube Root Glucose	Diet*Log[Sum(Abundance)+1]	2	0	0
PRR-12	Cube Root Glucose	Round	2	2	0.0406241	5.88058	0.00344534
RF3	Total	Log[Sum(Abundance)+1]	1	0	0
RF3	Total	Diet	2	1	9701.25	135.822	2.21996e-23
RF3	Total	Diet*Log[Sum(Abundance)+1]	2	1	0.156695	0.0021938	0.962698	0.985703
RF3	Total	Round	2	2	281.648	1.97159	0.142443
RF3	Log Development	Log[Sum(Abundance)+1]	1	0	0
RF3	Log Development	Diet	2	1	11.7484	288.621	2.57086e-38
RF3	Log Development	Diet*Log[Sum(Abundance)+1]	2	1	0.00327599	0.0804809	0.776996	0.869827
RF3	Log Development	Round	2	2	0.174008	2.13742	0.121156
RF3	Square Root Weight	Log[Sum(Abundance)+1]	1	0	0
RF3	Square Root Weight	Diet	2	1	1.20318	198.268	1.81987e-29
RF3	Square Root Weight	Diet*Log[Sum(Abundance)+1]	2	1	0.000984622	0.162253	0.687649	0.85802
RF3	Square Root Weight	Round	2	2	0.00883349	0.727822	0.484613
RF3	Log Triglyceride	Log[Sum(Abundance)+1]	1	0	0
RF3	Log Triglyceride	Diet	2	1	39.3288	160.165	3.28061e-26
RF3	Log Triglyceride	Diet*Log[Sum(Abundance)+1]	2	1	0.129272	0.526455	0.469111	0.755789
RF3	Log Triglyceride	Round	2	2	0.0507659	0.103371	0.901849
RF3	Log Protein	Log[Sum(Abundance)+1]	1	0	0
RF3	Log Protein	Diet	2	1	0.382102	1.03074	0.311444
RF3	Log Protein	Diet*Log[Sum(Abundance)+1]	2	1	2.10532	5.67924	0.0182833	0.353477
RF3	Log Protein	Round	2	2	2.62207	3.5366	0.0312989
RF3	Cube Root Glucose	Log[Sum(Abundance)+1]	1	0	0
RF3	Cube Root Glucose	Diet	2	1	0.017971	5.13636	0.0248045
RF3	Cube Root Glucose	Diet*Log[Sum(Abundance)+1]	2	1	0.00489095	1.3979	0.238874	0.899045
RF3	Cube Root Glucose	Round	2	2	0.0400549	5.72413	0.00399053
Rubrobacteria	Total	Log[Sum(Abundance)+1]	1	0	0
Rubrobacteria	Total	Diet	2	0	0
Rubrobacteria	Total	Diet*Log[Sum(Abundance)+1]	2	0	0
Rubrobacteria	Total	Round	2	2	298.148	2.09758	0.125938
Rubrobacteria	Log Development	Log[Sum(Abundance)+1]	1	0	0
Rubrobacteria	Log Development	Diet	2	0	0
Rubrobacteria	Log Development	Diet*Log[Sum(Abundance)+1]	2	0	0
Rubrobacteria	Log Development	Round	2	2	0.153603	1.87034	0.157246
Rubrobacteria	Square Root Weight	Log[Sum(Abundance)+1]	1	0	0
Rubrobacteria	Square Root Weight	Diet	2	0	0
Rubrobacteria	Square Root Weight	Diet*Log[Sum(Abundance)+1]	2	0	0
Rubrobacteria	Square Root Weight	Round	2	2	0.00960563	0.795845	0.453035
Rubrobacteria	Log Triglyceride	Log[Sum(Abundance)+1]	1	0	0
Rubrobacteria	Log Triglyceride	Diet	2	0	0
Rubrobacteria	Log Triglyceride	Diet*Log[Sum(Abundance)+1]	2	0	0
Rubrobacteria	Log Triglyceride	Round	2	2	0.0595562	0.121668	0.885519
Rubrobacteria	Log Protein	Log[Sum(Abundance)+1]	1	0	0
Rubrobacteria	Log Protein	Diet	2	0	0
Rubrobacteria	Log Protein	Diet*Log[Sum(Abundance)+1]	2	0	0
Rubrobacteria	Log Protein	Round	2	2	3.2239	4.15916	0.0172483
Rubrobacteria	Cube Root Glucose	Log[Sum(Abundance)+1]	1	0	0
Rubrobacteria	Cube Root Glucose	Diet	2	0	0
Rubrobacteria	Cube Root Glucose	Diet*Log[Sum(Abundance)+1]	2	0	0
Rubrobacteria	Cube Root Glucose	Round	2	2	0.0443333	6.31472	0.00230291
S085	Total	Log[Sum(Abundance)+1]	1	0	0
S085	Total	Diet	2	0	0
S085	Total	Diet*Log[Sum(Abundance)+1]	2	0	0
S085	Total	Round	2	2	266.368	1.8727	0.156884
S085	Log Development	Log[Sum(Abundance)+1]	1	0	0
S085	Log Development	Diet	2	0	0
S085	Log Development	Diet*Log[Sum(Abundance)+1]	2	0	0
S085	Log Development	Round	2	2	0.114273	1.43768	0.240368
S085	Square Root Weight	Log[Sum(Abundance)+1]	1	0	0
S085	Square Root Weight	Diet	2	0	0
S085	Square Root Weight	Diet*Log[Sum(Abundance)+1]	2	0	0
S085	Square Root Weight	Round	2	2	0.0103145	0.858262	0.425903
S085	Log Triglyceride	Log[Sum(Abundance)+1]	1	0	0
S085	Log Triglyceride	Diet	2	0	0
S085	Log Triglyceride	Diet*Log[Sum(Abundance)+1]	2	0	0
S085	Log Triglyceride	Round	2	2	0.0925887	0.190182	0.826985
S085	Log Protein	Log[Sum(Abundance)+1]	1	0	0
S085	Log Protein	Diet	2	0	0
S085	Log Protein	Diet*Log[Sum(Abundance)+1]	2	0	0
S085	Log Protein	Round	2	2	3.22482	4.16251	0.0171933
S085	Cube Root Glucose	Log[Sum(Abundance)+1]	1	0	0
S085	Cube Root Glucose	Diet	2	0	0
S085	Cube Root Glucose	Diet*Log[Sum(Abundance)+1]	2	0	0
S085	Cube Root Glucose	Round	2	2	0.0423411	6.01065	0.00305294
SC3	Total	Log[Sum(Abundance)+1]	1	0	0
SC3	Total	Diet	2	0	0
SC3	Total	Diet*Log[Sum(Abundance)+1]	2	0	0
SC3	Total	Round	2	2	286.102	2.01991	0.135858
SC3	Log Development	Log[Sum(Abundance)+1]	1	0	0
SC3	Log Development	Diet	2	0	0
SC3	Log Development	Diet*Log[Sum(Abundance)+1]	2	0	0
SC3	Log Development	Round	2	2	0.16551	2.02906	0.13465
SC3	Square Root Weight	Log[Sum(Abundance)+1]	1	0	0
SC3	Square Root Weight	Diet	2	0	0
SC3	Square Root Weight	Diet*Log[Sum(Abundance)+1]	2	0	0
SC3	Square Root Weight	Round	2	2	0.0119901	1.00842	0.367174
SC3	Log Triglyceride	Log[Sum(Abundance)+1]	1	0	0
SC3	Log Triglyceride	Diet	2	0	0
SC3	Log Triglyceride	Diet*Log[Sum(Abundance)+1]	2	0	0
SC3	Log Triglyceride	Round	2	2	0.0718597	0.146965	0.863434
SC3	Log Protein	Log[Sum(Abundance)+1]	1	0	0
SC3	Log Protein	Diet	2	0	0
SC3	Log Protein	Diet*Log[Sum(Abundance)+1]	2	0	0
SC3	Log Protein	Round	2	2	3.19134	4.11524	0.0179858
SC3	Cube Root Glucose	Log[Sum(Abundance)+1]	1	0	0
SC3	Cube Root Glucose	Diet	2	0	0
SC3	Cube Root Glucose	Diet*Log[Sum(Abundance)+1]	2	0	0
SC3	Cube Root Glucose	Round	2	2	0.0436731	6.21284	0.00253076
SJA-4	Total	Log[Sum(Abundance)+1]	1	0	0
SJA-4	Total	Diet	2	0	0
SJA-4	Total	Diet*Log[Sum(Abundance)+1]	2	0	0
SJA-4	Total	Round	2	2	290.802	2.04311	0.132814
SJA-4	Log Development	Log[Sum(Abundance)+1]	1	0	0
SJA-4	Log Development	Diet	2	0	0
SJA-4	Log Development	Diet*Log[Sum(Abundance)+1]	2	0	0
SJA-4	Log Development	Round	2	2	0.153581	1.87073	0.157186
SJA-4	Square Root Weight	Log[Sum(Abundance)+1]	1	0	0
SJA-4	Square Root Weight	Diet	2	0	0
SJA-4	Square Root Weight	Diet*Log[Sum(Abundance)+1]	2	0	0
SJA-4	Square Root Weight	Round	2	2	0.0119835	1.00206	0.369488
SJA-4	Log Triglyceride	Log[Sum(Abundance)+1]	1	0	0
SJA-4	Log Triglyceride	Diet	2	0	0
SJA-4	Log Triglyceride	Diet*Log[Sum(Abundance)+1]	2	0	0
SJA-4	Log Triglyceride	Round	2	2	0.150913	0.324149	0.723591
SJA-4	Log Protein	Log[Sum(Abundance)+1]	1	0	0
SJA-4	Log Protein	Diet	2	0	0
SJA-4	Log Protein	Diet*Log[Sum(Abundance)+1]	2	0	0
SJA-4	Log Protein	Round	2	2	2.8439	3.71933	0.0262576
SJA-4	Cube Root Glucose	Log[Sum(Abundance)+1]	1	0	0
SJA-4	Cube Root Glucose	Diet	2	0	0
SJA-4	Cube Root Glucose	Diet*Log[Sum(Abundance)+1]	2	0	0
SJA-4	Cube Root Glucose	Round	2	2	0.0406241	5.88058	0.00344534
SJA-28	Total	Log[Sum(Abundance)+1]	1	0	0
SJA-28	Total	Diet	2	0	0
SJA-28	Total	Diet*Log[Sum(Abundance)+1]	2	0	0
SJA-28	Total	Round	2	2	286.605	2.01497	0.136515
SJA-28	Log Development	Log[Sum(Abundance)+1]	1	0	0
SJA-28	Log Development	Diet	2	0	0
SJA-28	Log Development	Diet*Log[Sum(Abundance)+1]	2	0	0
SJA-28	Log Development	Round	2	2	0.157812	1.92336	0.1493
SJA-28	Square Root Weight	Log[Sum(Abundance)+1]	1	0	0
SJA-28	Square Root Weight	Diet	2	0	0
SJA-28	Square Root Weight	Diet*Log[Sum(Abundance)+1]	2	0	0
SJA-28	Square Root Weight	Round	2	2	0.0107195	0.88975	0.412846
SJA-28	Log Triglyceride	Log[Sum(Abundance)+1]	1	0	0
SJA-28	Log Triglyceride	Diet	2	0	0
SJA-28	Log Triglyceride	Diet*Log[Sum(Abundance)+1]	2	0	0
SJA-28	Log Triglyceride	Round	2	2	0.0792388	0.162632	0.850037
SJA-28	Log Protein	Log[Sum(Abundance)+1]	1	0	0
SJA-28	Log Protein	Diet	2	0	0
SJA-28	Log Protein	Diet*Log[Sum(Abundance)+1]	2	0	0
SJA-28	Log Protein	Round	2	2	3.06416	3.96251	0.0208083
SJA-28	Cube Root Glucose	Log[Sum(Abundance)+1]	1	0	0
SJA-28	Cube Root Glucose	Diet	2	0	0
SJA-28	Cube Root Glucose	Diet*Log[Sum(Abundance)+1]	2	0	0
SJA-28	Cube Root Glucose	Round	2	2	0.0436372	6.22716	0.00249741
Solibacteres	Total	Log[Sum(Abundance)+1]	1	1	26.6528	0.375183	0.541026
Solibacteres	Total	Diet	2	2	10300.7	72.4996	2.16278e-23
Solibacteres	Total	Diet*Log[Sum(Abundance)+1]	2	2	113.199	0.79673	0.452507	0.844934
Solibacteres	Total	Round	2	2	277.235	1.95127	0.145319
Solibacteres	Log Development	Log[Sum(Abundance)+1]	1	1	0.122359	3.021	0.0840363
Solibacteres	Log Development	Diet	2	2	12.0994	149.366	6.41995e-38
Solibacteres	Log Development	Diet*Log[Sum(Abundance)+1]	2	2	0.0542846	0.670135	0.51301	0.869827
Solibacteres	Log Development	Round	2	2	0.154889	1.91208	0.150995
Solibacteres	Square Root Weight	Log[Sum(Abundance)+1]	1	1	0.00290004	0.479191	0.489838
Solibacteres	Square Root Weight	Diet	2	2	1.27343	105.208	1.81103e-29
Solibacteres	Square Root Weight	Diet*Log[Sum(Abundance)+1]	2	2	0.00357909	0.295697	0.744437	0.88722
Solibacteres	Square Root Weight	Round	2	2	0.00933229	0.771016	0.464332
Solibacteres	Log Triglyceride	Log[Sum(Abundance)+1]	1	1	0.0022737	0.00970884	0.921627
Solibacteres	Log Triglyceride	Diet	2	2	40.3655	86.1815	1.93352e-26
Solibacteres	Log Triglyceride	Diet*Log[Sum(Abundance)+1]	2	2	2.10129	4.48631	0.012652	0.212261
Solibacteres	Log Triglyceride	Round	2	2	0.105962	0.226232	0.797777
Solibacteres	Log Protein	Log[Sum(Abundance)+1]	1	1	0.024576	0.0637718	0.800941
Solibacteres	Log Protein	Diet	2	2	5.78697	7.50824	0.000754365
Solibacteres	Log Protein	Diet*Log[Sum(Abundance)+1]	2	2	1.14066	1.47993	0.230623	0.83601
Solibacteres	Log Protein	Round	2	2	2.68839	3.48802	0.0328062
Solibacteres	Cube Root Glucose	Log[Sum(Abundance)+1]	1	1	0.00506279	1.46562	0.227881
Solibacteres	Cube Root Glucose	Diet	2	2	0.200697	29.0497	1.93008e-11
Solibacteres	Cube Root Glucose	Diet*Log[Sum(Abundance)+1]	2	2	0.0140979	2.04059	0.133429	0.899045
Solibacteres	Cube Root Glucose	Round	2	2	0.039394	5.70206	0.00407841
Sphingobacteriia	Total	Log[Sum(Abundance)+1]	1	1	583.812	8.5404	0.00395492
Sphingobacteriia	Total	Diet	2	2	9943.63	72.7311	1.91084e-23
Sphingobacteriia	Total	Diet*Log[Sum(Abundance)+1]	2	2	64.6425	0.472817	0.624076	0.845983
Sphingobacteriia	Total	Round	2	2	129.819	0.949538	0.388999
Sphingobacteriia	Log Development	Log[Sum(Abundance)+1]	1	1	0.00665776	0.162237	0.68762
Sphingobacteriia	Log Development	Diet	2	2	11.8458	144.33	3.98347e-37
Sphingobacteriia	Log Development	Diet*Log[Sum(Abundance)+1]	2	2	0.0678673	0.826899	0.439186	0.849094
Sphingobacteriia	Log Development	Round	2	2	0.154369	1.88084	0.155678
Sphingobacteriia	Square Root Weight	Log[Sum(Abundance)+1]	1	1	0.035552	6.1741	0.0140401
Sphingobacteriia	Square Root Weight	Diet	2	2	1.2841	111.5	1.3395e-30
Sphingobacteriia	Square Root Weight	Diet*Log[Sum(Abundance)+1]	2	2	0.0208501	1.81045	0.167066	0.756658
Sphingobacteriia	Square Root Weight	Round	2	2	0.00486129	0.422115	0.65642
Sphingobacteriia	Log Triglyceride	Log[Sum(Abundance)+1]	1	1	2.28925	9.95057	0.00190734
Sphingobacteriia	Log Triglyceride	Diet	2	2	41.0977	89.3187	4.18796e-27
Sphingobacteriia	Log Triglyceride	Diet*Log[Sum(Abundance)+1]	2	2	0.965262	2.09783	0.125945	0.593184
Sphingobacteriia	Log Triglyceride	Round	2	2	0.0043147	0.00937723	0.990667
Sphingobacteriia	Log Protein	Log[Sum(Abundance)+1]	1	1	0.671977	1.76887	0.185336
Sphingobacteriia	Log Protein	Diet	2	2	5.22993	6.88347	0.00134088
Sphingobacteriia	Log Protein	Diet*Log[Sum(Abundance)+1]	2	2	1.79079	2.35699	0.0978487	0.704679
Sphingobacteriia	Log Protein	Round	2	2	3.88463	5.11282	0.00699613
Sphingobacteriia	Cube Root Glucose	Log[Sum(Abundance)+1]	1	1	0.0011291	0.317881	0.573698
Sphingobacteriia	Cube Root Glucose	Diet	2	2	0.199494	28.0822	3.91389e-11
Sphingobacteriia	Cube Root Glucose	Diet*Log[Sum(Abundance)+1]	2	2	0.00158896	0.223673	0.799834	0.899045
Sphingobacteriia	Cube Root Glucose	Round	2	2	0.0445704	6.27405	0.00239825
Spirochaetes	Total	Log[Sum(Abundance)+1]	1	1	6.63858	0.0922815	0.761675
Spirochaetes	Total	Diet	2	2	10245.8	71.2126	4.31947e-23
Spirochaetes	Total	Diet*Log[Sum(Abundance)+1]	2	2	24.553	0.170653	0.843261	0.959003
Spirochaetes	Total	Round	2	2	286.59	1.99192	0.139662
Spirochaetes	Log Development	Log[Sum(Abundance)+1]	1	1	0.000932317	0.0228018	0.880156
Spirochaetes	Log Development	Diet	2	2	11.8053	144.362	3.93712e-37
Spirochaetes	Log Development	Diet*Log[Sum(Abundance)+1]	2	2	0.104319	1.27568	0.281949	0.745224
Spirochaetes	Log Development	Round	2	2	0.146231	1.78819	0.17045
Spirochaetes	Square Root Weight	Log[Sum(Abundance)+1]	1	1	0.000946922	0.155923	0.693488
Spirochaetes	Square Root Weight	Diet	2	2	1.25213	103.09	4.44202e-29
Spirochaetes	Square Root Weight	Diet*Log[Sum(Abundance)+1]	2	2	0.00588091	0.484185	0.61714	0.85802
Spirochaetes	Square Root Weight	Round	2	2	0.00864145	0.711464	0.492542
Spirochaetes	Log Triglyceride	Log[Sum(Abundance)+1]	1	1	0.0655219	0.267035	0.606011
Spirochaetes	Log Triglyceride	Diet	2	2	40.334	82.1909	1.41053e-25
Spirochaetes	Log Triglyceride	Diet*Log[Sum(Abundance)+1]	2	2	0.320785	0.65368	0.521454	0.803099
Spirochaetes	Log Triglyceride	Round	2	2	0.0524292	0.106838	0.898733
Spirochaetes	Log Protein	Log[Sum(Abundance)+1]	1	1	0.0104362	0.0269722	0.869747
Spirochaetes	Log Protein	Diet	2	2	5.61097	7.25074	0.000955718
Spirochaetes	Log Protein	Diet*Log[Sum(Abundance)+1]	2	2	0.723569	0.935029	0.39462	0.848595
Spirochaetes	Log Protein	Round	2	2	3.07254	3.97047	0.0206722
Spirochaetes	Cube Root Glucose	Log[Sum(Abundance)+1]	1	1	0.00110746	0.318886	0.573094
Spirochaetes	Cube Root Glucose	Diet	2	2	0.212392	30.5783	6.39939e-12
Spirochaetes	Cube Root Glucose	Diet*Log[Sum(Abundance)+1]	2	2	0.0122412	1.76239	0.175056	0.899045
Spirochaetes	Cube Root Glucose	Round	2	2	0.0430573	6.19902	0.0025707
Synechococcophycideae	Total	Log[Sum(Abundance)+1]	1	0	0
Synechococcophycideae	Total	Diet	2	1	9721.71	136.695	1.74117e-23
Synechococcophycideae	Total	Diet*Log[Sum(Abundance)+1]	2	1	72.1422	1.01438	0.315304	0.717015
Synechococcophycideae	Total	Round	2	2	242.039	1.70163	0.185513
Synechococcophycideae	Log Development	Log[Sum(Abundance)+1]	1	0	0
Synechococcophycideae	Log Development	Diet	2	1	11.8169	299.708	3.40373e-39
Synechococcophycideae	Log Development	Diet*Log[Sum(Abundance)+1]	2	1	0.3166	8.02983	0.00516536	0.0748978
Synechococcophycideae	Log Development	Round	2	2	0.108683	1.37824	0.254856
Synechococcophycideae	Square Root Weight	Log[Sum(Abundance)+1]	1	0	0
Synechococcophycideae	Square Root Weight	Diet	2	1	1.21395	200.734	1.06066e-29
Synechococcophycideae	Square Root Weight	Diet*Log[Sum(Abundance)+1]	2	1	0.0034817	0.57572	0.449155	0.840456
Synechococcophycideae	Square Root Weight	Round	2	2	0.0103637	0.856849	0.426511
Synechococcophycideae	Log Triglyceride	Log[Sum(Abundance)+1]	1	0	0
Synechococcophycideae	Log Triglyceride	Diet	2	1	39.9652	163.484	1.40164e-26
Synechococcophycideae	Log Triglyceride	Diet*Log[Sum(Abundance)+1]	2	1	0.316283	1.29381	0.256967	0.593184
Synechococcophycideae	Log Triglyceride	Round	2	2	0.105504	0.215791	0.806127
Synechococcophycideae	Log Protein	Log[Sum(Abundance)+1]	1	0	0
Synechococcophycideae	Log Protein	Diet	2	1	0.292689	0.753494	0.38661
Synechococcophycideae	Log Protein	Diet*Log[Sum(Abundance)+1]	2	1	0.21542	0.554574	0.457495	0.848595
Synechococcophycideae	Log Protein	Round	2	2	3.35222	4.31495	0.0148794
Synechococcophycideae	Cube Root Glucose	Log[Sum(Abundance)+1]	1	0	0
Synechococcophycideae	Cube Root Glucose	Diet	2	1	0.0151414	4.3452	0.0387429
Synechococcophycideae	Cube Root Glucose	Diet*Log[Sum(Abundance)+1]	2	1	0.00217489	0.624138	0.430713	0.899045
Synechococcophycideae	Cube Root Glucose	Round	2	2	0.044661	6.4083	0.00211513
Synergistia	Total	Log[Sum(Abundance)+1]	1	0	0
Synergistia	Total	Diet	2	1	9634.44	134.685	3.0483e-23
Synergistia	Total	Diet*Log[Sum(Abundance)+1]	2	1	23.3924	0.327016	0.568186	0.845983
Synergistia	Total	Round	2	2	259.834	1.81618	0.165825
Synergistia	Log Development	Log[Sum(Abundance)+1]	1	0	0
Synergistia	Log Development	Diet	2	1	11.7597	297.562	5.01461e-39
Synergistia	Log Development	Diet*Log[Sum(Abundance)+1]	2	1	0.294132	7.44261	0.0070472	0.0817475
Synergistia	Log Development	Round	2	2	0.101326	1.28196	0.280194
Synergistia	Square Root Weight	Log[Sum(Abundance)+1]	1	0	0
Synergistia	Square Root Weight	Diet	2	1	1.1366	188.986	1.43708e-28
Synergistia	Square Root Weight	Diet*Log[Sum(Abundance)+1]	2	1	0.00113822	0.189255	0.664147	0.85802
Synergistia	Square Root Weight	Round	2	2	0.00885201	0.735925	0.480739
Synergistia	Log Triglyceride	Log[Sum(Abundance)+1]	1	0	0
Synergistia	Log Triglyceride	Diet	2	1	37.3313	153.832	1.70317e-25
Synergistia	Log Triglyceride	Diet*Log[Sum(Abundance)+1]	2	1	0.0579511	0.238801	0.625711	0.8526
Synergistia	Log Triglyceride	Round	2	2	0.0591654	0.121902	0.885313
Synergistia	Log Protein	Log[Sum(Abundance)+1]	1	0	0
Synergistia	Log Protein	Diet	2	1	0.289149	0.743761	0.389688
Synergistia	Log Protein	Diet*Log[Sum(Abundance)+1]	2	1	0.149457	0.384439	0.536077	0.848595
Synergistia	Log Protein	Round	2	2	3.32486	4.27618	0.0154385
Synergistia	Cube Root Glucose	Log[Sum(Abundance)+1]	1	0	0
Synergistia	Cube Root Glucose	Diet	2	1	0.0164984	4.65508	0.0324923
Synergistia	Cube Root Glucose	Diet*Log[Sum(Abundance)+1]	2	1	9.26694e-05	0.026147	0.871751	0.903451
Synergistia	Cube Root Glucose	Round	2	2	0.0417849	5.89489	0.00340416
TA18	Total	Log[Sum(Abundance)+1]	1	0	0
TA18	Total	Diet	2	0	0
TA18	Total	Diet*Log[Sum(Abundance)+1]	2	0	0
TA18	Total	Round	2	2	286.102	2.01991	0.135858
TA18	Log Development	Log[Sum(Abundance)+1]	1	0	0
TA18	Log Development	Diet	2	0	0
TA18	Log Development	Diet*Log[Sum(Abundance)+1]	2	0	0
TA18	Log Development	Round	2	2	0.16551	2.02906	0.13465
TA18	Square Root Weight	Log[Sum(Abundance)+1]	1	0	0
TA18	Square Root Weight	Diet	2	0	0
TA18	Square Root Weight	Diet*Log[Sum(Abundance)+1]	2	0	0
TA18	Square Root Weight	Round	2	2	0.0119901	1.00842	0.367174
TA18	Log Triglyceride	Log[Sum(Abundance)+1]	1	0	0
TA18	Log Triglyceride	Diet	2	0	0
TA18	Log Triglyceride	Diet*Log[Sum(Abundance)+1]	2	0	0
TA18	Log Triglyceride	Round	2	2	0.0718597	0.146965	0.863434
TA18	Log Protein	Log[Sum(Abundance)+1]	1	0	0
TA18	Log Protein	Diet	2	0	0
TA18	Log Protein	Diet*Log[Sum(Abundance)+1]	2	0	0
TA18	Log Protein	Round	2	2	3.19134	4.11524	0.0179858
TA18	Cube Root Glucose	Log[Sum(Abundance)+1]	1	0	0
TA18	Cube Root Glucose	Diet	2	0	0
TA18	Cube Root Glucose	Diet*Log[Sum(Abundance)+1]	2	0	0
TA18	Cube Root Glucose	Round	2	2	0.0436731	6.21284	0.00253076
Thaumarchaeota	Total	Log[Sum(Abundance)+1]	1	1	7.13962	0.101079	0.750936
Thaumarchaeota	Total	Diet	2	2	10115.6	71.6051	3.49582e-23
Thaumarchaeota	Total	Diet*Log[Sum(Abundance)+1]	2	2	177.862	1.25904	0.286609	0.717015
Thaumarchaeota	Total	Round	2	2	313.816	2.22141	0.111651
Thaumarchaeota	Log Development	Log[Sum(Abundance)+1]	1	1	0.0172897	0.418603	0.518523
Thaumarchaeota	Log Development	Diet	2	2	11.8968	144.017	4.46891e-37
Thaumarchaeota	Log Development	Diet*Log[Sum(Abundance)+1]	2	2	0.040483	0.490068	0.613463	0.869827
Thaumarchaeota	Log Development	Round	2	2	0.161778	1.95841	0.144309
Thaumarchaeota	Square Root Weight	Log[Sum(Abundance)+1]	1	1	6.88351e-05	0.011598	0.91438
Thaumarchaeota	Square Root Weight	Diet	2	2	1.22514	103.211	4.21779e-29
Thaumarchaeota	Square Root Weight	Diet*Log[Sum(Abundance)+1]	2	2	0.0273917	2.30761	0.102952	0.756658
Thaumarchaeota	Square Root Weight	Round	2	2	0.0114905	0.968017	0.38215
Thaumarchaeota	Log Triglyceride	Log[Sum(Abundance)+1]	1	1	0.818924	3.49458	0.0633209
Thaumarchaeota	Log Triglyceride	Diet	2	2	39.5012	84.2814	4.95132e-26
Thaumarchaeota	Log Triglyceride	Diet*Log[Sum(Abundance)+1]	2	2	1.72522	3.68101	0.0272643	0.316265
Thaumarchaeota	Log Triglyceride	Round	2	2	0.122256	0.260849	0.77071
Thaumarchaeota	Log Protein	Log[Sum(Abundance)+1]	1	1	0.0394603	0.100911	0.751136
Thaumarchaeota	Log Protein	Diet	2	2	5.64659	7.21993	0.000983207
Thaumarchaeota	Log Protein	Diet*Log[Sum(Abundance)+1]	2	2	0.211315	0.270194	0.763564	0.848595
Thaumarchaeota	Log Protein	Round	2	2	3.12137	3.9911	0.0202693
Thaumarchaeota	Cube Root Glucose	Log[Sum(Abundance)+1]	1	1	0.00432809	1.23051	0.269026
Thaumarchaeota	Cube Root Glucose	Diet	2	2	0.197003	28.0048	4.14272e-11
Thaumarchaeota	Cube Root Glucose	Diet*Log[Sum(Abundance)+1]	2	2	0.00100413	0.142742	0.867092	0.903451
Thaumarchaeota	Cube Root Glucose	Round	2	2	0.0423766	6.02402	0.00302343
Thermoleophilia	Total	Log[Sum(Abundance)+1]	1	1	243.257	3.44364	0.0652579
Thermoleophilia	Total	Diet	2	2	10480.7	74.1846	8.81915e-24
Thermoleophilia	Total	Diet*Log[Sum(Abundance)+1]	2	2	13.5833	0.0961455	0.908382	0.97567
Thermoleophilia	Total	Round	2	2	211.867	1.49964	0.226201
Thermoleophilia	Log Development	Log[Sum(Abundance)+1]	1	1	0.00182411	0.0439777	0.834151
Thermoleophilia	Log Development	Diet	2	2	12.0585	145.359	2.73425e-37
Thermoleophilia	Log Development	Diet*Log[Sum(Abundance)+1]	2	2	0.0132712	0.159978	0.852293	0.898683
Thermoleophilia	Log Development	Round	2	2	0.15769	1.90089	0.152655
Thermoleophilia	Square Root Weight	Log[Sum(Abundance)+1]	1	1	0.00655644	1.1017	0.295549
Thermoleophilia	Square Root Weight	Diet	2	2	1.28167	107.681	6.43924e-30
Thermoleophilia	Square Root Weight	Diet*Log[Sum(Abundance)+1]	2	2	0.0110717	0.930201	0.396694	0.840456
Thermoleophilia	Square Root Weight	Round	2	2	0.00703478	0.591036	0.555012
Thermoleophilia	Log Triglyceride	Log[Sum(Abundance)+1]	1	1	0.0735077	0.298632	0.585471
Thermoleophilia	Log Triglyceride	Diet	2	2	41.0957	83.4775	7.39403e-26
Thermoleophilia	Log Triglyceride	Diet*Log[Sum(Abundance)+1]	2	2	0.171925	0.349229	0.705745	0.87092
Thermoleophilia	Log Triglyceride	Round	2	2	0.0307597	0.0624819	0.939452
Thermoleophilia	Log Protein	Log[Sum(Abundance)+1]	1	1	0.0608947	0.163216	0.68673
Thermoleophilia	Log Protein	Diet	2	2	5.79496	7.7661	0.000595632
Thermoleophilia	Log Protein	Diet*Log[Sum(Abundance)+1]	2	2	3.18965	4.2746	0.0154711	0.353477
Thermoleophilia	Log Protein	Round	2	2	3.98815	5.34471	0.00562448
Thermoleophilia	Cube Root Glucose	Log[Sum(Abundance)+1]	1	1	0.00136286	0.38577	0.535444
Thermoleophilia	Cube Root Glucose	Diet	2	2	0.204285	28.9123	2.13307e-11
Thermoleophilia	Cube Root Glucose	Diet*Log[Sum(Abundance)+1]	2	2	0.00512459	0.725281	0.485824	0.899045
Thermoleophilia	Cube Root Glucose	Round	2	2	0.0394414	5.58212	0.00456083
Thermomicrobia	Total	Log[Sum(Abundance)+1]	1	1	208.455	3.02196	0.0839871
Thermomicrobia	Total	Diet	2	2	10326.5	74.8513	6.20017e-24
Thermomicrobia	Total	Diet*Log[Sum(Abundance)+1]	2	2	451.515	3.27279	0.0403453	0.591674
Thermomicrobia	Total	Round	2	2	209.849	1.52108	0.221486
Thermomicrobia	Log Development	Log[Sum(Abundance)+1]	1	1	0.00189581	0.0468497	0.828903
Thermomicrobia	Log Development	Diet	2	2	11.9742	147.954	1.06656e-37
Thermomicrobia	Log Development	Diet*Log[Sum(Abundance)+1]	2	2	0.182281	2.25228	0.108344	0.552892
Thermomicrobia	Log Development	Round	2	2	0.158238	1.9552	0.144763
Thermomicrobia	Square Root Weight	Log[Sum(Abundance)+1]	1	1	0.00301781	0.510873	0.47585
Thermomicrobia	Square Root Weight	Diet	2	2	1.28459	108.731	4.16821e-30
Thermomicrobia	Square Root Weight	Diet*Log[Sum(Abundance)+1]	2	2	0.0266035	2.2518	0.108685	0.756658
Thermomicrobia	Square Root Weight	Round	2	2	0.00740921	0.627138	0.535485
Thermomicrobia	Log Triglyceride	Log[Sum(Abundance)+1]	1	1	0.355364	1.4701	0.227042
Thermomicrobia	Log Triglyceride	Diet	2	2	41.4525	85.7424	2.40047e-26
Thermomicrobia	Log Triglyceride	Diet*Log[Sum(Abundance)+1]	2	2	0.900965	1.8636	0.158325	0.593184
Thermomicrobia	Log Triglyceride	Round	2	2	0.032656	0.0675473	0.934709
Thermomicrobia	Log Protein	Log[Sum(Abundance)+1]	1	1	0.104343	0.273414	0.601744
Thermomicrobia	Log Protein	Diet	2	2	5.4485	7.13849	0.00105977
Thermomicrobia	Log Protein	Diet*Log[Sum(Abundance)+1]	2	2	1.7943	2.35084	0.0984351	0.704679
Thermomicrobia	Log Protein	Round	2	2	3.62535	4.74984	0.00985615
Thermomicrobia	Cube Root Glucose	Log[Sum(Abundance)+1]	1	0	0
Thermomicrobia	Cube Root Glucose	Diet	2	1	0.0164515	4.65766	0.0324449
Thermomicrobia	Cube Root Glucose	Diet*Log[Sum(Abundance)+1]	2	1	0.000316108	0.0894949	0.765218	0.899045
Thermomicrobia	Cube Root Glucose	Round	2	2	0.0422756	5.98444	0.00313236
Thermotogae	Total	Log[Sum(Abundance)+1]	1	0	0
Thermotogae	Total	Diet	2	2	10385	73.3083	1.10358e-23
Thermotogae	Total	Diet*Log[Sum(Abundance)+1]	2	0	0
Thermotogae	Total	Round	2	2	282.173	1.99188	0.139611
Thermotogae	Log Development	Log[Sum(Abundance)+1]	1	0	0
Thermotogae	Log Development	Diet	2	2	12.0824	147.973	6.02078e-38
Thermotogae	Log Development	Diet*Log[Sum(Abundance)+1]	2	0	0
Thermotogae	Log Development	Round	2	2	0.155126	1.89981	0.152759
Thermotogae	Square Root Weight	Log[Sum(Abundance)+1]	1	0	0
Thermotogae	Square Root Weight	Diet	2	2	1.27721	106.478	6.91456e-30
Thermotogae	Square Root Weight	Diet*Log[Sum(Abundance)+1]	2	0	0
Thermotogae	Square Root Weight	Round	2	2	0.0100412	0.837109	0.434896
Thermotogae	Log Triglyceride	Log[Sum(Abundance)+1]	1	0	0
Thermotogae	Log Triglyceride	Diet	2	2	41.1201	84.451	3.403e-26
Thermotogae	Log Triglyceride	Diet*Log[Sum(Abundance)+1]	2	0	0
Thermotogae	Log Triglyceride	Round	2	2	0.0684504	0.140581	0.868954
Thermotogae	Log Protein	Log[Sum(Abundance)+1]	1	0	0
Thermotogae	Log Protein	Diet	2	2	5.77685	7.49289	0.000761023
Thermotogae	Log Protein	Diet*Log[Sum(Abundance)+1]	2	0	0
Thermotogae	Log Protein	Round	2	2	3.18958	4.13707	0.0176056
Thermotogae	Cube Root Glucose	Log[Sum(Abundance)+1]	1	0	0
Thermotogae	Cube Root Glucose	Diet	2	2	0.204329	29.1887	1.62997e-11
Thermotogae	Cube Root Glucose	Diet*Log[Sum(Abundance)+1]	2	0	0
Thermotogae	Cube Root Glucose	Round	2	2	0.0431811	6.16848	0.00263334
TK17	Total	Log[Sum(Abundance)+1]	1	0	0
TK17	Total	Diet	2	0	0
TK17	Total	Diet*Log[Sum(Abundance)+1]	2	0	0
TK17	Total	Round	2	2	285.966	2.00742	0.137526
TK17	Log Development	Log[Sum(Abundance)+1]	1	0	0
TK17	Log Development	Diet	2	0	0
TK17	Log Development	Diet*Log[Sum(Abundance)+1]	2	0	0
TK17	Log Development	Round	2	2	0.153058	1.86398	0.158228
TK17	Square Root Weight	Log[Sum(Abundance)+1]	1	0	0
TK17	Square Root Weight	Diet	2	0	0
TK17	Square Root Weight	Diet*Log[Sum(Abundance)+1]	2	0	0
TK17	Square Root Weight	Round	2	2	0.0110621	0.918871	0.401131
TK17	Log Triglyceride	Log[Sum(Abundance)+1]	1	0	0
TK17	Log Triglyceride	Diet	2	0	0
TK17	Log Triglyceride	Diet*Log[Sum(Abundance)+1]	2	0	0
TK17	Log Triglyceride	Round	2	2	0.0941564	0.193192	0.824506
TK17	Log Protein	Log[Sum(Abundance)+1]	1	0	0
TK17	Log Protein	Diet	2	0	0
TK17	Log Protein	Diet*Log[Sum(Abundance)+1]	2	0	0
TK17	Log Protein	Round	2	2	3.03348	3.91773	0.0217177
TK17	Cube Root Glucose	Log[Sum(Abundance)+1]	1	0	0
TK17	Cube Root Glucose	Diet	2	0	0
TK17	Cube Root Glucose	Diet*Log[Sum(Abundance)+1]	2	0	0
TK17	Cube Root Glucose	Round	2	2	0.0420858	5.98156	0.00313657
TM7-3	Total	Log[Sum(Abundance)+1]	1	1	0.012298	0.000171238	0.989575
TM7-3	Total	Diet	2	2	10246.1	71.3335	4.0466e-23
TM7-3	Total	Diet*Log[Sum(Abundance)+1]	2	2	29.3594	0.204401	0.815339	0.959003
TM7-3	Total	Round	2	2	295.935	2.06031	0.130641
TM7-3	Log Development	Log[Sum(Abundance)+1]	1	1	0.0425191	1.08917	0.298164
TM7-3	Log Development	Diet	2	2	12.3041	157.591	3.53734e-39
TM7-3	Log Development	Diet*Log[Sum(Abundance)+1]	2	2	0.110102	1.41019	0.246988	0.745224
TM7-3	Log Development	Round	2	2	0.140983	1.8057	0.167553
TM7-3	Square Root Weight	Log[Sum(Abundance)+1]	1	1	0.00191436	0.313749	0.576208
TM7-3	Square Root Weight	Diet	2	2	1.26995	104.067	2.93209e-29
TM7-3	Square Root Weight	Diet*Log[Sum(Abundance)+1]	2	2	0.00127549	0.104522	0.900819	0.917198
TM7-3	Square Root Weight	Round	2	2	0.0103451	0.847741	0.430384
TM7-3	Log Triglyceride	Log[Sum(Abundance)+1]	1	1	0.00707538	0.0286726	0.865742
TM7-3	Log Triglyceride	Diet	2	2	41.0573	83.1913	8.53289e-26
TM7-3	Log Triglyceride	Diet*Log[Sum(Abundance)+1]	2	2	0.0630305	0.127714	0.880191	0.94197
TM7-3	Log Triglyceride	Round	2	2	0.0577197	0.116953	0.8897
TM7-3	Log Protein	Log[Sum(Abundance)+1]	1	1	0.000351957	0.000903031	0.976063
TM7-3	Log Protein	Diet	2	2	4.83425	6.20171	0.00252324
TM7-3	Log Protein	Diet*Log[Sum(Abundance)+1]	2	2	0.198549	0.254712	0.77544	0.848595
TM7-3	Log Protein	Round	2	2	2.99803	3.84609	0.0232804
TM7-3	Cube Root Glucose	Log[Sum(Abundance)+1]	1	1	0.000858001	0.245263	0.621132
TM7-3	Cube Root Glucose	Diet	2	2	0.187448	26.7914	1.01535e-10
TM7-3	Cube Root Glucose	Diet*Log[Sum(Abundance)+1]	2	2	0.0105226	1.50396	0.225474	0.899045
TM7-3	Cube Root Glucose	Round	2	2	0.0407212	5.82016	0.00365385
vadinHA49	Total	Log[Sum(Abundance)+1]	1	0	0
vadinHA49	Total	Diet	2	0	0
vadinHA49	Total	Diet*Log[Sum(Abundance)+1]	2	0	0
vadinHA49	Total	Round	2	2	270.84	1.90897	0.151416
vadinHA49	Log Development	Log[Sum(Abundance)+1]	1	0	0
vadinHA49	Log Development	Diet	2	0	0
vadinHA49	Log Development	Diet*Log[Sum(Abundance)+1]	2	0	0
vadinHA49	Log Development	Round	2	2	0.139808	1.72837	0.180697
vadinHA49	Square Root Weight	Log[Sum(Abundance)+1]	1	0	0
vadinHA49	Square Root Weight	Diet	2	0	0
vadinHA49	Square Root Weight	Diet*Log[Sum(Abundance)+1]	2	0	0
vadinHA49	Square Root Weight	Round	2	2	0.0100661	0.837036	0.43494
vadinHA49	Log Triglyceride	Log[Sum(Abundance)+1]	1	0	0
vadinHA49	Log Triglyceride	Diet	2	0	0
vadinHA49	Log Triglyceride	Diet*Log[Sum(Abundance)+1]	2	0	0
vadinHA49	Log Triglyceride	Round	2	2	0.0601793	0.12334	0.884042
vadinHA49	Log Protein	Log[Sum(Abundance)+1]	1	0	0
vadinHA49	Log Protein	Diet	2	0	0
vadinHA49	Log Protein	Diet*Log[Sum(Abundance)+1]	2	0	0
vadinHA49	Log Protein	Round	2	2	3.19961	4.12713	0.017783
vadinHA49	Cube Root Glucose	Log[Sum(Abundance)+1]	1	0	0
vadinHA49	Cube Root Glucose	Diet	2	0	0
vadinHA49	Cube Root Glucose	Diet*Log[Sum(Abundance)+1]	2	0	0
vadinHA49	Cube Root Glucose	Round	2	2	0.0427051	6.06415	0.00290498
Verruco-5	Total	Log[Sum(Abundance)+1]	1	1	118.05	1.65654	0.199852
Verruco-5	Total	Diet	2	2	10267.1	72.0364	2.77231e-23
Verruco-5	Total	Diet*Log[Sum(Abundance)+1]	2	2	2.50311	0.0175625	0.982593	0.985703
Verruco-5	Total	Round	2	2	325.983	2.28718	0.104725
Verruco-5	Log Development	Log[Sum(Abundance)+1]	1	1	0.0632867	1.53818	0.216629
Verruco-5	Log Development	Diet	2	2	11.9412	145.114	2.99008e-37
Verruco-5	Log Development	Diet*Log[Sum(Abundance)+1]	2	2	0.00693516	0.0842791	0.919214	0.919214
Verruco-5	Log Development	Round	2	2	0.181108	2.2009	0.113905
Verruco-5	Square Root Weight	Log[Sum(Abundance)+1]	1	1	6.26831e-05	0.0106735	0.91785
Verruco-5	Square Root Weight	Diet	2	2	1.23745	105.355	1.70279e-29
Verruco-5	Square Root Weight	Diet*Log[Sum(Abundance)+1]	2	2	0.0291819	2.4845	0.0867257	0.756658
Verruco-5	Square Root Weight	Round	2	2	0.0126272	1.07506	0.34384
Verruco-5	Log Triglyceride	Log[Sum(Abundance)+1]	1	1	0.00771699	0.0318952	0.858474
Verruco-5	Log Triglyceride	Diet	2	2	40.3281	83.3403	7.91925e-26
Verruco-5	Log Triglyceride	Diet*Log[Sum(Abundance)+1]	2	2	0.750106	1.55014	0.215256	0.593184
Verruco-5	Log Triglyceride	Round	2	2	0.102204	0.21121	0.80982
Verruco-5	Log Protein	Log[Sum(Abundance)+1]	1	1	0.0600115	0.158033	0.691481
Verruco-5	Log Protein	Diet	2	2	5.38223	7.08674	0.00111153
Verruco-5	Log Protein	Diet*Log[Sum(Abundance)+1]	2	2	1.86063	2.44988	0.0894007	0.704679
Verruco-5	Log Protein	Round	2	2	2.69434	3.54762	0.0309827
Verruco-5	Cube Root Glucose	Log[Sum(Abundance)+1]	1	1	0.00137215	0.396227	0.529971
Verruco-5	Cube Root Glucose	Diet	2	2	0.199192	28.7598	2.38395e-11
Verruco-5	Cube Root Glucose	Diet*Log[Sum(Abundance)+1]	2	2	0.0131171	1.89387	0.153954	0.899045
Verruco-5	Cube Root Glucose	Round	2	2	0.0422785	6.10424	0.00280665
Verrucomicrobiae	Total	Log[Sum(Abundance)+1]	1	1	268.907	3.8688	0.0508485
Verrucomicrobiae	Total	Diet	2	2	9478.14	68.1816	2.2538e-22
Verrucomicrobiae	Total	Diet*Log[Sum(Abundance)+1]	2	2	156.062	1.12264	0.327863	0.717015
Verrucomicrobiae	Total	Round	2	2	146.525	1.05404	0.350835
Verrucomicrobiae	Log Development	Log[Sum(Abundance)+1]	1	1	0.0372409	0.917589	0.339493
Verrucomicrobiae	Log Development	Diet	2	2	11.6606	143.654	5.1056e-37
Verrucomicrobiae	Log Development	Diet*Log[Sum(Abundance)+1]	2	2	0.103811	1.27892	0.281051	0.745224
Verrucomicrobiae	Log Development	Round	2	2	0.110587	1.3624	0.258877
Verrucomicrobiae	Square Root Weight	Log[Sum(Abundance)+1]	1	1	0.0267357	4.55022	0.0345096
Verrucomicrobiae	Square Root Weight	Diet	2	2	1.28044	108.961	3.79176e-30
Verrucomicrobiae	Square Root Weight	Diet*Log[Sum(Abundance)+1]	2	2	0.0155404	1.32243	0.269516	0.819929
Verrucomicrobiae	Square Root Weight	Round	2	2	0.00867801	0.738467	0.479541
Verrucomicrobiae	Log Triglyceride	Log[Sum(Abundance)+1]	1	1	0.694303	2.88603	0.0912132
Verrucomicrobiae	Log Triglyceride	Diet	2	2	41.0186	85.2516	3.05925e-26
Verrucomicrobiae	Log Triglyceride	Diet*Log[Sum(Abundance)+1]	2	2	0.694763	1.44397	0.23892	0.593184
Verrucomicrobiae	Log Triglyceride	Round	2	2	0.0246109	0.0511505	0.950151
Verrucomicrobiae	Log Protein	Log[Sum(Abundance)+1]	1	1	0.549469	1.41993	0.235105
Verrucomicrobiae	Log Protein	Diet	2	2	4.03951	5.21943	0.00632786
Verrucomicrobiae	Log Protein	Diet*Log[Sum(Abundance)+1]	2	2	0.423565	0.547287	0.579551	0.848595
Verrucomicrobiae	Log Protein	Round	2	2	3.54815	4.58455	0.0115264
Verrucomicrobiae	Cube Root Glucose	Log[Sum(Abundance)+1]	1	1	0.00852181	2.42807	0.121219
Verrucomicrobiae	Cube Root Glucose	Diet	2	2	0.163091	23.2343	1.49495e-09
Verrucomicrobiae	Cube Root Glucose	Diet*Log[Sum(Abundance)+1]	2	2	0.00113508	0.161705	0.850835	0.903451
Verrucomicrobiae	Cube Root Glucose	Round	2	2	0.0490506	6.98786	0.00124257
ZB2	Total	Log[Sum(Abundance)+1]	1	1	0.0752259	0.00104584	0.97424
ZB2	Total	Diet	2	2	10383.8	72.181	2.5654e-23
ZB2	Total	Diet*Log[Sum(Abundance)+1]	2	2	25.2236	0.175338	0.839328	0.959003
ZB2	Total	Round	2	2	265.731	1.84719	0.160887
ZB2	Log Development	Log[Sum(Abundance)+1]	1	1	0.00715376	0.178938	0.672832
ZB2	Log Development	Diet	2	2	12.0756	151.025	3.54868e-38
ZB2	Log Development	Diet*Log[Sum(Abundance)+1]	2	2	0.23917	2.99119	0.052926	0.341079
ZB2	Log Development	Round	2	2	0.107077	1.33916	0.264865
ZB2	Square Root Weight	Log[Sum(Abundance)+1]	1	1	0.00982778	1.64179	0.202019
ZB2	Square Root Weight	Diet	2	2	1.26847	105.953	1.32463e-29
ZB2	Square Root Weight	Diet*Log[Sum(Abundance)+1]	2	2	0.00353698	0.295436	0.744631	0.88722
ZB2	Square Root Weight	Round	2	2	0.00786444	0.656899	0.519912
ZB2	Log Triglyceride	Log[Sum(Abundance)+1]	1	1	0.765626	3.17903	0.0764055
ZB2	Log Triglyceride	Diet	2	2	41.0036	85.1275	3.25313e-26
ZB2	Log Triglyceride	Diet*Log[Sum(Abundance)+1]	2	2	0.111711	0.231923	0.793262	0.920184
ZB2	Log Triglyceride	Round	2	2	0.0535199	0.111112	0.894904
ZB2	Log Protein	Log[Sum(Abundance)+1]	1	1	0.488818	1.28759	0.258119
ZB2	Log Protein	Diet	2	2	5.66882	7.46609	0.000784117
ZB2	Log Protein	Diet*Log[Sum(Abundance)+1]	2	2	1.44193	1.89908	0.152925	0.739136
ZB2	Log Protein	Round	2	2	3.63839	4.79192	0.00947154
ZB2	Cube Root Glucose	Log[Sum(Abundance)+1]	1	0	0
ZB2	Cube Root Glucose	Diet	2	1	0.106147	30.1015	1.62272e-07
ZB2	Cube Root Glucose	Diet*Log[Sum(Abundance)+1]	2	1	0.00238293	0.675759	0.412306	0.899045
ZB2	Cube Root Glucose	Round	2	2	0.0414717	5.88033	0.00345054

## Sheet: S7.03
Order	Y	Source	Nparm	DF	Sum of Squares	F Ratio	Prob > F	fdr p
[Chthoniobacterales]	Total	Round	2	2	296.003	2.09486	0.126311
[Chthoniobacterales]	Total	Log[Sum(Abundance)+1]	1	1	58.5778	0.829128	0.363837
[Chthoniobacterales]	Total	Diet	2	2	10529.4	74.5183	7.39193e-24
[Chthoniobacterales]	Total	Log[Sum(Abundance)+1]*Diet	2	2	195.774	1.38552	0.253055	0.74174
[Chthoniobacterales]	Log Development	Round	2	2	0.105578	1.35106	0.261782
[Chthoniobacterales]	Log Development	Log[Sum(Abundance)+1]	1	1	0.2486	6.36257	0.0125906
[Chthoniobacterales]	Log Development	Diet	2	2	12.2614	156.907	4.48519e-39
[Chthoniobacterales]	Log Development	Log[Sum(Abundance)+1]*Diet	2	2	0.0719303	0.920477	0.40034	0.769885
[Chthoniobacterales]	Square Root Weight	Round	2	2	0.00907587	0.748776	0.47467
[Chthoniobacterales]	Square Root Weight	Log[Sum(Abundance)+1]	1	1	1.71095e-05	0.00282314	0.957695
[Chthoniobacterales]	Square Root Weight	Diet	2	2	1.27159	104.909	2.05475e-29
[Chthoniobacterales]	Square Root Weight	Log[Sum(Abundance)+1]*Diet	2	2	0.00819228	0.675878	0.510222	0.911831
[Chthoniobacterales]	Log Triglyceride	Round	2	2	0.0404103	0.082965	0.920421
[Chthoniobacterales]	Log Triglyceride	Log[Sum(Abundance)+1]	1	1	0.0824536	0.338566	0.561443
[Chthoniobacterales]	Log Triglyceride	Diet	2	2	41.0674	84.3141	4.8713e-26
[Chthoniobacterales]	Log Triglyceride	Log[Sum(Abundance)+1]*Diet	2	2	0.504741	1.03627	0.357046	0.796982
[Chthoniobacterales]	Log Protein	Round	2	2	3.31283	4.23515	0.0160628
[Chthoniobacterales]	Log Protein	Log[Sum(Abundance)+1]	1	1	0.00441989	0.0113008	0.915468
[Chthoniobacterales]	Log Protein	Diet	2	2	5.71312	7.30369	0.000910285
[Chthoniobacterales]	Log Protein	Log[Sum(Abundance)+1]*Diet	2	2	0.213048	0.272362	0.761916	0.951416
[Chthoniobacterales]	Cube Root Glucose	Round	2	2	0.0399949	5.61095	0.00443986
[Chthoniobacterales]	Cube Root Glucose	Log[Sum(Abundance)+1]	1	1	0.000247557	0.0694602	0.792474
[Chthoniobacterales]	Cube Root Glucose	Diet	2	2	0.199464	27.9832	4.20908e-11
[Chthoniobacterales]	Cube Root Glucose	Log[Sum(Abundance)+1]*Diet	2	2	0.000333835	0.0468343	0.954259	0.964199
[Fimbriimonadales]	Total	Round	2	2	279.738	1.96307	0.143615
[Fimbriimonadales]	Total	Log[Sum(Abundance)+1]	1	0	0
[Fimbriimonadales]	Total	Diet	2	0	0
[Fimbriimonadales]	Total	Log[Sum(Abundance)+1]*Diet	2	0	0
[Fimbriimonadales]	Log Development	Round	2	2	0.151037	1.84154	0.161741
[Fimbriimonadales]	Log Development	Log[Sum(Abundance)+1]	1	0	0
[Fimbriimonadales]	Log Development	Diet	2	0	0
[Fimbriimonadales]	Log Development	Log[Sum(Abundance)+1]*Diet	2	0	0
[Fimbriimonadales]	Square Root Weight	Round	2	2	0.00992953	0.822496	0.441242
[Fimbriimonadales]	Square Root Weight	Log[Sum(Abundance)+1]	1	0	0
[Fimbriimonadales]	Square Root Weight	Diet	2	0	0
[Fimbriimonadales]	Square Root Weight	Log[Sum(Abundance)+1]*Diet	2	0	0
[Fimbriimonadales]	Log Triglyceride	Round	2	2	0.0482515	0.0988943	0.905891
[Fimbriimonadales]	Log Triglyceride	Log[Sum(Abundance)+1]	1	0	0
[Fimbriimonadales]	Log Triglyceride	Diet	2	0	0
[Fimbriimonadales]	Log Triglyceride	Log[Sum(Abundance)+1]*Diet	2	0	0
[Fimbriimonadales]	Log Protein	Round	2	2	3.42038	4.44266	0.01317
[Fimbriimonadales]	Log Protein	Log[Sum(Abundance)+1]	1	0	0
[Fimbriimonadales]	Log Protein	Diet	2	0	0
[Fimbriimonadales]	Log Protein	Log[Sum(Abundance)+1]*Diet	2	0	0
[Fimbriimonadales]	Cube Root Glucose	Round	2	2	0.0422345	6.00037	0.00308225
[Fimbriimonadales]	Cube Root Glucose	Log[Sum(Abundance)+1]	1	0	0
[Fimbriimonadales]	Cube Root Glucose	Diet	2	0	0
[Fimbriimonadales]	Cube Root Glucose	Log[Sum(Abundance)+1]*Diet	2	0	0
[Pedosphaerales]	Total	Round	2	2	268.233	1.8798	0.155836
[Pedosphaerales]	Total	Log[Sum(Abundance)+1]	1	1	0.156995	0.00220046	0.962642
[Pedosphaerales]	Total	Diet	2	2	10472.3	73.391	1.34394e-23
[Pedosphaerales]	Total	Log[Sum(Abundance)+1]*Diet	2	2	115.514	0.809533	0.446805	0.797865
[Pedosphaerales]	Log Development	Round	2	2	0.151635	1.86095	0.158736
[Pedosphaerales]	Log Development	Log[Sum(Abundance)+1]	1	1	0.02648	0.649957	0.421275
[Pedosphaerales]	Log Development	Diet	2	2	12.1211	148.757	7.98645e-38
[Pedosphaerales]	Log Development	Log[Sum(Abundance)+1]*Diet	2	2	0.0371165	0.455516	0.634906	0.907009
[Pedosphaerales]	Square Root Weight	Round	2	2	0.0107894	0.89536	0.41059
[Pedosphaerales]	Square Root Weight	Log[Sum(Abundance)+1]	1	1	0.0089832	1.49095	0.223947
[Pedosphaerales]	Square Root Weight	Diet	2	2	1.2853	106.661	9.84788e-30
[Pedosphaerales]	Square Root Weight	Log[Sum(Abundance)+1]*Diet	2	2	0.00247571	0.205448	0.814507	0.952132
[Pedosphaerales]	Log Triglyceride	Round	2	2	0.0616678	0.127287	0.880567
[Pedosphaerales]	Log Triglyceride	Log[Sum(Abundance)+1]	1	1	0.52706	2.17577	0.142082
[Pedosphaerales]	Log Triglyceride	Diet	2	2	41.802	86.2821	1.84008e-26
[Pedosphaerales]	Log Triglyceride	Log[Sum(Abundance)+1]*Diet	2	2	0.14536	0.300033	0.741192	0.92649
[Pedosphaerales]	Log Protein	Round	2	2	3.14835	4.03493	0.0194391
[Pedosphaerales]	Log Protein	Log[Sum(Abundance)+1]	1	1	0.357156	0.915463	0.340052
[Pedosphaerales]	Log Protein	Diet	2	2	5.81615	7.45399	0.000792871
[Pedosphaerales]	Log Protein	Log[Sum(Abundance)+1]*Diet	2	2	0.206416	0.264543	0.767877	0.951416
[Pedosphaerales]	Cube Root Glucose	Round	2	2	0.0420794	5.91614	0.00334194
[Pedosphaerales]	Cube Root Glucose	Log[Sum(Abundance)+1]	1	1	0.000421121	0.118415	0.731227
[Pedosphaerales]	Cube Root Glucose	Diet	2	2	0.192619	27.0812	8.18918e-11
[Pedosphaerales]	Cube Root Glucose	Log[Sum(Abundance)+1]*Diet	2	2	0.00171949	0.241751	0.785547	0.934655
[Rhodothermales]	Total	Round	2	2	280.468	1.96989	0.142662
[Rhodothermales]	Total	Log[Sum(Abundance)+1]	1	0	0
[Rhodothermales]	Total	Diet	2	0	0
[Rhodothermales]	Total	Log[Sum(Abundance)+1]*Diet	2	0	0
[Rhodothermales]	Log Development	Round	2	2	0.146092	1.78466	0.171003
[Rhodothermales]	Log Development	Log[Sum(Abundance)+1]	1	0	0
[Rhodothermales]	Log Development	Diet	2	0	0
[Rhodothermales]	Log Development	Log[Sum(Abundance)+1]*Diet	2	0	0
[Rhodothermales]	Square Root Weight	Round	2	2	0.00843298	0.702754	0.49679
[Rhodothermales]	Square Root Weight	Log[Sum(Abundance)+1]	1	0	0
[Rhodothermales]	Square Root Weight	Diet	2	0	0
[Rhodothermales]	Square Root Weight	Log[Sum(Abundance)+1]*Diet	2	0	0
[Rhodothermales]	Log Triglyceride	Round	2	2	0.0736746	0.151589	0.859458
[Rhodothermales]	Log Triglyceride	Log[Sum(Abundance)+1]	1	0	0
[Rhodothermales]	Log Triglyceride	Diet	2	0	0
[Rhodothermales]	Log Triglyceride	Log[Sum(Abundance)+1]*Diet	2	0	0
[Rhodothermales]	Log Protein	Round	2	2	3.21238	4.14593	0.0174672
[Rhodothermales]	Log Protein	Log[Sum(Abundance)+1]	1	0	0
[Rhodothermales]	Log Protein	Diet	2	0	0
[Rhodothermales]	Log Protein	Log[Sum(Abundance)+1]*Diet	2	0	0
[Rhodothermales]	Cube Root Glucose	Round	2	2	0.0439643	6.26027	0.00242199
[Rhodothermales]	Cube Root Glucose	Log[Sum(Abundance)+1]	1	0	0
[Rhodothermales]	Cube Root Glucose	Diet	2	0	0
[Rhodothermales]	Cube Root Glucose	Log[Sum(Abundance)+1]*Diet	2	0	0
[Roseiflexales]	Total	Round	2	2	282.845	1.97361	0.142164
[Roseiflexales]	Total	Log[Sum(Abundance)+1]	1	0	0
[Roseiflexales]	Total	Diet	2	1	5291.9	73.8505	5.6058e-15
[Roseiflexales]	Total	Log[Sum(Abundance)+1]*Diet	2	1	0.903244	0.0126051	0.910741	0.989936
[Roseiflexales]	Log Development	Round	2	2	0.146682	1.78479	0.171001
[Roseiflexales]	Log Development	Log[Sum(Abundance)+1]	1	0	0
[Roseiflexales]	Log Development	Diet	2	1	4.72153	114.901	9.31834e-21
[Roseiflexales]	Log Development	Log[Sum(Abundance)+1]*Diet	2	1	0.0149753	0.364432	0.546869	0.868047
[Roseiflexales]	Square Root Weight	Round	2	2	0.00834368	0.700846	0.497741
[Roseiflexales]	Square Root Weight	Log[Sum(Abundance)+1]	1	0	0
[Roseiflexales]	Square Root Weight	Diet	2	1	0.191568	32.1824	6.76103e-08
[Roseiflexales]	Square Root Weight	Log[Sum(Abundance)+1]*Diet	2	1	0.0020757	0.348706	0.555712	0.923047
[Roseiflexales]	Log Triglyceride	Round	2	2	0.0216896	0.0453	0.955722
[Roseiflexales]	Log Triglyceride	Log[Sum(Abundance)+1]	1	0	0
[Roseiflexales]	Log Triglyceride	Diet	2	1	6.08347	25.4115	1.1894e-06
[Roseiflexales]	Log Triglyceride	Log[Sum(Abundance)+1]*Diet	2	1	0.177668	0.742141	0.390204	0.796982
[Roseiflexales]	Log Protein	Round	2	2	3.67913	4.86848	0.00880337
[Roseiflexales]	Log Protein	Log[Sum(Abundance)+1]	1	0	0
[Roseiflexales]	Log Protein	Diet	2	1	5.20207	13.7675	0.000280945
[Roseiflexales]	Log Protein	Log[Sum(Abundance)+1]*Diet	2	1	1.10902	2.93507	0.0885195	0.894864
[Roseiflexales]	Cube Root Glucose	Round	2	2	0.0478168	7.03845	0.00118195
[Roseiflexales]	Cube Root Glucose	Log[Sum(Abundance)+1]	1	0	0
[Roseiflexales]	Cube Root Glucose	Diet	2	0	0
[Roseiflexales]	Cube Root Glucose	Log[Sum(Abundance)+1]*Diet	2	0	0
[Saprospirales]	Total	Round	2	2	221.912	1.56558	0.212019
[Saprospirales]	Total	Log[Sum(Abundance)+1]	1	1	126.223	1.781	0.183844
[Saprospirales]	Total	Diet	2	2	10289.5	72.5916	2.0589e-23
[Saprospirales]	Total	Log[Sum(Abundance)+1]*Diet	2	2	66.3088	0.467804	0.627194	0.846502
[Saprospirales]	Log Development	Round	2	2	0.11563	1.40999	0.247037
[Saprospirales]	Log Development	Log[Sum(Abundance)+1]	1	1	0.0628442	1.53264	0.217454
[Saprospirales]	Log Development	Diet	2	2	12.0227	146.604	1.73816e-37
[Saprospirales]	Log Development	Log[Sum(Abundance)+1]*Diet	2	2	0.0213913	0.260846	0.770713	0.93059
[Saprospirales]	Square Root Weight	Round	2	2	0.0112424	0.947708	0.389892
[Saprospirales]	Square Root Weight	Log[Sum(Abundance)+1]	1	1	0.0244021	4.11408	0.0442624
[Saprospirales]	Square Root Weight	Diet	2	2	1.29139	108.861	3.95038e-30
[Saprospirales]	Square Root Weight	Log[Sum(Abundance)+1]*Diet	2	2	0.00250252	0.210956	0.810045	0.952132
[Saprospirales]	Log Triglyceride	Round	2	2	0.0471028	0.100164	0.904743
[Saprospirales]	Log Triglyceride	Log[Sum(Abundance)+1]	1	1	1.8619	7.9187	0.0054805
[Saprospirales]	Log Triglyceride	Diet	2	2	41.9567	89.2211	4.39025e-27
[Saprospirales]	Log Triglyceride	Log[Sum(Abundance)+1]*Diet	2	2	0.179957	0.382679	0.682628	0.916167
[Saprospirales]	Log Protein	Round	2	2	3.54464	4.60405	0.0113153
[Saprospirales]	Log Protein	Log[Sum(Abundance)+1]	1	1	0.642147	1.66814	0.198293
[Saprospirales]	Log Protein	Diet	2	2	5.30186	6.88645	0.00133719
[Saprospirales]	Log Protein	Log[Sum(Abundance)+1]*Diet	2	2	0.78614	1.0211	0.362437	0.951416
[Saprospirales]	Cube Root Glucose	Round	2	2	0.0376924	5.33989	0.00571901
[Saprospirales]	Cube Root Glucose	Log[Sum(Abundance)+1]	1	1	0.000652753	0.184951	0.66775
[Saprospirales]	Cube Root Glucose	Diet	2	2	0.202884	28.7426	2.4139e-11
[Saprospirales]	Cube Root Glucose	Log[Sum(Abundance)+1]*Diet	2	2	0.00596068	0.84445	0.431761	0.852324
0319-7L14	Total	Round	2	2	292.416	2.0426	0.1329
0319-7L14	Total	Log[Sum(Abundance)+1]	1	0	0
0319-7L14	Total	Diet	2	1	5334.07	74.5195	4.43159e-15
0319-7L14	Total	Log[Sum(Abundance)+1]*Diet	2	1	3.0182	0.0421656	0.837553	0.958251
0319-7L14	Log Development	Round	2	2	0.156126	1.89202	0.153966
0319-7L14	Log Development	Log[Sum(Abundance)+1]	1	0	0
0319-7L14	Log Development	Diet	2	1	4.70049	113.926	1.24836e-20
0319-7L14	Log Development	Log[Sum(Abundance)+1]*Diet	2	1	0.00881113	0.213556	0.644593	0.907877
0319-7L14	Square Root Weight	Round	2	2	0.0119835	1.00206	0.369488
0319-7L14	Square Root Weight	Log[Sum(Abundance)+1]	1	0	0
0319-7L14	Square Root Weight	Diet	2	0	0
0319-7L14	Square Root Weight	Log[Sum(Abundance)+1]*Diet	2	0	0
0319-7L14	Log Triglyceride	Round	2	2	0.129414	0.276765	0.758578
0319-7L14	Log Triglyceride	Log[Sum(Abundance)+1]	1	0	0
0319-7L14	Log Triglyceride	Diet	2	1	6.18899	26.4716	7.39254e-07
0319-7L14	Log Triglyceride	Log[Sum(Abundance)+1]*Diet	2	1	1.4226	6.08475	0.0146387	0.467092
0319-7L14	Log Protein	Round	2	2	2.87139	3.73466	0.025887
0319-7L14	Log Protein	Log[Sum(Abundance)+1]	1	0	0
0319-7L14	Log Protein	Diet	2	1	5.34231	13.8969	0.000263636
0319-7L14	Log Protein	Log[Sum(Abundance)+1]*Diet	2	1	0.638979	1.66217	0.199083	0.951416
0319-7L14	Cube Root Glucose	Round	2	2	0.0432497	6.32129	0.00229232
0319-7L14	Cube Root Glucose	Log[Sum(Abundance)+1]	1	0	0
0319-7L14	Cube Root Glucose	Diet	2	1	0.189378	55.3583	6.3152e-12
0319-7L14	Cube Root Glucose	Log[Sum(Abundance)+1]*Diet	2	1	0.0193094	5.64445	0.0187247	0.454075
258ds10	Total	Round	2	2	290.889	2.03516	0.133887
258ds10	Total	Log[Sum(Abundance)+1]	1	1	52.1019	0.729046	0.394416
258ds10	Total	Diet	2	2	9903.32	69.2872	1.22904e-22
258ds10	Total	Log[Sum(Abundance)+1]*Diet	2	2	14.5315	0.101668	0.903385	0.989936
258ds10	Log Development	Round	2	2	0.158688	1.91564	0.150469
258ds10	Log Development	Log[Sum(Abundance)+1]	1	1	0.0211357	0.51029	0.476011
258ds10	Log Development	Diet	2	2	11.9023	143.681	5.05453e-37
258ds10	Log Development	Log[Sum(Abundance)+1]*Diet	2	2	0.0128782	0.155462	0.856143	0.93059
258ds10	Square Root Weight	Round	2	2	0.0101812	0.85809	0.426001
258ds10	Square Root Weight	Log[Sum(Abundance)+1]	1	1	0.0238501	4.02026	0.0467203
258ds10	Square Root Weight	Diet	2	2	1.25956	106.158	1.21529e-29
258ds10	Square Root Weight	Log[Sum(Abundance)+1]*Diet	2	2	0.00801796	0.675769	0.510277	0.911831
258ds10	Log Triglyceride	Round	2	2	0.0417206	0.0846652	0.918859
258ds10	Log Triglyceride	Log[Sum(Abundance)+1]	1	1	0.104999	0.426158	0.514778
258ds10	Log Triglyceride	Diet	2	2	40.8628	82.9245	9.75387e-26
258ds10	Log Triglyceride	Log[Sum(Abundance)+1]*Diet	2	2	0.238451	0.483898	0.617237	0.916167
258ds10	Log Protein	Round	2	2	3.13715	4.00447	0.0200122
258ds10	Log Protein	Log[Sum(Abundance)+1]	1	1	0.0804903	0.205487	0.650917
258ds10	Log Protein	Diet	2	2	5.10203	6.51258	0.00189018
258ds10	Log Protein	Log[Sum(Abundance)+1]*Diet	2	2	0.103603	0.132246	0.876217	0.959146
258ds10	Cube Root Glucose	Round	2	2	0.0424763	5.97821	0.00315476
258ds10	Cube Root Glucose	Log[Sum(Abundance)+1]	1	1	4.53664e-05	0.0127699	0.910174
258ds10	Cube Root Glucose	Diet	2	2	0.198179	27.8921	4.50031e-11
258ds10	Cube Root Glucose	Log[Sum(Abundance)+1]*Diet	2	2	0.00195552	0.275224	0.759773	0.934655
Acholeplasmatales	Total	Round	2	2	280.583	1.97281	0.142255
Acholeplasmatales	Total	Log[Sum(Abundance)+1]	1	0	0
Acholeplasmatales	Total	Diet	2	0	0
Acholeplasmatales	Total	Log[Sum(Abundance)+1]*Diet	2	0	0
Acholeplasmatales	Log Development	Round	2	2	0.161849	1.97656	0.141735
Acholeplasmatales	Log Development	Log[Sum(Abundance)+1]	1	0	0
Acholeplasmatales	Log Development	Diet	2	0	0
Acholeplasmatales	Log Development	Log[Sum(Abundance)+1]*Diet	2	0	0
Acholeplasmatales	Square Root Weight	Round	2	2	0.0118607	0.995336	0.371949
Acholeplasmatales	Square Root Weight	Log[Sum(Abundance)+1]	1	0	0
Acholeplasmatales	Square Root Weight	Diet	2	0	0
Acholeplasmatales	Square Root Weight	Log[Sum(Abundance)+1]*Diet	2	0	0
Acholeplasmatales	Log Triglyceride	Round	2	2	0.0767746	0.157776	0.854167
Acholeplasmatales	Log Triglyceride	Log[Sum(Abundance)+1]	1	0	0
Acholeplasmatales	Log Triglyceride	Diet	2	0	0
Acholeplasmatales	Log Triglyceride	Log[Sum(Abundance)+1]*Diet	2	0	0
Acholeplasmatales	Log Protein	Round	2	2	3.07285	3.97717	0.0205189
Acholeplasmatales	Log Protein	Log[Sum(Abundance)+1]	1	0	0
Acholeplasmatales	Log Protein	Diet	2	0	0
Acholeplasmatales	Log Protein	Log[Sum(Abundance)+1]*Diet	2	0	0
Acholeplasmatales	Cube Root Glucose	Round	2	2	0.0427616	6.07571	0.00287398
Acholeplasmatales	Cube Root Glucose	Log[Sum(Abundance)+1]	1	0	0
Acholeplasmatales	Cube Root Glucose	Diet	2	0	0
Acholeplasmatales	Cube Root Glucose	Log[Sum(Abundance)+1]*Diet	2	0	0
Acidimicrobiales	Total	Round	2	2	308.862	2.1567	0.118919
Acidimicrobiales	Total	Log[Sum(Abundance)+1]	1	1	52.1825	0.728753	0.39451
Acidimicrobiales	Total	Diet	2	2	10361.9	72.3542	2.33784e-23
Acidimicrobiales	Total	Log[Sum(Abundance)+1]*Diet	2	2	51.0367	0.356375	0.700741	0.875926
Acidimicrobiales	Log Development	Round	2	2	0.172026	2.2118	0.112702
Acidimicrobiales	Log Development	Log[Sum(Abundance)+1]	1	1	0.0411507	1.05818	0.305118
Acidimicrobiales	Log Development	Diet	2	2	12.1349	156.023	6.10034e-39
Acidimicrobiales	Log Development	Log[Sum(Abundance)+1]*Diet	2	2	0.323041	4.15346	0.0173622	0.144685
Acidimicrobiales	Square Root Weight	Round	2	2	0.0103052	0.845126	0.431498
Acidimicrobiales	Square Root Weight	Log[Sum(Abundance)+1]	1	1	8.88244e-06	0.00145688	0.969603
Acidimicrobiales	Square Root Weight	Diet	2	2	1.27364	104.45	2.49336e-29
Acidimicrobiales	Square Root Weight	Log[Sum(Abundance)+1]*Diet	2	2	0.0027285	0.223762	0.799766	0.952132
Acidimicrobiales	Log Triglyceride	Round	2	2	0.124973	0.258829	0.772264
Acidimicrobiales	Log Triglyceride	Log[Sum(Abundance)+1]	1	1	0.0459254	0.19023	0.663288
Acidimicrobiales	Log Triglyceride	Diet	2	2	41.1612	85.248	3.06481e-26
Acidimicrobiales	Log Triglyceride	Log[Sum(Abundance)+1]*Diet	2	2	0.970894	2.0108	0.137111	0.608716
Acidimicrobiales	Log Protein	Round	2	2	2.44241	3.19598	0.043442
Acidimicrobiales	Log Protein	Log[Sum(Abundance)+1]	1	1	0.186673	0.488537	0.485553
Acidimicrobiales	Log Protein	Diet	2	2	5.65651	7.40175	0.000831839
Acidimicrobiales	Log Protein	Log[Sum(Abundance)+1]*Diet	2	2	1.54627	2.02335	0.13544	0.951416
Acidimicrobiales	Cube Root Glucose	Round	2	2	0.0390743	5.70899	0.00405216
Acidimicrobiales	Cube Root Glucose	Log[Sum(Abundance)+1]	1	1	0.0146202	4.2722	0.0404038
Acidimicrobiales	Cube Root Glucose	Diet	2	2	0.20291	29.6463	1.2521e-11
Acidimicrobiales	Cube Root Glucose	Log[Sum(Abundance)+1]*Diet	2	2	0.00828086	1.20988	0.301032	0.852324
Acidobacteriales	Total	Round	2	2	258.893	1.8307	0.163484
Acidobacteriales	Total	Log[Sum(Abundance)+1]	1	0	0
Acidobacteriales	Total	Diet	2	1	9779.88	138.312	1.11273e-23
Acidobacteriales	Total	Log[Sum(Abundance)+1]*Diet	2	1	109.474	1.54824	0.215129	0.74174
Acidobacteriales	Log Development	Round	2	2	0.150049	2.13089	0.121929
Acidobacteriales	Log Development	Log[Sum(Abundance)+1]	1	0	0
Acidobacteriales	Log Development	Diet	2	1	12.3528	350.85	5.43077e-43
Acidobacteriales	Log Development	Log[Sum(Abundance)+1]*Diet	2	1	0.304176	8.63938	0.00375294	0.0625491
Acidobacteriales	Square Root Weight	Round	2	2	0.0118368	0.987377	0.374899
Acidobacteriales	Square Root Weight	Log[Sum(Abundance)+1]	1	0	0
Acidobacteriales	Square Root Weight	Diet	2	1	1.22169	203.816	5.4312e-30
Acidobacteriales	Square Root Weight	Log[Sum(Abundance)+1]*Diet	2	1	0.0120602	2.01203	0.158077	0.78911
Acidobacteriales	Log Triglyceride	Round	2	2	0.0607733	0.124938	0.882634
Acidobacteriales	Log Triglyceride	Log[Sum(Abundance)+1]	1	0	0
Acidobacteriales	Log Triglyceride	Diet	2	1	40.1459	165.063	9.38056e-27
Acidobacteriales	Log Triglyceride	Log[Sum(Abundance)+1]*Diet	2	1	0.0469753	0.193143	0.660878	0.916167
Acidobacteriales	Log Protein	Round	2	2	3.22548	4.15124	0.0173889
Acidobacteriales	Log Protein	Log[Sum(Abundance)+1]	1	0	0
Acidobacteriales	Log Protein	Diet	2	1	0.327507	0.843015	0.359852
Acidobacteriales	Log Protein	Log[Sum(Abundance)+1]*Diet	2	1	0.105544	0.271674	0.602897	0.951416
Acidobacteriales	Cube Root Glucose	Round	2	2	0.0466382	7.92557	0.000527023
Acidobacteriales	Cube Root Glucose	Log[Sum(Abundance)+1]	1	0	0
Acidobacteriales	Cube Root Glucose	Diet	2	1	0.0244836	8.32135	0.00447276
Acidobacteriales	Cube Root Glucose	Log[Sum(Abundance)+1]*Diet	2	1	0.0835797	28.4066	3.38873e-07	3.28707e-05
Actinomycetales	Total	Round	2	2	182.706	1.36748	0.257586
Actinomycetales	Total	Log[Sum(Abundance)+1]	1	1	271.218	4.05992	0.0455168
Actinomycetales	Total	Diet	2	2	8423.85	63.0491	3.99234e-21
Actinomycetales	Total	Log[Sum(Abundance)+1]*Diet	2	2	474.365	3.55043	0.0308993	0.571615
Actinomycetales	Log Development	Round	2	2	0.0553764	0.69852	0.498768
Actinomycetales	Log Development	Log[Sum(Abundance)+1]	1	1	0.209837	5.29377	0.0226382
Actinomycetales	Log Development	Diet	2	2	10.7509	135.612	1.03574e-35
Actinomycetales	Log Development	Log[Sum(Abundance)+1]*Diet	2	2	0.0627209	0.791163	0.455009	0.806644
Actinomycetales	Square Root Weight	Round	2	2	0.0183529	1.60228	0.204798
Actinomycetales	Square Root Weight	Log[Sum(Abundance)+1]	1	1	0.0513684	8.96935	0.00320315
Actinomycetales	Square Root Weight	Diet	2	2	1.16659	101.848	7.55294e-29
Actinomycetales	Square Root Weight	Log[Sum(Abundance)+1]*Diet	2	2	0.00441283	0.385258	0.680933	0.923146
Actinomycetales	Log Triglyceride	Round	2	2	0.15067	0.320332	0.726353
Actinomycetales	Log Triglyceride	Log[Sum(Abundance)+1]	1	1	1.76683	7.5127	0.00679366
Actinomycetales	Log Triglyceride	Diet	2	2	37.9691	80.724	2.96394e-25
Actinomycetales	Log Triglyceride	Log[Sum(Abundance)+1]*Diet	2	2	0.206219	0.43843	0.645789	0.916167
Actinomycetales	Log Protein	Round	2	2	3.54813	4.72328	0.010107
Actinomycetales	Log Protein	Log[Sum(Abundance)+1]	1	1	1.59651	4.25056	0.040787
Actinomycetales	Log Protein	Diet	2	2	2.69588	3.58876	0.0297842
Actinomycetales	Log Protein	Log[Sum(Abundance)+1]*Diet	2	2	1.02129	1.35954	0.259606	0.951416
Actinomycetales	Cube Root Glucose	Round	2	2	0.0435815	6.17945	0.00261773
Actinomycetales	Cube Root Glucose	Log[Sum(Abundance)+1]	1	1	0.00175923	0.498883	0.481052
Actinomycetales	Cube Root Glucose	Diet	2	2	0.172891	24.5142	5.61918e-10
Actinomycetales	Cube Root Glucose	Log[Sum(Abundance)+1]*Diet	2	2	0.00449437	0.637259	0.530119	0.852324
Aeromonadales	Total	Round	2	2	303.842	2.13172	0.12185
Aeromonadales	Total	Log[Sum(Abundance)+1]	1	1	3.98818	0.0559614	0.813287
Aeromonadales	Total	Diet	2	2	10466.7	73.4334	1.31396e-23
Aeromonadales	Total	Log[Sum(Abundance)+1]*Diet	2	2	122.005	0.855976	0.426724	0.776618
Aeromonadales	Log Development	Round	2	2	0.147455	1.7781	0.172142
Aeromonadales	Log Development	Log[Sum(Abundance)+1]	1	1	0.00253892	0.0612319	0.804863
Aeromonadales	Log Development	Diet	2	2	11.9737	144.386	3.90293e-37
Aeromonadales	Log Development	Log[Sum(Abundance)+1]*Diet	2	2	0.00996031	0.120108	0.886901	0.939312
Aeromonadales	Square Root Weight	Round	2	2	0.00808035	0.681393	0.50744
Aeromonadales	Square Root Weight	Log[Sum(Abundance)+1]	1	1	0.0223276	3.76565	0.0541541
Aeromonadales	Square Root Weight	Diet	2	2	1.25962	106.22	1.18419e-29
Aeromonadales	Square Root Weight	Log[Sum(Abundance)+1]*Diet	2	2	0.0084222	0.710219	0.49315	0.911831
Aeromonadales	Log Triglyceride	Round	2	2	0.0589004	0.119963	0.88703
Aeromonadales	Log Triglyceride	Log[Sum(Abundance)+1]	1	1	0.376071	1.53189	0.217566
Aeromonadales	Log Triglyceride	Diet	2	2	40.8555	83.2106	8.45067e-26
Aeromonadales	Log Triglyceride	Log[Sum(Abundance)+1]*Diet	2	2	0.0521157	0.106144	0.899355	0.979997
Aeromonadales	Log Protein	Round	2	2	3.31879	4.24761	0.0158735
Aeromonadales	Log Protein	Log[Sum(Abundance)+1]	1	1	0.184594	0.472511	0.492788
Aeromonadales	Log Protein	Diet	2	2	5.45351	6.97977	0.00122679
Aeromonadales	Log Protein	Log[Sum(Abundance)+1]*Diet	2	2	0.212037	0.271379	0.762663	0.951416
Aeromonadales	Cube Root Glucose	Round	2	2	0.0390687	5.5224	0.00482221
Aeromonadales	Cube Root Glucose	Log[Sum(Abundance)+1]	1	1	0.00045187	0.127745	0.721268
Aeromonadales	Cube Root Glucose	Diet	2	2	0.206428	29.1788	1.75723e-11
Aeromonadales	Cube Root Glucose	Log[Sum(Abundance)+1]*Diet	2	2	0.00474225	0.670322	0.51302	0.852324
AKIW781	Total	Round	2	2	304.571	2.14703	0.120006
AKIW781	Total	Log[Sum(Abundance)+1]	1	0	0
AKIW781	Total	Diet	2	0	0
AKIW781	Total	Log[Sum(Abundance)+1]*Diet	2	0	0
AKIW781	Log Development	Round	2	2	0.160472	1.95935	0.144138
AKIW781	Log Development	Log[Sum(Abundance)+1]	1	0	0
AKIW781	Log Development	Diet	2	0	0
AKIW781	Log Development	Log[Sum(Abundance)+1]*Diet	2	0	0
AKIW781	Square Root Weight	Round	2	2	0.00874961	0.727227	0.484889
AKIW781	Square Root Weight	Log[Sum(Abundance)+1]	1	0	0
AKIW781	Square Root Weight	Diet	2	0	0
AKIW781	Square Root Weight	Log[Sum(Abundance)+1]*Diet	2	0	0
AKIW781	Log Triglyceride	Round	2	2	0.0693035	0.141499	0.868159
AKIW781	Log Triglyceride	Log[Sum(Abundance)+1]	1	0	0
AKIW781	Log Triglyceride	Diet	2	0	0
AKIW781	Log Triglyceride	Log[Sum(Abundance)+1]*Diet	2	0	0
AKIW781	Log Protein	Round	2	2	3.39874	4.40997	0.0135855
AKIW781	Log Protein	Log[Sum(Abundance)+1]	1	0	0
AKIW781	Log Protein	Diet	2	0	0
AKIW781	Log Protein	Log[Sum(Abundance)+1]*Diet	2	0	0
AKIW781	Cube Root Glucose	Round	2	2	0.0421366	5.98788	0.00311822
AKIW781	Cube Root Glucose	Log[Sum(Abundance)+1]	1	0	0
AKIW781	Cube Root Glucose	Diet	2	0	0
AKIW781	Cube Root Glucose	Log[Sum(Abundance)+1]*Diet	2	0	0
Alteromonadales	Total	Round	2	2	211.716	1.48606	0.229239
Alteromonadales	Total	Log[Sum(Abundance)+1]	1	1	100.874	1.4161	0.235736
Alteromonadales	Total	Diet	2	2	9813.84	68.8846	1.53195e-22
Alteromonadales	Total	Log[Sum(Abundance)+1]*Diet	2	2	18.5149	0.129959	0.87822	0.986765
Alteromonadales	Log Development	Round	2	2	0.15014	1.81215	0.166499
Alteromonadales	Log Development	Log[Sum(Abundance)+1]	1	1	0.000165899	0.00400473	0.949617
Alteromonadales	Log Development	Diet	2	2	11.6941	141.145	1.29096e-36
Alteromonadales	Log Development	Log[Sum(Abundance)+1]*Diet	2	2	0.0214553	0.258961	0.772163	0.93059
Alteromonadales	Square Root Weight	Round	2	2	0.0076876	0.63829	0.529595
Alteromonadales	Square Root Weight	Log[Sum(Abundance)+1]	1	1	0.00694051	1.15252	0.284713
Alteromonadales	Square Root Weight	Diet	2	2	1.25234	103.98	3.04313e-29
Alteromonadales	Square Root Weight	Log[Sum(Abundance)+1]*Diet	2	2	0.0141044	1.17107	0.312799	0.911831
Alteromonadales	Log Triglyceride	Round	2	2	0.0362456	0.0750883	0.927693
Alteromonadales	Log Triglyceride	Log[Sum(Abundance)+1]	1	1	0.373846	1.54896	0.215033
Alteromonadales	Log Triglyceride	Diet	2	2	40.3091	83.5064	7.288e-26
Alteromonadales	Log Triglyceride	Log[Sum(Abundance)+1]*Diet	2	2	1.05274	2.1809	0.116146	0.608716
Alteromonadales	Log Protein	Round	2	2	3.46734	4.44345	0.0131773
Alteromonadales	Log Protein	Log[Sum(Abundance)+1]	1	1	0.272387	0.698136	0.404605
Alteromonadales	Log Protein	Diet	2	2	4.20749	5.39197	0.0053802
Alteromonadales	Log Protein	Log[Sum(Abundance)+1]*Diet	2	2	0.228537	0.292874	0.746498	0.951416
Alteromonadales	Cube Root Glucose	Round	2	2	0.0408273	5.8965	0.0034035
Alteromonadales	Cube Root Glucose	Log[Sum(Abundance)+1]	1	1	0.00154131	0.445208	0.505612
Alteromonadales	Cube Root Glucose	Diet	2	2	0.159516	23.0381	1.73881e-09
Alteromonadales	Cube Root Glucose	Log[Sum(Abundance)+1]*Diet	2	2	0.0163113	2.35577	0.098207	0.59538
Anaeroplasmatales	Total	Round	2	2	249.786	1.78926	0.170272
Anaeroplasmatales	Total	Log[Sum(Abundance)+1]	1	1	174.53	2.50037	0.115711
Anaeroplasmatales	Total	Diet	2	2	10049.8	71.9887	2.84427e-23
Anaeroplasmatales	Total	Log[Sum(Abundance)+1]*Diet	2	2	252.543	1.80901	0.167012	0.74174
Anaeroplasmatales	Log Development	Round	2	2	0.125674	1.56296	0.212565
Anaeroplasmatales	Log Development	Log[Sum(Abundance)+1]	1	1	0.0651078	1.61943	0.20494
Anaeroplasmatales	Log Development	Diet	2	2	11.8058	146.824	1.60514e-37
Anaeroplasmatales	Log Development	Log[Sum(Abundance)+1]*Diet	2	2	0.156273	1.9435	0.146428	0.457586
Anaeroplasmatales	Square Root Weight	Round	2	2	0.00862893	0.70979	0.493359
Anaeroplasmatales	Square Root Weight	Log[Sum(Abundance)+1]	1	1	9.64359e-06	0.00158651	0.96828
Anaeroplasmatales	Square Root Weight	Diet	2	2	1.27935	105.235	1.79057e-29
Anaeroplasmatales	Square Root Weight	Log[Sum(Abundance)+1]*Diet	2	2	0.00559397	0.460144	0.632064	0.923146
Anaeroplasmatales	Log Triglyceride	Round	2	2	0.0708679	0.143574	0.866364
Anaeroplasmatales	Log Triglyceride	Log[Sum(Abundance)+1]	1	1	0.0136691	0.0553853	0.814233
Anaeroplasmatales	Log Triglyceride	Diet	2	2	41.0755	83.2162	8.42699e-26
Anaeroplasmatales	Log Triglyceride	Log[Sum(Abundance)+1]*Diet	2	2	0.169597	0.343592	0.709718	0.92649
Anaeroplasmatales	Log Protein	Round	2	2	3.31855	4.28002	0.0153916
Anaeroplasmatales	Log Protein	Log[Sum(Abundance)+1]	1	1	0.0299529	0.077262	0.781387
Anaeroplasmatales	Log Protein	Diet	2	2	5.38141	6.94053	0.00127204
Anaeroplasmatales	Log Protein	Log[Sum(Abundance)+1]*Diet	2	2	0.692474	0.893101	0.41133	0.951416
Anaeroplasmatales	Cube Root Glucose	Round	2	2	0.0406327	5.75765	0.00387267
Anaeroplasmatales	Cube Root Glucose	Log[Sum(Abundance)+1]	1	1	0.000632736	0.179317	0.672548
Anaeroplasmatales	Cube Root Glucose	Diet	2	2	0.187247	26.5329	1.23072e-10
Anaeroplasmatales	Cube Root Glucose	Log[Sum(Abundance)+1]*Diet	2	2	0.00584423	0.828127	0.43879	0.852324
Aquificales	Total	Round	2	2	282.173	1.99188	0.139611
Aquificales	Total	Log[Sum(Abundance)+1]	1	0	0
Aquificales	Total	Diet	2	2	10385	73.3083	1.10358e-23
Aquificales	Total	Log[Sum(Abundance)+1]*Diet	2	0	0
Aquificales	Log Development	Round	2	2	0.155126	1.89981	0.152759
Aquificales	Log Development	Log[Sum(Abundance)+1]	1	0	0
Aquificales	Log Development	Diet	2	2	12.0824	147.973	6.02078e-38
Aquificales	Log Development	Log[Sum(Abundance)+1]*Diet	2	0	0
Aquificales	Square Root Weight	Round	2	2	0.0100412	0.837109	0.434896
Aquificales	Square Root Weight	Log[Sum(Abundance)+1]	1	0	0
Aquificales	Square Root Weight	Diet	2	2	1.27721	106.478	6.91456e-30
Aquificales	Square Root Weight	Log[Sum(Abundance)+1]*Diet	2	0	0
Aquificales	Log Triglyceride	Round	2	2	0.0684504	0.140581	0.868954
Aquificales	Log Triglyceride	Log[Sum(Abundance)+1]	1	0	0
Aquificales	Log Triglyceride	Diet	2	2	41.1201	84.451	3.403e-26
Aquificales	Log Triglyceride	Log[Sum(Abundance)+1]*Diet	2	0	0
Aquificales	Log Protein	Round	2	2	3.18958	4.13707	0.0176056
Aquificales	Log Protein	Log[Sum(Abundance)+1]	1	0	0
Aquificales	Log Protein	Diet	2	2	5.77685	7.49289	0.000761023
Aquificales	Log Protein	Log[Sum(Abundance)+1]*Diet	2	0	0
Aquificales	Cube Root Glucose	Round	2	2	0.0431811	6.16848	0.00263334
Aquificales	Cube Root Glucose	Log[Sum(Abundance)+1]	1	0	0
Aquificales	Cube Root Glucose	Diet	2	2	0.204329	29.1887	1.62997e-11
Aquificales	Cube Root Glucose	Log[Sum(Abundance)+1]*Diet	2	0	0
Bacillales	Total	Round	2	2	205.112	1.43827	0.240262
Bacillales	Total	Log[Sum(Abundance)+1]	1	1	79.7618	1.1186	0.291747
Bacillales	Total	Diet	2	2	9838.11	68.9862	1.44898e-22
Bacillales	Total	Log[Sum(Abundance)+1]*Diet	2	2	55.7636	0.391022	0.676983	0.872454
Bacillales	Log Development	Round	2	2	0.107611	1.39546	0.250593
Bacillales	Log Development	Log[Sum(Abundance)+1]	1	1	0.10553	2.73695	0.0999301
Bacillales	Log Development	Diet	2	2	11.7308	152.121	2.40441e-38
Bacillales	Log Development	Log[Sum(Abundance)+1]*Diet	2	2	0.282458	3.66282	0.0277434	0.204006
Bacillales	Square Root Weight	Round	2	2	0.00784783	0.695939	0.500178
Bacillales	Square Root Weight	Log[Sum(Abundance)+1]	1	1	0.0561776	9.96356	0.0019234
Bacillales	Square Root Weight	Diet	2	2	1.27762	113.298	6.46722e-31
Bacillales	Square Root Weight	Log[Sum(Abundance)+1]*Diet	2	2	0.0357567	3.17087	0.0447388	0.730734
Bacillales	Log Triglyceride	Round	2	2	0.000815971	0.00175195	0.99825
Bacillales	Log Triglyceride	Log[Sum(Abundance)+1]	1	1	1.87939	8.07039	0.00505968
Bacillales	Log Triglyceride	Diet	2	2	40.9254	87.8701	8.45773e-27
Bacillales	Log Triglyceride	Log[Sum(Abundance)+1]*Diet	2	2	1.17165	2.51563	0.0838706	0.559137
Bacillales	Log Protein	Round	2	2	3.76435	4.86968	0.0088003
Bacillales	Log Protein	Log[Sum(Abundance)+1]	1	1	0.533314	1.37982	0.241803
Bacillales	Log Protein	Diet	2	2	4.45173	5.7589	0.00381433
Bacillales	Log Protein	Log[Sum(Abundance)+1]*Diet	2	2	0.42116	0.544826	0.58097	0.951416
Bacillales	Cube Root Glucose	Round	2	2	0.0481573	6.84579	0.00141569
Bacillales	Cube Root Glucose	Log[Sum(Abundance)+1]	1	1	0.00631509	1.79544	0.182226
Bacillales	Cube Root Glucose	Diet	2	2	0.174236	24.7684	4.63362e-10
Bacillales	Cube Root Glucose	Log[Sum(Abundance)+1]*Diet	2	2	0.000749131	0.106492	0.899048	0.958325
Bacteroidales	Total	Round	2	2	145.374	1.0395	0.355909
Bacteroidales	Total	Log[Sum(Abundance)+1]	1	1	203.585	2.91146	0.0898112
Bacteroidales	Total	Diet	2	2	9565.86	68.4006	1.99805e-22
Bacteroidales	Total	Log[Sum(Abundance)+1]*Diet	2	2	186.661	1.33472	0.266026	0.74174
Bacteroidales	Log Development	Round	2	2	0.0992139	1.23097	0.294646
Bacteroidales	Log Development	Log[Sum(Abundance)+1]	1	1	0.0343288	0.851847	0.357362
Bacteroidales	Log Development	Diet	2	2	11.4616	142.207	8.70725e-37
Bacteroidales	Log Development	Log[Sum(Abundance)+1]*Diet	2	2	0.177036	2.19652	0.114392	0.408541
Bacteroidales	Square Root Weight	Round	2	2	0.00615888	0.523264	0.59364
Bacteroidales	Square Root Weight	Log[Sum(Abundance)+1]	1	1	0.0242955	4.12833	0.0439014
Bacteroidales	Square Root Weight	Diet	2	2	1.25944	107.003	8.53892e-30
Bacteroidales	Square Root Weight	Log[Sum(Abundance)+1]*Diet	2	2	0.0130028	1.10473	0.333929	0.911831
Bacteroidales	Log Triglyceride	Round	2	2	0.00206766	0.00431633	0.995693
Bacteroidales	Log Triglyceride	Log[Sum(Abundance)+1]	1	1	0.726141	3.03169	0.0834945
Bacteroidales	Log Triglyceride	Diet	2	2	39.4799	82.4157	1.25953e-25
Bacteroidales	Log Triglyceride	Log[Sum(Abundance)+1]*Diet	2	2	0.813635	1.69849	0.186104	0.676777
Bacteroidales	Log Protein	Round	2	2	3.80371	4.92691	0.00833721
Bacteroidales	Log Protein	Log[Sum(Abundance)+1]	1	1	0.759747	1.96818	0.162497
Bacteroidales	Log Protein	Diet	2	2	4.10524	5.31747	0.00577038
Bacteroidales	Log Protein	Log[Sum(Abundance)+1]*Diet	2	2	0.417323	0.540553	0.583442	0.951416
Bacteroidales	Cube Root Glucose	Round	2	2	0.050214	7.16346	0.00105789
Bacteroidales	Cube Root Glucose	Log[Sum(Abundance)+1]	1	1	0.00498521	1.42237	0.234837
Bacteroidales	Cube Root Glucose	Diet	2	2	0.171359	24.4458	5.91915e-10
Bacteroidales	Cube Root Glucose	Log[Sum(Abundance)+1]*Diet	2	2	0.0060917	0.869033	0.42139	0.852324
BD7-3	Total	Round	2	2	277.81	1.94969	0.145506
BD7-3	Total	Log[Sum(Abundance)+1]	1	0	0
BD7-3	Total	Diet	2	0	0
BD7-3	Total	Log[Sum(Abundance)+1]*Diet	2	0	0
BD7-3	Log Development	Round	2	2	0.150164	1.82956	0.163648
BD7-3	Log Development	Log[Sum(Abundance)+1]	1	0	0
BD7-3	Log Development	Diet	2	0	0
BD7-3	Log Development	Log[Sum(Abundance)+1]*Diet	2	0	0
BD7-3	Square Root Weight	Round	2	2	0.0096623	0.801419	0.450542
BD7-3	Square Root Weight	Log[Sum(Abundance)+1]	1	0	0
BD7-3	Square Root Weight	Diet	2	0	0
BD7-3	Square Root Weight	Log[Sum(Abundance)+1]*Diet	2	0	0
BD7-3	Log Triglyceride	Round	2	2	0.0860724	0.176479	0.838371
BD7-3	Log Triglyceride	Log[Sum(Abundance)+1]	1	0	0
BD7-3	Log Triglyceride	Diet	2	0	0
BD7-3	Log Triglyceride	Log[Sum(Abundance)+1]*Diet	2	0	0
BD7-3	Log Protein	Round	2	2	3.13383	4.04374	0.0192555
BD7-3	Log Protein	Log[Sum(Abundance)+1]	1	0	0
BD7-3	Log Protein	Diet	2	0	0
BD7-3	Log Protein	Log[Sum(Abundance)+1]*Diet	2	0	0
BD7-3	Cube Root Glucose	Round	2	2	0.0450431	6.43663	0.00205736
BD7-3	Cube Root Glucose	Log[Sum(Abundance)+1]	1	0	0
BD7-3	Cube Root Glucose	Diet	2	0	0
BD7-3	Cube Root Glucose	Log[Sum(Abundance)+1]*Diet	2	0	0
Bdellovibrionales	Total	Round	2	2	286.271	2.0004	0.13851
Bdellovibrionales	Total	Log[Sum(Abundance)+1]	1	1	6.01288	0.0840334	0.772264
Bdellovibrionales	Total	Diet	2	2	10182.3	71.1519	4.46335e-23
Bdellovibrionales	Total	Log[Sum(Abundance)+1]*Diet	2	2	85.4456	0.597075	0.55159	0.835742
Bdellovibrionales	Log Development	Round	2	2	0.159268	1.92415	0.149223
Bdellovibrionales	Log Development	Log[Sum(Abundance)+1]	1	1	0.0158388	0.382703	0.537003
Bdellovibrionales	Log Development	Diet	2	2	12.0052	145.037	3.07604e-37
Bdellovibrionales	Log Development	Log[Sum(Abundance)+1]*Diet	2	2	0.0135843	0.164114	0.848782	0.93059
Bdellovibrionales	Square Root Weight	Round	2	2	0.010013	0.829279	0.438315
Bdellovibrionales	Square Root Weight	Log[Sum(Abundance)+1]	1	1	0.00486075	0.805135	0.370972
Bdellovibrionales	Square Root Weight	Diet	2	2	1.25895	104.266	2.6957e-29
Bdellovibrionales	Square Root Weight	Log[Sum(Abundance)+1]*Diet	2	2	0.00680336	0.563455	0.570416	0.923146
Bdellovibrionales	Log Triglyceride	Round	2	2	0.0526187	0.109165	0.896647
Bdellovibrionales	Log Triglyceride	Log[Sum(Abundance)+1]	1	1	0.907574	3.76577	0.0539957
Bdellovibrionales	Log Triglyceride	Diet	2	2	39.5907	82.1364	1.44984e-25
Bdellovibrionales	Log Triglyceride	Log[Sum(Abundance)+1]*Diet	2	2	0.21121	0.438184	0.645947	0.916167
Bdellovibrionales	Log Protein	Round	2	2	3.21161	4.12483	0.0178423
Bdellovibrionales	Log Protein	Log[Sum(Abundance)+1]	1	1	0.339285	0.871522	0.351882
Bdellovibrionales	Log Protein	Diet	2	2	5.73773	7.36925	0.000857051
Bdellovibrionales	Log Protein	Log[Sum(Abundance)+1]*Diet	2	2	0.1166	0.149755	0.861035	0.959146
Bdellovibrionales	Cube Root Glucose	Round	2	2	0.042545	6.0372	0.00298669
Bdellovibrionales	Cube Root Glucose	Log[Sum(Abundance)+1]	1	1	0.00329427	0.934923	0.335093
Bdellovibrionales	Cube Root Glucose	Diet	2	2	0.200905	28.5087	2.86364e-11
Bdellovibrionales	Cube Root Glucose	Log[Sum(Abundance)+1]*Diet	2	2	0.00393914	0.55897	0.572946	0.852324
Bifidobacteriales	Total	Round	2	2	179.352	1.26772	0.284167
Bifidobacteriales	Total	Log[Sum(Abundance)+1]	1	1	80.5473	1.13867	0.287473
Bifidobacteriales	Total	Diet	2	2	9578.61	67.7049	2.93143e-22
Bifidobacteriales	Total	Log[Sum(Abundance)+1]*Diet	2	2	101.828	0.719753	0.488376	0.813177
Bifidobacteriales	Log Development	Round	2	2	0.113887	1.42023	0.244562
Bifidobacteriales	Log Development	Log[Sum(Abundance)+1]	1	1	0.00194952	0.0486233	0.825746
Bifidobacteriales	Log Development	Diet	2	2	11.4933	143.328	5.75583e-37
Bifidobacteriales	Log Development	Log[Sum(Abundance)+1]*Diet	2	2	0.220026	2.74385	0.0672233	0.314286
Bifidobacteriales	Square Root Weight	Round	2	2	0.00512655	0.442765	0.643078
Bifidobacteriales	Square Root Weight	Log[Sum(Abundance)+1]	1	1	0.0215567	3.72358	0.0554997
Bifidobacteriales	Square Root Weight	Diet	2	2	1.27213	109.871	2.60763e-30
Bifidobacteriales	Square Root Weight	Log[Sum(Abundance)+1]*Diet	2	2	0.0371481	3.20838	0.0431565	0.730734
Bifidobacteriales	Log Triglyceride	Round	2	2	0.0026755	0.00573884	0.994278
Bifidobacteriales	Log Triglyceride	Log[Sum(Abundance)+1]	1	1	1.41611	6.075	0.0147229
Bifidobacteriales	Log Triglyceride	Diet	2	2	41.6317	89.2983	4.22939e-27
Bifidobacteriales	Log Triglyceride	Log[Sum(Abundance)+1]*Diet	2	2	1.61018	3.45376	0.0339032	0.467092
Bifidobacteriales	Log Protein	Round	2	2	3.38496	4.32643	0.014727
Bifidobacteriales	Log Protein	Log[Sum(Abundance)+1]	1	1	0.151666	0.387698	0.534361
Bifidobacteriales	Log Protein	Diet	2	2	4.08827	5.22536	0.00629264
Bifidobacteriales	Log Protein	Log[Sum(Abundance)+1]*Diet	2	2	0.0841749	0.107587	0.898061	0.959146
Bifidobacteriales	Cube Root Glucose	Round	2	2	0.04049	5.78734	0.00376711
Bifidobacteriales	Cube Root Glucose	Log[Sum(Abundance)+1]	1	1	0.00200707	0.573754	0.449921
Bifidobacteriales	Cube Root Glucose	Diet	2	2	0.151769	21.6928	4.93926e-09
Bifidobacteriales	Cube Root Glucose	Log[Sum(Abundance)+1]*Diet	2	2	0.00994264	1.42113	0.244569	0.847257
Burkholderiales	Total	Round	2	2	219.574	1.54114	0.217167
Burkholderiales	Total	Log[Sum(Abundance)+1]	1	1	14.7845	0.207538	0.649296
Burkholderiales	Total	Diet	2	2	9679.24	67.9363	2.58002e-22
Burkholderiales	Total	Log[Sum(Abundance)+1]*Diet	2	2	135.557	0.951443	0.388267	0.775252
Burkholderiales	Log Development	Round	2	2	0.163803	2.00714	0.137601
Burkholderiales	Log Development	Log[Sum(Abundance)+1]	1	1	0.0202096	0.495273	0.482565
Burkholderiales	Log Development	Diet	2	2	11.8257	144.906	3.22709e-37
Burkholderiales	Log Development	Log[Sum(Abundance)+1]*Diet	2	2	0.10994	1.34714	0.262792	0.648618
Burkholderiales	Square Root Weight	Round	2	2	0.00882158	0.750461	0.473879
Burkholderiales	Square Root Weight	Log[Sum(Abundance)+1]	1	1	0.0294377	5.00858	0.0266659
Burkholderiales	Square Root Weight	Diet	2	2	1.27862	108.774	4.09594e-30
Burkholderiales	Square Root Weight	Log[Sum(Abundance)+1]*Diet	2	2	0.00805468	0.685219	0.505519	0.911831
Burkholderiales	Log Triglyceride	Round	2	2	0.017032	0.0359108	0.964734
Burkholderiales	Log Triglyceride	Log[Sum(Abundance)+1]	1	1	1.21144	5.10846	0.0251013
Burkholderiales	Log Triglyceride	Diet	2	2	41.8276	88.1904	7.23656e-27
Burkholderiales	Log Triglyceride	Log[Sum(Abundance)+1]*Diet	2	2	0.583023	1.22926	0.295141	0.776688
Burkholderiales	Log Protein	Round	2	2	3.71661	4.80867	0.00932271
Burkholderiales	Log Protein	Log[Sum(Abundance)+1]	1	1	0.72094	1.86555	0.173822
Burkholderiales	Log Protein	Diet	2	2	4.31613	5.58435	0.00449162
Burkholderiales	Log Protein	Log[Sum(Abundance)+1]*Diet	2	2	0.332385	0.430051	0.651195	0.951416
Burkholderiales	Cube Root Glucose	Round	2	2	0.0370601	5.243	0.00626194
Burkholderiales	Cube Root Glucose	Log[Sum(Abundance)+1]	1	1	0.000402292	0.113827	0.736285
Burkholderiales	Cube Root Glucose	Diet	2	2	0.187377	26.5087	1.25304e-10
Burkholderiales	Cube Root Glucose	Log[Sum(Abundance)+1]*Diet	2	2	0.00499114	0.706112	0.49514	0.852324
C114	Total	Round	2	2	287.015	2.02824	0.134757
C114	Total	Log[Sum(Abundance)+1]	1	0	0
C114	Total	Diet	2	0	0
C114	Total	Log[Sum(Abundance)+1]*Diet	2	0	0
C114	Log Development	Round	2	2	0.158151	1.92802	0.148621
C114	Log Development	Log[Sum(Abundance)+1]	1	0	0
C114	Log Development	Diet	2	0	0
C114	Log Development	Log[Sum(Abundance)+1]*Diet	2	0	0
C114	Square Root Weight	Round	2	2	0.0111946	0.932928	0.395598
C114	Square Root Weight	Log[Sum(Abundance)+1]	1	0	0
C114	Square Root Weight	Diet	2	0	0
C114	Square Root Weight	Log[Sum(Abundance)+1]*Diet	2	0	0
C114	Log Triglyceride	Round	2	2	0.0931595	0.198016	0.820547
C114	Log Triglyceride	Log[Sum(Abundance)+1]	1	0	0
C114	Log Triglyceride	Diet	2	0	0
C114	Log Triglyceride	Log[Sum(Abundance)+1]*Diet	2	0	0
C114	Log Protein	Round	2	2	2.99598	3.92919	0.0214813
C114	Log Protein	Log[Sum(Abundance)+1]	1	0	0
C114	Log Protein	Diet	2	0	0
C114	Log Protein	Log[Sum(Abundance)+1]*Diet	2	0	0
C114	Cube Root Glucose	Round	2	2	0.0441958	6.41982	0.00208958
C114	Cube Root Glucose	Log[Sum(Abundance)+1]	1	0	0
C114	Cube Root Glucose	Diet	2	0	0
C114	Cube Root Glucose	Log[Sum(Abundance)+1]*Diet	2	0	0
Campylobacterales	Total	Round	2	2	181.553	1.28795	0.27856
Campylobacterales	Total	Log[Sum(Abundance)+1]	1	1	244.067	3.46287	0.0645194
Campylobacterales	Total	Diet	2	2	10196.3	72.3334	2.36405e-23
Campylobacterales	Total	Log[Sum(Abundance)+1]*Diet	2	2	71.4377	0.506786	0.603352	0.846502
Campylobacterales	Log Development	Round	2	2	0.106583	1.30584	0.273697
Campylobacterales	Log Development	Log[Sum(Abundance)+1]	1	1	0.0700492	1.71647	0.191948
Campylobacterales	Log Development	Diet	2	2	11.9396	146.283	1.95352e-37
Campylobacterales	Log Development	Log[Sum(Abundance)+1]*Diet	2	2	0.0827552	1.01391	0.365021	0.730043
Campylobacterales	Square Root Weight	Round	2	2	0.0103865	0.852204	0.428488
Campylobacterales	Square Root Weight	Log[Sum(Abundance)+1]	1	1	0.0009568	0.157009	0.692477
Campylobacterales	Square Root Weight	Diet	2	2	1.25426	102.911	4.79345e-29
Campylobacterales	Square Root Weight	Log[Sum(Abundance)+1]*Diet	2	2	0.00136886	0.112313	0.893838	0.952132
Campylobacterales	Log Triglyceride	Round	2	2	0.0646201	0.131485	0.876883
Campylobacterales	Log Triglyceride	Log[Sum(Abundance)+1]	1	1	0.0746862	0.303934	0.582164
Campylobacterales	Log Triglyceride	Diet	2	2	40.2291	81.8558	1.67035e-25
Campylobacterales	Log Triglyceride	Log[Sum(Abundance)+1]*Diet	2	2	0.201911	0.410835	0.663765	0.916167
Campylobacterales	Log Protein	Round	2	2	3.26729	4.17137	0.0170684
Campylobacterales	Log Protein	Log[Sum(Abundance)+1]	1	1	0.12511	0.319456	0.572693
Campylobacterales	Log Protein	Diet	2	2	5.55345	7.09012	0.00110808
Campylobacterales	Log Protein	Log[Sum(Abundance)+1]*Diet	2	2	0.00983193	0.0125525	0.987527	0.987527
Campylobacterales	Cube Root Glucose	Round	2	2	0.0430005	6.23276	0.00249165
Campylobacterales	Cube Root Glucose	Log[Sum(Abundance)+1]	1	1	0.0021092	0.611442	0.435438
Campylobacterales	Cube Root Glucose	Diet	2	2	0.190491	27.6109	5.53572e-11
Campylobacterales	Cube Root Glucose	Log[Sum(Abundance)+1]*Diet	2	2	0.0131372	1.90418	0.152412	0.679219
Cardiobacteriales	Total	Round	2	2	270.225	1.89292	0.153829
Cardiobacteriales	Total	Log[Sum(Abundance)+1]	1	0	0
Cardiobacteriales	Total	Diet	2	1	9705.74	135.977	2.1259e-23
Cardiobacteriales	Total	Log[Sum(Abundance)+1]*Diet	2	1	27.8991	0.390866	0.532693	0.832332
Cardiobacteriales	Log Development	Round	2	2	0.176912	2.33048	0.100385
Cardiobacteriales	Log Development	Log[Sum(Abundance)+1]	1	0	0
Cardiobacteriales	Log Development	Diet	2	1	12.0346	317.065	1.57907e-40
Cardiobacteriales	Log Development	Log[Sum(Abundance)+1]*Diet	2	1	0.241355	6.35879	0.0126107	0.126107
Cardiobacteriales	Square Root Weight	Round	2	2	0.00946993	0.785473	0.457722
Cardiobacteriales	Square Root Weight	Log[Sum(Abundance)+1]	1	0	0
Cardiobacteriales	Square Root Weight	Diet	2	1	1.21925	202.259	7.61136e-30
Cardiobacteriales	Square Root Weight	Log[Sum(Abundance)+1]*Diet	2	1	8.40888e-05	0.0139493	0.906137	0.954854
Cardiobacteriales	Log Triglyceride	Round	2	2	0.0681261	0.139295	0.870071
Cardiobacteriales	Log Triglyceride	Log[Sum(Abundance)+1]	1	0	0
Cardiobacteriales	Log Triglyceride	Diet	2	1	39.9678	163.442	1.41678e-26
Cardiobacteriales	Log Triglyceride	Log[Sum(Abundance)+1]*Diet	2	1	0.0271572	0.111055	0.739362	0.92649
Cardiobacteriales	Log Protein	Round	2	2	3.20391	4.11727	0.017961
Cardiobacteriales	Log Protein	Log[Sum(Abundance)+1]	1	0	0
Cardiobacteriales	Log Protein	Diet	2	1	0.326012	0.837903	0.361309
Cardiobacteriales	Log Protein	Log[Sum(Abundance)+1]*Diet	2	1	0.0115104	0.0295837	0.863645	0.959146
Cardiobacteriales	Cube Root Glucose	Round	2	2	0.0433085	6.12381	0.00275233
Cardiobacteriales	Cube Root Glucose	Log[Sum(Abundance)+1]	1	0	0
Cardiobacteriales	Cube Root Glucose	Diet	2	1	0.0161512	4.56754	0.0341419
Cardiobacteriales	Cube Root Glucose	Log[Sum(Abundance)+1]*Diet	2	1	0.000121284	0.0342992	0.853312	0.940583
Caulobacterales	Total	Round	2	2	317.075	2.28046	0.105413
Caulobacterales	Total	Log[Sum(Abundance)+1]	1	1	72.1365	1.03764	0.309845
Caulobacterales	Total	Diet	2	2	8823.57	63.4606	3.15891e-21
Caulobacterales	Total	Log[Sum(Abundance)+1]*Diet	2	2	281.546	2.02493	0.135232	0.74174
Caulobacterales	Log Development	Round	2	2	0.100055	1.22267	0.297065
Caulobacterales	Log Development	Log[Sum(Abundance)+1]	1	1	0.0599495	1.46516	0.227821
Caulobacterales	Log Development	Diet	2	2	11.034	134.835	1.3933e-35
Caulobacterales	Log Development	Log[Sum(Abundance)+1]*Diet	2	2	0.0213107	0.260416	0.771043	0.93059
Caulobacterales	Square Root Weight	Round	2	2	0.0214368	1.8527	0.160313
Caulobacterales	Square Root Weight	Log[Sum(Abundance)+1]	1	1	0.0298907	5.1667	0.0244159
Caulobacterales	Square Root Weight	Diet	2	2	1.08587	93.8482	2.52804e-27
Caulobacterales	Square Root Weight	Log[Sum(Abundance)+1]*Diet	2	2	0.0169906	1.46844	0.233512	0.78911
Caulobacterales	Log Triglyceride	Round	2	2	0.147927	0.306578	0.736374
Caulobacterales	Log Triglyceride	Log[Sum(Abundance)+1]	1	1	0.488389	2.02437	0.156659
Caulobacterales	Log Triglyceride	Diet	2	2	36.9899	76.6613	2.40023e-24
Caulobacterales	Log Triglyceride	Log[Sum(Abundance)+1]*Diet	2	2	0.426942	0.884834	0.414709	0.813155
Caulobacterales	Log Protein	Round	2	2	2.69314	3.5645	0.030485
Caulobacterales	Log Protein	Log[Sum(Abundance)+1]	1	1	1.99342	5.27678	0.0228531
Caulobacterales	Log Protein	Diet	2	2	2.88188	3.8143	0.0239989
Caulobacterales	Log Protein	Log[Sum(Abundance)+1]*Diet	2	2	0.686192	0.908209	0.405228	0.951416
Caulobacterales	Cube Root Glucose	Round	2	2	0.037557	5.31308	0.00586427
Caulobacterales	Cube Root Glucose	Log[Sum(Abundance)+1]	1	1	6.28593e-05	0.0177851	0.894081
Caulobacterales	Cube Root Glucose	Diet	2	2	0.184054	26.0376	1.78151e-10
Caulobacterales	Cube Root Glucose	Log[Sum(Abundance)+1]*Diet	2	2	0.00488187	0.690624	0.502799	0.852324
CCM11a	Total	Round	2	2	280.347	1.96734	0.143017
CCM11a	Total	Log[Sum(Abundance)+1]	1	0	0
CCM11a	Total	Diet	2	0	0
CCM11a	Total	Log[Sum(Abundance)+1]*Diet	2	0	0
CCM11a	Log Development	Round	2	2	0.15071	1.84404	0.161345
CCM11a	Log Development	Log[Sum(Abundance)+1]	1	0	0
CCM11a	Log Development	Diet	2	0	0
CCM11a	Log Development	Log[Sum(Abundance)+1]*Diet	2	0	0
CCM11a	Square Root Weight	Round	2	2	0.00751914	0.633262	0.532225
CCM11a	Square Root Weight	Log[Sum(Abundance)+1]	1	0	0
CCM11a	Square Root Weight	Diet	2	0	0
CCM11a	Square Root Weight	Log[Sum(Abundance)+1]*Diet	2	0	0
CCM11a	Log Triglyceride	Round	2	2	0.0342141	0.0713106	0.931201
CCM11a	Log Triglyceride	Log[Sum(Abundance)+1]	1	0	0
CCM11a	Log Triglyceride	Diet	2	0	0
CCM11a	Log Triglyceride	Log[Sum(Abundance)+1]*Diet	2	0	0
CCM11a	Log Protein	Round	2	2	3.66021	4.86967	0.00878668
CCM11a	Log Protein	Log[Sum(Abundance)+1]	1	0	0
CCM11a	Log Protein	Diet	2	0	0
CCM11a	Log Protein	Log[Sum(Abundance)+1]*Diet	2	0	0
CCM11a	Cube Root Glucose	Round	2	2	0.0431811	6.16848	0.00263334
CCM11a	Cube Root Glucose	Log[Sum(Abundance)+1]	1	0	0
CCM11a	Cube Root Glucose	Diet	2	2	0.204329	29.1887	1.62997e-11
CCM11a	Cube Root Glucose	Log[Sum(Abundance)+1]*Diet	2	0	0
CCU21	Total	Round	2	2	328.09	2.30701	0.102705
CCU21	Total	Log[Sum(Abundance)+1]	1	0	0
CCU21	Total	Diet	2	1	728.046	10.2387	0.00164435
CCU21	Total	Log[Sum(Abundance)+1]*Diet	2	1	88.7056	1.24749	0.265628	0.74174
CCU21	Log Development	Round	2	2	0.176849	2.15645	0.118928
CCU21	Log Development	Log[Sum(Abundance)+1]	1	0	0
CCU21	Log Development	Diet	2	1	1.74227	42.4897	7.96383e-10
CCU21	Log Development	Log[Sum(Abundance)+1]*Diet	2	1	0.0496533	1.21092	0.272724	0.648618
CCU21	Square Root Weight	Round	2	2	0.00934342	0.786943	0.457056
CCU21	Square Root Weight	Log[Sum(Abundance)+1]	1	0	0
CCU21	Square Root Weight	Diet	2	1	0.522713	88.0503	7.95579e-17
CCU21	Square Root Weight	Log[Sum(Abundance)+1]*Diet	2	1	0.000115856	0.0195157	0.889081	0.952132
CCU21	Log Triglyceride	Round	2	2	0.0698008	0.142175	0.867573
CCU21	Log Triglyceride	Log[Sum(Abundance)+1]	1	0	0
CCU21	Log Triglyceride	Diet	2	1	15.9672	65.0464	1.31884e-13
CCU21	Log Triglyceride	Log[Sum(Abundance)+1]*Diet	2	1	0.00374703	0.0152644	0.90182	0.979997
CCU21	Log Protein	Round	2	2	3.39836	4.3814	0.0139684
CCU21	Log Protein	Log[Sum(Abundance)+1]	1	0	0
CCU21	Log Protein	Diet	2	1	3.23068	8.33043	0.0044109
CCU21	Log Protein	Log[Sum(Abundance)+1]*Diet	2	1	0.134824	0.347649	0.556239	0.951416
CCU21	Cube Root Glucose	Round	2	2	0.0449626	6.37176	0.00218779
CCU21	Cube Root Glucose	Log[Sum(Abundance)+1]	1	0	0
CCU21	Cube Root Glucose	Diet	2	1	0.107888	30.5783	1.32102e-07
CCU21	Cube Root Glucose	Log[Sum(Abundance)+1]*Diet	2	1	0.00224852	0.637287	0.425909	0.852324
Cenarchaeales	Total	Round	2	2	314.541	2.21824	0.111978
Cenarchaeales	Total	Log[Sum(Abundance)+1]	1	0	0
Cenarchaeales	Total	Diet	2	1	9890.11	139.496	8.03017e-24
Cenarchaeales	Total	Log[Sum(Abundance)+1]*Diet	2	1	130.254	1.83718	0.177101	0.74174
Cenarchaeales	Log Development	Round	2	2	0.163545	1.98948	0.139976
Cenarchaeales	Log Development	Log[Sum(Abundance)+1]	1	0	0
Cenarchaeales	Log Development	Diet	2	1	11.8566	288.464	2.64662e-38
Cenarchaeales	Log Development	Log[Sum(Abundance)+1]*Diet	2	1	0.00166818	0.0405858	0.840583	0.93059
Cenarchaeales	Square Root Weight	Round	2	2	0.0110898	0.937019	0.394016
Cenarchaeales	Square Root Weight	Log[Sum(Abundance)+1]	1	0	0
Cenarchaeales	Square Root Weight	Diet	2	1	1.22446	206.918	2.78506e-30
Cenarchaeales	Square Root Weight	Log[Sum(Abundance)+1]*Diet	2	1	0.0217564	3.67656	0.0570338	0.745094
Cenarchaeales	Log Triglyceride	Round	2	2	0.122607	0.262171	0.769693
Cenarchaeales	Log Triglyceride	Log[Sum(Abundance)+1]	1	0	0
Cenarchaeales	Log Triglyceride	Diet	2	1	40.8534	174.713	8.40016e-28
Cenarchaeales	Log Triglyceride	Log[Sum(Abundance)+1]*Diet	2	1	1.6524	7.06666	0.00861197	0.430598
Cenarchaeales	Log Protein	Round	2	2	3.12826	4.02365	0.0196387
Cenarchaeales	Log Protein	Log[Sum(Abundance)+1]	1	0	0
Cenarchaeales	Log Protein	Diet	2	1	0.344555	0.886349	0.34782
Cenarchaeales	Log Protein	Log[Sum(Abundance)+1]*Diet	2	1	0.206689	0.531697	0.46691	0.951416
Cenarchaeales	Cube Root Glucose	Round	2	2	0.0420001	5.94559	0.00324745
Cenarchaeales	Cube Root Glucose	Log[Sum(Abundance)+1]	1	0	0
Cenarchaeales	Cube Root Glucose	Diet	2	1	0.0175114	4.95788	0.0274045
Cenarchaeales	Cube Root Glucose	Log[Sum(Abundance)+1]*Diet	2	1	0.000638856	0.180875	0.671209	0.868096
Chlorophyta	Total	Round	2	2	281.839	1.96681	0.14311
Chlorophyta	Total	Log[Sum(Abundance)+1]	1	0	0
Chlorophyta	Total	Diet	2	1	706.73	9.86383	0.00199214
Chlorophyta	Total	Log[Sum(Abundance)+1]*Diet	2	1	4.30639	0.0601042	0.806631	0.949269
Chlorophyta	Log Development	Round	2	2	0.158387	1.92204	0.149511
Chlorophyta	Log Development	Log[Sum(Abundance)+1]	1	0	0
Chlorophyta	Log Development	Diet	2	1	1.70031	41.2669	1.31364e-09
Chlorophyta	Log Development	Log[Sum(Abundance)+1]*Diet	2	1	0.0103303	0.250719	0.617224	0.907009
Chlorophyta	Square Root Weight	Round	2	2	0.0129319	1.0822	0.341411
Chlorophyta	Square Root Weight	Log[Sum(Abundance)+1]	1	0	0
Chlorophyta	Square Root Weight	Diet	2	1	0.518821	86.8348	1.17734e-16
Chlorophyta	Square Root Weight	Log[Sum(Abundance)+1]*Diet	2	1	9.96574e-07	0.000166796	0.989712	0.999589
Chlorophyta	Log Triglyceride	Round	2	2	0.0812897	0.166043	0.847149
Chlorophyta	Log Triglyceride	Log[Sum(Abundance)+1]	1	0	0
Chlorophyta	Log Triglyceride	Diet	2	1	16.0085	65.398	1.15982e-13
Chlorophyta	Log Triglyceride	Log[Sum(Abundance)+1]*Diet	2	1	0.0424966	0.173608	0.677457	0.916167
Chlorophyta	Log Protein	Round	2	2	3.2481	4.16874	0.0171013
Chlorophyta	Log Protein	Log[Sum(Abundance)+1]	1	0	0
Chlorophyta	Log Protein	Diet	2	1	3.17025	8.13764	0.00488056
Chlorophyta	Log Protein	Log[Sum(Abundance)+1]*Diet	2	1	0.030223	0.0775788	0.780948	0.951416
Chlorophyta	Cube Root Glucose	Round	2	2	0.0414873	5.97948	0.00314681
Chlorophyta	Cube Root Glucose	Log[Sum(Abundance)+1]	1	0	0
Chlorophyta	Cube Root Glucose	Diet	2	1	0.106094	30.5823	1.31874e-07
Chlorophyta	Cube Root Glucose	Log[Sum(Abundance)+1]*Diet	2	1	0.00846186	2.43918	0.120364	0.614491
Chromatiales	Total	Round	2	2	308.186	2.20887	0.112986
Chromatiales	Total	Log[Sum(Abundance)+1]	1	0	0
Chromatiales	Total	Diet	2	0	0
Chromatiales	Total	Log[Sum(Abundance)+1]*Diet	2	0	0
Chromatiales	Log Development	Round	2	2	0.152946	1.86239	0.158474
Chromatiales	Log Development	Log[Sum(Abundance)+1]	1	0	0
Chromatiales	Log Development	Diet	2	0	0
Chromatiales	Log Development	Log[Sum(Abundance)+1]*Diet	2	0	0
Chromatiales	Square Root Weight	Round	2	2	0.00753769	0.632255	0.532757
Chromatiales	Square Root Weight	Log[Sum(Abundance)+1]	1	0	0
Chromatiales	Square Root Weight	Diet	2	0	0
Chromatiales	Square Root Weight	Log[Sum(Abundance)+1]*Diet	2	0	0
Chromatiales	Log Triglyceride	Round	2	2	0.0604879	0.124182	0.883299
Chromatiales	Log Triglyceride	Log[Sum(Abundance)+1]	1	0	0
Chromatiales	Log Triglyceride	Diet	2	0	0
Chromatiales	Log Triglyceride	Log[Sum(Abundance)+1]*Diet	2	0	0
Chromatiales	Log Protein	Round	2	2	3.46976	4.52124	0.012223
Chromatiales	Log Protein	Log[Sum(Abundance)+1]	1	0	0
Chromatiales	Log Protein	Diet	2	0	0
Chromatiales	Log Protein	Log[Sum(Abundance)+1]*Diet	2	0	0
Chromatiales	Cube Root Glucose	Round	2	2	0.043518	6.19618	0.00257015
Chromatiales	Cube Root Glucose	Log[Sum(Abundance)+1]	1	0	0
Chromatiales	Cube Root Glucose	Diet	2	0	0
Chromatiales	Cube Root Glucose	Log[Sum(Abundance)+1]*Diet	2	0	0
Chthonomonadales	Total	Round	2	2	282.04	1.97924	0.141364
Chthonomonadales	Total	Log[Sum(Abundance)+1]	1	0	0
Chthonomonadales	Total	Diet	2	0	0
Chthonomonadales	Total	Log[Sum(Abundance)+1]*Diet	2	0	0
Chthonomonadales	Log Development	Round	2	2	0.160964	1.96454	0.143409
Chthonomonadales	Log Development	Log[Sum(Abundance)+1]	1	0	0
Chthonomonadales	Log Development	Diet	2	0	0
Chthonomonadales	Log Development	Log[Sum(Abundance)+1]*Diet	2	0	0
Chthonomonadales	Square Root Weight	Round	2	2	0.00851207	0.713005	0.49177
Chthonomonadales	Square Root Weight	Log[Sum(Abundance)+1]	1	0	0
Chthonomonadales	Square Root Weight	Diet	2	0	0
Chthonomonadales	Square Root Weight	Log[Sum(Abundance)+1]*Diet	2	0	0
Chthonomonadales	Log Triglyceride	Round	2	2	0.0663336	0.136529	0.872477
Chthonomonadales	Log Triglyceride	Log[Sum(Abundance)+1]	1	0	0
Chthonomonadales	Log Triglyceride	Diet	2	0	0
Chthonomonadales	Log Triglyceride	Log[Sum(Abundance)+1]*Diet	2	0	0
Chthonomonadales	Log Protein	Round	2	2	3.15562	4.06964	0.0187854
Chthonomonadales	Log Protein	Log[Sum(Abundance)+1]	1	0	0
Chthonomonadales	Log Protein	Diet	2	0	0
Chthonomonadales	Log Protein	Log[Sum(Abundance)+1]*Diet	2	0	0
Chthonomonadales	Cube Root Glucose	Round	2	2	0.0427379	6.07346	0.00287999
Chthonomonadales	Cube Root Glucose	Log[Sum(Abundance)+1]	1	0	0
Chthonomonadales	Cube Root Glucose	Diet	2	0	0
Chthonomonadales	Cube Root Glucose	Log[Sum(Abundance)+1]*Diet	2	0	0
Clostridiales	Total	Round	2	2	149.841	1.07311	0.344289
Clostridiales	Total	Log[Sum(Abundance)+1]	1	1	136.911	1.96101	0.16326
Clostridiales	Total	Diet	2	2	9205.73	65.9282	7.86514e-22
Clostridiales	Total	Log[Sum(Abundance)+1]*Diet	2	2	250.209	1.7919	0.169832	0.74174
Clostridiales	Log Development	Round	2	2	0.108503	1.37107	0.256679
Clostridiales	Log Development	Log[Sum(Abundance)+1]	1	1	0.0254939	0.644289	0.423303
Clostridiales	Log Development	Diet	2	2	11.2208	141.788	1.01685e-36
Clostridiales	Log Development	Log[Sum(Abundance)+1]*Diet	2	2	0.28747	3.63251	0.0285608	0.204006
Clostridiales	Square Root Weight	Round	2	2	0.00573453	0.494337	0.610946
Clostridiales	Square Root Weight	Log[Sum(Abundance)+1]	1	1	0.0392247	6.76261	0.0102213
Clostridiales	Square Root Weight	Diet	2	2	1.26197	108.786	4.07491e-30
Clostridiales	Square Root Weight	Log[Sum(Abundance)+1]*Diet	2	2	0.014198	1.22392	0.296938	0.909374
Clostridiales	Log Triglyceride	Round	2	2	0.000220927	0.000467892	0.999532
Clostridiales	Log Triglyceride	Log[Sum(Abundance)+1]	1	1	1.5734	6.66448	0.010694
Clostridiales	Log Triglyceride	Diet	2	2	40.49	85.7519	2.38928e-26
Clostridiales	Log Triglyceride	Log[Sum(Abundance)+1]*Diet	2	2	0.627404	1.32875	0.267593	0.743314
Clostridiales	Log Protein	Round	2	2	3.72258	4.81978	0.00922524
Clostridiales	Log Protein	Log[Sum(Abundance)+1]	1	1	0.479881	1.24265	0.266563
Clostridiales	Log Protein	Diet	2	2	4.05879	5.25509	0.00611901
Clostridiales	Log Protein	Log[Sum(Abundance)+1]*Diet	2	2	0.621816	0.805093	0.448774	0.951416
Clostridiales	Cube Root Glucose	Round	2	2	0.0482549	6.85944	0.00139804
Clostridiales	Cube Root Glucose	Log[Sum(Abundance)+1]	1	1	0.00555193	1.57842	0.210879
Clostridiales	Cube Root Glucose	Diet	2	2	0.158636	22.5501	2.53525e-09
Clostridiales	Cube Root Glucose	Log[Sum(Abundance)+1]*Diet	2	2	0.00335926	0.47752	0.621229	0.852324
Coriobacteriales	Total	Round	2	2	155.01	1.10485	0.333669
Coriobacteriales	Total	Log[Sum(Abundance)+1]	1	1	100.223	1.42871	0.23367
Coriobacteriales	Total	Diet	2	2	9408.92	67.0634	4.18064e-22
Coriobacteriales	Total	Log[Sum(Abundance)+1]*Diet	2	2	154.961	1.10451	0.333783	0.74174
Coriobacteriales	Log Development	Round	2	2	0.1204	1.49917	0.226305
Coriobacteriales	Log Development	Log[Sum(Abundance)+1]	1	1	0.0532433	1.32593	0.251177
Coriobacteriales	Log Development	Diet	2	2	11.5868	144.274	4.066e-37
Coriobacteriales	Log Development	Log[Sum(Abundance)+1]*Diet	2	2	0.0960635	1.19614	0.304936	0.6488
Coriobacteriales	Square Root Weight	Round	2	2	0.00632095	0.525705	0.592202
Coriobacteriales	Square Root Weight	Log[Sum(Abundance)+1]	1	1	0.0136727	2.27429	0.133598
Coriobacteriales	Square Root Weight	Diet	2	2	1.24653	103.672	3.46743e-29
Coriobacteriales	Square Root Weight	Log[Sum(Abundance)+1]*Diet	2	2	0.00709339	0.589948	0.555612	0.923047
Coriobacteriales	Log Triglyceride	Round	2	2	0.00185754	0.00387265	0.996135
Coriobacteriales	Log Triglyceride	Log[Sum(Abundance)+1]	1	1	1.27319	5.30877	0.0224501
Coriobacteriales	Log Triglyceride	Diet	2	2	41.1751	85.8431	2.28416e-26
Coriobacteriales	Log Triglyceride	Log[Sum(Abundance)+1]*Diet	2	2	0.369173	0.769663	0.464805	0.837698
Coriobacteriales	Log Protein	Round	2	2	3.93311	5.09732	0.00709905
Coriobacteriales	Log Protein	Log[Sum(Abundance)+1]	1	1	0.904519	2.34452	0.127617
Coriobacteriales	Log Protein	Diet	2	2	3.11738	4.04013	0.0193429
Coriobacteriales	Log Protein	Log[Sum(Abundance)+1]*Diet	2	2	0.398386	0.51631	0.597668	0.951416
Coriobacteriales	Cube Root Glucose	Round	2	2	0.0405377	5.73686	0.00394835
Coriobacteriales	Cube Root Glucose	Log[Sum(Abundance)+1]	1	1	0.000234619	0.0664062	0.796985
Coriobacteriales	Cube Root Glucose	Diet	2	2	0.157229	22.251	3.1975e-09
Coriobacteriales	Cube Root Glucose	Log[Sum(Abundance)+1]*Diet	2	2	0.00532888	0.754139	0.472133	0.852324
Cytophagales	Total	Round	2	2	246.405	1.74718	0.177435
Cytophagales	Total	Log[Sum(Abundance)+1]	1	1	71.0544	1.00765	0.316919
Cytophagales	Total	Diet	2	2	9979.02	70.758	5.52258e-23
Cytophagales	Total	Log[Sum(Abundance)+1]*Diet	2	2	161.297	1.14371	0.321119	0.74174
Cytophagales	Log Development	Round	2	2	0.143661	1.73435	0.179679
Cytophagales	Log Development	Log[Sum(Abundance)+1]	1	1	0.00675846	0.163183	0.686759
Cytophagales	Log Development	Diet	2	2	11.8272	142.784	7.03424e-37
Cytophagales	Log Development	Log[Sum(Abundance)+1]*Diet	2	2	0.013927	0.168134	0.845383	0.93059
Cytophagales	Square Root Weight	Round	2	2	0.0120937	1.01852	0.363564
Cytophagales	Square Root Weight	Log[Sum(Abundance)+1]	1	1	0.0104102	1.75348	0.187414
Cytophagales	Square Root Weight	Diet	2	2	1.26374	106.431	1.0842e-29
Cytophagales	Square Root Weight	Log[Sum(Abundance)+1]*Diet	2	2	0.0148495	1.25062	0.289238	0.909374
Cytophagales	Log Triglyceride	Round	2	2	0.0253929	0.0559704	0.945585
Cytophagales	Log Triglyceride	Log[Sum(Abundance)+1]	1	1	1.95746	8.62918	0.00377584
Cytophagales	Log Triglyceride	Diet	2	2	39.1837	86.3678	1.7642e-26
Cytophagales	Log Triglyceride	Log[Sum(Abundance)+1]*Diet	2	2	0.886246	1.95344	0.145011	0.608716
Cytophagales	Log Protein	Round	2	2	3.51473	4.68138	0.010516
Cytophagales	Log Protein	Log[Sum(Abundance)+1]	1	1	1.2921	3.44199	0.065322
Cytophagales	Log Protein	Diet	2	2	5.30441	7.06512	0.00113391
Cytophagales	Log Protein	Log[Sum(Abundance)+1]*Diet	2	2	1.19403	1.59037	0.206921	0.951416
Cytophagales	Cube Root Glucose	Round	2	2	0.0495777	7.25371	0.000974046
Cytophagales	Cube Root Glucose	Log[Sum(Abundance)+1]	1	1	0.017547	5.13462	0.0248375
Cytophagales	Cube Root Glucose	Diet	2	2	0.203009	29.7023	1.20244e-11
Cytophagales	Cube Root Glucose	Log[Sum(Abundance)+1]*Diet	2	2	0.00244171	0.357247	0.700174	0.893644
Deferribacterales	Total	Round	2	2	302.565	2.12138	0.123066
Deferribacterales	Total	Log[Sum(Abundance)+1]	1	0	0
Deferribacterales	Total	Diet	2	1	9756.19	136.808	1.6877e-23
Deferribacterales	Total	Log[Sum(Abundance)+1]*Diet	2	1	0.0229676	0.000322066	0.985703	0.99828
Deferribacterales	Log Development	Round	2	2	0.156612	1.89879	0.152949
Deferribacterales	Log Development	Log[Sum(Abundance)+1]	1	0	0
Deferribacterales	Log Development	Diet	2	1	11.8701	287.83	2.97538e-38
Deferribacterales	Log Development	Log[Sum(Abundance)+1]*Diet	2	1	0.00114799	0.0278369	0.867694	0.933004
Deferribacterales	Square Root Weight	Round	2	2	0.00917796	0.755752	0.471391
Deferribacterales	Square Root Weight	Log[Sum(Abundance)+1]	1	0	0
Deferribacterales	Square Root Weight	Diet	2	1	1.21325	199.809	1.2982e-29
Deferribacterales	Square Root Weight	Log[Sum(Abundance)+1]*Diet	2	1	0.00010883	0.0179231	0.893675	0.952132
Deferribacterales	Log Triglyceride	Round	2	2	0.0728861	0.148036	0.862513
Deferribacterales	Log Triglyceride	Log[Sum(Abundance)+1]	1	0	0
Deferribacterales	Log Triglyceride	Diet	2	1	39.8306	161.796	2.15767e-26
Deferribacterales	Log Triglyceride	Log[Sum(Abundance)+1]*Diet	2	1	0.0289043	0.117413	0.732286	0.92649
Deferribacterales	Log Protein	Round	2	2	3.38211	4.36885	0.014136
Deferribacterales	Log Protein	Log[Sum(Abundance)+1]	1	0	0
Deferribacterales	Log Protein	Diet	2	1	0.340796	0.880447	0.349426
Deferribacterales	Log Protein	Log[Sum(Abundance)+1]*Diet	2	1	0.104603	0.270242	0.603854	0.951416
Deferribacterales	Cube Root Glucose	Round	2	2	0.0463886	6.70985	0.00160152
Deferribacterales	Cube Root Glucose	Log[Sum(Abundance)+1]	1	0	0
Deferribacterales	Cube Root Glucose	Diet	2	1	0.0157616	4.55965	0.0342949
Deferribacterales	Cube Root Glucose	Log[Sum(Abundance)+1]*Diet	2	1	0.00111442	0.322389	0.570992	0.852324
Deinococcales	Total	Round	2	2	251.569	1.7854	0.170897
Deinococcales	Total	Log[Sum(Abundance)+1]	1	0	0
Deinococcales	Total	Diet	2	1	9566.9	135.794	2.23743e-23
Deinococcales	Total	Log[Sum(Abundance)+1]*Diet	2	1	32.7902	0.465428	0.496038	0.813177
Deinococcales	Log Development	Round	2	2	0.145105	1.77439	0.17275
Deinococcales	Log Development	Log[Sum(Abundance)+1]	1	0	0
Deinococcales	Log Development	Diet	2	1	11.7348	286.993	3.47353e-38
Deinococcales	Log Development	Log[Sum(Abundance)+1]*Diet	2	1	0.0355553	0.869559	0.352416	0.719215
Deinococcales	Square Root Weight	Round	2	2	0.00600389	0.508395	0.602466
Deinococcales	Square Root Weight	Log[Sum(Abundance)+1]	1	0	0
Deinococcales	Square Root Weight	Diet	2	1	1.23554	209.245	1.69417e-30
Deinococcales	Square Root Weight	Log[Sum(Abundance)+1]*Diet	2	1	0.0259801	4.39986	0.0375752	0.730734
Deinococcales	Log Triglyceride	Round	2	2	0.0353331	0.0731503	0.929491
Deinococcales	Log Triglyceride	Log[Sum(Abundance)+1]	1	0	0
Deinococcales	Log Triglyceride	Diet	2	1	40.0148	165.686	8.01197e-27
Deinococcales	Log Triglyceride	Log[Sum(Abundance)+1]*Diet	2	1	0.754127	3.12255	0.0790317	0.559137
Deinococcales	Log Protein	Round	2	2	2.90711	3.75152	0.0254723
Deinococcales	Log Protein	Log[Sum(Abundance)+1]	1	0	0
Deinococcales	Log Protein	Diet	2	1	0.309491	0.798774	0.372739
Deinococcales	Log Protein	Log[Sum(Abundance)+1]*Diet	2	1	0.301126	0.777186	0.379263	0.951416
Deinococcales	Cube Root Glucose	Round	2	2	0.0447003	6.37968	0.00216857
Deinococcales	Cube Root Glucose	Log[Sum(Abundance)+1]	1	0	0
Deinococcales	Cube Root Glucose	Diet	2	0	0
Deinococcales	Cube Root Glucose	Log[Sum(Abundance)+1]*Diet	2	0	0
Desulfobacterales	Total	Round	2	2	285.736	2.00765	0.137495
Desulfobacterales	Total	Log[Sum(Abundance)+1]	1	0	0
Desulfobacterales	Total	Diet	2	0	0
Desulfobacterales	Total	Log[Sum(Abundance)+1]*Diet	2	0	0
Desulfobacterales	Log Development	Round	2	2	0.152219	1.8549	0.15964
Desulfobacterales	Log Development	Log[Sum(Abundance)+1]	1	0	0
Desulfobacterales	Log Development	Diet	2	0	0
Desulfobacterales	Log Development	Log[Sum(Abundance)+1]*Diet	2	0	0
Desulfobacterales	Square Root Weight	Round	2	2	0.0103962	0.861735	0.424442
Desulfobacterales	Square Root Weight	Log[Sum(Abundance)+1]	1	0	0
Desulfobacterales	Square Root Weight	Diet	2	0	0
Desulfobacterales	Square Root Weight	Log[Sum(Abundance)+1]*Diet	2	0	0
Desulfobacterales	Log Triglyceride	Round	2	2	0.0767435	0.157217	0.854644
Desulfobacterales	Log Triglyceride	Log[Sum(Abundance)+1]	1	0	0
Desulfobacterales	Log Triglyceride	Diet	2	0	0
Desulfobacterales	Log Triglyceride	Log[Sum(Abundance)+1]*Diet	2	0	0
Desulfobacterales	Log Protein	Round	2	2	3.30436	4.27735	0.0154119
Desulfobacterales	Log Protein	Log[Sum(Abundance)+1]	1	0	0
Desulfobacterales	Log Protein	Diet	2	0	0
Desulfobacterales	Log Protein	Log[Sum(Abundance)+1]*Diet	2	0	0
Desulfobacterales	Cube Root Glucose	Round	2	2	0.0427389	6.10042	0.00280883
Desulfobacterales	Cube Root Glucose	Log[Sum(Abundance)+1]	1	0	0
Desulfobacterales	Cube Root Glucose	Diet	2	0	0
Desulfobacterales	Cube Root Glucose	Log[Sum(Abundance)+1]*Diet	2	0	0
Desulfovibrionales	Total	Round	2	2	228.515	1.61652	0.201681
Desulfovibrionales	Total	Log[Sum(Abundance)+1]	1	1	123.668	1.74966	0.187728
Desulfovibrionales	Total	Diet	2	2	9716.41	68.734	1.66379e-22
Desulfovibrionales	Total	Log[Sum(Abundance)+1]*Diet	2	2	111.705	0.790204	0.455442	0.79902
Desulfovibrionales	Log Development	Round	2	2	0.145652	1.76529	0.174315
Desulfovibrionales	Log Development	Log[Sum(Abundance)+1]	1	1	0.0161101	0.390505	0.532887
Desulfovibrionales	Log Development	Diet	2	2	11.7482	142.387	8.14578e-37
Desulfovibrionales	Log Development	Log[Sum(Abundance)+1]*Diet	2	2	0.0422097	0.511578	0.600485	0.907009
Desulfovibrionales	Square Root Weight	Round	2	2	0.00748637	0.633086	0.532336
Desulfovibrionales	Square Root Weight	Log[Sum(Abundance)+1]	1	1	0.0236943	4.00743	0.0470677
Desulfovibrionales	Square Root Weight	Diet	2	2	1.2907	109.148	3.5094e-30
Desulfovibrionales	Square Root Weight	Log[Sum(Abundance)+1]*Diet	2	2	0.00753092	0.636854	0.53035	0.911831
Desulfovibrionales	Log Triglyceride	Round	2	2	0.0459759	0.0939812	0.910348
Desulfovibrionales	Log Triglyceride	Log[Sum(Abundance)+1]	1	1	0.243787	0.99667	0.319562
Desulfovibrionales	Log Triglyceride	Diet	2	2	40.9939	83.7973	6.30211e-26
Desulfovibrionales	Log Triglyceride	Log[Sum(Abundance)+1]*Diet	2	2	0.460063	0.940434	0.392516	0.796982
Desulfovibrionales	Log Protein	Round	2	2	3.44357	4.43083	0.0133363
Desulfovibrionales	Log Protein	Log[Sum(Abundance)+1]	1	1	0.637988	1.64179	0.201856
Desulfovibrionales	Log Protein	Diet	2	2	4.37267	5.6263	0.00431849
Desulfovibrionales	Log Protein	Log[Sum(Abundance)+1]*Diet	2	2	0.072322	0.0930566	0.911189	0.959146
Desulfovibrionales	Cube Root Glucose	Round	2	2	0.0404417	5.80989	0.0036889
Desulfovibrionales	Cube Root Glucose	Log[Sum(Abundance)+1]	1	1	0.0039776	1.14285	0.286713
Desulfovibrionales	Cube Root Glucose	Diet	2	2	0.162581	23.3565	1.36091e-09
Desulfovibrionales	Cube Root Glucose	Log[Sum(Abundance)+1]*Diet	2	2	0.0123658	1.77648	0.172661	0.679219
Desulfuromonadales	Total	Round	2	2	241.376	1.72283	0.181718
Desulfuromonadales	Total	Log[Sum(Abundance)+1]	1	1	122.59	1.74998	0.187687
Desulfuromonadales	Total	Diet	2	2	9581.57	68.3889	2.01097e-22
Desulfuromonadales	Total	Log[Sum(Abundance)+1]*Diet	2	2	147.986	1.05626	0.350065	0.74482
Desulfuromonadales	Log Development	Round	2	2	0.132866	1.65146	0.194886
Desulfuromonadales	Log Development	Log[Sum(Abundance)+1]	1	1	0.00105286	0.0261731	0.871674
Desulfuromonadales	Log Development	Diet	2	2	11.4607	142.45	7.95729e-37
Desulfuromonadales	Log Development	Log[Sum(Abundance)+1]*Diet	2	2	0.203531	2.52978	0.0827262	0.344692
Desulfuromonadales	Square Root Weight	Round	2	2	0.00641935	0.548942	0.578693
Desulfuromonadales	Square Root Weight	Log[Sum(Abundance)+1]	1	1	4.56263e-06	0.000780334	0.977751
Desulfuromonadales	Square Root Weight	Diet	2	2	1.25727	107.514	6.90212e-30
Desulfuromonadales	Square Root Weight	Log[Sum(Abundance)+1]*Diet	2	2	0.0399938	3.42002	0.0352329	0.730734
Desulfuromonadales	Log Triglyceride	Round	2	2	0.0286005	0.0586787	0.943029
Desulfuromonadales	Log Triglyceride	Log[Sum(Abundance)+1]	1	1	0.323898	1.32906	0.250619
Desulfuromonadales	Log Triglyceride	Diet	2	2	40.7831	83.6735	6.70395e-26
Desulfuromonadales	Log Triglyceride	Log[Sum(Abundance)+1]*Diet	2	2	0.487514	1.00022	0.369992	0.796982
Desulfuromonadales	Log Protein	Round	2	2	3.07025	3.92332	0.0216243
Desulfuromonadales	Log Protein	Log[Sum(Abundance)+1]	1	1	0.00359269	0.00918184	0.923777
Desulfuromonadales	Log Protein	Diet	2	2	5.1034	6.52138	0.00187481
Desulfuromonadales	Log Protein	Log[Sum(Abundance)+1]*Diet	2	2	0.188115	0.240382	0.786599	0.951416
Desulfuromonadales	Cube Root Glucose	Round	2	2	0.0457722	6.48429	0.00197484
Desulfuromonadales	Cube Root Glucose	Log[Sum(Abundance)+1]	1	1	0.00288806	0.81827	0.36709
Desulfuromonadales	Cube Root Glucose	Diet	2	2	0.186893	26.4761	1.28391e-10
Desulfuromonadales	Cube Root Glucose	Log[Sum(Abundance)+1]*Diet	2	2	0.00505384	0.71595	0.490336	0.852324
DH61	Total	Round	2	2	270.84	1.90897	0.151416
DH61	Total	Log[Sum(Abundance)+1]	1	0	0
DH61	Total	Diet	2	0	0
DH61	Total	Log[Sum(Abundance)+1]*Diet	2	0	0
DH61	Log Development	Round	2	2	0.139808	1.72837	0.180697
DH61	Log Development	Log[Sum(Abundance)+1]	1	0	0
DH61	Log Development	Diet	2	0	0
DH61	Log Development	Log[Sum(Abundance)+1]*Diet	2	0	0
DH61	Square Root Weight	Round	2	2	0.0100661	0.837036	0.43494
DH61	Square Root Weight	Log[Sum(Abundance)+1]	1	0	0
DH61	Square Root Weight	Diet	2	0	0
DH61	Square Root Weight	Log[Sum(Abundance)+1]*Diet	2	0	0
DH61	Log Triglyceride	Round	2	2	0.0601793	0.12334	0.884042
DH61	Log Triglyceride	Log[Sum(Abundance)+1]	1	0	0
DH61	Log Triglyceride	Diet	2	0	0
DH61	Log Triglyceride	Log[Sum(Abundance)+1]*Diet	2	0	0
DH61	Log Protein	Round	2	2	3.19961	4.12713	0.017783
DH61	Log Protein	Log[Sum(Abundance)+1]	1	0	0
DH61	Log Protein	Diet	2	0	0
DH61	Log Protein	Log[Sum(Abundance)+1]*Diet	2	0	0
DH61	Cube Root Glucose	Round	2	2	0.0427051	6.06415	0.00290498
DH61	Cube Root Glucose	Log[Sum(Abundance)+1]	1	0	0
DH61	Cube Root Glucose	Diet	2	0	0
DH61	Cube Root Glucose	Log[Sum(Abundance)+1]*Diet	2	0	0
DS-18	Total	Round	2	2	316.327	2.25809	0.107715
DS-18	Total	Log[Sum(Abundance)+1]	1	0	0
DS-18	Total	Diet	2	1	9892.53	141.235	4.98355e-24
DS-18	Total	Log[Sum(Abundance)+1]*Diet	2	1	274.052	3.91262	0.0495599	0.571615
DS-18	Log Development	Round	2	2	0.165156	2.01526	0.136495
DS-18	Log Development	Log[Sum(Abundance)+1]	1	0	0
DS-18	Log Development	Diet	2	1	11.9627	291.941	1.39598e-38
DS-18	Log Development	Log[Sum(Abundance)+1]*Diet	2	1	0.0517212	1.26222	0.262834	0.648618
DS-18	Square Root Weight	Round	2	2	0.00662193	0.575894	0.563408
DS-18	Square Root Weight	Log[Sum(Abundance)+1]	1	0	0
DS-18	Square Root Weight	Diet	2	1	1.23856	215.429	4.59052e-31
DS-18	Square Root Weight	Log[Sum(Abundance)+1]*Diet	2	1	0.00904122	1.57259	0.211732	0.78911
DS-18	Log Triglyceride	Round	2	2	0.0531648	0.109146	0.896663
DS-18	Log Triglyceride	Log[Sum(Abundance)+1]	1	0	0
DS-18	Log Triglyceride	Diet	2	1	40.2032	165.072	9.36106e-27
DS-18	Log Triglyceride	Log[Sum(Abundance)+1]*Diet	2	1	0.00439932	0.0180633	0.893247	0.979997
DS-18	Log Protein	Round	2	2	3.01484	3.93848	0.0213024
DS-18	Log Protein	Log[Sum(Abundance)+1]	1	0	0
DS-18	Log Protein	Diet	2	1	0.367654	0.96058	0.32845
DS-18	Log Protein	Log[Sum(Abundance)+1]*Diet	2	1	1.20111	3.13817	0.0782927	0.894864
DS-18	Cube Root Glucose	Round	2	2	0.0407727	5.84852	0.00355417
DS-18	Cube Root Glucose	Log[Sum(Abundance)+1]	1	0	0
DS-18	Cube Root Glucose	Diet	2	1	0.0178987	5.13487	0.0248251
DS-18	Cube Root Glucose	Log[Sum(Abundance)+1]*Diet	2	1	0.00357713	1.02622	0.312616	0.852324
Ellin329	Total	Round	2	2	291.529	2.02761	0.134878
Ellin329	Total	Log[Sum(Abundance)+1]	1	1	12.0489	0.167602	0.682776
Ellin329	Total	Diet	2	2	10419.5	72.4687	2.19882e-23
Ellin329	Total	Log[Sum(Abundance)+1]*Diet	2	2	16.8157	0.116955	0.889698	0.988554
Ellin329	Log Development	Round	2	2	0.148437	1.85893	0.15905
Ellin329	Log Development	Log[Sum(Abundance)+1]	1	1	0.0434114	1.08731	0.298575
Ellin329	Log Development	Diet	2	2	12.1626	152.316	2.24373e-38
Ellin329	Log Development	Log[Sum(Abundance)+1]*Diet	2	2	0.159136	1.99292	0.139526	0.450083
Ellin329	Square Root Weight	Round	2	2	0.011445	0.939852	0.392929
Ellin329	Square Root Weight	Log[Sum(Abundance)+1]	1	1	0.00207041	0.34004	0.560664
Ellin329	Square Root Weight	Diet	2	2	1.28049	105.153	1.85396e-29
Ellin329	Square Root Weight	Log[Sum(Abundance)+1]*Diet	2	2	0.00100601	0.0826124	0.920749	0.95993
Ellin329	Log Triglyceride	Round	2	2	0.114079	0.233266	0.792201
Ellin329	Log Triglyceride	Log[Sum(Abundance)+1]	1	1	0.398392	1.62925	0.203579
Ellin329	Log Triglyceride	Diet	2	2	41.551	84.9628	3.5297e-26
Ellin329	Log Triglyceride	Log[Sum(Abundance)+1]*Diet	2	2	0.0414874	0.0848327	0.918706	0.979997
Ellin329	Log Protein	Round	2	2	3.20084	4.10162	0.0182414
Ellin329	Log Protein	Log[Sum(Abundance)+1]	1	1	0.00278904	0.00714786	0.932724
Ellin329	Log Protein	Diet	2	2	5.89165	7.54967	0.000726232
Ellin329	Log Protein	Log[Sum(Abundance)+1]*Diet	2	2	0.353633	0.453153	0.6364	0.951416
Ellin329	Cube Root Glucose	Round	2	2	0.0427586	6.04327	0.00296991
Ellin329	Cube Root Glucose	Log[Sum(Abundance)+1]	1	1	0.000718976	0.203232	0.652755
Ellin329	Cube Root Glucose	Diet	2	2	0.205636	29.0635	1.91082e-11
Ellin329	Cube Root Glucose	Log[Sum(Abundance)+1]*Diet	2	2	0.00327891	0.463424	0.629995	0.852324
Ellin6067	Total	Round	2	2	354.676	2.55668	0.0805768
Ellin6067	Total	Log[Sum(Abundance)+1]	1	0	0
Ellin6067	Total	Diet	2	1	9593.43	138.308	1.11396e-23
Ellin6067	Total	Log[Sum(Abundance)+1]*Diet	2	1	155.163	2.23699	0.13662	0.74174
Ellin6067	Log Development	Round	2	2	0.116492	1.71808	0.182547
Ellin6067	Log Development	Log[Sum(Abundance)+1]	1	0	0
Ellin6067	Log Development	Diet	2	1	12.1002	356.919	2.03899e-43
Ellin6067	Log Development	Log[Sum(Abundance)+1]*Diet	2	1	0.573873	16.9276	6.07063e-05	0.00303532
Ellin6067	Square Root Weight	Round	2	2	0.00914787	0.760275	0.469273
Ellin6067	Square Root Weight	Log[Sum(Abundance)+1]	1	0	0
Ellin6067	Square Root Weight	Diet	2	0	0
Ellin6067	Square Root Weight	Log[Sum(Abundance)+1]*Diet	2	0	0
Ellin6067	Log Triglyceride	Round	2	2	0.0796971	0.1621	0.850489
Ellin6067	Log Triglyceride	Log[Sum(Abundance)+1]	1	0	0
Ellin6067	Log Triglyceride	Diet	2	1	39.7491	161.695	2.21426e-26
Ellin6067	Log Triglyceride	Log[Sum(Abundance)+1]*Diet	2	1	0.00231851	0.00943147	0.92275	0.979997
Ellin6067	Log Protein	Round	2	2	3.19926	4.10806	0.0181195
Ellin6067	Log Protein	Log[Sum(Abundance)+1]	1	0	0
Ellin6067	Log Protein	Diet	2	1	0.294279	0.755748	0.385903
Ellin6067	Log Protein	Log[Sum(Abundance)+1]*Diet	2	1	0.10862	0.278951	0.598087	0.951416
Ellin6067	Cube Root Glucose	Round	2	2	0.0433493	6.15569	0.00266844
Ellin6067	Cube Root Glucose	Log[Sum(Abundance)+1]	1	0	0
Ellin6067	Cube Root Glucose	Diet	2	0	0
Ellin6067	Cube Root Glucose	Log[Sum(Abundance)+1]*Diet	2	0	0
Ellin7246	Total	Round	2	2	275.924	1.92863	0.148552
Ellin7246	Total	Log[Sum(Abundance)+1]	1	0	0
Ellin7246	Total	Diet	2	1	712.028	9.95374	0.00190238
Ellin7246	Total	Log[Sum(Abundance)+1]*Diet	2	1	14.5805	0.203827	0.652231	0.858199
Ellin7246	Log Development	Round	2	2	0.160375	1.94724	0.145874
Ellin7246	Log Development	Log[Sum(Abundance)+1]	1	0	0
Ellin7246	Log Development	Diet	2	1	1.72821	41.9673	9.85855e-10
Ellin7246	Log Development	Log[Sum(Abundance)+1]*Diet	2	1	0.0156597	0.380275	0.538291	0.868047
Ellin7246	Square Root Weight	Round	2	2	0.0129401	1.08197	0.341489
Ellin7246	Square Root Weight	Log[Sum(Abundance)+1]	1	0	0
Ellin7246	Square Root Weight	Diet	2	1	0.507853	84.9269	2.18705e-16
Ellin7246	Square Root Weight	Log[Sum(Abundance)+1]*Diet	2	1	0.0129425	2.16434	0.143285	0.78911
Ellin7246	Log Triglyceride	Round	2	2	0.0880142	0.179975	0.835452
Ellin7246	Log Triglyceride	Log[Sum(Abundance)+1]	1	0	0
Ellin7246	Log Triglyceride	Diet	2	1	15.7871	64.5644	1.57344e-13
Ellin7246	Log Triglyceride	Log[Sum(Abundance)+1]*Diet	2	1	0.256267	1.04805	0.307429	0.788279
Ellin7246	Log Protein	Round	2	2	3.0159	3.88055	0.0225147
Ellin7246	Log Protein	Log[Sum(Abundance)+1]	1	0	0
Ellin7246	Log Protein	Diet	2	1	3.22618	8.30225	0.00447653
Ellin7246	Log Protein	Log[Sum(Abundance)+1]*Diet	2	1	0.153123	0.394046	0.531033	0.951416
Ellin7246	Cube Root Glucose	Round	2	2	0.0404514	5.75637	0.00387246
Ellin7246	Cube Root Glucose	Log[Sum(Abundance)+1]	1	0	0
Ellin7246	Cube Root Glucose	Diet	2	1	0.107248	30.5234	1.35261e-07
Ellin7246	Cube Root Glucose	Log[Sum(Abundance)+1]*Diet	2	1	0.000940666	0.26772	0.605599	0.852324
Enterobacteriales	Total	Round	2	2	90.7053	0.654834	0.520857
Enterobacteriales	Total	Log[Sum(Abundance)+1]	1	1	416.319	6.0111	0.0152457
Enterobacteriales	Total	Diet	2	2	10592.9	76.474	2.64669e-24
Enterobacteriales	Total	Log[Sum(Abundance)+1]*Diet	2	2	126.528	0.913454	0.403131	0.775252
Enterobacteriales	Log Development	Round	2	2	0.136986	1.77436	0.172774
Enterobacteriales	Log Development	Log[Sum(Abundance)+1]	1	1	0.0163098	0.422517	0.516577
Enterobacteriales	Log Development	Diet	2	2	11.6129	150.421	4.40041e-38
Enterobacteriales	Log Development	Log[Sum(Abundance)+1]*Diet	2	2	0.48512	6.28372	0.00233788	0.0468312
Enterobacteriales	Square Root Weight	Round	2	2	0.00663216	0.558029	0.573496
Enterobacteriales	Square Root Weight	Log[Sum(Abundance)+1]	1	1	0.0259043	4.35917	0.0384674
Enterobacteriales	Square Root Weight	Diet	2	2	1.24164	104.471	2.47145e-29
Enterobacteriales	Square Root Weight	Log[Sum(Abundance)+1]*Diet	2	2	0.00343703	0.289191	0.749277	0.952132
Enterobacteriales	Log Triglyceride	Round	2	2	0.0277698	0.0586961	0.943013
Enterobacteriales	Log Triglyceride	Log[Sum(Abundance)+1]	1	1	1.17941	4.98577	0.0268857
Enterobacteriales	Log Triglyceride	Diet	2	2	41.2232	87.1323	1.21258e-26
Enterobacteriales	Log Triglyceride	Log[Sum(Abundance)+1]*Diet	2	2	1.32133	2.79285	0.0641098	0.547563
Enterobacteriales	Log Protein	Round	2	2	4.2996	5.7036	0.00401691
Enterobacteriales	Log Protein	Log[Sum(Abundance)+1]	1	1	1.64323	4.35962	0.038318
Enterobacteriales	Log Protein	Diet	2	2	6.50244	8.62575	0.000272273
Enterobacteriales	Log Protein	Log[Sum(Abundance)+1]*Diet	2	2	1.07821	1.43029	0.242155	0.951416
Enterobacteriales	Cube Root Glucose	Round	2	2	0.0634411	9.53844	0.000123957
Enterobacteriales	Cube Root Glucose	Log[Sum(Abundance)+1]	1	1	0.0293388	8.82226	0.00344988
Enterobacteriales	Cube Root Glucose	Diet	2	2	0.228473	34.3512	4.47959e-13
Enterobacteriales	Cube Root Glucose	Log[Sum(Abundance)+1]*Diet	2	2	0.0187779	2.82329	0.0624695	0.551976
Erysipelotrichales	Total	Round	2	2	204.79	1.45313	0.236778
Erysipelotrichales	Total	Log[Sum(Abundance)+1]	1	1	24.9844	0.354564	0.552347
Erysipelotrichales	Total	Diet	2	2	9523.83	67.5783	3.14371e-22
Erysipelotrichales	Total	Log[Sum(Abundance)+1]*Diet	2	2	216.637	1.53719	0.21801	0.74174
Erysipelotrichales	Log Development	Round	2	2	0.122938	1.51342	0.223161
Erysipelotrichales	Log Development	Log[Sum(Abundance)+1]	1	1	0.00088265	0.0217316	0.882981
Erysipelotrichales	Log Development	Diet	2	2	11.3745	140.025	1.95949e-36
Erysipelotrichales	Log Development	Log[Sum(Abundance)+1]*Diet	2	2	0.145553	1.79181	0.169847	0.512192
Erysipelotrichales	Square Root Weight	Round	2	2	0.00777174	0.671034	0.512678
Erysipelotrichales	Square Root Weight	Log[Sum(Abundance)+1]	1	1	0.0390895	6.7502	0.0102896
Erysipelotrichales	Square Root Weight	Diet	2	2	1.28903	111.299	1.45428e-30
Erysipelotrichales	Square Root Weight	Log[Sum(Abundance)+1]*Diet	2	2	0.0172014	1.48522	0.2297	0.78911
Erysipelotrichales	Log Triglyceride	Round	2	2	0.0149092	0.0317221	0.968782
Erysipelotrichales	Log Triglyceride	Log[Sum(Abundance)+1]	1	1	1.97265	8.39438	0.00426869
Erysipelotrichales	Log Triglyceride	Diet	2	2	41.1831	87.6251	9.53094e-27
Erysipelotrichales	Log Triglyceride	Log[Sum(Abundance)+1]*Diet	2	2	0.490126	1.04284	0.354737	0.796982
Erysipelotrichales	Log Protein	Round	2	2	3.62143	4.68643	0.0104658
Erysipelotrichales	Log Protein	Log[Sum(Abundance)+1]	1	1	0.507272	1.3129	0.253509
Erysipelotrichales	Log Protein	Diet	2	2	3.85462	4.9882	0.00786852
Erysipelotrichales	Log Protein	Log[Sum(Abundance)+1]*Diet	2	2	0.471013	0.609531	0.544811	0.951416
Erysipelotrichales	Cube Root Glucose	Round	2	2	0.0489887	6.95664	0.00127869
Erysipelotrichales	Cube Root Glucose	Log[Sum(Abundance)+1]	1	1	0.00614418	1.74501	0.188452
Erysipelotrichales	Cube Root Glucose	Diet	2	2	0.157396	22.351	2.95841e-09
Erysipelotrichales	Cube Root Glucose	Log[Sum(Abundance)+1]*Diet	2	2	0.00163558	0.232261	0.793014	0.934655
FAC87	Total	Round	2	2	299.253	2.1439	0.120373
FAC87	Total	Log[Sum(Abundance)+1]	1	0	0
FAC87	Total	Diet	2	0	0
FAC87	Total	Log[Sum(Abundance)+1]*Diet	2	0	0
FAC87	Log Development	Round	2	2	0.149194	1.82442	0.164474
FAC87	Log Development	Log[Sum(Abundance)+1]	1	0	0
FAC87	Log Development	Diet	2	0	0
FAC87	Log Development	Log[Sum(Abundance)+1]*Diet	2	0	0
FAC87	Square Root Weight	Round	2	2	0.00800564	0.674567	0.510866
FAC87	Square Root Weight	Log[Sum(Abundance)+1]	1	0	0
FAC87	Square Root Weight	Diet	2	0	0
FAC87	Square Root Weight	Log[Sum(Abundance)+1]*Diet	2	0	0
FAC87	Log Triglyceride	Round	2	2	0.0622476	0.127673	0.880226
FAC87	Log Triglyceride	Log[Sum(Abundance)+1]	1	0	0
FAC87	Log Triglyceride	Diet	2	0	0
FAC87	Log Triglyceride	Log[Sum(Abundance)+1]*Diet	2	0	0
FAC87	Log Protein	Round	2	2	3.36579	4.37596	0.014032
FAC87	Log Protein	Log[Sum(Abundance)+1]	1	0	0
FAC87	Log Protein	Diet	2	0	0
FAC87	Log Protein	Log[Sum(Abundance)+1]*Diet	2	0	0
FAC87	Cube Root Glucose	Round	2	2	0.0431811	6.16848	0.00263334
FAC87	Cube Root Glucose	Log[Sum(Abundance)+1]	1	0	0
FAC87	Cube Root Glucose	Diet	2	2	0.204329	29.1887	1.62997e-11
FAC87	Cube Root Glucose	Log[Sum(Abundance)+1]*Diet	2	0	0
FAC88	Total	Round	2	2	290.011	2.03684	0.13363
FAC88	Total	Log[Sum(Abundance)+1]	1	0	0
FAC88	Total	Diet	2	0	0
FAC88	Total	Log[Sum(Abundance)+1]*Diet	2	0	0
FAC88	Log Development	Round	2	2	0.148739	1.8181	0.165495
FAC88	Log Development	Log[Sum(Abundance)+1]	1	0	0
FAC88	Log Development	Diet	2	0	0
FAC88	Log Development	Log[Sum(Abundance)+1]*Diet	2	0	0
FAC88	Square Root Weight	Round	2	2	0.00953125	0.789777	0.455764
FAC88	Square Root Weight	Log[Sum(Abundance)+1]	1	0	0
FAC88	Square Root Weight	Diet	2	0	0
FAC88	Square Root Weight	Log[Sum(Abundance)+1]*Diet	2	0	0
FAC88	Log Triglyceride	Round	2	2	0.0992199	0.203954	0.815701
FAC88	Log Triglyceride	Log[Sum(Abundance)+1]	1	0	0
FAC88	Log Triglyceride	Diet	2	0	0
FAC88	Log Triglyceride	Log[Sum(Abundance)+1]*Diet	2	0	0
FAC88	Log Protein	Round	2	2	3.25306	4.19895	0.0166066
FAC88	Log Protein	Log[Sum(Abundance)+1]	1	0	0
FAC88	Log Protein	Diet	2	0	0
FAC88	Log Protein	Log[Sum(Abundance)+1]*Diet	2	0	0
FAC88	Cube Root Glucose	Round	2	2	0.0441462	6.28276	0.00237206
FAC88	Cube Root Glucose	Log[Sum(Abundance)+1]	1	0	0
FAC88	Cube Root Glucose	Diet	2	0	0
FAC88	Cube Root Glucose	Log[Sum(Abundance)+1]*Diet	2	0	0
Flavobacteriales	Total	Round	2	2	177.199	1.26672	0.284447
Flavobacteriales	Total	Log[Sum(Abundance)+1]	1	1	143.412	2.05038	0.154037
Flavobacteriales	Total	Diet	2	2	9228.17	65.9683	7.69062e-22
Flavobacteriales	Total	Log[Sum(Abundance)+1]*Diet	2	2	181.421	1.2969	0.276116	0.74174
Flavobacteriales	Log Development	Round	2	2	0.124356	1.5203	0.221656
Flavobacteriales	Log Development	Log[Sum(Abundance)+1]	1	1	0.00277103	0.0677537	0.794957
Flavobacteriales	Log Development	Diet	2	2	11.2746	137.836	4.45689e-36
Flavobacteriales	Log Development	Log[Sum(Abundance)+1]*Diet	2	2	0.0996487	1.21824	0.298364	0.648618
Flavobacteriales	Square Root Weight	Round	2	2	0.0104628	0.919995	0.400714
Flavobacteriales	Square Root Weight	Log[Sum(Abundance)+1]	1	1	0.0604217	10.6258	0.00137449
Flavobacteriales	Square Root Weight	Diet	2	2	1.24481	109.456	3.09175e-30
Flavobacteriales	Square Root Weight	Log[Sum(Abundance)+1]*Diet	2	2	0.00910524	0.800625	0.45092	0.911831
Flavobacteriales	Log Triglyceride	Round	2	2	0.0754967	0.164496	0.848458
Flavobacteriales	Log Triglyceride	Log[Sum(Abundance)+1]	1	1	2.98893	13.0249	0.000405939
Flavobacteriales	Log Triglyceride	Diet	2	2	39.9852	87.1219	1.21873e-26
Flavobacteriales	Log Triglyceride	Log[Sum(Abundance)+1]*Diet	2	2	0.434389	0.94647	0.390181	0.796982
Flavobacteriales	Log Protein	Round	2	2	3.60056	4.69361	0.010395
Flavobacteriales	Log Protein	Log[Sum(Abundance)+1]	1	1	0.94081	2.45284	0.119206
Flavobacteriales	Log Protein	Diet	2	2	3.74372	4.88023	0.00871303
Flavobacteriales	Log Protein	Log[Sum(Abundance)+1]*Diet	2	2	0.874912	1.14051	0.322131	0.951416
Flavobacteriales	Cube Root Glucose	Round	2	2	0.0488827	6.94696	0.00129009
Flavobacteriales	Cube Root Glucose	Log[Sum(Abundance)+1]	1	1	0.00601895	1.71076	0.192823
Flavobacteriales	Cube Root Glucose	Diet	2	2	0.171599	24.3868	6.19063e-10
Flavobacteriales	Cube Root Glucose	Log[Sum(Abundance)+1]*Diet	2	2	0.00331565	0.471203	0.625142	0.852324
Fusobacteriales	Total	Round	2	2	205.17	1.53311	0.218885
Fusobacteriales	Total	Log[Sum(Abundance)+1]	1	1	216.7	3.23854	0.0737299
Fusobacteriales	Total	Diet	2	2	9135.93	68.2675	2.14983e-22
Fusobacteriales	Total	Log[Sum(Abundance)+1]*Diet	2	2	471.661	3.52445	0.0316792	0.571615
Fusobacteriales	Log Development	Round	2	2	0.119134	1.46265	0.234574
Fusobacteriales	Log Development	Log[Sum(Abundance)+1]	1	1	0.0466756	1.14611	0.28591
Fusobacteriales	Log Development	Diet	2	2	11.4806	140.952	1.38684e-36
Fusobacteriales	Log Development	Log[Sum(Abundance)+1]*Diet	2	2	0.046037	0.565213	0.569322	0.875881
Fusobacteriales	Square Root Weight	Round	2	2	0.00979003	0.813977	0.445002
Fusobacteriales	Square Root Weight	Log[Sum(Abundance)+1]	1	1	0.013925	2.31555	0.13015
Fusobacteriales	Square Root Weight	Diet	2	2	1.26718	105.358	1.70072e-29
Fusobacteriales	Square Root Weight	Log[Sum(Abundance)+1]*Diet	2	2	0.00539297	0.44839	0.639492	0.923146
Fusobacteriales	Log Triglyceride	Round	2	2	0.0405976	0.0827207	0.920646
Fusobacteriales	Log Triglyceride	Log[Sum(Abundance)+1]	1	1	0.382864	1.56023	0.21338
Fusobacteriales	Log Triglyceride	Diet	2	2	40.4004	82.3189	1.32245e-25
Fusobacteriales	Log Triglyceride	Log[Sum(Abundance)+1]*Diet	2	2	0.056301	0.114718	0.891688	0.979997
Fusobacteriales	Log Protein	Round	2	2	3.2786	4.21651	0.0163503
Fusobacteriales	Log Protein	Log[Sum(Abundance)+1]	1	1	0.238421	0.613252	0.434675
Fusobacteriales	Log Protein	Diet	2	2	4.48261	5.76495	0.00379281
Fusobacteriales	Log Protein	Log[Sum(Abundance)+1]*Diet	2	2	0.278244	0.357841	0.699719	0.951416
Fusobacteriales	Cube Root Glucose	Round	2	2	0.0461569	6.55402	0.00185183
Fusobacteriales	Cube Root Glucose	Log[Sum(Abundance)+1]	1	1	0.00588854	1.67228	0.197878
Fusobacteriales	Cube Root Glucose	Diet	2	2	0.163694	23.2437	1.48425e-09
Fusobacteriales	Cube Root Glucose	Log[Sum(Abundance)+1]*Diet	2	2	0.00327203	0.464609	0.629253	0.852324
Gaiellales	Total	Round	2	2	299.618	2.08934	0.126992
Gaiellales	Total	Log[Sum(Abundance)+1]	1	1	9.7695	0.136252	0.712503
Gaiellales	Total	Diet	2	2	10355.5	72.2128	2.52195e-23
Gaiellales	Total	Log[Sum(Abundance)+1]*Diet	2	2	55.3242	0.385795	0.680514	0.872454
Gaiellales	Log Development	Round	2	2	0.146751	1.77331	0.172952
Gaiellales	Log Development	Log[Sum(Abundance)+1]	1	1	0.0161501	0.39031	0.532989
Gaiellales	Log Development	Diet	2	2	12.0956	146.161	2.042e-37
Gaiellales	Log Development	Log[Sum(Abundance)+1]*Diet	2	2	0.000225095	0.00272	0.997284	0.997284
Gaiellales	Square Root Weight	Round	2	2	0.00745186	0.611188	0.544026
Gaiellales	Square Root Weight	Log[Sum(Abundance)+1]	1	1	0.000768526	0.126066	0.723035
Gaiellales	Square Root Weight	Diet	2	2	1.26793	103.993	3.02627e-29
Gaiellales	Square Root Weight	Log[Sum(Abundance)+1]*Diet	2	2	0.00158827	0.130267	0.877959	0.952132
Gaiellales	Log Triglyceride	Round	2	2	0.0903466	0.183169	0.832795
Gaiellales	Log Triglyceride	Log[Sum(Abundance)+1]	1	1	0.182449	0.739792	0.390961
Gaiellales	Log Triglyceride	Diet	2	2	40.4927	82.0948	1.48057e-25
Gaiellales	Log Triglyceride	Log[Sum(Abundance)+1]*Diet	2	2	0.0252269	0.0511451	0.950156	0.979997
Gaiellales	Log Protein	Round	2	2	2.87428	3.67611	0.0273926
Gaiellales	Log Protein	Log[Sum(Abundance)+1]	1	1	0.107063	0.273859	0.601448
Gaiellales	Log Protein	Diet	2	2	5.52623	7.06787	0.00113104
Gaiellales	Log Protein	Log[Sum(Abundance)+1]*Diet	2	2	0.237038	0.303164	0.738884	0.951416
Gaiellales	Cube Root Glucose	Round	2	2	0.0422813	6.10102	0.00281504
Gaiellales	Cube Root Glucose	Log[Sum(Abundance)+1]	1	1	0.000658993	0.19018	0.663374
Gaiellales	Cube Root Glucose	Diet	2	2	0.212895	30.7199	5.78206e-12
Gaiellales	Cube Root Glucose	Log[Sum(Abundance)+1]*Diet	2	2	0.0151409	2.18476	0.115957	0.614491
Gemellales	Total	Round	2	2	235.209	1.65977	0.193305
Gemellales	Total	Log[Sum(Abundance)+1]	1	1	20.3988	0.287892	0.592289
Gemellales	Total	Diet	2	2	9584.06	67.6306	3.05414e-22
Gemellales	Total	Log[Sum(Abundance)+1]*Diet	2	2	143.557	1.01302	0.365342	0.761128
Gemellales	Log Development	Round	2	2	0.126167	1.58438	0.208141
Gemellales	Log Development	Log[Sum(Abundance)+1]	1	1	0.0158168	0.397248	0.529375
Gemellales	Log Development	Diet	2	2	11.7191	147.167	1.41773e-37
Gemellales	Log Development	Log[Sum(Abundance)+1]*Diet	2	2	0.190032	2.38639	0.0950904	0.380362
Gemellales	Square Root Weight	Round	2	2	0.0123504	1.04199	0.355243
Gemellales	Square Root Weight	Log[Sum(Abundance)+1]	1	1	0.0186834	3.15258	0.077795
Gemellales	Square Root Weight	Diet	2	2	1.24358	104.919	2.04546e-29
Gemellales	Square Root Weight	Log[Sum(Abundance)+1]*Diet	2	2	0.0278525	2.34987	0.0988151	0.78911
Gemellales	Log Triglyceride	Round	2	2	0.0865117	0.175324	0.839339
Gemellales	Log Triglyceride	Log[Sum(Abundance)+1]	1	1	0.150883	0.61156	0.435308
Gemellales	Log Triglyceride	Diet	2	2	39.5206	80.0924	4.08893e-25
Gemellales	Log Triglyceride	Log[Sum(Abundance)+1]*Diet	2	2	0.133258	0.270061	0.763666	0.942797
Gemellales	Log Protein	Round	2	2	3.13989	4.0048	0.020006
Gemellales	Log Protein	Log[Sum(Abundance)+1]	1	1	0.00200636	0.00511807	0.943053
Gemellales	Log Protein	Diet	2	2	3.39222	4.32665	0.014724
Gemellales	Log Protein	Log[Sum(Abundance)+1]*Diet	2	2	0.0480863	0.0613322	0.940532	0.959726
Gemellales	Cube Root Glucose	Round	2	2	0.0465881	6.72235	0.00158585
Gemellales	Cube Root Glucose	Log[Sum(Abundance)+1]	1	1	0.00422985	1.22068	0.27094
Gemellales	Cube Root Glucose	Diet	2	2	0.111271	16.0556	4.60214e-07
Gemellales	Cube Root Glucose	Log[Sum(Abundance)+1]*Diet	2	2	0.00393326	0.567543	0.568091	0.852324
Gemmatales	Total	Round	2	2	259.125	1.80954	0.166924
Gemmatales	Total	Log[Sum(Abundance)+1]	1	1	44.2498	0.618017	0.432899
Gemmatales	Total	Diet	2	2	10193.9	71.1867	4.38032e-23
Gemmatales	Total	Log[Sum(Abundance)+1]*Diet	2	2	3.03796	0.0212149	0.979011	0.99828
Gemmatales	Log Development	Round	2	2	0.155698	1.88559	0.154956
Gemmatales	Log Development	Log[Sum(Abundance)+1]	1	1	0.00375431	0.0909333	0.763369
Gemmatales	Log Development	Diet	2	2	11.8911	144.007	4.48492e-37
Gemmatales	Log Development	Log[Sum(Abundance)+1]*Diet	2	2	0.0195396	0.236634	0.789544	0.93059
Gemmatales	Square Root Weight	Round	2	2	0.00858021	0.711679	0.492437
Gemmatales	Square Root Weight	Log[Sum(Abundance)+1]	1	1	0.00491792	0.815827	0.367823
Gemmatales	Square Root Weight	Diet	2	2	1.27281	105.573	1.55378e-29
Gemmatales	Square Root Weight	Log[Sum(Abundance)+1]*Diet	2	2	0.00193699	0.160662	0.851723	0.952132
Gemmatales	Log Triglyceride	Round	2	2	0.0402903	0.0827447	0.920624
Gemmatales	Log Triglyceride	Log[Sum(Abundance)+1]	1	1	0.424968	1.74553	0.188248
Gemmatales	Log Triglyceride	Diet	2	2	41.076	84.3583	4.7654e-26
Gemmatales	Log Triglyceride	Log[Sum(Abundance)+1]*Diet	2	2	0.19489	0.400247	0.670795	0.916167
Gemmatales	Log Protein	Round	2	2	3.12277	3.99405	0.0202122
Gemmatales	Log Protein	Log[Sum(Abundance)+1]	1	1	0.00206765	0.0052891	0.942111
Gemmatales	Log Protein	Diet	2	2	5.30769	6.78859	0.00146377
Gemmatales	Log Protein	Log[Sum(Abundance)+1]*Diet	2	2	0.160042	0.204696	0.8151	0.957611
Gemmatales	Cube Root Glucose	Round	2	2	0.0446136	6.4676	0.0020055
Gemmatales	Cube Root Glucose	Log[Sum(Abundance)+1]	1	1	0.00257466	0.746493	0.388924
Gemmatales	Cube Root Glucose	Diet	2	2	0.163966	23.77	9.91104e-10
Gemmatales	Cube Root Glucose	Log[Sum(Abundance)+1]*Diet	2	2	0.0174444	2.5289	0.0830328	0.55458
Gemmatimonadales	Total	Round	2	2	311.553	2.18621	0.115527
Gemmatimonadales	Total	Log[Sum(Abundance)+1]	1	0	0
Gemmatimonadales	Total	Diet	2	1	706.053	9.90896	0.00194655
Gemmatimonadales	Total	Log[Sum(Abundance)+1]*Diet	2	1	70.5743	0.990461	0.321061	0.74174
Gemmatimonadales	Log Development	Round	2	2	0.165444	2.01037	0.137149
Gemmatimonadales	Log Development	Log[Sum(Abundance)+1]	1	0	0
Gemmatimonadales	Log Development	Diet	2	1	1.69458	41.183	1.35967e-09
Gemmatimonadales	Log Development	Log[Sum(Abundance)+1]*Diet	2	1	0.0174867	0.424975	0.515356	0.855009
Gemmatimonadales	Square Root Weight	Round	2	2	0.0104019	0.873717	0.419456
Gemmatimonadales	Square Root Weight	Log[Sum(Abundance)+1]	1	0	0
Gemmatimonadales	Square Root Weight	Diet	2	1	0.504388	84.7333	2.32955e-16
Gemmatimonadales	Square Root Weight	Log[Sum(Abundance)+1]*Diet	2	1	0.0114838	1.92919	0.166853	0.78911
Gemmatimonadales	Log Triglyceride	Round	2	2	0.0966171	0.197003	0.821377
Gemmatimonadales	Log Triglyceride	Log[Sum(Abundance)+1]	1	0	0
Gemmatimonadales	Log Triglyceride	Diet	2	1	15.9853	65.1885	1.25206e-13
Gemmatimonadales	Log Triglyceride	Log[Sum(Abundance)+1]*Diet	2	1	0.186434	0.760281	0.384485	0.796982
Gemmatimonadales	Log Protein	Round	2	2	3.13177	4.01689	0.0197658
Gemmatimonadales	Log Protein	Log[Sum(Abundance)+1]	1	0	0
Gemmatimonadales	Log Protein	Diet	2	1	3.1578	8.10057	0.00497662
Gemmatimonadales	Log Protein	Log[Sum(Abundance)+1]*Diet	2	1	0.0405217	0.103948	0.747543	0.951416
Gemmatimonadales	Cube Root Glucose	Round	2	2	0.0399432	5.70404	0.00406592
Gemmatimonadales	Cube Root Glucose	Log[Sum(Abundance)+1]	1	0	0
Gemmatimonadales	Cube Root Glucose	Diet	2	1	0.102564	29.2931	2.30325e-07
Gemmatimonadales	Cube Root Glucose	Log[Sum(Abundance)+1]*Diet	2	1	0.000857391	0.244877	0.621402	0.852324
H39	Total	Round	2	2	291.765	2.05033	0.131881
H39	Total	Log[Sum(Abundance)+1]	1	0	0
H39	Total	Diet	2	0	0
H39	Total	Log[Sum(Abundance)+1]*Diet	2	0	0
H39	Log Development	Round	2	2	0.152141	1.85617	0.159442
H39	Log Development	Log[Sum(Abundance)+1]	1	0	0
H39	Log Development	Diet	2	0	0
H39	Log Development	Log[Sum(Abundance)+1]*Diet	2	0	0
H39	Square Root Weight	Round	2	2	0.00877391	0.729336	0.483876
H39	Square Root Weight	Log[Sum(Abundance)+1]	1	0	0
H39	Square Root Weight	Diet	2	0	0
H39	Square Root Weight	Log[Sum(Abundance)+1]*Diet	2	0	0
H39	Log Triglyceride	Round	2	2	0.0541016	0.110748	0.895229
H39	Log Triglyceride	Log[Sum(Abundance)+1]	1	0	0
H39	Log Triglyceride	Diet	2	0	0
H39	Log Triglyceride	Log[Sum(Abundance)+1]*Diet	2	0	0
H39	Log Protein	Round	2	2	3.25951	4.20828	0.0164596
H39	Log Protein	Log[Sum(Abundance)+1]	1	0	0
H39	Log Protein	Diet	2	0	0
H39	Log Protein	Log[Sum(Abundance)+1]*Diet	2	0	0
H39	Cube Root Glucose	Round	2	2	0.0439661	6.2569	0.00242955
H39	Cube Root Glucose	Log[Sum(Abundance)+1]	1	0	0
H39	Cube Root Glucose	Diet	2	0	0
H39	Cube Root Glucose	Log[Sum(Abundance)+1]*Diet	2	0	0
Holophagales	Total	Round	2	2	324.572	2.31029	0.102396
Holophagales	Total	Log[Sum(Abundance)+1]	1	1	11.1096	0.158155	0.691369
Holophagales	Total	Diet	2	2	10334.6	73.5615	1.22741e-23
Holophagales	Total	Log[Sum(Abundance)+1]*Diet	2	2	256.838	1.82817	0.163909	0.74174
Holophagales	Log Development	Round	2	2	0.170901	2.07429	0.128871
Holophagales	Log Development	Log[Sum(Abundance)+1]	1	1	0.0511604	1.2419	0.266706
Holophagales	Log Development	Diet	2	2	12.0883	146.72	1.66661e-37
Holophagales	Log Development	Log[Sum(Abundance)+1]*Diet	2	2	0.0205177	0.249031	0.779845	0.93059
Holophagales	Square Root Weight	Round	2	2	0.0101062	0.854585	0.42748
Holophagales	Square Root Weight	Log[Sum(Abundance)+1]	1	1	0.0303245	5.12852	0.0249403
Holophagales	Square Root Weight	Diet	2	2	1.27099	107.476	7.012e-30
Holophagales	Square Root Weight	Log[Sum(Abundance)+1]*Diet	2	2	0.00875768	0.740557	0.47855	0.911831
Holophagales	Log Triglyceride	Round	2	2	0.0709441	0.145207	0.864953
Holophagales	Log Triglyceride	Log[Sum(Abundance)+1]	1	1	0.401928	1.64531	0.201376
Holophagales	Log Triglyceride	Diet	2	2	41.0578	84.0359	5.5951e-26
Holophagales	Log Triglyceride	Log[Sum(Abundance)+1]*Diet	2	2	0.0197475	0.0404186	0.960397	0.979997
Holophagales	Log Protein	Round	2	2	3.27953	4.20921	0.0164644
Holophagales	Log Protein	Log[Sum(Abundance)+1]	1	1	0.233646	0.59976	0.439765
Holophagales	Log Protein	Diet	2	2	5.84555	7.50265	0.000758245
Holophagales	Log Protein	Log[Sum(Abundance)+1]*Diet	2	2	0.216302	0.277619	0.757934	0.951416
Holophagales	Cube Root Glucose	Round	2	2	0.045435	6.54147	0.00187337
Holophagales	Cube Root Glucose	Log[Sum(Abundance)+1]	1	1	0.00447872	1.28964	0.257867
Holophagales	Cube Root Glucose	Diet	2	2	0.207207	29.8325	1.09452e-11
Holophagales	Cube Root Glucose	Log[Sum(Abundance)+1]*Diet	2	2	0.00462467	0.665833	0.515309	0.852324
HTCC2188	Total	Round	2	2	275.776	1.91911	0.149959
HTCC2188	Total	Log[Sum(Abundance)+1]	1	1	24.889	0.346404	0.556951
HTCC2188	Total	Diet	2	2	10273.5	71.4927	3.71394e-23
HTCC2188	Total	Log[Sum(Abundance)+1]*Diet	2	2	6.30305	0.0438627	0.957096	0.99828
HTCC2188	Log Development	Round	2	2	0.157254	1.89864	0.152991
HTCC2188	Log Development	Log[Sum(Abundance)+1]	1	1	0.00321714	0.0776857	0.780803
HTCC2188	Log Development	Diet	2	2	12.0348	145.305	2.78898e-37
HTCC2188	Log Development	Log[Sum(Abundance)+1]*Diet	2	2	0.0244373	0.295049	0.744883	0.93059
HTCC2188	Square Root Weight	Round	2	2	0.0124613	1.0332	0.358337
HTCC2188	Square Root Weight	Log[Sum(Abundance)+1]	1	1	0.00704501	1.16823	0.281465
HTCC2188	Square Root Weight	Diet	2	2	1.2653	104.909	2.0548e-29
HTCC2188	Square Root Weight	Log[Sum(Abundance)+1]*Diet	2	2	0.00930579	0.771563	0.46408	0.911831
HTCC2188	Log Triglyceride	Round	2	2	0.0710225	0.143585	0.866354
HTCC2188	Log Triglyceride	Log[Sum(Abundance)+1]	1	1	0.0214454	0.0867118	0.768765
HTCC2188	Log Triglyceride	Diet	2	2	40.8427	82.5711	1.16486e-25
HTCC2188	Log Triglyceride	Log[Sum(Abundance)+1]*Diet	2	2	0.0712923	0.144131	0.865882	0.979997
HTCC2188	Log Protein	Round	2	2	3.14298	4.01391	0.0198328
HTCC2188	Log Protein	Log[Sum(Abundance)+1]	1	1	0.0507091	0.129522	0.719383
HTCC2188	Log Protein	Diet	2	2	5.66081	7.22944	0.000974638
HTCC2188	Log Protein	Log[Sum(Abundance)+1]*Diet	2	2	0.0794259	0.101435	0.903595	0.959146
HTCC2188	Cube Root Glucose	Round	2	2	0.0436496	6.14014	0.00271481
HTCC2188	Cube Root Glucose	Log[Sum(Abundance)+1]	1	1	6.92466e-05	0.0194817	0.889176
HTCC2188	Cube Root Glucose	Diet	2	2	0.201853	28.3944	3.11339e-11
HTCC2188	Cube Root Glucose	Log[Sum(Abundance)+1]*Diet	2	2	0.0016274	0.228924	0.795657	0.934655
iii1-15	Total	Round	2	2	276.453	1.9678	0.142991
iii1-15	Total	Log[Sum(Abundance)+1]	1	1	209.818	2.98698	0.0857849
iii1-15	Total	Diet	2	2	9836.03	70.0131	8.27305e-23
iii1-15	Total	Log[Sum(Abundance)+1]*Diet	2	2	30.1851	0.214858	0.806879	0.949269
iii1-15	Log Development	Round	2	2	0.145745	1.7988	0.16869
iii1-15	Log Development	Log[Sum(Abundance)+1]	1	1	0.0601872	1.48567	0.224608
iii1-15	Log Development	Diet	2	2	11.9569	147.574	1.22359e-37
iii1-15	Log Development	Log[Sum(Abundance)+1]*Diet	2	2	0.0802777	0.990797	0.373452	0.73226
iii1-15	Square Root Weight	Round	2	2	0.0107498	0.89989	0.408756
iii1-15	Square Root Weight	Log[Sum(Abundance)+1]	1	1	0.0123844	2.07345	0.151925
iii1-15	Square Root Weight	Diet	2	2	1.27854	107.029	8.44576e-30
iii1-15	Square Root Weight	Log[Sum(Abundance)+1]*Diet	2	2	0.00284878	0.238477	0.788119	0.952132
iii1-15	Log Triglyceride	Round	2	2	0.0654444	0.138743	0.870552
iii1-15	Log Triglyceride	Log[Sum(Abundance)+1]	1	1	1.62901	6.90704	0.00938603
iii1-15	Log Triglyceride	Diet	2	2	40.488	85.8352	2.29311e-26
iii1-15	Log Triglyceride	Log[Sum(Abundance)+1]*Diet	2	2	0.0492791	0.104472	0.900858	0.979997
iii1-15	Log Protein	Round	2	2	3.13337	4.03449	0.0194472
iii1-15	Log Protein	Log[Sum(Abundance)+1]	1	1	0.3699	0.952556	0.330481
iii1-15	Log Protein	Diet	2	2	4.92073	6.33586	0.00222724
iii1-15	Log Protein	Log[Sum(Abundance)+1]*Diet	2	2	0.218645	0.281524	0.75499	0.951416
iii1-15	Cube Root Glucose	Round	2	2	0.043131	6.15752	0.00267145
iii1-15	Cube Root Glucose	Log[Sum(Abundance)+1]	1	1	0.00660906	1.88706	0.171517
iii1-15	Cube Root Glucose	Diet	2	2	0.181053	25.8477	2.05387e-10
iii1-15	Cube Root Glucose	Log[Sum(Abundance)+1]*Diet	2	2	0.00589254	0.841237	0.433136	0.852324
JG30-KF-CM45	Total	Round	2	2	209.849	1.52108	0.221486
JG30-KF-CM45	Total	Log[Sum(Abundance)+1]	1	1	208.455	3.02196	0.0839871
JG30-KF-CM45	Total	Diet	2	2	10326.5	74.8513	6.20017e-24
JG30-KF-CM45	Total	Log[Sum(Abundance)+1]*Diet	2	2	451.515	3.27279	0.0403453	0.571615
JG30-KF-CM45	Log Development	Round	2	2	0.158238	1.9552	0.144763
JG30-KF-CM45	Log Development	Log[Sum(Abundance)+1]	1	1	0.00189581	0.0468497	0.828903
JG30-KF-CM45	Log Development	Diet	2	2	11.9742	147.954	1.06656e-37
JG30-KF-CM45	Log Development	Log[Sum(Abundance)+1]*Diet	2	2	0.182281	2.25228	0.108344	0.401274
JG30-KF-CM45	Square Root Weight	Round	2	2	0.00740921	0.627138	0.535485
JG30-KF-CM45	Square Root Weight	Log[Sum(Abundance)+1]	1	1	0.00301781	0.510873	0.47585
JG30-KF-CM45	Square Root Weight	Diet	2	2	1.28459	108.731	4.16821e-30
JG30-KF-CM45	Square Root Weight	Log[Sum(Abundance)+1]*Diet	2	2	0.0266035	2.2518	0.108685	0.78911
JG30-KF-CM45	Log Triglyceride	Round	2	2	0.032656	0.0675473	0.934709
JG30-KF-CM45	Log Triglyceride	Log[Sum(Abundance)+1]	1	1	0.355364	1.4701	0.227042
JG30-KF-CM45	Log Triglyceride	Diet	2	2	41.4525	85.7424	2.40047e-26
JG30-KF-CM45	Log Triglyceride	Log[Sum(Abundance)+1]*Diet	2	2	0.900965	1.8636	0.158325	0.633298
JG30-KF-CM45	Log Protein	Round	2	2	3.62535	4.74984	0.00985615
JG30-KF-CM45	Log Protein	Log[Sum(Abundance)+1]	1	1	0.104343	0.273414	0.601744
JG30-KF-CM45	Log Protein	Diet	2	2	5.4485	7.13849	0.00105977
JG30-KF-CM45	Log Protein	Log[Sum(Abundance)+1]*Diet	2	2	1.7943	2.35084	0.0984351	0.894864
JG30-KF-CM45	Cube Root Glucose	Round	2	2	0.0422756	5.98444	0.00313236
JG30-KF-CM45	Cube Root Glucose	Log[Sum(Abundance)+1]	1	0	0
JG30-KF-CM45	Cube Root Glucose	Diet	2	1	0.0164515	4.65766	0.0324449
JG30-KF-CM45	Cube Root Glucose	Log[Sum(Abundance)+1]*Diet	2	1	0.000316108	0.0894949	0.765218	0.934655
JH-WHS99	Total	Round	2	2	280.098	1.97985	0.14128
JH-WHS99	Total	Log[Sum(Abundance)+1]	1	0	0
JH-WHS99	Total	Diet	2	0	0
JH-WHS99	Total	Log[Sum(Abundance)+1]*Diet	2	0	0
JH-WHS99	Log Development	Round	2	2	0.167199	2.06765	0.129671
JH-WHS99	Log Development	Log[Sum(Abundance)+1]	1	0	0
JH-WHS99	Log Development	Diet	2	0	0
JH-WHS99	Log Development	Log[Sum(Abundance)+1]*Diet	2	0	0
JH-WHS99	Square Root Weight	Round	2	2	0.00878574	0.735056	0.481143
JH-WHS99	Square Root Weight	Log[Sum(Abundance)+1]	1	0	0
JH-WHS99	Square Root Weight	Diet	2	0	0
JH-WHS99	Square Root Weight	Log[Sum(Abundance)+1]*Diet	2	0	0
JH-WHS99	Log Triglyceride	Round	2	2	0.0668843	0.139582	0.869822
JH-WHS99	Log Triglyceride	Log[Sum(Abundance)+1]	1	0	0
JH-WHS99	Log Triglyceride	Diet	2	0	0
JH-WHS99	Log Triglyceride	Log[Sum(Abundance)+1]*Diet	2	0	0
JH-WHS99	Log Protein	Round	2	2	3.10262	4.01673	0.0197583
JH-WHS99	Log Protein	Log[Sum(Abundance)+1]	1	0	0
JH-WHS99	Log Protein	Diet	2	0	0
JH-WHS99	Log Protein	Log[Sum(Abundance)+1]*Diet	2	0	0
JH-WHS99	Cube Root Glucose	Round	2	2	0.0426006	6.07968	0.0028634
JH-WHS99	Cube Root Glucose	Log[Sum(Abundance)+1]	1	0	0
JH-WHS99	Cube Root Glucose	Diet	2	0	0
JH-WHS99	Cube Root Glucose	Log[Sum(Abundance)+1]*Diet	2	0	0
Lactobacillales	Total	Round	2	2	376.497	2.82242	0.0623019
Lactobacillales	Total	Log[Sum(Abundance)+1]	1	1	183.986	2.75851	0.0986147
Lactobacillales	Total	Diet	2	2	3968.58	29.7506	8.88073e-12
Lactobacillales	Total	Log[Sum(Abundance)+1]*Diet	2	2	454.124	3.40435	0.0355512	0.571615
Lactobacillales	Log Development	Round	2	2	0.184158	2.28406	0.105043
Lactobacillales	Log Development	Log[Sum(Abundance)+1]	1	1	0.157111	3.8972	0.0500159
Lactobacillales	Log Development	Diet	2	2	5.44743	67.563	3.17046e-22
Lactobacillales	Log Development	Log[Sum(Abundance)+1]*Diet	2	2	0.012563	0.155815	0.855842	0.93059
Lactobacillales	Square Root Weight	Round	2	2	0.0125617	1.04786	0.353189
Lactobacillales	Square Root Weight	Log[Sum(Abundance)+1]	1	1	0.00125316	0.20907	0.648146
Lactobacillales	Square Root Weight	Diet	2	2	0.449259	37.476	5.67396e-14
Lactobacillales	Square Root Weight	Log[Sum(Abundance)+1]*Diet	2	2	0.0113568	0.947349	0.39003	0.911831
Lactobacillales	Log Triglyceride	Round	2	2	0.110361	0.232403	0.792883
Lactobacillales	Log Triglyceride	Log[Sum(Abundance)+1]	1	1	0.300272	1.26465	0.262387
Lactobacillales	Log Triglyceride	Diet	2	2	13.9887	29.4579	1.10224e-11
Lactobacillales	Log Triglyceride	Log[Sum(Abundance)+1]*Diet	2	2	0.797808	1.68006	0.189498	0.676777
Lactobacillales	Log Protein	Round	2	2	2.98956	3.82112	0.023843
Lactobacillales	Log Protein	Log[Sum(Abundance)+1]	1	1	0.00260528	0.00665991	0.935056
Lactobacillales	Log Protein	Diet	2	2	3.62427	4.63237	0.0110156
Lactobacillales	Log Protein	Log[Sum(Abundance)+1]*Diet	2	2	0.199526	0.255025	0.775198	0.951416
Lactobacillales	Cube Root Glucose	Round	2	2	0.0423926	6.02999	0.00300673
Lactobacillales	Cube Root Glucose	Log[Sum(Abundance)+1]	1	1	0.000144721	0.0411706	0.839475
Lactobacillales	Cube Root Glucose	Diet	2	2	0.128439	18.2693	7.51333e-08
Lactobacillales	Cube Root Glucose	Log[Sum(Abundance)+1]*Diet	2	2	0.0067599	0.961537	0.384573	0.852324
Legionellales	Total	Round	2	2	223.301	1.60476	0.20402
Legionellales	Total	Log[Sum(Abundance)+1]	1	1	11.7236	0.168503	0.681972
Legionellales	Total	Diet	2	2	9768.14	70.1991	7.47784e-23
Legionellales	Total	Log[Sum(Abundance)+1]*Diet	2	2	310.63	2.23235	0.110468	0.74174
Legionellales	Log Development	Round	2	2	0.149476	1.83116	0.16343
Legionellales	Log Development	Log[Sum(Abundance)+1]	1	1	0.00467964	0.114656	0.73533
Legionellales	Log Development	Diet	2	2	11.7167	143.536	5.33271e-37
Legionellales	Log Development	Log[Sum(Abundance)+1]*Diet	2	2	0.124264	1.5223	0.221222	0.614506
Legionellales	Square Root Weight	Round	2	2	0.00840798	0.701592	0.497383
Legionellales	Square Root Weight	Log[Sum(Abundance)+1]	1	1	0.0104486	1.74374	0.188638
Legionellales	Square Root Weight	Diet	2	2	1.28048	106.848	9.11058e-30
Legionellales	Square Root Weight	Log[Sum(Abundance)+1]*Diet	2	2	0.00175269	0.14625	0.864062	0.952132
Legionellales	Log Triglyceride	Round	2	2	0.0247241	0.0519642	0.949378
Legionellales	Log Triglyceride	Log[Sum(Abundance)+1]	1	1	0.709133	2.98086	0.0861036
Legionellales	Log Triglyceride	Diet	2	2	40.7668	85.6822	2.47287e-26
Legionellales	Log Triglyceride	Log[Sum(Abundance)+1]*Diet	2	2	0.487939	1.02553	0.360852	0.796982
Legionellales	Log Protein	Round	2	2	3.63137	4.74073	0.00994152
Legionellales	Log Protein	Log[Sum(Abundance)+1]	1	1	0.216887	0.566289	0.452797
Legionellales	Log Protein	Diet	2	2	4.71151	6.15084	0.00264564
Legionellales	Log Protein	Log[Sum(Abundance)+1]*Diet	2	2	1.23519	1.61254	0.20247	0.951416
Legionellales	Cube Root Glucose	Round	2	2	0.0472626	6.69007	0.00163366
Legionellales	Cube Root Glucose	Log[Sum(Abundance)+1]	1	1	0.00470118	1.33092	0.250418
Legionellales	Cube Root Glucose	Diet	2	2	0.18381	26.0186	1.80705e-10
Legionellales	Cube Root Glucose	Log[Sum(Abundance)+1]*Diet	2	2	0.000372241	0.0526912	0.94869	0.964199
MBA08	Total	Round	2	2	227.732	1.65438	0.194292
MBA08	Total	Log[Sum(Abundance)+1]	1	0	0
MBA08	Total	Diet	2	0	0
MBA08	Total	Log[Sum(Abundance)+1]*Diet	2	0	0
MBA08	Log Development	Round	2	2	0.15157	1.85103	0.160245
MBA08	Log Development	Log[Sum(Abundance)+1]	1	0	0
MBA08	Log Development	Diet	2	0	0
MBA08	Log Development	Log[Sum(Abundance)+1]*Diet	2	0	0
MBA08	Square Root Weight	Round	2	2	0.0100412	0.837109	0.434896
MBA08	Square Root Weight	Log[Sum(Abundance)+1]	1	0	0
MBA08	Square Root Weight	Diet	2	2	1.27721	106.478	6.91456e-30
MBA08	Square Root Weight	Log[Sum(Abundance)+1]*Diet	2	0	0
MBA08	Log Triglyceride	Round	2	2	0.0226821	0.0486126	0.952563
MBA08	Log Triglyceride	Log[Sum(Abundance)+1]	1	0	0
MBA08	Log Triglyceride	Diet	2	0	0
MBA08	Log Triglyceride	Log[Sum(Abundance)+1]*Diet	2	0	0
MBA08	Log Protein	Round	2	2	3.79061	5.13486	0.00684052
MBA08	Log Protein	Log[Sum(Abundance)+1]	1	0	0
MBA08	Log Protein	Diet	2	0	0
MBA08	Log Protein	Log[Sum(Abundance)+1]*Diet	2	0	0
MBA08	Cube Root Glucose	Round	2	2	0.0431811	6.16848	0.00263334
MBA08	Cube Root Glucose	Log[Sum(Abundance)+1]	1	0	0
MBA08	Cube Root Glucose	Diet	2	2	0.204329	29.1887	1.62997e-11
MBA08	Cube Root Glucose	Log[Sum(Abundance)+1]*Diet	2	0	0
Methanobacteriales	Total	Round	2	2	264.65	1.85018	0.160417
Methanobacteriales	Total	Log[Sum(Abundance)+1]	1	1	14.9182	0.208588	0.64847
Methanobacteriales	Total	Diet	2	2	10123.1	70.7712	5.48333e-23
Methanobacteriales	Total	Log[Sum(Abundance)+1]*Diet	2	2	96.9305	0.677646	0.509202	0.821293
Methanobacteriales	Log Development	Round	2	2	0.146758	1.78145	0.171578
Methanobacteriales	Log Development	Log[Sum(Abundance)+1]	1	1	0.00850887	0.206573	0.650057
Methanobacteriales	Log Development	Diet	2	2	11.8321	143.626	5.1592e-37
Methanobacteriales	Log Development	Log[Sum(Abundance)+1]*Diet	2	2	0.0615141	0.746699	0.475504	0.819834
Methanobacteriales	Square Root Weight	Round	2	2	0.00813431	0.672239	0.512065
Methanobacteriales	Square Root Weight	Log[Sum(Abundance)+1]	1	1	0.00859423	1.4205	0.235167
Methanobacteriales	Square Root Weight	Diet	2	2	1.2742	105.303	1.74045e-29
Methanobacteriales	Square Root Weight	Log[Sum(Abundance)+1]*Diet	2	2	0.00570509	0.471482	0.62498	0.923146
Methanobacteriales	Log Triglyceride	Round	2	2	0.044456	0.0901262	0.91386
Methanobacteriales	Log Triglyceride	Log[Sum(Abundance)+1]	1	1	0.17512	0.710044	0.400634
Methanobacteriales	Log Triglyceride	Diet	2	2	40.727	82.5662	1.1677e-25
Methanobacteriales	Log Triglyceride	Log[Sum(Abundance)+1]*Diet	2	2	0.0209135	0.0423981	0.958498	0.979997
Methanobacteriales	Log Protein	Round	2	2	3.65821	4.73519	0.00999377
Methanobacteriales	Log Protein	Log[Sum(Abundance)+1]	1	1	0.644064	1.66735	0.198398
Methanobacteriales	Log Protein	Diet	2	2	4.27727	5.5365	0.00469772
Methanobacteriales	Log Protein	Log[Sum(Abundance)+1]*Diet	2	2	0.638996	0.827117	0.439092	0.951416
Methanobacteriales	Cube Root Glucose	Round	2	2	0.0420937	5.97012	0.00317854
Methanobacteriales	Cube Root Glucose	Log[Sum(Abundance)+1]	1	1	0.00122878	0.348555	0.555792
Methanobacteriales	Cube Root Glucose	Diet	2	2	0.187771	26.6315	1.14359e-10
Methanobacteriales	Cube Root Glucose	Log[Sum(Abundance)+1]*Diet	2	2	0.00624263	0.885388	0.41463	0.852324
Methanomicrobiales	Total	Round	2	2	323.676	2.30226	0.10318
Methanomicrobiales	Total	Log[Sum(Abundance)+1]	1	0	0
Methanomicrobiales	Total	Diet	2	1	9921.39	141.139	5.11604e-24
Methanomicrobiales	Total	Log[Sum(Abundance)+1]*Diet	2	1	209.185	2.97582	0.0863565	0.74174
Methanomicrobiales	Log Development	Round	2	2	0.164374	2.00036	0.138495
Methanomicrobiales	Log Development	Log[Sum(Abundance)+1]	1	0	0
Methanomicrobiales	Log Development	Diet	2	1	11.9086	289.847	2.05068e-38
Methanomicrobiales	Log Development	Log[Sum(Abundance)+1]*Diet	2	1	0.000116435	0.00283394	0.957608	0.972121
Methanomicrobiales	Square Root Weight	Round	2	2	0.00964583	0.796284	0.45285
Methanomicrobiales	Square Root Weight	Log[Sum(Abundance)+1]	1	0	0
Methanomicrobiales	Square Root Weight	Diet	2	1	1.21354	200.361	1.15062e-29
Methanomicrobiales	Square Root Weight	Log[Sum(Abundance)+1]*Diet	2	1	2.25455e-06	0.000372235	0.984632	0.999589
Methanomicrobiales	Log Triglyceride	Round	2	2	0.054041	0.109998	0.895901
Methanomicrobiales	Log Triglyceride	Log[Sum(Abundance)+1]	1	0	0
Methanomicrobiales	Log Triglyceride	Diet	2	1	39.7119	161.663	2.23273e-26
Methanomicrobiales	Log Triglyceride	Log[Sum(Abundance)+1]*Diet	2	1	0.0399857	0.162778	0.687125	0.916167
Methanomicrobiales	Log Protein	Round	2	2	3.0606	4.00178	0.020053
Methanomicrobiales	Log Protein	Log[Sum(Abundance)+1]	1	0	0
Methanomicrobiales	Log Protein	Diet	2	1	0.31581	0.825851	0.364777
Methanomicrobiales	Log Protein	Log[Sum(Abundance)+1]*Diet	2	1	0.000299487	0.000783165	0.977707	0.987527
Methanomicrobiales	Cube Root Glucose	Round	2	2	0.0416671	6.00741	0.00306625
Methanomicrobiales	Cube Root Glucose	Log[Sum(Abundance)+1]	1	0	0
Methanomicrobiales	Cube Root Glucose	Diet	2	1	0.018331	5.28579	0.022827
Methanomicrobiales	Cube Root Glucose	Log[Sum(Abundance)+1]*Diet	2	1	0.011132	3.20993	0.0751309	0.55458
Methanosarcinales	Total	Round	2	2	264.554	1.8475	0.160819
Methanosarcinales	Total	Log[Sum(Abundance)+1]	1	0	0
Methanosarcinales	Total	Diet	2	1	9759.74	136.314	1.93608e-23
Methanosarcinales	Total	Log[Sum(Abundance)+1]*Diet	2	1	8.05904	0.11256	0.737667	0.899594
Methanosarcinales	Log Development	Round	2	2	0.13107	1.61175	0.202608
Methanosarcinales	Log Development	Log[Sum(Abundance)+1]	1	0	0
Methanosarcinales	Log Development	Diet	2	1	11.7648	289.342	2.25068e-38
Methanosarcinales	Log Development	Log[Sum(Abundance)+1]*Diet	2	1	0.1094	2.69057	0.102815	0.395441
Methanosarcinales	Square Root Weight	Round	2	2	0.013756	1.16522	0.314589
Methanosarcinales	Square Root Weight	Log[Sum(Abundance)+1]	1	0	0
Methanosarcinales	Square Root Weight	Diet	2	1	1.23467	209.167	1.72237e-30
Methanosarcinales	Square Root Weight	Log[Sum(Abundance)+1]*Diet	2	1	0.0247464	4.19233	0.0423064	0.730734
Methanosarcinales	Log Triglyceride	Round	2	2	0.148892	0.308581	0.734904
Methanosarcinales	Log Triglyceride	Log[Sum(Abundance)+1]	1	0	0
Methanosarcinales	Log Triglyceride	Diet	2	1	40.4337	167.599	4.94244e-27
Methanosarcinales	Log Triglyceride	Log[Sum(Abundance)+1]*Diet	2	1	0.827927	3.43178	0.0657075	0.547563
Methanosarcinales	Log Protein	Round	2	2	3.18621	4.08832	0.0184637
Methanosarcinales	Log Protein	Log[Sum(Abundance)+1]	1	0	0
Methanosarcinales	Log Protein	Diet	2	1	0.30019	0.770366	0.381357
Methanosarcinales	Log Protein	Log[Sum(Abundance)+1]*Diet	2	1	0.01882	0.0482969	0.82632	0.957611
Methanosarcinales	Cube Root Glucose	Round	2	2	0.0422199	5.95602	0.00321614
Methanosarcinales	Cube Root Glucose	Log[Sum(Abundance)+1]	1	0	0
Methanosarcinales	Cube Root Glucose	Diet	2	1	0.0167287	4.71987	0.0313255
Methanosarcinales	Cube Root Glucose	Log[Sum(Abundance)+1]*Diet	2	1	1.31066e-05	0.00369794	0.951588	0.964199
Methylacidiphilales	Total	Round	2	2	278.143	1.94408	0.146325
Methylacidiphilales	Total	Log[Sum(Abundance)+1]	1	0	0
Methylacidiphilales	Total	Diet	2	1	714.021	9.98132	0.00187569
Methylacidiphilales	Total	Log[Sum(Abundance)+1]*Diet	2	1	6.21401	0.0868659	0.768564	0.925981
Methylacidiphilales	Log Development	Round	2	2	0.157919	1.92001	0.149809
Methylacidiphilales	Log Development	Log[Sum(Abundance)+1]	1	0	0
Methylacidiphilales	Log Development	Diet	2	1	1.73274	42.1339	9.20937e-10
Methylacidiphilales	Log Development	Log[Sum(Abundance)+1]*Diet	2	1	0.0267125	0.649549	0.421413	0.78876
Methylacidiphilales	Square Root Weight	Round	2	2	0.0117499	0.979684	0.377757
Methylacidiphilales	Square Root Weight	Log[Sum(Abundance)+1]	1	0	0
Methylacidiphilales	Square Root Weight	Diet	2	1	0.507612	84.6472	2.39596e-16
Methylacidiphilales	Square Root Weight	Log[Sum(Abundance)+1]*Diet	2	1	0.00352999	0.588645	0.444118	0.911831
Methylacidiphilales	Log Triglyceride	Round	2	2	0.0543555	0.111468	0.894586
Methylacidiphilales	Log Triglyceride	Log[Sum(Abundance)+1]	1	0	0
Methylacidiphilales	Log Triglyceride	Diet	2	1	15.8116	64.8503	1.41698e-13
Methylacidiphilales	Log Triglyceride	Log[Sum(Abundance)+1]*Diet	2	1	0.00348265	0.0142839	0.90501	0.979997
Methylacidiphilales	Log Protein	Round	2	2	3.29997	4.27686	0.0154284
Methylacidiphilales	Log Protein	Log[Sum(Abundance)+1]	1	0	0
Methylacidiphilales	Log Protein	Diet	2	1	3.21668	8.33783	0.00439382
Methylacidiphilales	Log Protein	Log[Sum(Abundance)+1]*Diet	2	1	0.10124	0.262421	0.609134	0.951416
Methylacidiphilales	Cube Root Glucose	Round	2	2	0.0418091	5.90769	0.00336388
Methylacidiphilales	Cube Root Glucose	Log[Sum(Abundance)+1]	1	0	0
Methylacidiphilales	Cube Root Glucose	Diet	2	1	0.10603	29.9645	1.72175e-07
Methylacidiphilales	Cube Root Glucose	Log[Sum(Abundance)+1]*Diet	2	1	4.03276e-05	0.0113967	0.91512	0.964199
Methylococcales	Total	Round	2	2	277.794	1.93835	0.147147
Methylococcales	Total	Log[Sum(Abundance)+1]	1	0	0
Methylococcales	Total	Diet	2	1	705.787	9.84948	0.00200685
Methylococcales	Total	Log[Sum(Abundance)+1]*Diet	2	1	2.82903	0.03948	0.842741	0.958251
Methylococcales	Log Development	Round	2	2	0.147375	1.7985	0.168719
Methylococcales	Log Development	Log[Sum(Abundance)+1]	1	0	0
Methylococcales	Log Development	Diet	2	1	1.66918	40.7399	1.63151e-09
Methylococcales	Log Development	Log[Sum(Abundance)+1]*Diet	2	1	0.0558142	1.36227	0.244799	0.644209
Methylococcales	Square Root Weight	Round	2	2	0.00927102	0.769351	0.465086
Methylococcales	Square Root Weight	Log[Sum(Abundance)+1]	1	0	0
Methylococcales	Square Root Weight	Diet	2	1	0.518989	86.1361	1.47617e-16
Methylococcales	Square Root Weight	Log[Sum(Abundance)+1]*Diet	2	1	6.26277e-08	1.03943e-05	0.997432	0.999589
Methylococcales	Log Triglyceride	Round	2	2	0.0418886	0.0874673	0.916291
Methylococcales	Log Triglyceride	Log[Sum(Abundance)+1]	1	0	0
Methylococcales	Log Triglyceride	Diet	2	1	16.4568	68.7267	3.47039e-14
Methylococcales	Log Triglyceride	Log[Sum(Abundance)+1]*Diet	2	1	0.0653991	0.273119	0.601936	0.916167
Methylococcales	Log Protein	Round	2	2	2.98549	3.83723	0.0234668
Methylococcales	Log Protein	Log[Sum(Abundance)+1]	1	0	0
Methylococcales	Log Protein	Diet	2	1	3.26731	8.39889	0.00425552
Methylococcales	Log Protein	Log[Sum(Abundance)+1]*Diet	2	1	0.116031	0.298267	0.585695	0.951416
Methylococcales	Cube Root Glucose	Round	2	2	0.0452104	6.52351	0.00190167
Methylococcales	Cube Root Glucose	Log[Sum(Abundance)+1]	1	0	0
Methylococcales	Cube Root Glucose	Diet	2	1	0.103972	30.0047	1.69209e-07
Methylococcales	Cube Root Glucose	Log[Sum(Abundance)+1]*Diet	2	1	0.00213348	0.615689	0.433844	0.852324
Methylophilales	Total	Round	2	2	323.295	2.29381	0.104052
Methylophilales	Total	Log[Sum(Abundance)+1]	1	1	73.92	1.04894	0.307233
Methylophilales	Total	Diet	2	2	10299.6	73.0764	1.5892e-23
Methylophilales	Total	Log[Sum(Abundance)+1]*Diet	2	2	234.366	1.66285	0.192722	0.74174
Methylophilales	Log Development	Round	2	2	0.169788	2.10554	0.125001
Methylophilales	Log Development	Log[Sum(Abundance)+1]	1	1	0.0111461	0.276444	0.599739
Methylophilales	Log Development	Diet	2	2	12.0328	149.219	6.76731e-38
Methylophilales	Log Development	Log[Sum(Abundance)+1]*Diet	2	2	0.170674	2.11653	0.123669	0.41223
Methylophilales	Square Root Weight	Round	2	2	0.0120357	0.99298	0.372846
Methylophilales	Square Root Weight	Log[Sum(Abundance)+1]	1	1	0.0045216	0.74609	0.389069
Methylophilales	Square Root Weight	Diet	2	2	1.27502	105.193	1.82313e-29
Methylophilales	Square Root Weight	Log[Sum(Abundance)+1]*Diet	2	2	0.00510587	0.42125	0.656985	0.923146
Methylophilales	Log Triglyceride	Round	2	2	0.112328	0.230215	0.794614
Methylophilales	Log Triglyceride	Log[Sum(Abundance)+1]	1	1	0.461166	1.89032	0.171008
Methylophilales	Log Triglyceride	Diet	2	2	41.0945	84.2231	5.09688e-26
Methylophilales	Log Triglyceride	Log[Sum(Abundance)+1]*Diet	2	2	0.295736	0.606111	0.546663	0.916167
Methylophilales	Log Protein	Round	2	2	2.82501	3.63873	0.0283912
Methylophilales	Log Protein	Log[Sum(Abundance)+1]	1	1	0.48074	1.23843	0.267374
Methylophilales	Log Protein	Diet	2	2	5.57522	7.18113	0.00101896
Methylophilales	Log Protein	Log[Sum(Abundance)+1]*Diet	2	2	0.34633	0.446088	0.640888	0.951416
Methylophilales	Cube Root Glucose	Round	2	2	0.0469289	7.12322	0.0010976
Methylophilales	Cube Root Glucose	Log[Sum(Abundance)+1]	1	1	0.0066956	2.03262	0.155966
Methylophilales	Cube Root Glucose	Diet	2	2	0.201976	30.6575	6.04644e-12
Methylophilales	Cube Root Glucose	Log[Sum(Abundance)+1]*Diet	2	2	0.0289114	4.38838	0.0140009	0.452694
MIZ46	Total	Round	2	2	225.16	1.69183	0.187305
MIZ46	Total	Log[Sum(Abundance)+1]	1	0	0
MIZ46	Total	Diet	2	1	9272.67	139.348	8.36448e-24
MIZ46	Total	Log[Sum(Abundance)+1]*Diet	2	1	244.089	3.66812	0.0571615	0.571615
MIZ46	Log Development	Round	2	2	0.162829	2.01284	0.136818
MIZ46	Log Development	Log[Sum(Abundance)+1]	1	0	0
MIZ46	Log Development	Diet	2	1	11.5412	285.338	4.72292e-38
MIZ46	Log Development	Log[Sum(Abundance)+1]*Diet	2	1	0.142254	3.517	0.0624775	0.312387
MIZ46	Square Root Weight	Round	2	2	0.00918425	0.767178	0.466088
MIZ46	Square Root Weight	Log[Sum(Abundance)+1]	1	0	0
MIZ46	Square Root Weight	Diet	2	1	1.23225	205.864	3.49224e-30
MIZ46	Square Root Weight	Log[Sum(Abundance)+1]*Diet	2	1	0.00419943	0.701573	0.403554	0.911831
MIZ46	Log Triglyceride	Round	2	2	0.045053	0.0929679	0.91127
MIZ46	Log Triglyceride	Log[Sum(Abundance)+1]	1	0	0
MIZ46	Log Triglyceride	Diet	2	1	39.6022	163.44	1.41757e-26
MIZ46	Log Triglyceride	Log[Sum(Abundance)+1]*Diet	2	1	0.0859914	0.35489	0.55216	0.916167
MIZ46	Log Protein	Round	2	2	3.07442	3.94776	0.0211144
MIZ46	Log Protein	Log[Sum(Abundance)+1]	1	0	0
MIZ46	Log Protein	Diet	2	1	0.342787	0.880325	0.34946
MIZ46	Log Protein	Log[Sum(Abundance)+1]*Diet	2	1	0.0414408	0.106425	0.744657	0.951416
MIZ46	Cube Root Glucose	Round	2	2	0.0420656	5.94549	0.00324775
MIZ46	Cube Root Glucose	Log[Sum(Abundance)+1]	1	0	0
MIZ46	Cube Root Glucose	Diet	2	1	0.0170575	4.82178	0.0295788
MIZ46	Cube Root Glucose	Log[Sum(Abundance)+1]*Diet	2	1	0.00115431	0.326298	0.568669	0.852324
ML615J-28	Total	Round	2	2	281.648	1.97159	0.142443
ML615J-28	Total	Log[Sum(Abundance)+1]	1	0	0
ML615J-28	Total	Diet	2	1	9701.25	135.822	2.21996e-23
ML615J-28	Total	Log[Sum(Abundance)+1]*Diet	2	1	0.156695	0.0021938	0.962698	0.99828
ML615J-28	Log Development	Round	2	2	0.174008	2.13742	0.121156
ML615J-28	Log Development	Log[Sum(Abundance)+1]	1	0	0
ML615J-28	Log Development	Diet	2	1	11.7484	288.621	2.57086e-38
ML615J-28	Log Development	Log[Sum(Abundance)+1]*Diet	2	1	0.00327599	0.0804809	0.776996	0.93059
ML615J-28	Square Root Weight	Round	2	2	0.00883349	0.727822	0.484613
ML615J-28	Square Root Weight	Log[Sum(Abundance)+1]	1	0	0
ML615J-28	Square Root Weight	Diet	2	1	1.20318	198.268	1.81987e-29
ML615J-28	Square Root Weight	Log[Sum(Abundance)+1]*Diet	2	1	0.000984622	0.162253	0.687649	0.923146
ML615J-28	Log Triglyceride	Round	2	2	0.0507659	0.103371	0.901849
ML615J-28	Log Triglyceride	Log[Sum(Abundance)+1]	1	0	0
ML615J-28	Log Triglyceride	Diet	2	1	39.3288	160.165	3.28061e-26
ML615J-28	Log Triglyceride	Log[Sum(Abundance)+1]*Diet	2	1	0.129272	0.526455	0.469111	0.837698
ML615J-28	Log Protein	Round	2	2	2.62207	3.5366	0.0312989
ML615J-28	Log Protein	Log[Sum(Abundance)+1]	1	0	0
ML615J-28	Log Protein	Diet	2	1	0.382102	1.03074	0.311444
ML615J-28	Log Protein	Log[Sum(Abundance)+1]*Diet	2	1	2.10532	5.67924	0.0182833	0.404296
ML615J-28	Cube Root Glucose	Round	2	2	0.0400549	5.72413	0.00399053
ML615J-28	Cube Root Glucose	Log[Sum(Abundance)+1]	1	0	0
ML615J-28	Cube Root Glucose	Diet	2	1	0.017971	5.13636	0.0248045
ML615J-28	Cube Root Glucose	Log[Sum(Abundance)+1]*Diet	2	1	0.00489095	1.3979	0.238874	0.847257
mle1-48	Total	Round	2	2	285.966	2.00742	0.137526
mle1-48	Total	Log[Sum(Abundance)+1]	1	0	0
mle1-48	Total	Diet	2	0	0
mle1-48	Total	Log[Sum(Abundance)+1]*Diet	2	0	0
mle1-48	Log Development	Round	2	2	0.153058	1.86398	0.158228
mle1-48	Log Development	Log[Sum(Abundance)+1]	1	0	0
mle1-48	Log Development	Diet	2	0	0
mle1-48	Log Development	Log[Sum(Abundance)+1]*Diet	2	0	0
mle1-48	Square Root Weight	Round	2	2	0.0110621	0.918871	0.401131
mle1-48	Square Root Weight	Log[Sum(Abundance)+1]	1	0	0
mle1-48	Square Root Weight	Diet	2	0	0
mle1-48	Square Root Weight	Log[Sum(Abundance)+1]*Diet	2	0	0
mle1-48	Log Triglyceride	Round	2	2	0.0941564	0.193192	0.824506
mle1-48	Log Triglyceride	Log[Sum(Abundance)+1]	1	0	0
mle1-48	Log Triglyceride	Diet	2	0	0
mle1-48	Log Triglyceride	Log[Sum(Abundance)+1]*Diet	2	0	0
mle1-48	Log Protein	Round	2	2	3.03348	3.91773	0.0217177
mle1-48	Log Protein	Log[Sum(Abundance)+1]	1	0	0
mle1-48	Log Protein	Diet	2	0	0
mle1-48	Log Protein	Log[Sum(Abundance)+1]*Diet	2	0	0
mle1-48	Cube Root Glucose	Round	2	2	0.0420858	5.98156	0.00313657
mle1-48	Cube Root Glucose	Log[Sum(Abundance)+1]	1	0	0
mle1-48	Cube Root Glucose	Diet	2	0	0
mle1-48	Cube Root Glucose	Log[Sum(Abundance)+1]*Diet	2	0	0
MLE1-12	Total	Round	2	2	283.17	1.97178	0.142436
MLE1-12	Total	Log[Sum(Abundance)+1]	1	1	18.6348	0.259517	0.611125
MLE1-12	Total	Diet	2	2	10311.6	71.8022	3.14411e-23
MLE1-12	Total	Log[Sum(Abundance)+1]*Diet	2	2	45.8754	0.319442	0.726997	0.897528
MLE1-12	Log Development	Round	2	2	0.13668	1.67212	0.190978
MLE1-12	Log Development	Log[Sum(Abundance)+1]	1	1	0.00877551	0.214716	0.643699
MLE1-12	Log Development	Diet	2	2	11.6259	142.23	8.63326e-37
MLE1-12	Log Development	Log[Sum(Abundance)+1]*Diet	2	2	0.0897855	1.09842	0.335794	0.699571
MLE1-12	Square Root Weight	Round	2	2	0.00971566	0.811716	0.445998
MLE1-12	Square Root Weight	Log[Sum(Abundance)+1]	1	1	4.53798e-05	0.00758272	0.930723
MLE1-12	Square Root Weight	Diet	2	2	1.26892	106.015	1.29063e-29
MLE1-12	Square Root Weight	Log[Sum(Abundance)+1]*Diet	2	2	0.0176735	1.47658	0.231655	0.78911
MLE1-12	Log Triglyceride	Round	2	2	0.0277041	0.0570078	0.944605
MLE1-12	Log Triglyceride	Log[Sum(Abundance)+1]	1	1	0.175435	0.721997	0.396706
MLE1-12	Log Triglyceride	Diet	2	2	38.7274	79.6908	5.0204e-25
MLE1-12	Log Triglyceride	Log[Sum(Abundance)+1]*Diet	2	2	0.628729	1.29376	0.276972	0.748574
MLE1-12	Log Protein	Round	2	2	3.47272	4.46579	0.0129009
MLE1-12	Log Protein	Log[Sum(Abundance)+1]	1	1	0.0524883	0.134996	0.713773
MLE1-12	Log Protein	Diet	2	2	6.06992	7.80568	0.000574454
MLE1-12	Log Protein	Log[Sum(Abundance)+1]*Diet	2	2	0.599721	0.771217	0.46409	0.951416
MLE1-12	Cube Root Glucose	Round	2	2	0.0510857	7.59071	0.000716166
MLE1-12	Cube Root Glucose	Log[Sum(Abundance)+1]	1	1	0.00835221	2.48207	0.117189
MLE1-12	Cube Root Glucose	Diet	2	2	0.209438	31.1199	4.34407e-12
MLE1-12	Cube Root Glucose	Log[Sum(Abundance)+1]*Diet	2	2	0.00470796	0.699545	0.498373	0.852324
MND1	Total	Round	2	2	314.122	2.25741	0.107786
MND1	Total	Log[Sum(Abundance)+1]	1	0	0
MND1	Total	Diet	2	1	9655.33	138.774	9.79531e-24
MND1	Total	Log[Sum(Abundance)+1]*Diet	2	1	257.464	3.70049	0.0560871	0.571615
MND1	Log Development	Round	2	2	0.0990936	1.38189	0.253944
MND1	Log Development	Log[Sum(Abundance)+1]	1	0	0
MND1	Log Development	Diet	2	1	12.2121	340.601	2.91582e-42
MND1	Log Development	Log[Sum(Abundance)+1]*Diet	2	1	0.141303	3.94102	0.0487497	0.286763
MND1	Square Root Weight	Round	2	2	0.00928133	0.770756	0.46444
MND1	Square Root Weight	Log[Sum(Abundance)+1]	1	0	0
MND1	Square Root Weight	Diet	2	1	1.19848	199.053	1.53193e-29
MND1	Square Root Weight	Log[Sum(Abundance)+1]*Diet	2	1	0.000183745	0.0305177	0.86155	0.952132
MND1	Log Triglyceride	Round	2	2	0.0767209	0.156153	0.855552
MND1	Log Triglyceride	Log[Sum(Abundance)+1]	1	0	0
MND1	Log Triglyceride	Diet	2	1	39.7409	161.772	2.17113e-26
MND1	Log Triglyceride	Log[Sum(Abundance)+1]*Diet	2	1	0.0292484	0.11906	0.730487	0.92649
MND1	Log Protein	Round	2	2	2.77241	3.63532	0.0284714
MND1	Log Protein	Log[Sum(Abundance)+1]	1	0	0
MND1	Log Protein	Diet	2	1	0.251339	0.659136	0.418014
MND1	Log Protein	Log[Sum(Abundance)+1]*Diet	2	1	1.41071	3.69958	0.056117	0.894864
MND1	Cube Root Glucose	Round	2	2	0.0440069	6.23244	0.00248879
MND1	Cube Root Glucose	Log[Sum(Abundance)+1]	1	0	0
MND1	Cube Root Glucose	Diet	2	1	0.0171945	4.87031	0.0287834
MND1	Cube Root Glucose	Log[Sum(Abundance)+1]*Diet	2	1	0.00077533	0.219611	0.639991	0.852324
MVS-107	Total	Round	2	2	286.613	2.01171	0.136969
MVS-107	Total	Log[Sum(Abundance)+1]	1	0	0
MVS-107	Total	Diet	2	1	713.93	10.0221	0.00183696
MVS-107	Total	Log[Sum(Abundance)+1]*Diet	2	1	28.5229	0.400401	0.527743	0.832332
MVS-107	Log Development	Round	2	2	0.165943	2.02247	0.135538
MVS-107	Log Development	Log[Sum(Abundance)+1]	1	0	0
MVS-107	Log Development	Diet	2	1	1.70094	41.4611	1.213e-09
MVS-107	Log Development	Log[Sum(Abundance)+1]*Diet	2	1	0.0197225	0.480746	0.489042	0.828885
MVS-107	Square Root Weight	Round	2	2	0.00886177	0.769377	0.465074
MVS-107	Square Root Weight	Log[Sum(Abundance)+1]	1	0	0
MVS-107	Square Root Weight	Diet	2	1	0.525465	91.2416	2.87042e-17
MVS-107	Square Root Weight	Log[Sum(Abundance)+1]*Diet	2	1	0.0463578	8.04954	0.00516455	0.506126
MVS-107	Log Triglyceride	Round	2	2	0.0687261	0.144507	0.865556
MVS-107	Log Triglyceride	Log[Sum(Abundance)+1]	1	0	0
MVS-107	Log Triglyceride	Diet	2	1	16.2963	68.5311	3.7235e-14
MVS-107	Log Triglyceride	Log[Sum(Abundance)+1]*Diet	2	1	1.02239	4.29946	0.0396506	0.467092
MVS-107	Log Protein	Round	2	2	3.22857	4.14175	0.0175468
MVS-107	Log Protein	Log[Sum(Abundance)+1]	1	0	0
MVS-107	Log Protein	Diet	2	1	3.14915	8.07974	0.00503145
MVS-107	Log Protein	Log[Sum(Abundance)+1]*Diet	2	1	0.0127274	0.0326546	0.856816	0.959146
MVS-107	Cube Root Glucose	Round	2	2	0.0433381	6.12883	0.00273956
MVS-107	Cube Root Glucose	Log[Sum(Abundance)+1]	1	0	0
MVS-107	Cube Root Glucose	Diet	2	1	0.105775	29.9172	1.75737e-07
MVS-107	Cube Root Glucose	Log[Sum(Abundance)+1]*Diet	2	1	0.00130306	0.368554	0.544676	0.852324
Mycoplasmatales	Total	Round	2	2	240.932	1.72059	0.182118
Mycoplasmatales	Total	Log[Sum(Abundance)+1]	1	1	234.272	3.34606	0.0691496
Mycoplasmatales	Total	Diet	2	2	10161.7	72.5687	2.08427e-23
Mycoplasmatales	Total	Log[Sum(Abundance)+1]*Diet	2	2	178.379	1.27387	0.282449	0.74174
Mycoplasmatales	Log Development	Round	2	2	0.125559	1.55974	0.213238
Mycoplasmatales	Log Development	Log[Sum(Abundance)+1]	1	1	0.00588231	0.146144	0.702734
Mycoplasmatales	Log Development	Diet	2	2	11.9031	147.864	1.10178e-37
Mycoplasmatales	Log Development	Log[Sum(Abundance)+1]*Diet	2	2	0.21854	2.71478	0.069143	0.314286
Mycoplasmatales	Square Root Weight	Round	2	2	0.0107791	0.91247	0.403705
Mycoplasmatales	Square Root Weight	Log[Sum(Abundance)+1]	1	1	0.00318206	0.538734	0.464081
Mycoplasmatales	Square Root Weight	Diet	2	2	1.29143	109.322	3.26729e-30
Mycoplasmatales	Square Root Weight	Log[Sum(Abundance)+1]*Diet	2	2	0.0226622	1.91839	0.150358	0.78911
Mycoplasmatales	Log Triglyceride	Round	2	2	0.0606082	0.122899	0.884433
Mycoplasmatales	Log Triglyceride	Log[Sum(Abundance)+1]	1	1	0.0981467	0.398036	0.528968
Mycoplasmatales	Log Triglyceride	Diet	2	2	41.0641	83.2683	8.21008e-26
Mycoplasmatales	Log Triglyceride	Log[Sum(Abundance)+1]*Diet	2	2	0.0976158	0.197942	0.82061	0.976917
Mycoplasmatales	Log Protein	Round	2	2	3.18629	4.07878	0.0186429
Mycoplasmatales	Log Protein	Log[Sum(Abundance)+1]	1	1	0.0408172	0.1045	0.746899
Mycoplasmatales	Log Protein	Diet	2	2	5.72742	7.33169	0.000887156
Mycoplasmatales	Log Protein	Log[Sum(Abundance)+1]*Diet	2	2	0.280475	0.359036	0.698887	0.951416
Mycoplasmatales	Cube Root Glucose	Round	2	2	0.0415178	5.85215	0.00354676
Mycoplasmatales	Cube Root Glucose	Log[Sum(Abundance)+1]	1	1	0.000654502	0.184511	0.668122
Mycoplasmatales	Cube Root Glucose	Diet	2	2	0.203556	28.6922	2.50441e-11
Mycoplasmatales	Cube Root Glucose	Log[Sum(Abundance)+1]*Diet	2	2	0.00304872	0.429732	0.651456	0.853936
Myxococcales	Total	Round	2	2	263.559	1.89449	0.153613
Myxococcales	Total	Log[Sum(Abundance)+1]	1	1	0.289792	0.00416611	0.948613
Myxococcales	Total	Diet	2	2	9489.59	68.2121	2.21631e-22
Myxococcales	Total	Log[Sum(Abundance)+1]*Diet	2	2	223.974	1.60995	0.202985	0.74174
Myxococcales	Log Development	Round	2	2	0.143964	1.75357	0.176329
Myxococcales	Log Development	Log[Sum(Abundance)+1]	1	1	0.000642194	0.0156446	0.900612
Myxococcales	Log Development	Diet	2	2	11.2741	137.325	5.40502e-36
Myxococcales	Log Development	Log[Sum(Abundance)+1]*Diet	2	2	0.0704282	0.857856	0.425931	0.78876
Myxococcales	Square Root Weight	Round	2	2	0.00975341	0.832394	0.436967
Myxococcales	Square Root Weight	Log[Sum(Abundance)+1]	1	1	0.0157058	2.68079	0.10362
Myxococcales	Square Root Weight	Diet	2	2	1.2504	106.714	9.63434e-30
Myxococcales	Square Root Weight	Log[Sum(Abundance)+1]*Diet	2	2	0.0112251	0.957995	0.385951	0.911831
Myxococcales	Log Triglyceride	Round	2	2	0.0331736	0.0699913	0.932429
Myxococcales	Log Triglyceride	Log[Sum(Abundance)+1]	1	1	0.865149	3.65067	0.05776
Myxococcales	Log Triglyceride	Diet	2	2	40.6698	85.8071	2.32507e-26
Myxococcales	Log Triglyceride	Log[Sum(Abundance)+1]*Diet	2	2	0.679392	1.43342	0.241412	0.743314
Myxococcales	Log Protein	Round	2	2	3.14918	4.05027	0.0191567
Myxococcales	Log Protein	Log[Sum(Abundance)+1]	1	1	0.00807875	0.0207807	0.885552
Myxococcales	Log Protein	Diet	2	2	4.02061	5.17105	0.00662273
Myxococcales	Log Protein	Log[Sum(Abundance)+1]*Diet	2	2	0.502479	0.646255	0.52531	0.951416
Myxococcales	Cube Root Glucose	Round	2	2	0.0492581	7.09021	0.00113129
Myxococcales	Cube Root Glucose	Log[Sum(Abundance)+1]	1	1	0.0138142	3.97683	0.047884
Myxococcales	Cube Root Glucose	Diet	2	2	0.123604	17.7915	1.10705e-07
Myxococcales	Cube Root Glucose	Log[Sum(Abundance)+1]*Diet	2	2	0.0063329	0.911558	0.404041	0.852324
Neisseriales	Total	Round	2	2	196.6	1.40048	0.249357
Neisseriales	Total	Log[Sum(Abundance)+1]	1	1	134.783	1.92026	0.167675
Neisseriales	Total	Diet	2	2	9556.32	68.0746	2.39068e-22
Neisseriales	Total	Log[Sum(Abundance)+1]*Diet	2	2	84.1195	0.599226	0.550413	0.835742
Neisseriales	Log Development	Round	2	2	0.129154	1.61134	0.202707
Neisseriales	Log Development	Log[Sum(Abundance)+1]	1	1	0.190993	4.76568	0.0304282
Neisseriales	Log Development	Diet	2	2	11.4098	142.35	8.25778e-37
Neisseriales	Log Development	Log[Sum(Abundance)+1]*Diet	2	2	0.00307257	0.0383337	0.9624	0.972121
Neisseriales	Square Root Weight	Round	2	2	0.0104153	0.862374	0.4242
Neisseriales	Square Root Weight	Log[Sum(Abundance)+1]	1	1	0.00428376	0.709381	0.400964
Neisseriales	Square Root Weight	Diet	2	2	1.28042	106.017	1.28928e-29
Neisseriales	Square Root Weight	Log[Sum(Abundance)+1]*Diet	2	2	0.0100944	0.835808	0.435494	0.911831
Neisseriales	Log Triglyceride	Round	2	2	0.0674086	0.13905	0.870285
Neisseriales	Log Triglyceride	Log[Sum(Abundance)+1]	1	1	0.571867	2.3593	0.126431
Neisseriales	Log Triglyceride	Diet	2	2	40.9261	84.4224	4.61594e-26
Neisseriales	Log Triglyceride	Log[Sum(Abundance)+1]*Diet	2	2	0.388022	0.800412	0.450859	0.837698
Neisseriales	Log Protein	Round	2	2	3.49358	4.49365	0.0125642
Neisseriales	Log Protein	Log[Sum(Abundance)+1]	1	1	0.0821919	0.21144	0.646239
Neisseriales	Log Protein	Diet	2	2	4.55202	5.85508	0.00348628
Neisseriales	Log Protein	Log[Sum(Abundance)+1]*Diet	2	2	0.58704	0.755086	0.471568	0.951416
Neisseriales	Cube Root Glucose	Round	2	2	0.0380988	5.43531	0.00523084
Neisseriales	Cube Root Glucose	Log[Sum(Abundance)+1]	1	1	0.00144954	0.413593	0.521102
Neisseriales	Cube Root Glucose	Diet	2	2	0.181798	25.936	1.92231e-10
Neisseriales	Cube Root Glucose	Log[Sum(Abundance)+1]*Diet	2	2	0.00886067	1.2641	0.28539	0.852324
Nitrososphaerales	Total	Round	2	2	280.796	1.9894	0.139968
Nitrososphaerales	Total	Log[Sum(Abundance)+1]	1	0	0
Nitrososphaerales	Total	Diet	2	0	0
Nitrososphaerales	Total	Log[Sum(Abundance)+1]*Diet	2	0	0
Nitrososphaerales	Log Development	Round	2	2	0.15341	1.86979	0.157331
Nitrososphaerales	Log Development	Log[Sum(Abundance)+1]	1	0	0
Nitrososphaerales	Log Development	Diet	2	0	0
Nitrososphaerales	Log Development	Log[Sum(Abundance)+1]*Diet	2	0	0
Nitrososphaerales	Square Root Weight	Round	2	2	0.0104813	0.871255	0.420465
Nitrososphaerales	Square Root Weight	Log[Sum(Abundance)+1]	1	0	0
Nitrososphaerales	Square Root Weight	Diet	2	0	0
Nitrososphaerales	Square Root Weight	Log[Sum(Abundance)+1]*Diet	2	0	0
Nitrososphaerales	Log Triglyceride	Round	2	2	0.0702361	0.143924	0.86606
Nitrososphaerales	Log Triglyceride	Log[Sum(Abundance)+1]	1	0	0
Nitrososphaerales	Log Triglyceride	Diet	2	0	0
Nitrososphaerales	Log Triglyceride	Log[Sum(Abundance)+1]*Diet	2	0	0
Nitrososphaerales	Log Protein	Round	2	2	3.18282	4.10423	0.0181757
Nitrososphaerales	Log Protein	Log[Sum(Abundance)+1]	1	0	0
Nitrososphaerales	Log Protein	Diet	2	0	0
Nitrososphaerales	Log Protein	Log[Sum(Abundance)+1]*Diet	2	0	0
Nitrososphaerales	Cube Root Glucose	Round	2	2	0.0435593	6.24884	0.00244775
Nitrososphaerales	Cube Root Glucose	Log[Sum(Abundance)+1]	1	0	0
Nitrososphaerales	Cube Root Glucose	Diet	2	0	0
Nitrososphaerales	Cube Root Glucose	Log[Sum(Abundance)+1]*Diet	2	0	0
Nitrospirales	Total	Round	2	2	299.253	2.1439	0.120373
Nitrospirales	Total	Log[Sum(Abundance)+1]	1	0	0
Nitrospirales	Total	Diet	2	0	0
Nitrospirales	Total	Log[Sum(Abundance)+1]*Diet	2	0	0
Nitrospirales	Log Development	Round	2	2	0.149194	1.82442	0.164474
Nitrospirales	Log Development	Log[Sum(Abundance)+1]	1	0	0
Nitrospirales	Log Development	Diet	2	0	0
Nitrospirales	Log Development	Log[Sum(Abundance)+1]*Diet	2	0	0
Nitrospirales	Square Root Weight	Round	2	2	0.00800564	0.674567	0.510866
Nitrospirales	Square Root Weight	Log[Sum(Abundance)+1]	1	0	0
Nitrospirales	Square Root Weight	Diet	2	0	0
Nitrospirales	Square Root Weight	Log[Sum(Abundance)+1]*Diet	2	0	0
Nitrospirales	Log Triglyceride	Round	2	2	0.0622476	0.127673	0.880226
Nitrospirales	Log Triglyceride	Log[Sum(Abundance)+1]	1	0	0
Nitrospirales	Log Triglyceride	Diet	2	0	0
Nitrospirales	Log Triglyceride	Log[Sum(Abundance)+1]*Diet	2	0	0
Nitrospirales	Log Protein	Round	2	2	3.36579	4.37596	0.014032
Nitrospirales	Log Protein	Log[Sum(Abundance)+1]	1	0	0
Nitrospirales	Log Protein	Diet	2	0	0
Nitrospirales	Log Protein	Log[Sum(Abundance)+1]*Diet	2	0	0
Nitrospirales	Cube Root Glucose	Round	2	2	0.0431811	6.16848	0.00263334
Nitrospirales	Cube Root Glucose	Log[Sum(Abundance)+1]	1	0	0
Nitrospirales	Cube Root Glucose	Diet	2	2	0.204329	29.1887	1.62997e-11
Nitrospirales	Cube Root Glucose	Log[Sum(Abundance)+1]*Diet	2	0	0
Oceanospirillales	Total	Round	2	2	242.585	1.74728	0.177417
Oceanospirillales	Total	Log[Sum(Abundance)+1]	1	1	384.131	5.53362	0.0198199
Oceanospirillales	Total	Diet	2	2	9812.73	70.6788	5.76446e-23
Oceanospirillales	Total	Log[Sum(Abundance)+1]*Diet	2	2	162.312	1.16909	0.313178	0.74174
Oceanospirillales	Log Development	Round	2	2	0.190478	2.43704	0.0905226
Oceanospirillales	Log Development	Log[Sum(Abundance)+1]	1	1	0.00263576	0.0674457	0.795413
Oceanospirillales	Log Development	Diet	2	2	10.4605	133.835	2.04431e-35
Oceanospirillales	Log Development	Log[Sum(Abundance)+1]*Diet	2	2	0.337229	4.31462	0.0148933	0.135394
Oceanospirillales	Square Root Weight	Round	2	2	0.0121712	1.00497	0.36846
Oceanospirillales	Square Root Weight	Log[Sum(Abundance)+1]	1	1	0.000259165	0.0427981	0.836381
Oceanospirillales	Square Root Weight	Diet	2	2	1.11523	92.0838	5.60651e-27
Oceanospirillales	Square Root Weight	Log[Sum(Abundance)+1]*Diet	2	2	0.00803402	0.663363	0.516591	0.911831
Oceanospirillales	Log Triglyceride	Round	2	2	0.0976894	0.201918	0.817361
Oceanospirillales	Log Triglyceride	Log[Sum(Abundance)+1]	1	1	0.421228	1.7413	0.18878
Oceanospirillales	Log Triglyceride	Diet	2	2	33.5592	69.3647	1.17806e-22
Oceanospirillales	Log Triglyceride	Log[Sum(Abundance)+1]*Diet	2	2	0.941416	1.94585	0.146092	0.608716
Oceanospirillales	Log Protein	Round	2	2	3.22738	4.16032	0.0172491
Oceanospirillales	Log Protein	Log[Sum(Abundance)+1]	1	1	0.533739	1.37606	0.242445
Oceanospirillales	Log Protein	Diet	2	2	6.1573	7.93721	0.000509395
Oceanospirillales	Log Protein	Log[Sum(Abundance)+1]*Diet	2	2	0.341949	0.440798	0.644269	0.951416
Oceanospirillales	Cube Root Glucose	Round	2	2	0.0478301	6.89008	0.00135925
Oceanospirillales	Cube Root Glucose	Log[Sum(Abundance)+1]	1	1	0.00651891	1.87814	0.172527
Oceanospirillales	Cube Root Glucose	Diet	2	2	0.211877	30.5216	6.66524e-12
Oceanospirillales	Cube Root Glucose	Log[Sum(Abundance)+1]*Diet	2	2	0.00122077	0.175856	0.838906	0.940583
OPB54	Total	Round	2	2	282.173	1.99188	0.139611
OPB54	Total	Log[Sum(Abundance)+1]	1	0	0
OPB54	Total	Diet	2	2	10385	73.3083	1.10358e-23
OPB54	Total	Log[Sum(Abundance)+1]*Diet	2	0	0
OPB54	Log Development	Round	2	2	0.155126	1.89981	0.152759
OPB54	Log Development	Log[Sum(Abundance)+1]	1	0	0
OPB54	Log Development	Diet	2	2	12.0824	147.973	6.02078e-38
[truncated: 1,217 more rows]

## Sheet: S7.04
Family	Y	Source	Nparm	DF	Sum of Squares	F Ratio	Prob > F	fdr p
[Acidaminobacteraceae]	Total	Round	2	2	290.802	2.04311	0.132814
[Acidaminobacteraceae]	Total	Log[Sum(Abundance)+1]	1	0	0
[Acidaminobacteraceae]	Total	Diet	2	0	0
[Acidaminobacteraceae]	Total	Diet*Log[Sum(Abundance)+1]	2	0	0
[Acidaminobacteraceae]	Log Development	Round	2	2	0.153581	1.87073	0.157186
[Acidaminobacteraceae]	Log Development	Log[Sum(Abundance)+1]	1	0	0
[Acidaminobacteraceae]	Log Development	Diet	2	0	0
[Acidaminobacteraceae]	Log Development	Diet*Log[Sum(Abundance)+1]	2	0	0
[Acidaminobacteraceae]	Square Root Weight	Round	2	2	0.0119835	1.00206	0.369488
[Acidaminobacteraceae]	Square Root Weight	Log[Sum(Abundance)+1]	1	0	0
[Acidaminobacteraceae]	Square Root Weight	Diet	2	0	0
[Acidaminobacteraceae]	Square Root Weight	Diet*Log[Sum(Abundance)+1]	2	0	0
[Acidaminobacteraceae]	Log Triglyceride	Round	2	2	0.150913	0.324149	0.723591
[Acidaminobacteraceae]	Log Triglyceride	Log[Sum(Abundance)+1]	1	0	0
[Acidaminobacteraceae]	Log Triglyceride	Diet	2	0	0
[Acidaminobacteraceae]	Log Triglyceride	Diet*Log[Sum(Abundance)+1]	2	0	0
[Acidaminobacteraceae]	Log Protein	Round	2	2	2.8439	3.71933	0.0262576
[Acidaminobacteraceae]	Log Protein	Log[Sum(Abundance)+1]	1	0	0
[Acidaminobacteraceae]	Log Protein	Diet	2	0	0
[Acidaminobacteraceae]	Log Protein	Diet*Log[Sum(Abundance)+1]	2	0	0
[Acidaminobacteraceae]	Cube Root Glucose	Round	2	2	0.0406241	5.88058	0.00344534
[Acidaminobacteraceae]	Cube Root Glucose	Log[Sum(Abundance)+1]	1	0	0
[Acidaminobacteraceae]	Cube Root Glucose	Diet	2	0	0
[Acidaminobacteraceae]	Cube Root Glucose	Diet*Log[Sum(Abundance)+1]	2	0	0
[Barnesiellaceae]	Total	Round	2	2	183.303	1.32455	0.268702
[Barnesiellaceae]	Total	Log[Sum(Abundance)+1]	1	1	69.7069	1.00741	0.316977
[Barnesiellaceae]	Total	Diet	2	2	9606.76	69.4186	1.14388e-22
[Barnesiellaceae]	Total	Diet*Log[Sum(Abundance)+1]	2	2	316.94	2.29021	0.104416	0.812616
[Barnesiellaceae]	Log Development	Round	2	2	0.146014	1.9188	0.150005
[Barnesiellaceae]	Log Development	Log[Sum(Abundance)+1]	1	1	0.0330068	0.867503	0.352992
[Barnesiellaceae]	Log Development	Diet	2	2	11.7238	154.066	1.21014e-38
[Barnesiellaceae]	Log Development	Diet*Log[Sum(Abundance)+1]	2	2	0.144797	1.90282	0.152368	0.511955
[Barnesiellaceae]	Square Root Weight	Round	2	2	0.0113846	0.947779	0.389864
[Barnesiellaceae]	Square Root Weight	Log[Sum(Abundance)+1]	1	1	0.000901605	0.150119	0.698961
[Barnesiellaceae]	Square Root Weight	Diet	2	2	1.27471	106.12	1.23479e-29
[Barnesiellaceae]	Square Root Weight	Diet*Log[Sum(Abundance)+1]	2	2	0.0124642	1.03766	0.356764	0.881099
[Barnesiellaceae]	Log Triglyceride	Round	2	2	0.0957392	0.194967	0.823049
[Barnesiellaceae]	Log Triglyceride	Log[Sum(Abundance)+1]	1	1	0.0282356	0.115	0.734948
[Barnesiellaceae]	Log Triglyceride	Diet	2	2	41.436	84.3819	4.70969e-26
[Barnesiellaceae]	Log Triglyceride	Diet*Log[Sum(Abundance)+1]	2	2	0.344605	0.701766	0.497165	0.913476
[Barnesiellaceae]	Log Protein	Round	2	2	3.60394	4.643	0.0109053
[Barnesiellaceae]	Log Protein	Log[Sum(Abundance)+1]	1	1	0.163578	0.421481	0.517091
[Barnesiellaceae]	Log Protein	Diet	2	2	4.57897	5.89915	0.00334565
[Barnesiellaceae]	Log Protein	Diet*Log[Sum(Abundance)+1]	2	2	0.336748	0.433837	0.648746	0.987985
[Barnesiellaceae]	Cube Root Glucose	Round	2	2	0.0424443	5.95598	0.00322055
[Barnesiellaceae]	Cube Root Glucose	Log[Sum(Abundance)+1]	1	1	0.000158678	0.0445327	0.833143
[Barnesiellaceae]	Cube Root Glucose	Diet	2	2	0.193361	27.1333	7.87907e-11
[Barnesiellaceae]	Cube Root Glucose	Diet*Log[Sum(Abundance)+1]	2	2	0.000290599	0.0407781	0.960052	0.983296
[Chromatiaceae]	Total	Round	2	2	340.353	2.43874	0.090355
[Chromatiaceae]	Total	Log[Sum(Abundance)+1]	1	0	0
[Chromatiaceae]	Total	Diet	2	1	9685.95	138.806	9.71055e-24
[Chromatiaceae]	Total	Diet*Log[Sum(Abundance)+1]	2	1	136.04	1.94954	0.164479	0.812616
[Chromatiaceae]	Log Development	Round	2	2	0.163963	1.99129	0.139729
[Chromatiaceae]	Log Development	Log[Sum(Abundance)+1]	1	0	0
[Chromatiaceae]	Log Development	Diet	2	1	11.8135	286.943	3.50611e-38
[Chromatiaceae]	Log Development	Diet*Log[Sum(Abundance)+1]	2	1	0.00704732	0.171175	0.679597	0.959431
[Chromatiaceae]	Square Root Weight	Round	2	2	0.0107446	0.888198	0.413493
[Chromatiaceae]	Square Root Weight	Log[Sum(Abundance)+1]	1	0	0
[Chromatiaceae]	Square Root Weight	Diet	2	1	1.22114	201.889	8.24761e-30
[Chromatiaceae]	Square Root Weight	Diet*Log[Sum(Abundance)+1]	2	1	0.00213056	0.352242	0.553717	0.907504
[Chromatiaceae]	Log Triglyceride	Round	2	2	0.0364625	0.0756165	0.927203
[Chromatiaceae]	Log Triglyceride	Log[Sum(Abundance)+1]	1	0	0
[Chromatiaceae]	Log Triglyceride	Diet	2	1	40.4156	167.629	4.90499e-27
[Chromatiaceae]	Log Triglyceride	Diet*Log[Sum(Abundance)+1]	2	1	0.855814	3.5496	0.0612874	0.394245
[Chromatiaceae]	Log Protein	Round	2	2	3.0889	3.96634	0.020743
[Chromatiaceae]	Log Protein	Log[Sum(Abundance)+1]	1	0	0
[Chromatiaceae]	Log Protein	Diet	2	1	0.290746	0.746673	0.388764
[Chromatiaceae]	Log Protein	Diet*Log[Sum(Abundance)+1]	2	1	0.114449	0.29392	0.588438	0.987985
[Chromatiaceae]	Cube Root Glucose	Round	2	2	0.0404962	5.80972	0.00368482
[Chromatiaceae]	Cube Root Glucose	Log[Sum(Abundance)+1]	1	0	0
[Chromatiaceae]	Cube Root Glucose	Diet	2	1	0.0156051	4.47751	0.0359312
[Chromatiaceae]	Cube Root Glucose	Diet*Log[Sum(Abundance)+1]	2	1	0.00389152	1.11658	0.292289	0.947017
[Chthoniobacteraceae]	Total	Round	2	2	296.003	2.09486	0.126311
[Chthoniobacteraceae]	Total	Log[Sum(Abundance)+1]	1	1	58.5778	0.829128	0.363837
[Chthoniobacteraceae]	Total	Diet	2	2	10529.4	74.5183	7.39193e-24
[Chthoniobacteraceae]	Total	Diet*Log[Sum(Abundance)+1]	2	2	195.774	1.38552	0.253055	0.812616
[Chthoniobacteraceae]	Log Development	Round	2	2	0.105578	1.35106	0.261782
[Chthoniobacteraceae]	Log Development	Log[Sum(Abundance)+1]	1	1	0.2486	6.36257	0.0125906
[Chthoniobacteraceae]	Log Development	Diet	2	2	12.2614	156.907	4.48519e-39
[Chthoniobacteraceae]	Log Development	Diet*Log[Sum(Abundance)+1]	2	2	0.0719303	0.920477	0.40034	0.770125
[Chthoniobacteraceae]	Square Root Weight	Round	2	2	0.00907587	0.748776	0.47467
[Chthoniobacteraceae]	Square Root Weight	Log[Sum(Abundance)+1]	1	1	1.71095e-05	0.00282314	0.957695
[Chthoniobacteraceae]	Square Root Weight	Diet	2	2	1.27159	104.909	2.05475e-29
[Chthoniobacteraceae]	Square Root Weight	Diet*Log[Sum(Abundance)+1]	2	2	0.00819228	0.675878	0.510222	0.907504
[Chthoniobacteraceae]	Log Triglyceride	Round	2	2	0.0404103	0.082965	0.920421
[Chthoniobacteraceae]	Log Triglyceride	Log[Sum(Abundance)+1]	1	1	0.0824536	0.338566	0.561443
[Chthoniobacteraceae]	Log Triglyceride	Diet	2	2	41.0674	84.3141	4.8713e-26
[Chthoniobacteraceae]	Log Triglyceride	Diet*Log[Sum(Abundance)+1]	2	2	0.504741	1.03627	0.357046	0.856399
[Chthoniobacteraceae]	Log Protein	Round	2	2	3.31283	4.23515	0.0160628
[Chthoniobacteraceae]	Log Protein	Log[Sum(Abundance)+1]	1	1	0.00441989	0.0113008	0.915468
[Chthoniobacteraceae]	Log Protein	Diet	2	2	5.71312	7.30369	0.000910285
[Chthoniobacteraceae]	Log Protein	Diet*Log[Sum(Abundance)+1]	2	2	0.213048	0.272362	0.761916	0.987985
[Chthoniobacteraceae]	Cube Root Glucose	Round	2	2	0.0399949	5.61095	0.00443986
[Chthoniobacteraceae]	Cube Root Glucose	Log[Sum(Abundance)+1]	1	1	0.000247557	0.0694602	0.792474
[Chthoniobacteraceae]	Cube Root Glucose	Diet	2	2	0.199464	27.9832	4.20908e-11
[Chthoniobacteraceae]	Cube Root Glucose	Diet*Log[Sum(Abundance)+1]	2	2	0.000333835	0.0468343	0.954259	0.983296
[Exiguobacteraceae]	Total	Round	2	2	319.568	2.27737	0.105692
[Exiguobacteraceae]	Total	Log[Sum(Abundance)+1]	1	0	0
[Exiguobacteraceae]	Total	Diet	2	0	0
[Exiguobacteraceae]	Total	Diet*Log[Sum(Abundance)+1]	2	0	0
[Exiguobacteraceae]	Log Development	Round	2	2	0.158757	1.93878	0.147066
[Exiguobacteraceae]	Log Development	Log[Sum(Abundance)+1]	1	0	0
[Exiguobacteraceae]	Log Development	Diet	2	0	0
[Exiguobacteraceae]	Log Development	Diet*Log[Sum(Abundance)+1]	2	0	0
[Exiguobacteraceae]	Square Root Weight	Round	2	2	0.00913621	0.758015	0.470325
[Exiguobacteraceae]	Square Root Weight	Log[Sum(Abundance)+1]	1	0	0
[Exiguobacteraceae]	Square Root Weight	Diet	2	0	0
[Exiguobacteraceae]	Square Root Weight	Diet*Log[Sum(Abundance)+1]	2	0	0
[Exiguobacteraceae]	Log Triglyceride	Round	2	2	0.0536746	0.109894	0.895993
[Exiguobacteraceae]	Log Triglyceride	Log[Sum(Abundance)+1]	1	0	0
[Exiguobacteraceae]	Log Triglyceride	Diet	2	0	0
[Exiguobacteraceae]	Log Triglyceride	Diet*Log[Sum(Abundance)+1]	2	0	0
[Exiguobacteraceae]	Log Protein	Round	2	2	2.89792	3.77284	0.024946
[Exiguobacteraceae]	Log Protein	Log[Sum(Abundance)+1]	1	0	0
[Exiguobacteraceae]	Log Protein	Diet	2	0	0
[Exiguobacteraceae]	Log Protein	Diet*Log[Sum(Abundance)+1]	2	0	0
[Exiguobacteraceae]	Cube Root Glucose	Round	2	2	0.0408016	5.88891	0.00341873
[Exiguobacteraceae]	Cube Root Glucose	Log[Sum(Abundance)+1]	1	0	0
[Exiguobacteraceae]	Cube Root Glucose	Diet	2	0	0
[Exiguobacteraceae]	Cube Root Glucose	Diet*Log[Sum(Abundance)+1]	2	0	0
[Fimbriimonadaceae]	Total	Round	2	2	279.738	1.96307	0.143615
[Fimbriimonadaceae]	Total	Log[Sum(Abundance)+1]	1	0	0
[Fimbriimonadaceae]	Total	Diet	2	0	0
[Fimbriimonadaceae]	Total	Diet*Log[Sum(Abundance)+1]	2	0	0
[Fimbriimonadaceae]	Log Development	Round	2	2	0.151037	1.84154	0.161741
[Fimbriimonadaceae]	Log Development	Log[Sum(Abundance)+1]	1	0	0
[Fimbriimonadaceae]	Log Development	Diet	2	0	0
[Fimbriimonadaceae]	Log Development	Diet*Log[Sum(Abundance)+1]	2	0	0
[Fimbriimonadaceae]	Square Root Weight	Round	2	2	0.00992953	0.822496	0.441242
[Fimbriimonadaceae]	Square Root Weight	Log[Sum(Abundance)+1]	1	0	0
[Fimbriimonadaceae]	Square Root Weight	Diet	2	0	0
[Fimbriimonadaceae]	Square Root Weight	Diet*Log[Sum(Abundance)+1]	2	0	0
[Fimbriimonadaceae]	Log Triglyceride	Round	2	2	0.0482515	0.0988943	0.905891
[Fimbriimonadaceae]	Log Triglyceride	Log[Sum(Abundance)+1]	1	0	0
[Fimbriimonadaceae]	Log Triglyceride	Diet	2	0	0
[Fimbriimonadaceae]	Log Triglyceride	Diet*Log[Sum(Abundance)+1]	2	0	0
[Fimbriimonadaceae]	Log Protein	Round	2	2	3.42038	4.44266	0.01317
[Fimbriimonadaceae]	Log Protein	Log[Sum(Abundance)+1]	1	0	0
[Fimbriimonadaceae]	Log Protein	Diet	2	0	0
[Fimbriimonadaceae]	Log Protein	Diet*Log[Sum(Abundance)+1]	2	0	0
[Fimbriimonadaceae]	Cube Root Glucose	Round	2	2	0.0422345	6.00037	0.00308225
[Fimbriimonadaceae]	Cube Root Glucose	Log[Sum(Abundance)+1]	1	0	0
[Fimbriimonadaceae]	Cube Root Glucose	Diet	2	0	0
[Fimbriimonadaceae]	Cube Root Glucose	Diet*Log[Sum(Abundance)+1]	2	0	0
[Kouleothrixaceae]	Total	Round	2	2	282.845	1.97361	0.142164
[Kouleothrixaceae]	Total	Log[Sum(Abundance)+1]	1	0	0
[Kouleothrixaceae]	Total	Diet	2	1	5291.9	73.8505	5.6058e-15
[Kouleothrixaceae]	Total	Diet*Log[Sum(Abundance)+1]	2	1	0.903244	0.0126051	0.910741	0.993036
[Kouleothrixaceae]	Log Development	Round	2	2	0.146682	1.78479	0.171001
[Kouleothrixaceae]	Log Development	Log[Sum(Abundance)+1]	1	0	0
[Kouleothrixaceae]	Log Development	Diet	2	1	4.72153	114.901	9.31834e-21
[Kouleothrixaceae]	Log Development	Diet*Log[Sum(Abundance)+1]	2	1	0.0149753	0.364432	0.546869	0.900726
[Kouleothrixaceae]	Square Root Weight	Round	2	2	0.00834368	0.700846	0.497741
[Kouleothrixaceae]	Square Root Weight	Log[Sum(Abundance)+1]	1	0	0
[Kouleothrixaceae]	Square Root Weight	Diet	2	1	0.191568	32.1824	6.76103e-08
[Kouleothrixaceae]	Square Root Weight	Diet*Log[Sum(Abundance)+1]	2	1	0.0020757	0.348706	0.555712	0.907504
[Kouleothrixaceae]	Log Triglyceride	Round	2	2	0.0216896	0.0453	0.955722
[Kouleothrixaceae]	Log Triglyceride	Log[Sum(Abundance)+1]	1	0	0
[Kouleothrixaceae]	Log Triglyceride	Diet	2	1	6.08347	25.4115	1.1894e-06
[Kouleothrixaceae]	Log Triglyceride	Diet*Log[Sum(Abundance)+1]	2	1	0.177668	0.742141	0.390204	0.856399
[Kouleothrixaceae]	Log Protein	Round	2	2	3.67913	4.86848	0.00880337
[Kouleothrixaceae]	Log Protein	Log[Sum(Abundance)+1]	1	0	0
[Kouleothrixaceae]	Log Protein	Diet	2	1	5.20207	13.7675	0.000280945
[Kouleothrixaceae]	Log Protein	Diet*Log[Sum(Abundance)+1]	2	1	1.10902	2.93507	0.0885195	0.987985
[Kouleothrixaceae]	Cube Root Glucose	Round	2	2	0.0478168	7.03845	0.00118195
[Kouleothrixaceae]	Cube Root Glucose	Log[Sum(Abundance)+1]	1	0	0
[Kouleothrixaceae]	Cube Root Glucose	Diet	2	0	0
[Kouleothrixaceae]	Cube Root Glucose	Diet*Log[Sum(Abundance)+1]	2	0	0
[Mogibacteriaceae]	Total	Round	2	2	267.618	1.87437	0.156666
[Mogibacteriaceae]	Total	Log[Sum(Abundance)+1]	1	1	39.1118	0.54787	0.460229
[Mogibacteriaceae]	Total	Diet	2	2	10402	72.8546	1.78891e-23
[Mogibacteriaceae]	Total	Diet*Log[Sum(Abundance)+1]	2	2	41.9413	0.293752	0.745845	0.901592
[Mogibacteriaceae]	Log Development	Round	2	2	0.144129	1.74145	0.178433
[Mogibacteriaceae]	Log Development	Log[Sum(Abundance)+1]	1	1	0.00649712	0.157004	0.692436
[Mogibacteriaceae]	Log Development	Diet	2	2	12.035	145.414	2.68042e-37
[Mogibacteriaceae]	Log Development	Diet*Log[Sum(Abundance)+1]	2	2	0.0129324	0.156256	0.855465	0.969093
[Mogibacteriaceae]	Square Root Weight	Round	2	2	0.011116	0.914492	0.402899
[Mogibacteriaceae]	Square Root Weight	Log[Sum(Abundance)+1]	1	1	0.00153012	0.251759	0.61656
[Mogibacteriaceae]	Square Root Weight	Diet	2	2	1.27386	104.798	2.15285e-29
[Mogibacteriaceae]	Square Root Weight	Diet*Log[Sum(Abundance)+1]	2	2	0.0028741	0.236446	0.789716	0.9618
[Mogibacteriaceae]	Log Triglyceride	Round	2	2	0.0494328	0.100449	0.904486
[Mogibacteriaceae]	Log Triglyceride	Log[Sum(Abundance)+1]	1	1	0.275703	1.12048	0.291344
[Mogibacteriaceae]	Log Triglyceride	Diet	2	2	40.99	83.2932	8.10821e-26
[Mogibacteriaceae]	Log Triglyceride	Diet*Log[Sum(Abundance)+1]	2	2	0.0937531	0.19051	0.826717	0.963129
[Mogibacteriaceae]	Log Protein	Round	2	2	3.12611	4.03018	0.0195274
[Mogibacteriaceae]	Log Protein	Log[Sum(Abundance)+1]	1	1	0.129999	0.33519	0.563399
[Mogibacteriaceae]	Log Protein	Diet	2	2	6.20442	7.99874	0.000481569
[Mogibacteriaceae]	Log Protein	Diet*Log[Sum(Abundance)+1]	2	2	0.727952	0.938476	0.393277	0.987985
[Mogibacteriaceae]	Cube Root Glucose	Round	2	2	0.0439122	6.18035	0.00261553
[Mogibacteriaceae]	Cube Root Glucose	Log[Sum(Abundance)+1]	1	1	0.000921196	0.259305	0.611322
[Mogibacteriaceae]	Cube Root Glucose	Diet	2	2	0.195679	27.5406	5.8306e-11
[Mogibacteriaceae]	Cube Root Glucose	Diet*Log[Sum(Abundance)+1]	2	2	0.000636839	0.0896309	0.914316	0.983296
[Odoribacteraceae]	Total	Round	2	2	163.189	1.18945	0.306953
[Odoribacteraceae]	Total	Log[Sum(Abundance)+1]	1	1	270.577	3.94437	0.0486649
[Odoribacteraceae]	Total	Diet	2	2	9679.5	70.552	6.17453e-23
[Odoribacteraceae]	Total	Diet*Log[Sum(Abundance)+1]	2	2	272.648	1.98728	0.140296	0.812616
[Odoribacteraceae]	Log Development	Round	2	2	0.154421	1.89592	0.153398
[Odoribacteraceae]	Log Development	Log[Sum(Abundance)+1]	1	1	0.00078686	0.0193215	0.889616
[Odoribacteraceae]	Log Development	Diet	2	2	11.4301	140.334	1.74595e-36
[Odoribacteraceae]	Log Development	Diet*Log[Sum(Abundance)+1]	2	2	0.13121	1.61094	0.202788	0.57743
[Odoribacteraceae]	Square Root Weight	Round	2	2	0.0096309	0.788956	0.456158
[Odoribacteraceae]	Square Root Weight	Log[Sum(Abundance)+1]	1	1	0.000992781	0.162656	0.687286
[Odoribacteraceae]	Square Root Weight	Diet	2	2	1.24799	102.234	6.40059e-29
[Odoribacteraceae]	Square Root Weight	Diet*Log[Sum(Abundance)+1]	2	2	0.00132442	0.108496	0.897252	0.9618
[Odoribacteraceae]	Log Triglyceride	Round	2	2	0.113247	0.23024	0.794594
[Odoribacteraceae]	Log Triglyceride	Log[Sum(Abundance)+1]	1	1	0.0722188	0.293654	0.588611
[Odoribacteraceae]	Log Triglyceride	Diet	2	2	39.9667	81.2557	2.26278e-25
[Odoribacteraceae]	Log Triglyceride	Diet*Log[Sum(Abundance)+1]	2	2	0.125632	0.25542	0.774893	0.963129
[Odoribacteraceae]	Log Protein	Round	2	2	3.75957	4.93133	0.00830245
[Odoribacteraceae]	Log Protein	Log[Sum(Abundance)+1]	1	1	1.24866	3.27568	0.0721118
[Odoribacteraceae]	Log Protein	Diet	2	2	3.44403	4.51745	0.0122837
[Odoribacteraceae]	Log Protein	Diet*Log[Sum(Abundance)+1]	2	2	0.996819	1.3075	0.273249	0.987985
[Odoribacteraceae]	Cube Root Glucose	Round	2	2	0.0509575	7.41959	0.000837084
[Odoribacteraceae]	Cube Root Glucose	Log[Sum(Abundance)+1]	1	1	0.0119384	3.47654	0.0641355
[Odoribacteraceae]	Cube Root Glucose	Diet	2	2	0.163808	23.8511	9.31504e-10
[Odoribacteraceae]	Cube Root Glucose	Diet*Log[Sum(Abundance)+1]	2	2	0.00608653	0.88622	0.414289	0.964785
[Paraprevotellaceae]	Total	Round	2	2	229.681	1.60574	0.203825
[Paraprevotellaceae]	Total	Log[Sum(Abundance)+1]	1	1	72.0124	1.0069	0.317098
[Paraprevotellaceae]	Total	Diet	2	2	10072.9	70.4211	6.62846e-23
[Paraprevotellaceae]	Total	Diet*Log[Sum(Abundance)+1]	2	2	64.8551	0.453412	0.636236	0.883042
[Paraprevotellaceae]	Log Development	Round	2	2	0.15197	1.87652	0.156336
[Paraprevotellaceae]	Log Development	Log[Sum(Abundance)+1]	1	1	0.0213439	0.527109	0.468841
[Paraprevotellaceae]	Log Development	Diet	2	2	12.0363	148.624	8.37894e-38
[Paraprevotellaceae]	Log Development	Diet*Log[Sum(Abundance)+1]	2	2	0.101051	1.24778	0.289804	0.649162
[Paraprevotellaceae]	Square Root Weight	Round	2	2	0.0101535	0.831038	0.437553
[Paraprevotellaceae]	Square Root Weight	Log[Sum(Abundance)+1]	1	1	0.000119489	0.0195596	0.888958
[Paraprevotellaceae]	Square Root Weight	Diet	2	2	1.24277	101.718	7.98697e-29
[Paraprevotellaceae]	Square Root Weight	Diet*Log[Sum(Abundance)+1]	2	2	0.00094704	0.0775127	0.925452	0.971383
[Paraprevotellaceae]	Log Triglyceride	Round	2	2	0.106617	0.216599	0.805479
[Paraprevotellaceae]	Log Triglyceride	Log[Sum(Abundance)+1]	1	1	0.00698457	0.0283792	0.866424
[Paraprevotellaceae]	Log Triglyceride	Diet	2	2	41.0623	83.4206	7.60735e-26
[Paraprevotellaceae]	Log Triglyceride	Diet*Log[Sum(Abundance)+1]	2	2	0.252186	0.512331	0.600036	0.963129
[Paraprevotellaceae]	Log Protein	Round	2	2	3.24377	4.14924	0.0174321
[Paraprevotellaceae]	Log Protein	Log[Sum(Abundance)+1]	1	1	0.000350299	0.000896165	0.976154
[Paraprevotellaceae]	Log Protein	Diet	2	2	5.1133	6.54064	0.00184161
[Paraprevotellaceae]	Log Protein	Diet*Log[Sum(Abundance)+1]	2	2	0.254682	0.325775	0.722426	0.987985
[Paraprevotellaceae]	Cube Root Glucose	Round	2	2	0.044503	6.4232	0.0020894
[Paraprevotellaceae]	Cube Root Glucose	Log[Sum(Abundance)+1]	1	1	0.00942616	2.72099	0.101061
[Paraprevotellaceae]	Cube Root Glucose	Diet	2	2	0.157816	22.7779	2.12555e-09
[Paraprevotellaceae]	Cube Root Glucose	Diet*Log[Sum(Abundance)+1]	2	2	0.0112963	1.63042	0.199189	0.764534
[Pedosphaeraceae]	Total	Round	2	2	266.368	1.8727	0.156884
[Pedosphaeraceae]	Total	Log[Sum(Abundance)+1]	1	0	0
[Pedosphaeraceae]	Total	Diet	2	0	0
[Pedosphaeraceae]	Total	Diet*Log[Sum(Abundance)+1]	2	0	0
[Pedosphaeraceae]	Log Development	Round	2	2	0.114273	1.43768	0.240368
[Pedosphaeraceae]	Log Development	Log[Sum(Abundance)+1]	1	0	0
[Pedosphaeraceae]	Log Development	Diet	2	0	0
[Pedosphaeraceae]	Log Development	Diet*Log[Sum(Abundance)+1]	2	0	0
[Pedosphaeraceae]	Square Root Weight	Round	2	2	0.0103145	0.858262	0.425903
[Pedosphaeraceae]	Square Root Weight	Log[Sum(Abundance)+1]	1	0	0
[Pedosphaeraceae]	Square Root Weight	Diet	2	0	0
[Pedosphaeraceae]	Square Root Weight	Diet*Log[Sum(Abundance)+1]	2	0	0
[Pedosphaeraceae]	Log Triglyceride	Round	2	2	0.0925887	0.190182	0.826985
[Pedosphaeraceae]	Log Triglyceride	Log[Sum(Abundance)+1]	1	0	0
[Pedosphaeraceae]	Log Triglyceride	Diet	2	0	0
[Pedosphaeraceae]	Log Triglyceride	Diet*Log[Sum(Abundance)+1]	2	0	0
[Pedosphaeraceae]	Log Protein	Round	2	2	3.22482	4.16251	0.0171933
[Pedosphaeraceae]	Log Protein	Log[Sum(Abundance)+1]	1	0	0
[Pedosphaeraceae]	Log Protein	Diet	2	0	0
[Pedosphaeraceae]	Log Protein	Diet*Log[Sum(Abundance)+1]	2	0	0
[Pedosphaeraceae]	Cube Root Glucose	Round	2	2	0.0423411	6.01065	0.00305294
[Pedosphaeraceae]	Cube Root Glucose	Log[Sum(Abundance)+1]	1	0	0
[Pedosphaeraceae]	Cube Root Glucose	Diet	2	0	0
[Pedosphaeraceae]	Cube Root Glucose	Diet*Log[Sum(Abundance)+1]	2	0	0
[Thermicanaceae]	Total	Round	2	2	261.461	1.83937	0.162085
[Thermicanaceae]	Total	Log[Sum(Abundance)+1]	1	0	0
[Thermicanaceae]	Total	Diet	2	0	0
[Thermicanaceae]	Total	Diet*Log[Sum(Abundance)+1]	2	0	0
[Thermicanaceae]	Log Development	Round	2	2	0.159744	1.94931	0.145561
[Thermicanaceae]	Log Development	Log[Sum(Abundance)+1]	1	0	0
[Thermicanaceae]	Log Development	Diet	2	0	0
[Thermicanaceae]	Log Development	Diet*Log[Sum(Abundance)+1]	2	0	0
[Thermicanaceae]	Square Root Weight	Round	2	2	0.0100412	0.837109	0.434896
[Thermicanaceae]	Square Root Weight	Log[Sum(Abundance)+1]	1	0	0
[Thermicanaceae]	Square Root Weight	Diet	2	2	1.27721	106.478	6.91456e-30
[Thermicanaceae]	Square Root Weight	Diet*Log[Sum(Abundance)+1]	2	0	0
[Thermicanaceae]	Log Triglyceride	Round	2	2	0.0710356	0.145045	0.865091
[Thermicanaceae]	Log Triglyceride	Log[Sum(Abundance)+1]	1	0	0
[Thermicanaceae]	Log Triglyceride	Diet	2	0	0
[Thermicanaceae]	Log Triglyceride	Diet*Log[Sum(Abundance)+1]	2	0	0
[Thermicanaceae]	Log Protein	Round	2	2	3.23206	4.17022	0.0170675
[Thermicanaceae]	Log Protein	Log[Sum(Abundance)+1]	1	0	0
[Thermicanaceae]	Log Protein	Diet	2	0	0
[Thermicanaceae]	Log Protein	Diet*Log[Sum(Abundance)+1]	2	0	0
[Thermicanaceae]	Cube Root Glucose	Round	2	2	0.0434881	6.17648	0.00261752
[Thermicanaceae]	Cube Root Glucose	Log[Sum(Abundance)+1]	1	0	0
[Thermicanaceae]	Cube Root Glucose	Diet	2	0	0
[Thermicanaceae]	Cube Root Glucose	Diet*Log[Sum(Abundance)+1]	2	0	0
[Tissierellaceae]	Total	Round	2	2	147.562	1.04326	0.354589
[Tissierellaceae]	Total	Log[Sum(Abundance)+1]	1	1	183.998	2.60171	0.108637
[Tissierellaceae]	Total	Diet	2	2	9509.85	67.2342	3.80306e-22
[Tissierellaceae]	Total	Diet*Log[Sum(Abundance)+1]	2	2	35.6286	0.251893	0.777623	0.920005
[Tissierellaceae]	Log Development	Round	2	2	0.104563	1.29127	0.277653
[Tissierellaceae]	Log Development	Log[Sum(Abundance)+1]	1	1	0.0902936	2.2301	0.137232
[Tissierellaceae]	Log Development	Diet	2	2	11.3368	140	1.97748e-36
[Tissierellaceae]	Log Development	Diet*Log[Sum(Abundance)+1]	2	2	0.0609311	0.752446	0.472803	0.83645
[Tissierellaceae]	Square Root Weight	Round	2	2	0.00942993	0.790824	0.455316
[Tissierellaceae]	Square Root Weight	Log[Sum(Abundance)+1]	1	1	0.00522748	0.876785	0.350559
[Tissierellaceae]	Square Root Weight	Diet	2	2	1.2911	108.276	5.03167e-30
[Tissierellaceae]	Square Root Weight	Diet*Log[Sum(Abundance)+1]	2	2	0.017413	1.46031	0.235381	0.811927
[Tissierellaceae]	Log Triglyceride	Round	2	2	0.0494938	0.101824	0.903245
[Tissierellaceae]	Log Triglyceride	Log[Sum(Abundance)+1]	1	1	0.232049	0.954786	0.329917
[Tissierellaceae]	Log Triglyceride	Diet	2	2	41.5084	85.3951	2.84968e-26
[Tissierellaceae]	Log Triglyceride	Diet*Log[Sum(Abundance)+1]	2	2	0.623194	1.28209	0.280172	0.751512
[Tissierellaceae]	Log Protein	Round	2	2	3.36962	4.31575	0.0148773
[Tissierellaceae]	Log Protein	Log[Sum(Abundance)+1]	1	1	0.124644	0.319283	0.572797
[Tissierellaceae]	Log Protein	Diet	2	2	4.52174	5.79135	0.00370028
[Tissierellaceae]	Log Protein	Diet*Log[Sum(Abundance)+1]	2	2	0.258668	0.331297	0.718463	0.987985
[Tissierellaceae]	Cube Root Glucose	Round	2	2	0.0427643	6.0646	0.00291172
[Tissierellaceae]	Cube Root Glucose	Log[Sum(Abundance)+1]	1	1	0.00154706	0.438792	0.50869
[Tissierellaceae]	Cube Root Glucose	Diet	2	2	0.174416	24.7348	4.75323e-10
[Tissierellaceae]	Cube Root Glucose	Diet*Log[Sum(Abundance)+1]	2	2	0.00510114	0.723417	0.486722	0.964785
[Weeksellaceae]	Total	Round	2	2	217.292	1.51898	0.221943
[Weeksellaceae]	Total	Log[Sum(Abundance)+1]	1	1	59.9201	0.837748	0.361361
[Weeksellaceae]	Total	Diet	2	2	9567.22	66.88	4.62864e-22
[Weeksellaceae]	Total	Diet*Log[Sum(Abundance)+1]	2	2	49.727	0.347618	0.706878	0.901592
[Weeksellaceae]	Log Development	Round	2	2	0.120491	1.47036	0.232803
[Weeksellaceae]	Log Development	Log[Sum(Abundance)+1]	1	1	0.00129596	0.0316292	0.859059
[Weeksellaceae]	Log Development	Diet	2	2	11.2805	137.657	4.76815e-36
[Weeksellaceae]	Log Development	Diet*Log[Sum(Abundance)+1]	2	2	0.0848966	1.036	0.357142	0.70998
[Weeksellaceae]	Square Root Weight	Round	2	2	0.0100416	0.831935	0.437165
[Weeksellaceae]	Square Root Weight	Log[Sum(Abundance)+1]	1	1	0.0106406	1.76313	0.186213
[Weeksellaceae]	Square Root Weight	Diet	2	2	1.22317	101.338	9.40107e-29
[Weeksellaceae]	Square Root Weight	Diet*Log[Sum(Abundance)+1]	2	2	0.0011564	0.0958065	0.908694	0.9618
[Weeksellaceae]	Log Triglyceride	Round	2	2	0.0297581	0.0619979	0.939907
[Weeksellaceae]	Log Triglyceride	Log[Sum(Abundance)+1]	1	1	1.27467	5.31127	0.022419
[Weeksellaceae]	Log Triglyceride	Diet	2	2	39.1606	81.5872	1.91318e-25
[Weeksellaceae]	Log Triglyceride	Diet*Log[Sum(Abundance)+1]	2	2	0.162674	0.338915	0.713032	0.963129
[Weeksellaceae]	Log Protein	Round	2	2	3.48649	4.50706	0.0124053
[Weeksellaceae]	Log Protein	Log[Sum(Abundance)+1]	1	1	0.136092	0.351859	0.553865
[Weeksellaceae]	Log Protein	Diet	2	2	4.20638	5.43768	0.00515414
[Weeksellaceae]	Log Protein	Diet*Log[Sum(Abundance)+1]	2	2	0.908716	1.17472	0.311446	0.987985
[Weeksellaceae]	Cube Root Glucose	Round	2	2	0.0502103	7.37306	0.00087341
[Weeksellaceae]	Cube Root Glucose	Log[Sum(Abundance)+1]	1	1	0.0107044	3.14374	0.0781829
[Weeksellaceae]	Cube Root Glucose	Diet	2	2	0.157467	23.123	1.6287e-09
[Weeksellaceae]	Cube Root Glucose	Diet*Log[Sum(Abundance)+1]	2	2	0.0221921	3.25877	0.0410846	0.722501
0319-6G20	Total	Round	2	2	283.235	1.98382	0.140771
0319-6G20	Total	Log[Sum(Abundance)+1]	1	1	0.0223058	0.000312466	0.985918
0319-6G20	Total	Diet	2	2	10014.1	70.1401	7.72127e-23
0319-6G20	Total	Diet*Log[Sum(Abundance)+1]	2	2	44.6741	0.312904	0.731748	0.901592
0319-6G20	Log Development	Round	2	2	0.164539	2.0202	0.135858
0319-6G20	Log Development	Log[Sum(Abundance)+1]	1	1	0.00228111	0.0560148	0.813199
0319-6G20	Log Development	Diet	2	2	11.6639	143.208	6.01534e-37
0319-6G20	Log Development	Diet*Log[Sum(Abundance)+1]	2	2	0.134859	1.6558	0.194059	0.571963
0319-6G20	Square Root Weight	Round	2	2	0.00742567	0.633038	0.532361
0319-6G20	Square Root Weight	Log[Sum(Abundance)+1]	1	1	0.00567434	0.967473	0.326864
0319-6G20	Square Root Weight	Diet	2	2	1.271	108.353	4.87425e-30
0319-6G20	Square Root Weight	Diet*Log[Sum(Abundance)+1]	2	2	0.0343216	2.92592	0.0566225	0.811927
0319-6G20	Log Triglyceride	Round	2	2	0.0501468	0.103143	0.902056
0319-6G20	Log Triglyceride	Log[Sum(Abundance)+1]	1	1	0.00279622	0.0115026	0.914719
0319-6G20	Log Triglyceride	Diet	2	2	40.5627	83.43	7.57164e-26
0319-6G20	Log Triglyceride	Diet*Log[Sum(Abundance)+1]	2	2	0.68545	1.40984	0.247072	0.744213
0319-6G20	Log Protein	Round	2	2	3.37226	4.37193	0.0141036
0319-6G20	Log Protein	Log[Sum(Abundance)+1]	1	1	0.511334	1.32583	0.251195
0319-6G20	Log Protein	Diet	2	2	5.53876	7.18068	0.00101939
0319-6G20	Log Protein	Diet*Log[Sum(Abundance)+1]	2	2	0.0791652	0.102633	0.902515	0.987985
0319-6G20	Cube Root Glucose	Round	2	2	0.0454266	6.48098	0.00198089
0319-6G20	Cube Root Glucose	Log[Sum(Abundance)+1]	1	1	0.00453562	1.29419	0.257033
0319-6G20	Cube Root Glucose	Diet	2	2	0.150146	21.4212	6.10887e-09
0319-6G20	Cube Root Glucose	Diet*Log[Sum(Abundance)+1]	2	2	0.000764651	0.109092	0.896717	0.983296
125ds10	Total	Round	2	2	282.966	1.98645	0.140372
125ds10	Total	Log[Sum(Abundance)+1]	1	0	0
125ds10	Total	Diet	2	0	0
125ds10	Total	Diet*Log[Sum(Abundance)+1]	2	0	0
125ds10	Log Development	Round	2	2	0.115132	1.70771	0.184393
125ds10	Log Development	Log[Sum(Abundance)+1]	1	0	0
125ds10	Log Development	Diet	2	0	0
125ds10	Log Development	Diet*Log[Sum(Abundance)+1]	2	0	0
125ds10	Square Root Weight	Round	2	2	0.00914787	0.760275	0.469273
125ds10	Square Root Weight	Log[Sum(Abundance)+1]	1	0	0
125ds10	Square Root Weight	Diet	2	0	0
125ds10	Square Root Weight	Diet*Log[Sum(Abundance)+1]	2	0	0
125ds10	Log Triglyceride	Round	2	2	0.0715013	0.146191	0.864102
125ds10	Log Triglyceride	Log[Sum(Abundance)+1]	1	0	0
125ds10	Log Triglyceride	Diet	2	0	0
125ds10	Log Triglyceride	Diet*Log[Sum(Abundance)+1]	2	0	0
125ds10	Log Protein	Round	2	2	3.2414	4.185	0.0168287
125ds10	Log Protein	Log[Sum(Abundance)+1]	1	0	0
125ds10	Log Protein	Diet	2	0	0
125ds10	Log Protein	Diet*Log[Sum(Abundance)+1]	2	0	0
125ds10	Cube Root Glucose	Round	2	2	0.0433493	6.15569	0.00266844
125ds10	Cube Root Glucose	Log[Sum(Abundance)+1]	1	0	0
125ds10	Cube Root Glucose	Diet	2	0	0
125ds10	Cube Root Glucose	Diet*Log[Sum(Abundance)+1]	2	0	0
211ds20	Total	Round	2	2	241.067	1.73145	0.180171
211ds20	Total	Log[Sum(Abundance)+1]	1	0	0
211ds20	Total	Diet	2	1	9187.36	131.975	6.52466e-23
211ds20	Total	Diet*Log[Sum(Abundance)+1]	2	1	80.0104	1.14934	0.285225	0.812616
211ds20	Log Development	Round	2	2	0.165812	2.02673	0.134975
211ds20	Log Development	Log[Sum(Abundance)+1]	1	0	0
211ds20	Log Development	Diet	2	1	11.5666	282.759	7.63877e-38
211ds20	Log Development	Diet*Log[Sum(Abundance)+1]	2	1	0.048989	1.19759	0.27537	0.648868
211ds20	Square Root Weight	Round	2	2	0.00769861	0.641067	0.52813
211ds20	Square Root Weight	Log[Sum(Abundance)+1]	1	0	0
211ds20	Square Root Weight	Diet	2	1	1.20477	200.644	1.08181e-29
211ds20	Square Root Weight	Diet*Log[Sum(Abundance)+1]	2	1	0.0091716	1.52745	0.218378	0.811927
211ds20	Log Triglyceride	Round	2	2	0.0559334	0.115312	0.891158
211ds20	Log Triglyceride	Log[Sum(Abundance)+1]	1	0	0
211ds20	Log Triglyceride	Diet	2	1	38.75	159.774	3.62847e-26
211ds20	Log Triglyceride	Diet*Log[Sum(Abundance)+1]	2	1	0.593231	2.44601	0.119706	0.561542
211ds20	Log Protein	Round	2	2	3.65866	4.80398	0.00935698
211ds20	Log Protein	Log[Sum(Abundance)+1]	1	0	0
211ds20	Log Protein	Diet	2	1	0.157248	0.412946	0.521354
211ds20	Log Protein	Diet*Log[Sum(Abundance)+1]	2	1	0.239195	0.628146	0.429154	0.987985
211ds20	Cube Root Glucose	Round	2	2	0.0401455	5.78062	0.00378598
211ds20	Cube Root Glucose	Log[Sum(Abundance)+1]	1	0	0
211ds20	Cube Root Glucose	Diet	2	1	0.0178453	5.13917	0.0247657
211ds20	Cube Root Glucose	Diet*Log[Sum(Abundance)+1]	2	1	0.00311599	0.897353	0.344957	0.964785
A1-B1	Total	Round	2	2	305.489	2.1415	0.120674
A1-B1	Total	Log[Sum(Abundance)+1]	1	0	0
A1-B1	Total	Diet	2	1	717.274	10.0563	0.00180505
A1-B1	Total	Diet*Log[Sum(Abundance)+1]	2	1	41.6255	0.583596	0.445978	0.812616
A1-B1	Log Development	Round	2	2	0.16585	2.01565	0.136443
A1-B1	Log Development	Log[Sum(Abundance)+1]	1	0	0
A1-B1	Log Development	Diet	2	1	1.7234	41.8905	1.0173e-09
A1-B1	Log Development	Diet*Log[Sum(Abundance)+1]	2	1	0.00734691	0.17858	0.673137	0.959431
A1-B1	Square Root Weight	Round	2	2	0.00967802	0.813838	0.445051
A1-B1	Square Root Weight	Log[Sum(Abundance)+1]	1	0	0
A1-B1	Square Root Weight	Diet	2	1	0.517521	87.0381	1.10248e-16
A1-B1	Square Root Weight	Diet*Log[Sum(Abundance)+1]	2	1	0.00445698	0.749588	0.387954	0.886119
A1-B1	Log Triglyceride	Round	2	2	0.0993797	0.202624	0.816784
A1-B1	Log Triglyceride	Log[Sum(Abundance)+1]	1	0	0
A1-B1	Log Triglyceride	Diet	2	1	16.097	65.6398	1.06184e-13
A1-B1	Log Triglyceride	Diet*Log[Sum(Abundance)+1]	2	1	0.184726	0.753269	0.386681	0.856399
A1-B1	Log Protein	Round	2	2	3.21181	4.12325	0.0178591
A1-B1	Log Protein	Log[Sum(Abundance)+1]	1	0	0
A1-B1	Log Protein	Diet	2	1	3.17264	8.14591	0.00485939
A1-B1	Log Protein	Diet*Log[Sum(Abundance)+1]	2	1	0.00138177	0.00354775	0.952574	0.987985
A1-B1	Cube Root Glucose	Round	2	2	0.0396889	5.71215	0.00403531
A1-B1	Cube Root Glucose	Log[Sum(Abundance)+1]	1	0	0
A1-B1	Cube Root Glucose	Diet	2	1	0.105025	30.2311	1.53441e-07
A1-B1	Cube Root Glucose	Diet*Log[Sum(Abundance)+1]	2	1	0.00438939	1.26347	0.262722	0.906669
A4b	Total	Round	2	2	271.405	1.9084	0.151538
A4b	Total	Log[Sum(Abundance)+1]	1	1	73.3942	1.03215	0.311124
A4b	Total	Diet	2	2	10482.8	73.7104	1.13407e-23
A4b	Total	Diet*Log[Sum(Abundance)+1]	2	2	165.985	1.16713	0.313784	0.812616
A4b	Log Development	Round	2	2	0.14359	1.73166	0.180153
A4b	Log Development	Log[Sum(Abundance)+1]	1	1	0.000173962	0.00419589	0.94843
A4b	Log Development	Diet	2	2	12.0618	145.463	2.63268e-37
A4b	Log Development	Diet*Log[Sum(Abundance)+1]	2	2	0.0142721	0.172118	0.842029	0.969093
A4b	Square Root Weight	Round	2	2	0.010194	0.85022	0.42933
A4b	Square Root Weight	Log[Sum(Abundance)+1]	1	1	7.28122e-05	0.0121457	0.912389
A4b	Square Root Weight	Diet	2	2	1.28794	107.42	7.17763e-30
A4b	Square Root Weight	Diet*Log[Sum(Abundance)+1]	2	2	0.0115011	0.959244	0.385475	0.886119
A4b	Log Triglyceride	Round	2	2	0.175896	0.369608	0.691569
A4b	Log Triglyceride	Log[Sum(Abundance)+1]	1	1	0.19891	0.835934	0.361881
A4b	Log Triglyceride	Diet	2	2	40.8302	85.7961	2.33777e-26
A4b	Log Triglyceride	Diet*Log[Sum(Abundance)+1]	2	2	1.50811	3.16898	0.0445864	0.394245
A4b	Log Protein	Round	2	2	2.88888	3.72878	0.0260452
A4b	Log Protein	Log[Sum(Abundance)+1]	1	1	0.592669	1.52996	0.217856
A4b	Log Protein	Diet	2	2	6.00996	7.75727	0.000600466
A4b	Log Protein	Diet*Log[Sum(Abundance)+1]	2	2	0.663335	0.85619	0.426634	0.987985
A4b	Cube Root Glucose	Round	2	2	0.0355738	5.15482	0.00680138
A4b	Cube Root Glucose	Log[Sum(Abundance)+1]	1	1	6.72096e-05	0.019478	0.889186
A4b	Cube Root Glucose	Diet	2	2	0.178836	25.9142	1.95391e-10
A4b	Cube Root Glucose	Diet*Log[Sum(Abundance)+1]	2	2	0.0172219	2.49554	0.0857599	0.722501
Acetobacteraceae	Total	Round	2	2	263.688	1.84065	0.16192
Acetobacteraceae	Total	Log[Sum(Abundance)+1]	1	1	2.12231	0.0296292	0.863543
Acetobacteraceae	Total	Diet	2	2	9104.61	63.554	2.9958e-21
Acetobacteraceae	Total	Diet*Log[Sum(Abundance)+1]	2	2	71.6634	0.50024	0.607291	0.877775
Acetobacteraceae	Log Development	Round	2	2	0.163723	1.98302	0.140881
Acetobacteraceae	Log Development	Log[Sum(Abundance)+1]	1	1	0.0295485	0.715787	0.39874
Acetobacteraceae	Log Development	Diet	2	2	10.4461	126.524	3.55948e-34
Acetobacteraceae	Log Development	Diet*Log[Sum(Abundance)+1]	2	2	0.0247569	0.299857	0.741322	0.969093
Acetobacteraceae	Square Root Weight	Round	2	2	0.00712174	0.599562	0.550337
Acetobacteraceae	Square Root Weight	Log[Sum(Abundance)+1]	1	1	0.0176437	2.97076	0.0868019
Acetobacteraceae	Square Root Weight	Diet	2	2	1.08957	91.7283	6.58911e-27
Acetobacteraceae	Square Root Weight	Diet*Log[Sum(Abundance)+1]	2	2	0.0201484	1.69624	0.186801	0.811927
Acetobacteraceae	Log Triglyceride	Round	2	2	0.0890509	0.1831	0.832852
Acetobacteraceae	Log Triglyceride	Log[Sum(Abundance)+1]	1	1	0.195452	0.80375	0.371265
Acetobacteraceae	Log Triglyceride	Diet	2	2	33.6108	69.1082	1.35541e-22
Acetobacteraceae	Log Triglyceride	Diet*Log[Sum(Abundance)+1]	2	2	0.768855	1.58087	0.208861	0.731012
Acetobacteraceae	Log Protein	Round	2	2	3.61128	4.7629	0.00973509
Acetobacteraceae	Log Protein	Log[Sum(Abundance)+1]	1	1	0.697261	1.83923	0.176872
Acetobacteraceae	Log Protein	Diet	2	2	3.12194	4.11752	0.0179671
Acetobacteraceae	Log Protein	Diet*Log[Sum(Abundance)+1]	2	2	1.21807	1.60651	0.203671	0.987985
Acetobacteraceae	Cube Root Glucose	Round	2	2	0.0459197	6.48278	0.0019776
Acetobacteraceae	Cube Root Glucose	Log[Sum(Abundance)+1]	1	1	0.00234042	0.660825	0.417516
Acetobacteraceae	Cube Root Glucose	Diet	2	2	0.11351	16.0249	4.72073e-07
Acetobacteraceae	Cube Root Glucose	Diet*Log[Sum(Abundance)+1]	2	2	7.34294e-05	0.0103665	0.989688	0.992142
Acholeplasmataceae	Total	Round	2	2	280.583	1.97281	0.142255
Acholeplasmataceae	Total	Log[Sum(Abundance)+1]	1	0	0
Acholeplasmataceae	Total	Diet	2	0	0
Acholeplasmataceae	Total	Diet*Log[Sum(Abundance)+1]	2	0	0
Acholeplasmataceae	Log Development	Round	2	2	0.161849	1.97656	0.141735
Acholeplasmataceae	Log Development	Log[Sum(Abundance)+1]	1	0	0
Acholeplasmataceae	Log Development	Diet	2	0	0
Acholeplasmataceae	Log Development	Diet*Log[Sum(Abundance)+1]	2	0	0
Acholeplasmataceae	Square Root Weight	Round	2	2	0.0118607	0.995336	0.371949
Acholeplasmataceae	Square Root Weight	Log[Sum(Abundance)+1]	1	0	0
Acholeplasmataceae	Square Root Weight	Diet	2	0	0
Acholeplasmataceae	Square Root Weight	Diet*Log[Sum(Abundance)+1]	2	0	0
Acholeplasmataceae	Log Triglyceride	Round	2	2	0.0767746	0.157776	0.854167
Acholeplasmataceae	Log Triglyceride	Log[Sum(Abundance)+1]	1	0	0
Acholeplasmataceae	Log Triglyceride	Diet	2	0	0
Acholeplasmataceae	Log Triglyceride	Diet*Log[Sum(Abundance)+1]	2	0	0
Acholeplasmataceae	Log Protein	Round	2	2	3.07285	3.97717	0.0205189
Acholeplasmataceae	Log Protein	Log[Sum(Abundance)+1]	1	0	0
Acholeplasmataceae	Log Protein	Diet	2	0	0
Acholeplasmataceae	Log Protein	Diet*Log[Sum(Abundance)+1]	2	0	0
Acholeplasmataceae	Cube Root Glucose	Round	2	2	0.0427616	6.07571	0.00287398
Acholeplasmataceae	Cube Root Glucose	Log[Sum(Abundance)+1]	1	0	0
Acholeplasmataceae	Cube Root Glucose	Diet	2	0	0
Acholeplasmataceae	Cube Root Glucose	Diet*Log[Sum(Abundance)+1]	2	0	0
Acidobacteriaceae	Total	Round	2	2	237.442	1.69501	0.186722
Acidobacteriaceae	Total	Log[Sum(Abundance)+1]	1	0	0
Acidobacteriaceae	Total	Diet	2	1	9890.14	141.204	5.02643e-24
Acidobacteriaceae	Total	Diet*Log[Sum(Abundance)+1]	2	1	207.136	2.95733	0.0873308	0.812616
Acidobacteriaceae	Log Development	Round	2	2	0.14748	2.09273	0.126554
Acidobacteriaceae	Log Development	Log[Sum(Abundance)+1]	1	0	0
Acidobacteriaceae	Log Development	Diet	2	1	12.3791	351.316	5.03482e-43
Acidobacteriaceae	Log Development	Diet*Log[Sum(Abundance)+1]	2	1	0.188842	5.35932	0.0218213	0.203666
Acidobacteriaceae	Square Root Weight	Round	2	2	0.00993729	0.823239	0.440918
Acidobacteriaceae	Square Root Weight	Log[Sum(Abundance)+1]	1	0	0
Acidobacteriaceae	Square Root Weight	Diet	2	0	0
Acidobacteriaceae	Square Root Weight	Diet*Log[Sum(Abundance)+1]	2	0	0
Acidobacteriaceae	Log Triglyceride	Round	2	2	0.0741892	0.151491	0.859543
Acidobacteriaceae	Log Triglyceride	Log[Sum(Abundance)+1]	1	0	0
Acidobacteriaceae	Log Triglyceride	Diet	2	1	40.0968	163.752	1.30933e-26
Acidobacteriaceae	Log Triglyceride	Diet*Log[Sum(Abundance)+1]	2	1	0.0408283	0.166739	0.683547	0.963129
Acidobacteriaceae	Log Protein	Round	2	2	3.04717	3.91162	0.021856
Acidobacteriaceae	Log Protein	Log[Sum(Abundance)+1]	1	0	0
Acidobacteriaceae	Log Protein	Diet	2	1	0.317726	0.815723	0.367727
Acidobacteriaceae	Log Protein	Diet*Log[Sum(Abundance)+1]	2	1	0.0919482	0.236066	0.627695	0.987985
Acidobacteriaceae	Cube Root Glucose	Round	2	2	0.0431894	6.13319	0.00272472
Acidobacteriaceae	Cube Root Glucose	Log[Sum(Abundance)+1]	1	0	0
Acidobacteriaceae	Cube Root Glucose	Diet	2	0	0
Acidobacteriaceae	Cube Root Glucose	Diet*Log[Sum(Abundance)+1]	2	0	0
ACK-M1	Total	Round	2	2	321.202	2.26338	0.107161
ACK-M1	Total	Log[Sum(Abundance)+1]	1	0	0
ACK-M1	Total	Diet	2	1	9858.49	138.937	9.36569e-24
ACK-M1	Total	Diet*Log[Sum(Abundance)+1]	2	1	102.271	1.44132	0.231616	0.812616
ACK-M1	Log Development	Round	2	2	0.197543	2.48759	0.0861673
ACK-M1	Log Development	Log[Sum(Abundance)+1]	1	0	0
ACK-M1	Log Development	Diet	2	1	11.9403	300.719	2.83738e-39
ACK-M1	Log Development	Diet*Log[Sum(Abundance)+1]	2	1	0.0747853	1.88349	0.171767	0.54447
ACK-M1	Square Root Weight	Round	2	2	0.00888861	0.735029	0.481166
ACK-M1	Square Root Weight	Log[Sum(Abundance)+1]	1	0	0
ACK-M1	Square Root Weight	Diet	2	1	1.21078	200.247	1.17973e-29
ACK-M1	Square Root Weight	Diet*Log[Sum(Abundance)+1]	2	1	0.000264744	0.0437851	0.83453	0.9618
ACK-M1	Log Triglyceride	Round	2	2	0.0760085	0.155544	0.856072
ACK-M1	Log Triglyceride	Log[Sum(Abundance)+1]	1	0	0
ACK-M1	Log Triglyceride	Diet	2	1	39.8194	162.973	1.59679e-26
ACK-M1	Log Triglyceride	Diet*Log[Sum(Abundance)+1]	2	1	0.0118498	0.0484988	0.825964	0.963129
ACK-M1	Log Protein	Round	2	2	3.26262	4.1876	0.0167968
ACK-M1	Log Protein	Log[Sum(Abundance)+1]	1	0	0
ACK-M1	Log Protein	Diet	2	1	0.302773	0.777224	0.379251
ACK-M1	Log Protein	Diet*Log[Sum(Abundance)+1]	2	1	0.0607011	0.155821	0.693534	0.987985
ACK-M1	Cube Root Glucose	Round	2	2	0.0424061	6.00158	0.00308289
ACK-M1	Cube Root Glucose	Log[Sum(Abundance)+1]	1	0	0
ACK-M1	Cube Root Glucose	Diet	2	1	0.0162584	4.60197	0.0334828
ACK-M1	Cube Root Glucose	Diet*Log[Sum(Abundance)+1]	2	1	0.000125516	0.0355275	0.850739	0.981021
Actinomycetaceae	Total	Round	2	2	244.609	1.74848	0.17721
Actinomycetaceae	Total	Log[Sum(Abundance)+1]	1	1	46.2722	0.66151	0.417185
Actinomycetaceae	Total	Diet	2	2	8910.97	63.6959	2.76398e-21
Actinomycetaceae	Total	Diet*Log[Sum(Abundance)+1]	2	2	173.874	1.24285	0.291214	0.812616
Actinomycetaceae	Log Development	Round	2	2	0.132506	1.66659	0.192017
Actinomycetaceae	Log Development	Log[Sum(Abundance)+1]	1	1	0.00653542	0.164398	0.685659
Actinomycetaceae	Log Development	Diet	2	2	10.6716	134.221	1.76235e-35
Actinomycetaceae	Log Development	Diet*Log[Sum(Abundance)+1]	2	2	0.210996	2.65379	0.0733513	0.350218
Actinomycetaceae	Square Root Weight	Round	2	2	0.00963942	0.794951	0.45346
Actinomycetaceae	Square Root Weight	Log[Sum(Abundance)+1]	1	1	0.00548677	0.904974	0.342952
Actinomycetaceae	Square Root Weight	Diet	2	2	1.22328	100.882	1.14406e-28
Actinomycetaceae	Square Root Weight	Diet*Log[Sum(Abundance)+1]	2	2	0.00554367	0.45718	0.633928	0.935758
Actinomycetaceae	Log Triglyceride	Round	2	2	0.0421206	0.0856119	0.917991
Actinomycetaceae	Log Triglyceride	Log[Sum(Abundance)+1]	1	1	0.299526	1.2176	0.27142
Actinomycetaceae	Log Triglyceride	Diet	2	2	39.4721	80.2288	3.81401e-25
Actinomycetaceae	Log Triglyceride	Diet*Log[Sum(Abundance)+1]	2	2	0.155664	0.316394	0.729208	0.963129
Actinomycetaceae	Log Protein	Round	2	2	3.19381	4.0888	0.0184657
Actinomycetaceae	Log Protein	Log[Sum(Abundance)+1]	1	1	0.0421789	0.107997	0.742848
Actinomycetaceae	Log Protein	Diet	2	2	3.02661	3.87475	0.0226513
Actinomycetaceae	Log Protein	Diet*Log[Sum(Abundance)+1]	2	2	0.298195	0.381758	0.683255	0.987985
Actinomycetaceae	Cube Root Glucose	Round	2	2	0.0446252	6.28761	0.00236836
Actinomycetaceae	Cube Root Glucose	Log[Sum(Abundance)+1]	1	1	0.0020231	0.570102	0.451364
Actinomycetaceae	Cube Root Glucose	Diet	2	2	0.130803	18.4299	6.5986e-08
Actinomycetaceae	Cube Root Glucose	Diet*Log[Sum(Abundance)+1]	2	2	0.000207759	0.0292728	0.971157	0.983296
Actinosynnemataceae	Total	Round	2	2	244.442	1.74164	0.178362
Actinosynnemataceae	Total	Log[Sum(Abundance)+1]	1	0	0
Actinosynnemataceae	Total	Diet	2	0	0
Actinosynnemataceae	Total	Diet*Log[Sum(Abundance)+1]	2	0	0
Actinosynnemataceae	Log Development	Round	2	2	0.15701	1.91336	0.150767
Actinosynnemataceae	Log Development	Log[Sum(Abundance)+1]	1	0	0
Actinosynnemataceae	Log Development	Diet	2	0	0
Actinosynnemataceae	Log Development	Diet*Log[Sum(Abundance)+1]	2	0	0
Actinosynnemataceae	Square Root Weight	Round	2	2	0.0100412	0.837109	0.434896
Actinosynnemataceae	Square Root Weight	Log[Sum(Abundance)+1]	1	0	0
Actinosynnemataceae	Square Root Weight	Diet	2	2	1.27721	106.478	6.91456e-30
Actinosynnemataceae	Square Root Weight	Diet*Log[Sum(Abundance)+1]	2	0	0
Actinosynnemataceae	Log Triglyceride	Round	2	2	0.0829773	0.169818	0.843962
Actinosynnemataceae	Log Triglyceride	Log[Sum(Abundance)+1]	1	0	0
Actinosynnemataceae	Log Triglyceride	Diet	2	0	0
Actinosynnemataceae	Log Triglyceride	Diet*Log[Sum(Abundance)+1]	2	0	0
Actinosynnemataceae	Log Protein	Round	2	2	3.63397	4.81961	0.00921271
Actinosynnemataceae	Log Protein	Log[Sum(Abundance)+1]	1	0	0
Actinosynnemataceae	Log Protein	Diet	2	0	0
Actinosynnemataceae	Log Protein	Diet*Log[Sum(Abundance)+1]	2	0	0
Actinosynnemataceae	Cube Root Glucose	Round	2	2	0.0443498	6.3271	0.00227666
Actinosynnemataceae	Cube Root Glucose	Log[Sum(Abundance)+1]	1	0	0
Actinosynnemataceae	Cube Root Glucose	Diet	2	0	0
Actinosynnemataceae	Cube Root Glucose	Diet*Log[Sum(Abundance)+1]	2	0	0
Aerococcaceae	Total	Round	2	2	288.122	2.01651	0.136348
Aerococcaceae	Total	Log[Sum(Abundance)+1]	1	1	15.7237	0.220095	0.63958
Aerococcaceae	Total	Diet	2	2	10371.7	72.5892	2.06154e-23
Aerococcaceae	Total	Diet*Log[Sum(Abundance)+1]	2	2	110.662	0.774503	0.462581	0.812616
Aerococcaceae	Log Development	Round	2	2	0.175736	2.28604	0.104842
Aerococcaceae	Log Development	Log[Sum(Abundance)+1]	1	1	0.195566	5.08798	0.0253903
Aerococcaceae	Log Development	Diet	2	2	11.9143	154.986	8.76448e-39
Aerococcaceae	Log Development	Diet*Log[Sum(Abundance)+1]	2	2	0.218294	2.83966	0.0612716	0.343121
Aerococcaceae	Square Root Weight	Round	2	2	0.0119182	1.00501	0.368446
Aerococcaceae	Square Root Weight	Log[Sum(Abundance)+1]	1	1	0.0195543	3.29786	0.071328
Aerococcaceae	Square Root Weight	Diet	2	2	1.28532	108.385	4.80904e-30
Aerococcaceae	Square Root Weight	Diet*Log[Sum(Abundance)+1]	2	2	0.0175185	1.47725	0.231501	0.811927
Aerococcaceae	Log Triglyceride	Round	2	2	0.181279	0.379532	0.68477
Aerococcaceae	Log Triglyceride	Log[Sum(Abundance)+1]	1	1	0.356059	1.49091	0.223796
Aerococcaceae	Log Triglyceride	Diet	2	2	41.9442	87.8157	8.68489e-27
Aerococcaceae	Log Triglyceride	Diet*Log[Sum(Abundance)+1]	2	2	1.4564	3.04917	0.0500458	0.394245
Aerococcaceae	Log Protein	Round	2	2	3.67591	4.76775	0.0096906
Aerococcaceae	Log Protein	Log[Sum(Abundance)+1]	1	1	0.227424	0.589948	0.443524
Aerococcaceae	Log Protein	Diet	2	2	4.96383	6.43822	0.00202523
Aerococcaceae	Log Protein	Diet*Log[Sum(Abundance)+1]	2	2	0.667756	0.866097	0.42247	0.987985
Aerococcaceae	Cube Root Glucose	Round	2	2	0.0444598	6.31992	0.00229863
Aerococcaceae	Cube Root Glucose	Log[Sum(Abundance)+1]	1	1	0.00598021	1.70016	0.1942
Aerococcaceae	Cube Root Glucose	Diet	2	2	0.174681	24.8307	4.42006e-10
Aerococcaceae	Cube Root Glucose	Diet*Log[Sum(Abundance)+1]	2	2	0.00531922	0.756122	0.471207	0.964785
Aeromonadaceae	Total	Round	2	2	314.985	2.22243	0.111541
Aeromonadaceae	Total	Log[Sum(Abundance)+1]	1	1	16.4841	0.232612	0.630226
Aeromonadaceae	Total	Diet	2	2	10500.7	74.0893	9.2757e-24
Aeromonadaceae	Total	Diet*Log[Sum(Abundance)+1]	2	2	180.362	1.27257	0.282811	0.812616
Aeromonadaceae	Log Development	Round	2	2	0.146485	1.76928	0.173636
Aeromonadaceae	Log Development	Log[Sum(Abundance)+1]	1	1	0.0059249	0.143124	0.705675
Aeromonadaceae	Log Development	Diet	2	2	11.9771	144.661	3.52855e-37
Aeromonadaceae	Log Development	Diet*Log[Sum(Abundance)+1]	2	2	0.0182612	0.220563	0.802301	0.969093
Aeromonadaceae	Square Root Weight	Round	2	2	0.00802204	0.676267	0.510025
Aeromonadaceae	Square Root Weight	Log[Sum(Abundance)+1]	1	1	0.0203787	3.4359	0.0657197
Aeromonadaceae	Square Root Weight	Diet	2	2	1.26436	106.587	1.01584e-29
Aeromonadaceae	Square Root Weight	Diet*Log[Sum(Abundance)+1]	2	2	0.00757881	0.638902	0.529274	0.907504
Aeromonadaceae	Log Triglyceride	Round	2	2	0.0596748	0.121452	0.885712
Aeromonadaceae	Log Triglyceride	Log[Sum(Abundance)+1]	1	1	0.326444	1.32878	0.25067
Aeromonadaceae	Log Triglyceride	Diet	2	2	40.9841	83.4122	7.63956e-26
Aeromonadaceae	Log Triglyceride	Diet*Log[Sum(Abundance)+1]	2	2	0.0599945	0.122103	0.885136	0.96663
Aeromonadaceae	Log Protein	Round	2	2	3.30061	4.22367	0.0162393
Aeromonadaceae	Log Protein	Log[Sum(Abundance)+1]	1	1	0.14271	0.365241	0.54643
Aeromonadaceae	Log Protein	Diet	2	2	5.51519	7.05759	0.00114181
Aeromonadaceae	Log Protein	Diet*Log[Sum(Abundance)+1]	2	2	0.22582	0.288974	0.749405	0.987985
Aeromonadaceae	Cube Root Glucose	Round	2	2	0.0387783	5.4843	0.00499688
Aeromonadaceae	Cube Root Glucose	Log[Sum(Abundance)+1]	1	1	0.000787378	0.222713	0.637644
Aeromonadaceae	Cube Root Glucose	Diet	2	2	0.206993	29.2744	1.63938e-11
Aeromonadaceae	Cube Root Glucose	Diet*Log[Sum(Abundance)+1]	2	2	0.00497334	0.703363	0.496491	0.964785
Alcaligenaceae	Total	Round	2	2	194.217	1.36795	0.257466
Alcaligenaceae	Total	Log[Sum(Abundance)+1]	1	1	0.823873	0.0116057	0.914339
Alcaligenaceae	Total	Diet	2	2	9868.06	69.5047	1.09139e-22
Alcaligenaceae	Total	Diet*Log[Sum(Abundance)+1]	2	2	181.997	1.28188	0.280232	0.812616
Alcaligenaceae	Log Development	Round	2	2	0.106289	1.30146	0.274881
Alcaligenaceae	Log Development	Log[Sum(Abundance)+1]	1	1	0.0071555	0.175232	0.676041
Alcaligenaceae	Log Development	Diet	2	2	11.5777	141.763	1.02609e-36
Alcaligenaceae	Log Development	Diet*Log[Sum(Abundance)+1]	2	2	0.107914	1.32136	0.269546	0.648868
Alcaligenaceae	Square Root Weight	Round	2	2	0.00786858	0.657904	0.519395
Alcaligenaceae	Square Root Weight	Log[Sum(Abundance)+1]	1	1	0.00940385	1.57254	0.211751
Alcaligenaceae	Square Root Weight	Diet	2	2	1.26603	105.855	1.38014e-29
Alcaligenaceae	Square Root Weight	Diet*Log[Sum(Abundance)+1]	2	2	0.0132398	1.107	0.333182	0.835517
Alcaligenaceae	Log Triglyceride	Round	2	2	0.00309359	0.00636543	0.993655
Alcaligenaceae	Log Triglyceride	Log[Sum(Abundance)+1]	1	1	0.37003	1.52276	0.218936
Alcaligenaceae	Log Triglyceride	Diet	2	2	39.5304	81.3385	2.16977e-25
Alcaligenaceae	Log Triglyceride	Diet*Log[Sum(Abundance)+1]	2	2	0.403115	0.829458	0.438075	0.889253
Alcaligenaceae	Log Protein	Round	2	2	4.14795	5.47257	0.00498807
Alcaligenaceae	Log Protein	Log[Sum(Abundance)+1]	1	1	1.19449	3.15189	0.0776606
Alcaligenaceae	Log Protein	Diet	2	2	4.30276	5.67682	0.00411889
Alcaligenaceae	Log Protein	Diet*Log[Sum(Abundance)+1]	2	2	1.04927	1.38435	0.253346	0.987985
Alcaligenaceae	Cube Root Glucose	Round	2	2	0.0465922	6.57829	0.00181085
Alcaligenaceae	Cube Root Glucose	Log[Sum(Abundance)+1]	1	1	0.00338658	0.956295	0.329646
Alcaligenaceae	Cube Root Glucose	Diet	2	2	0.194682	27.487	6.06584e-11
Alcaligenaceae	Cube Root Glucose	Diet*Log[Sum(Abundance)+1]	2	2	0.000616245	0.0870069	0.916715	0.983296
Alteromonadaceae	Total	Round	2	2	205.986	1.45292	0.236827
Alteromonadaceae	Total	Log[Sum(Abundance)+1]	1	1	168.821	2.38155	0.124669
Alteromonadaceae	Total	Diet	2	2	10297.3	72.6316	2.01525e-23
Alteromonadaceae	Total	Diet*Log[Sum(Abundance)+1]	2	2	5.84747	0.0412451	0.959604	0.993984
Alteromonadaceae	Log Development	Round	2	2	0.1515	1.83781	0.16237
Alteromonadaceae	Log Development	Log[Sum(Abundance)+1]	1	1	5.5024e-05	0.00133497	0.970898
Alteromonadaceae	Log Development	Diet	2	2	11.9301	144.722	3.45157e-37
Alteromonadaceae	Log Development	Diet*Log[Sum(Abundance)+1]	2	2	0.0568376	0.689483	0.503258	0.845474
Alteromonadaceae	Square Root Weight	Round	2	2	0.00981922	0.81654	0.443875
Alteromonadaceae	Square Root Weight	Log[Sum(Abundance)+1]	1	1	0.00612849	1.01926	0.314289
Alteromonadaceae	Square Root Weight	Diet	2	2	1.28567	106.913	8.86476e-30
Alteromonadaceae	Square Root Weight	Diet*Log[Sum(Abundance)+1]	2	2	0.0141208	1.17425	0.311822	0.835517
Alteromonadaceae	Log Triglyceride	Round	2	2	0.05179	0.107093	0.898503
Alteromonadaceae	Log Triglyceride	Log[Sum(Abundance)+1]	1	1	0.10896	0.450624	0.502966
Alteromonadaceae	Log Triglyceride	Diet	2	2	41.0547	84.8944	3.65137e-26
Alteromonadaceae	Log Triglyceride	Diet*Log[Sum(Abundance)+1]	2	2	0.998057	2.06382	0.130194	0.564464
Alteromonadaceae	Log Protein	Round	2	2	3.32967	4.26132	0.0156678
Alteromonadaceae	Log Protein	Log[Sum(Abundance)+1]	1	1	0.250728	0.641765	0.424211
Alteromonadaceae	Log Protein	Diet	2	2	5.38457	6.89119	0.00133134
Alteromonadaceae	Log Protein	Diet*Log[Sum(Abundance)+1]	2	2	0.0980154	0.12544	0.882191	0.987985
Alteromonadaceae	Cube Root Glucose	Round	2	2	0.0398071	5.74305	0.00392565
Alteromonadaceae	Cube Root Glucose	Log[Sum(Abundance)+1]	1	1	0.00025468	0.0734865	0.786687
Alteromonadaceae	Cube Root Glucose	Diet	2	2	0.191129	27.5746	5.68591e-11
Alteromonadaceae	Cube Root Glucose	Diet*Log[Sum(Abundance)+1]	2	2	0.0157231	2.26841	0.106901	0.722501
Anaeroplasmataceae	Total	Round	2	2	249.786	1.78926	0.170272
Anaeroplasmataceae	Total	Log[Sum(Abundance)+1]	1	1	174.53	2.50037	0.115711
Anaeroplasmataceae	Total	Diet	2	2	10049.8	71.9887	2.84427e-23
Anaeroplasmataceae	Total	Diet*Log[Sum(Abundance)+1]	2	2	252.543	1.80901	0.167012	0.812616
Anaeroplasmataceae	Log Development	Round	2	2	0.125674	1.56296	0.212565
Anaeroplasmataceae	Log Development	Log[Sum(Abundance)+1]	1	1	0.0651078	1.61943	0.20494
Anaeroplasmataceae	Log Development	Diet	2	2	11.8058	146.824	1.60514e-37
Anaeroplasmataceae	Log Development	Diet*Log[Sum(Abundance)+1]	2	2	0.156273	1.9435	0.146428	0.511955
Anaeroplasmataceae	Square Root Weight	Round	2	2	0.00862893	0.70979	0.493359
Anaeroplasmataceae	Square Root Weight	Log[Sum(Abundance)+1]	1	1	9.64359e-06	0.00158651	0.96828
Anaeroplasmataceae	Square Root Weight	Diet	2	2	1.27935	105.235	1.79057e-29
Anaeroplasmataceae	Square Root Weight	Diet*Log[Sum(Abundance)+1]	2	2	0.00559397	0.460144	0.632064	0.935758
Anaeroplasmataceae	Log Triglyceride	Round	2	2	0.0708679	0.143574	0.866364
Anaeroplasmataceae	Log Triglyceride	Log[Sum(Abundance)+1]	1	1	0.0136691	0.0553853	0.814233
Anaeroplasmataceae	Log Triglyceride	Diet	2	2	41.0755	83.2162	8.42699e-26
Anaeroplasmataceae	Log Triglyceride	Diet*Log[Sum(Abundance)+1]	2	2	0.169597	0.343592	0.709718	0.963129
Anaeroplasmataceae	Log Protein	Round	2	2	3.31855	4.28002	0.0153916
Anaeroplasmataceae	Log Protein	Log[Sum(Abundance)+1]	1	1	0.0299529	0.077262	0.781387
Anaeroplasmataceae	Log Protein	Diet	2	2	5.38141	6.94053	0.00127204
Anaeroplasmataceae	Log Protein	Diet*Log[Sum(Abundance)+1]	2	2	0.692474	0.893101	0.41133	0.987985
Anaeroplasmataceae	Cube Root Glucose	Round	2	2	0.0406327	5.75765	0.00387267
Anaeroplasmataceae	Cube Root Glucose	Log[Sum(Abundance)+1]	1	1	0.000632736	0.179317	0.672548
Anaeroplasmataceae	Cube Root Glucose	Diet	2	2	0.187247	26.5329	1.23072e-10
Anaeroplasmataceae	Cube Root Glucose	Diet*Log[Sum(Abundance)+1]	2	2	0.00584423	0.828127	0.43879	0.964785
Aquificaceae	Total	Round	2	2	282.173	1.99188	0.139611
Aquificaceae	Total	Log[Sum(Abundance)+1]	1	0	0
Aquificaceae	Total	Diet	2	2	10385	73.3083	1.10358e-23
Aquificaceae	Total	Diet*Log[Sum(Abundance)+1]	2	0	0
Aquificaceae	Log Development	Round	2	2	0.155126	1.89981	0.152759
Aquificaceae	Log Development	Log[Sum(Abundance)+1]	1	0	0
Aquificaceae	Log Development	Diet	2	2	12.0824	147.973	6.02078e-38
Aquificaceae	Log Development	Diet*Log[Sum(Abundance)+1]	2	0	0
Aquificaceae	Square Root Weight	Round	2	2	0.0100412	0.837109	0.434896
Aquificaceae	Square Root Weight	Log[Sum(Abundance)+1]	1	0	0
Aquificaceae	Square Root Weight	Diet	2	2	1.27721	106.478	6.91456e-30
Aquificaceae	Square Root Weight	Diet*Log[Sum(Abundance)+1]	2	0	0
Aquificaceae	Log Triglyceride	Round	2	2	0.0684504	0.140581	0.868954
Aquificaceae	Log Triglyceride	Log[Sum(Abundance)+1]	1	0	0
Aquificaceae	Log Triglyceride	Diet	2	2	41.1201	84.451	3.403e-26
Aquificaceae	Log Triglyceride	Diet*Log[Sum(Abundance)+1]	2	0	0
Aquificaceae	Log Protein	Round	2	2	3.18958	4.13707	0.0176056
Aquificaceae	Log Protein	Log[Sum(Abundance)+1]	1	0	0
Aquificaceae	Log Protein	Diet	2	2	5.77685	7.49289	0.000761023
Aquificaceae	Log Protein	Diet*Log[Sum(Abundance)+1]	2	0	0
Aquificaceae	Cube Root Glucose	Round	2	2	0.0431811	6.16848	0.00263334
Aquificaceae	Cube Root Glucose	Log[Sum(Abundance)+1]	1	0	0
Aquificaceae	Cube Root Glucose	Diet	2	2	0.204329	29.1887	1.62997e-11
Aquificaceae	Cube Root Glucose	Diet*Log[Sum(Abundance)+1]	2	0	0
Aurantimonadaceae	Total	Round	2	2	269.537	1.88288	0.155348
Aurantimonadaceae	Total	Log[Sum(Abundance)+1]	1	0	0
Aurantimonadaceae	Total	Diet	2	1	9742.44	136.114	2.04667e-23
Aurantimonadaceae	Total	Diet*Log[Sum(Abundance)+1]	2	1	14.5452	0.203214	0.65272	0.88433
Aurantimonadaceae	Log Development	Round	2	2	0.153312	1.87822	0.156058
Aurantimonadaceae	Log Development	Log[Sum(Abundance)+1]	1	0	0
Aurantimonadaceae	Log Development	Diet	2	1	11.9937	293.869	9.81247e-39
Aurantimonadaceae	Log Development	Diet*Log[Sum(Abundance)+1]	2	1	0.00386743	0.0947596	0.758593	0.969093
Aurantimonadaceae	Square Root Weight	Round	2	2	0.00770045	0.64456	0.526294
Aurantimonadaceae	Square Root Weight	Log[Sum(Abundance)+1]	1	0	0
Aurantimonadaceae	Square Root Weight	Diet	2	0	0
Aurantimonadaceae	Square Root Weight	Diet*Log[Sum(Abundance)+1]	2	0	0
Aurantimonadaceae	Log Triglyceride	Round	2	2	0.0678592	0.137728	0.871434
Aurantimonadaceae	Log Triglyceride	Log[Sum(Abundance)+1]	1	0	0
Aurantimonadaceae	Log Triglyceride	Diet	2	1	39.5652	160.604	2.93029e-26
Aurantimonadaceae	Log Triglyceride	Diet*Log[Sum(Abundance)+1]	2	1	0.000140295	0.000569489	0.980989	0.998189
Aurantimonadaceae	Log Protein	Round	2	2	3.53089	4.57605	0.0116116
Aurantimonadaceae	Log Protein	Log[Sum(Abundance)+1]	1	0	0
Aurantimonadaceae	Log Protein	Diet	2	1	0.376799	0.976666	0.324444
Aurantimonadaceae	Log Protein	Diet*Log[Sum(Abundance)+1]	2	1	0.212177	0.549966	0.459367	0.987985
Aurantimonadaceae	Cube Root Glucose	Round	2	2	0.0435905	6.20667	0.00254527
Aurantimonadaceae	Cube Root Glucose	Log[Sum(Abundance)+1]	1	0	0
Aurantimonadaceae	Cube Root Glucose	Diet	2	0	0
Aurantimonadaceae	Cube Root Glucose	Diet*Log[Sum(Abundance)+1]	2	0	0
auto67_4W	Total	Round	2	2	246.35	1.74084	0.178521
auto67_4W	Total	Log[Sum(Abundance)+1]	1	0	0
auto67_4W	Total	Diet	2	1	5208.62	73.614	6.09256e-15
auto67_4W	Total	Diet*Log[Sum(Abundance)+1]	2	1	154.298	2.18071	0.141622	0.812616
auto67_4W	Log Development	Round	2	2	0.153227	1.85705	0.159323
auto67_4W	Log Development	Log[Sum(Abundance)+1]	1	0	0
auto67_4W	Log Development	Diet	2	1	4.70356	114.011	1.21698e-20
auto67_4W	Log Development	Diet*Log[Sum(Abundance)+1]	2	1	0.000896879	0.0217397	0.882959	0.973916
auto67_4W	Square Root Weight	Round	2	2	0.00805851	0.667912	0.514257
auto67_4W	Square Root Weight	Log[Sum(Abundance)+1]	1	0	0
auto67_4W	Square Root Weight	Diet	2	1	0.196877	32.6355	5.57694e-08
auto67_4W	Square Root Weight	Diet*Log[Sum(Abundance)+1]	2	1	0.000191404	0.0317281	0.85886	0.9618
auto67_4W	Log Triglyceride	Round	2	2	0.0519621	0.106031	0.899457
auto67_4W	Log Triglyceride	Log[Sum(Abundance)+1]	1	0	0
auto67_4W	Log Triglyceride	Diet	2	1	5.92254	24.1705	2.08398e-06
auto67_4W	Log Triglyceride	Diet*Log[Sum(Abundance)+1]	2	1	0.0112493	0.0459097	0.8306	0.963129
auto67_4W	Log Protein	Round	2	2	3.09078	3.96812	0.0207078
auto67_4W	Log Protein	Log[Sum(Abundance)+1]	1	0	0
auto67_4W	Log Protein	Diet	2	1	5.10325	13.1037	0.000389797
auto67_4W	Log Protein	Diet*Log[Sum(Abundance)+1]	2	1	0.0623885	0.160196	0.689485	0.987985
auto67_4W	Cube Root Glucose	Round	2	2	0.0431376	6.18617	0.00259776
auto67_4W	Cube Root Glucose	Log[Sum(Abundance)+1]	1	0	0
auto67_4W	Cube Root Glucose	Diet	2	1	0.185947	53.3319	1.35664e-11
auto67_4W	Cube Root Glucose	Diet*Log[Sum(Abundance)+1]	2	1	0.000388555	0.111442	0.738957	0.981021
Bacillaceae	Total	Round	2	2	296.561	2.0694	0.129487
Bacillaceae	Total	Log[Sum(Abundance)+1]	1	1	0.111539	0.00155663	0.968575
Bacillaceae	Total	Diet	2	2	10403.8	72.5975	2.05244e-23
Bacillaceae	Total	Diet*Log[Sum(Abundance)+1]	2	2	67.2502	0.469272	0.62628	0.883042
Bacillaceae	Log Development	Round	2	2	0.127046	1.65264	0.19466
Bacillaceae	Log Development	Log[Sum(Abundance)+1]	1	1	0.104086	2.70794	0.101731
Bacillaceae	Log Development	Diet	2	2	12.006	156.177	5.78207e-39
Bacillaceae	Log Development	Diet*Log[Sum(Abundance)+1]	2	2	0.304014	3.95468	0.0209864	0.203666
Bacillaceae	Square Root Weight	Round	2	2	0.00994806	0.833605	0.436444
Bacillaceae	Square Root Weight	Log[Sum(Abundance)+1]	1	1	0.0114748	1.92308	0.167534
Bacillaceae	Square Root Weight	Diet	2	2	1.27257	106.636	9.95122e-30
Bacillaceae	Square Root Weight	Diet*Log[Sum(Abundance)+1]	2	2	0.0161152	1.35038	0.262212	0.818151
Bacillaceae	Log Triglyceride	Round	2	2	0.0268318	0.0559443	0.945609
Bacillaceae	Log Triglyceride	Log[Sum(Abundance)+1]	1	1	1.18215	4.92956	0.0277471
Bacillaceae	Log Triglyceride	Diet	2	2	41.0616	85.6136	2.55804e-26
Bacillaceae	Log Triglyceride	Diet*Log[Sum(Abundance)+1]	2	2	0.422014	0.8799	0.416738	0.875151
Bacillaceae	Log Protein	Round	2	2	3.12904	3.99709	0.0201536
Bacillaceae	Log Protein	Log[Sum(Abundance)+1]	1	1	0.000702887	0.00179576	0.966249
Bacillaceae	Log Protein	Diet	2	2	5.81285	7.42543	0.000813938
Bacillaceae	Log Protein	Diet*Log[Sum(Abundance)+1]	2	2	0.158978	0.203081	0.816414	0.987985
Bacillaceae	Cube Root Glucose	Round	2	2	0.0474623	6.83145	0.00143446
Bacillaceae	Cube Root Glucose	Log[Sum(Abundance)+1]	1	1	0.012897	3.71265	0.055831
Bacillaceae	Cube Root Glucose	Diet	2	2	0.194892	28.0517	4.00245e-11
Bacillaceae	Cube Root Glucose	Diet*Log[Sum(Abundance)+1]	2	2	0.00127058	0.18288	0.833048	0.981021
Bacteriovoracaceae	Total	Round	2	2	267.938	1.86555	0.158023
Bacteriovoracaceae	Total	Log[Sum(Abundance)+1]	1	1	0.589324	0.00820645	0.927927
Bacteriovoracaceae	Total	Diet	2	2	10426.3	72.5943	2.05585e-23
Bacteriovoracaceae	Total	Diet*Log[Sum(Abundance)+1]	2	2	46.4646	0.323514	0.724054	0.901592
Bacteriovoracaceae	Log Development	Round	2	2	0.116183	1.44592	0.238462
Bacteriovoracaceae	Log Development	Log[Sum(Abundance)+1]	1	1	0.135864	3.38171	0.0676995
Bacteriovoracaceae	Log Development	Diet	2	2	12.1752	151.524	2.97129e-38
Bacteriovoracaceae	Log Development	Diet*Log[Sum(Abundance)+1]	2	2	0.161125	2.00524	0.137857	0.503479
Bacteriovoracaceae	Square Root Weight	Round	2	2	0.0108914	0.896393	0.410171
Bacteriovoracaceae	Square Root Weight	Log[Sum(Abundance)+1]	1	1	0.00480402	0.79077	0.375263
Bacteriovoracaceae	Square Root Weight	Diet	2	2	1.26527	104.135	2.84909e-29
Bacteriovoracaceae	Square Root Weight	Diet*Log[Sum(Abundance)+1]	2	2	0.00295079	0.242859	0.784684	0.9618
Bacteriovoracaceae	Log Triglyceride	Round	2	2	0.0950173	0.194434	0.823486
Bacteriovoracaceae	Log Triglyceride	Log[Sum(Abundance)+1]	1	1	0.578379	2.36708	0.125811
Bacteriovoracaceae	Log Triglyceride	Diet	2	2	40.5054	82.8864	9.94236e-26
Bacteriovoracaceae	Log Triglyceride	Diet*Log[Sum(Abundance)+1]	2	2	0.0917831	0.187816	0.828942	0.963129
Bacteriovoracaceae	Log Protein	Round	2	2	3.09695	3.96372	0.020806
Bacteriovoracaceae	Log Protein	Log[Sum(Abundance)+1]	1	1	0.0335793	0.0859547	0.769748
Bacteriovoracaceae	Log Protein	Diet	2	2	5.86939	7.51209	0.000751705
Bacteriovoracaceae	Log Protein	Diet*Log[Sum(Abundance)+1]	2	2	0.247036	0.316176	0.729367	0.987985
Bacteriovoracaceae	Cube Root Glucose	Round	2	2	0.0436726	6.16498	0.00265304
Bacteriovoracaceae	Cube Root Glucose	Log[Sum(Abundance)+1]	1	1	0.00268763	0.758792	0.385054
Bacteriovoracaceae	Cube Root Glucose	Diet	2	2	0.20688	29.2039	1.72544e-11
Bacteriovoracaceae	Cube Root Glucose	Diet*Log[Sum(Abundance)+1]	2	2	0.0013306	0.187832	0.828943	0.981021
Bacteroidaceae	Total	Round	2	2	141.876	1.01572	0.364367
Bacteroidaceae	Total	Log[Sum(Abundance)+1]	1	1	178.36	2.55384	0.111917
Bacteroidaceae	Total	Diet	2	2	9859.77	70.5884	6.05391e-23
Bacteroidaceae	Total	Diet*Log[Sum(Abundance)+1]	2	2	196.205	1.40468	0.248331	0.812616
Bacteroidaceae	Log Development	Round	2	2	0.110114	1.37816	0.254894
Bacteroidaceae	Log Development	Log[Sum(Abundance)+1]	1	1	0.0139499	0.349185	0.555374
Bacteroidaceae	Log Development	Diet	2	2	11.6993	146.424	1.85548e-37
Bacteroidaceae	Log Development	Diet*Log[Sum(Abundance)+1]	2	2	0.244044	3.05437	0.0497952	0.307797
Bacteroidaceae	Square Root Weight	Round	2	2	0.00475574	0.414481	0.661423
Bacteroidaceae	Square Root Weight	Log[Sum(Abundance)+1]	1	1	0.0320837	5.59243	0.0192927
Bacteroidaceae	Square Root Weight	Diet	2	2	1.29561	112.917	7.5424e-31
Bacteroidaceae	Square Root Weight	Diet*Log[Sum(Abundance)+1]	2	2	0.0308873	2.69194	0.0709584	0.811927
Bacteroidaceae	Log Triglyceride	Round	2	2	0.005797	0.0124463	0.987632
Bacteroidaceae	Log Triglyceride	Log[Sum(Abundance)+1]	1	1	1.43741	6.17234	0.013962
Bacteroidaceae	Log Triglyceride	Diet	2	2	40.331	86.592	1.5802e-26
Bacteroidaceae	Log Triglyceride	Diet*Log[Sum(Abundance)+1]	2	2	1.39372	2.99237	0.0528658	0.394245
Bacteroidaceae	Log Protein	Round	2	2	3.3973	4.34305	0.0144962
Bacteroidaceae	Log Protein	Log[Sum(Abundance)+1]	1	1	0.174665	0.446577	0.504887
Bacteroidaceae	Log Protein	Diet	2	2	4.77247	6.10105	0.00277126
Bacteroidaceae	Log Protein	Diet*Log[Sum(Abundance)+1]	2	2	0.0630447	0.0805953	0.922603	0.987985
Bacteroidaceae	Cube Root Glucose	Round	2	2	0.0485009	6.88265	0.00136856
Bacteroidaceae	Cube Root Glucose	Log[Sum(Abundance)+1]	1	1	0.00324502	0.920986	0.338711
Bacteroidaceae	Cube Root Glucose	Diet	2	2	0.178845	25.3795	2.92018e-10
Bacteroidaceae	Cube Root Glucose	Diet*Log[Sum(Abundance)+1]	2	2	0.00444472	0.63074	0.533558	0.964785
Bartonellaceae	Total	Round	2	2	266.99	1.87516	0.156507
Bartonellaceae	Total	Log[Sum(Abundance)+1]	1	0	0
Bartonellaceae	Total	Diet	2	0	0
Bartonellaceae	Total	Diet*Log[Sum(Abundance)+1]	2	0	0
Bartonellaceae	Log Development	Round	2	2	0.147108	1.80996	0.166818
Bartonellaceae	Log Development	Log[Sum(Abundance)+1]	1	0	0
Bartonellaceae	Log Development	Diet	2	0	0
Bartonellaceae	Log Development	Diet*Log[Sum(Abundance)+1]	2	0	0
Bartonellaceae	Square Root Weight	Round	2	2	0.010015	0.829611	0.438146
Bartonellaceae	Square Root Weight	Log[Sum(Abundance)+1]	1	0	0
Bartonellaceae	Square Root Weight	Diet	2	0	0
Bartonellaceae	Square Root Weight	Diet*Log[Sum(Abundance)+1]	2	0	0
Bartonellaceae	Log Triglyceride	Round	2	2	0.0673676	0.137543	0.871594
Bartonellaceae	Log Triglyceride	Log[Sum(Abundance)+1]	1	0	0
Bartonellaceae	Log Triglyceride	Diet	2	0	0
Bartonellaceae	Log Triglyceride	Diet*Log[Sum(Abundance)+1]	2	0	0
Bartonellaceae	Log Protein	Round	2	2	3.40183	4.40823	0.013608
Bartonellaceae	Log Protein	Log[Sum(Abundance)+1]	1	0	0
Bartonellaceae	Log Protein	Diet	2	0	0
Bartonellaceae	Log Protein	Diet*Log[Sum(Abundance)+1]	2	0	0
Bartonellaceae	Cube Root Glucose	Round	2	2	0.0431574	6.12637	0.00274201
Bartonellaceae	Cube Root Glucose	Log[Sum(Abundance)+1]	1	0	0
Bartonellaceae	Cube Root Glucose	Diet	2	0	0
Bartonellaceae	Cube Root Glucose	Diet*Log[Sum(Abundance)+1]	2	0	0
Bdellovibrionaceae	Total	Round	2	2	265.192	1.86282	0.158445
Bdellovibrionaceae	Total	Log[Sum(Abundance)+1]	1	1	0.725988	0.0101993	0.919678
Bdellovibrionaceae	Total	Diet	2	2	10142.5	71.2454	4.24357e-23
Bdellovibrionaceae	Total	Diet*Log[Sum(Abundance)+1]	2	2	150.07	1.05415	0.350795	0.812616
Bdellovibrionaceae	Log Development	Round	2	2	0.140772	1.71443	0.183221
Bdellovibrionaceae	Log Development	Log[Sum(Abundance)+1]	1	1	8.29926e-05	0.00202149	0.964192
Bdellovibrionaceae	Log Development	Diet	2	2	11.8692	144.552	3.67338e-37
Bdellovibrionaceae	Log Development	Diet*Log[Sum(Abundance)+1]	2	2	0.0818389	0.996692	0.371283	0.725297
Bdellovibrionaceae	Square Root Weight	Round	2	2	0.00915993	0.759786	0.469523
Bdellovibrionaceae	Square Root Weight	Log[Sum(Abundance)+1]	1	1	0.00191417	0.317548	0.57391
Bdellovibrionaceae	Square Root Weight	Diet	2	2	1.2621	104.687	2.25581e-29
Bdellovibrionaceae	Square Root Weight	Diet*Log[Sum(Abundance)+1]	2	2	0.0111436	0.924323	0.399004	0.886119
Bdellovibrionaceae	Log Triglyceride	Round	2	2	0.0491301	0.100738	0.904225
Bdellovibrionaceae	Log Triglyceride	Log[Sum(Abundance)+1]	1	1	0.263917	1.08228	0.299691
Bdellovibrionaceae	Log Triglyceride	Diet	2	2	39.8217	81.6513	1.8521e-25
Bdellovibrionaceae	Log Triglyceride	Diet*Log[Sum(Abundance)+1]	2	2	0.224931	0.461205	0.631324	0.963129
Bdellovibrionaceae	Log Protein	Round	2	2	3.35362	4.30234	0.0150683
Bdellovibrionaceae	Log Protein	Log[Sum(Abundance)+1]	1	1	0.409155	1.0498	0.307034
Bdellovibrionaceae	Log Protein	Diet	2	2	5.53581	7.10185	0.00109617
[truncated: 4,325 more rows]

## Sheet: S7.05
Genus	Y	Source	Nparm	DF	Sum of Squares	F Ratio	Prob > F	fdr p
[truncated: 9,456 more rows]

## Sheet: S7.06
Phylum	Y	Source	Nparm	DF	Sum of Squares	F Ratio	Prob > F	fdr p
[truncated: 816 more rows]

[truncated: 9 more sheets: S7.07, S7.08, S7.09, S7.10, S7.11, S7.12, S7.13, S7.14, S7.15]
