# Supplementary material for: Influence of Lab Adapted Natural Diet and Microbiota on Life History and Metabolic Phenotype of Drosophila melanogaster
Source: Microorganisms. 2020 Dec 11;8(12):1972. doi: 10.3390/microorganisms8121972 (PMC7763083; doi:10.3390/microorganisms8121972)
Supplement: Supplementary file 1 [file microorganisms-08-01972-s001.zip › Sup. Table 6A.xlsx]

## Sheet: S6.1
	Phenotype	Phylum	cor	p	Diet	Treatment	bonferroni p	fdr p
	Triglyceride	[Thermi]	-0.337686	0.0631848	R	NS	1	0.905262
	Triglyceride	Acidobacteria	0.305821	0.0943027	R	NS	1	0.905262
	Triglyceride	Elusimicrobia	-0.244974	0.184096	R	NS	1	0.905262
	Triglyceride	Armatimonadetes	0.221527	0.231043	R	NS	1	0.905262
	Triglyceride	OD1	0.214352	0.24689	R	NS	1	0.905262
	Triglyceride	Synergistetes	0.214352	0.24689	R	NS	1	0.905262
	Triglyceride	Fusobacteria	0.189203	0.308016	R	NS	1	0.965009
	Triglyceride	Deferribacteres	0.163316	0.380024	R	NS	1	0.965009
	Triglyceride	Chlorobi	0.1464	0.431943	R	NS	1	0.965009
	Triglyceride	Actinobacteria	0.133764	0.473131	R	NS	1	0.965009
	Triglyceride	Chloroflexi	0.124797	0.503554	R	NS	1	0.965009
	Triglyceride	Tenericutes	0.10764	0.564368	R	NS	1	0.965009
	Triglyceride	GN02	0.0914999	0.624457	R	NS	1	0.965009
	Triglyceride	Euryarchaeota	0.0867083	0.642786	R	NS	1	0.965009
	Triglyceride	Spirochaetes	0.0821101	0.660571	R	NS	1	0.965009
	Triglyceride	Verrucomicrobia	0.0627234	0.737468	R	NS	1	0.965009
	Triglyceride	Firmicutes	0.0606916	0.745689	R	NS	1	0.965009
	Triglyceride	Bacteroidetes	-0.0280327	0.881006	R	NS	1	0.993279
	Triglyceride	Cyanobacteria	-0.0250429	0.893621	R	NS	1	0.993279
	Triglyceride	Proteobacteria	0.00584736	0.975095	R	NS	1	0.993279
	Triglyceride	TM7	0.00294225	0.987467	R	NS	1	0.993279
	Triglyceride	Planctomycetes	-0.00157783	0.993279	R	NS	1	0.993279
	Protein	[Thermi]	0.337686	0.0631848	R	NS	1	0.968736
	Protein	Acidobacteria	0.212707	0.250621	R	NS	1	0.968736
	Protein	GN02	0.1891	0.308286	R	NS	1	0.968736
	Protein	Deferribacteres	0.163316	0.380024	R	NS	1	0.968736
	Protein	Euryarchaeota	-0.161699	0.384822	R	NS	1	0.968736
	Protein	Armatimonadetes	0.156205	0.401389	R	NS	1	0.968736
	Protein	TM7	-0.140017	0.452499	R	NS	1	0.968736
	Protein	Firmicutes	-0.12965	0.486968	R	NS	1	0.968736
	Protein	Proteobacteria	0.115536	0.535969	R	NS	1	0.968736
	Protein	Actinobacteria	0.104913	0.574335	R	NS	1	0.968736
	Protein	Verrucomicrobia	-0.0968254	0.604342	R	NS	1	0.968736
	Protein	Elusimicrobia	0.0816579	0.66233	R	NS	1	0.968736
	Protein	OD1	-0.0714507	0.70249	R	NS	1	0.968736
	Protein	Synergistetes	-0.0714507	0.70249	R	NS	1	0.968736
	Protein	Fusobacteria	0.0655466	0.726093	R	NS	1	0.968736
	Protein	Cyanobacteria	0.0432193	0.817428	R	NS	1	0.968736
	Protein	Chlorobi	-0.0365999	0.845024	R	NS	1	0.968736
	Protein	Bacteroidetes	-0.0324695	0.862338	R	NS	1	0.968736
	Protein	Spirochaetes	-0.0308346	0.869209	R	NS	1	0.968736
	Protein	Tenericutes	-0.0184942	0.921338	R	NS	1	0.968736
	Protein	Planctomycetes	0.00788915	0.966403	R	NS	1	0.968736
	Protein	Chloroflexi	-0.00734099	0.968736	R	NS	1	0.968736
	Glucose	Euryarchaeota	0.381985	0.0339583	R	NS	0.747083	0.747083
	Glucose	Planctomycetes	0.252453	0.17064	R	NS	1	1
	Glucose	Spirochaetes	0.214456	0.246654	R	NS	1	1
	Glucose	OD1	0.173523	0.350541	R	NS	1	1
	Glucose	Synergistetes	0.173523	0.350541	R	NS	1	1
	Glucose	TM7	0.169093	0.363164	R	NS	1	1
	Glucose	Deferribacteres	-0.163316	0.380024	R	NS	1	1
	Glucose	Armatimonadetes	-0.150525	0.418936	R	NS	1	1
	Glucose	Firmicutes	0.145378	0.4352	R	NS	1	1
	Glucose	Elusimicrobia	0.102072	0.584797	R	NS	1	1
	Glucose	Fusobacteria	0.0876433	0.639192	R	NS	1	1
	Glucose	Proteobacteria	-0.0828713	0.657614	R	NS	1	1
	Glucose	Cyanobacteria	0.079168	0.672047	R	NS	1	1
	Glucose	Actinobacteria	-0.0677898	0.717095	R	NS	1	1
	Glucose	Verrucomicrobia	0.0627234	0.737468	R	NS	1	1
	Glucose	GN02	0.0548999	0.76927	R	NS	1	1
	Glucose	[Thermi]	-0.044046	0.813996	R	NS	1	1
	Glucose	Tenericutes	-0.0255593	0.89144	R	NS	1	1
	Glucose	Chloroflexi	0.022023	0.906389	R	NS	1	1
	Glucose	Bacteroidetes	0.0153272	0.934777	R	NS	1	1
	Glucose	Acidobacteria	0.00398069	0.983044	R	NS	1	1
	Glucose	Chlorobi	0	1	R	NS	1	1
	Weight	Euryarchaeota	-0.373852	0.0418376	R	NS	0.920428	0.468599
	Weight	Tenericutes	-0.361564	0.0496217	R	NS	1	0.468599
	Weight	Firmicutes	-0.287462	0.123484	R	NS	1	0.468599
	Weight	Actinobacteria	-0.274872	0.141548	R	NS	1	0.468599
	Weight	GN02	-0.243933	0.193934	R	NS	1	0.468599
	Weight	Planctomycetes	-0.238616	0.204135	R	NS	1	0.468599
	Weight	Chlorobi	-0.237514	0.206296	R	NS	1	0.468599
	Weight	OD1	-0.236022	0.209244	R	NS	1	0.468599
	Weight	Synergistetes	-0.236022	0.209244	R	NS	1	0.468599
	Weight	Verrucomicrobia	-0.231162	0.219051	R	NS	1	0.468599
	Weight	Chloroflexi	-0.223889	0.2343	R	NS	1	0.468599
	Weight	Proteobacteria	0.204472	0.278429	R	NS	1	0.510454
	Weight	Bacteroidetes	-0.192055	0.309279	R	NS	1	0.523395
	Weight	Fusobacteria	-0.181985	0.335805	R	NS	1	0.527693
	Weight	Spirochaetes	-0.164163	0.386022	R	NS	1	0.566165
	Weight	Elusimicrobia	-0.139468	0.462315	R	NS	1	0.635683
	Weight	Armatimonadetes	0.117793	0.535304	R	NS	1	0.692746
	Weight	Deferribacteres	0.0965545	0.611756	R	NS	1	0.747702
	Weight	Cyanobacteria	-0.0844475	0.657275	R	NS	1	0.761056
	Weight	TM7	0.0474507	0.803365	R	NS	1	0.883701
	Weight	[Thermi]	-0.0154406	0.935456	R	NS	1	0.980001
	Weight	Acidobacteria	0.000376593	0.998424	R	NS	1	0.998424
	Development	Armatimonadetes	0.379633	0.0351671	R	NS	0.773676	0.418217
	Development	OD1	-0.308317	0.0915102	R	NS	1	0.418217
	Development	Synergistetes	-0.308317	0.0915102	R	NS	1	0.418217
	Development	Fusobacteria	0.294996	0.107167	R	NS	1	0.418217
	Development	Deferribacteres	0.287054	0.117412	R	NS	1	0.418217
	Development	Elusimicrobia	0.287054	0.117412	R	NS	1	0.418217
	Development	Actinobacteria	0.258582	0.160146	R	NS	1	0.418217
	Development	TM7	0.255983	0.164539	R	NS	1	0.418217
	Development	Acidobacteria	0.252197	0.171089	R	NS	1	0.418217
	Development	Verrucomicrobia	0.240922	0.191687	R	NS	1	0.421712
	Development	Spirochaetes	0.200999	0.278258	R	NS	1	0.556516
	Development	Firmicutes	-0.190065	0.305777	R	NS	1	0.560591
	Development	Bacteroidetes	0.165947	0.372291	R	NS	1	0.607778
	Development	Proteobacteria	0.145962	0.433338	R	NS	1	0.607778
	Development	Chloroflexi	-0.145278	0.435518	R	NS	1	0.607778
	Development	Euryarchaeota	-0.14325	0.44202	R	NS	1	0.607778
	Development	Planctomycetes	0.129009	0.489141	R	NS	1	0.633006
	Development	GN02	0.114365	0.540137	R	NS	1	0.660168
	Development	Cyanobacteria	0.0641586	0.731678	R	NS	1	0.835946
	Development	Chlorobi	0.0571825	0.759951	R	NS	1	0.835946
	Development	[Thermi]	0.0458773	0.806405	R	NS	1	0.844806
	Development	Tenericutes	-0.016774	0.928635	R	NS	1	0.928635
	Total	OD1	0.235122	0.20293	R	NS	1	0.977919
	Total	Synergistetes	0.235122	0.20293	R	NS	1	0.977919
	Total	Firmicutes	0.164378	0.37689	R	NS	1	0.977919
	Total	Deferribacteres	-0.163563	0.379293	R	NS	1	0.977919
	Total	Armatimonadetes	-0.161183	0.386363	R	NS	1	0.977919
	Total	Actinobacteria	0.153162	0.410737	R	NS	1	0.977919
	Total	Chloroflexi	0.110282	0.554791	R	NS	1	0.977919
	Total	Euryarchaeota	0.0921205	0.622099	R	NS	1	0.977919
	Total	TM7	0.0920414	0.622399	R	NS	1	0.977919
	Total	Acidobacteria	0.0799079	0.669154	R	NS	1	0.977919
	Total	Proteobacteria	-0.0686592	0.713617	R	NS	1	0.977919
	Total	Elusimicrobia	-0.0613363	0.743077	R	NS	1	0.977919
	Total	Spirochaetes	0.0575989	0.758254	R	NS	1	0.977919
	Total	Tenericutes	-0.0549422	0.769097	R	NS	1	0.977919
	Total	GN02	0.0427647	0.819317	R	NS	1	0.977919
	Total	Cyanobacteria	0.0380259	0.839063	R	NS	1	0.977919
	Total	[Thermi]	0.0367606	0.844352	R	NS	1	0.977919
	Total	Bacteroidetes	0.0307009	0.869771	R	NS	1	0.977919
	Total	Fusobacteria	-0.022875	0.902785	R	NS	1	0.977919
	Total	Chlorobi	0.0122185	0.947986	R	NS	1	0.977919
	Total	Planctomycetes	0.0118517	0.949545	R	NS	1	0.977919
	Total	Verrucomicrobia	-0.00518405	0.977919	R	NS	1	0.977919
	Triglyceride	Verrucomicrobia	0.553665	0.00150365	PR	NS	0.0270657	0.0270657
	Triglyceride	Actinobacteria	0.452885	0.0119671	PR	NS	0.215409	0.107704
	Triglyceride	Bacteroidetes	0.421557	0.0203316	PR	NS	0.365969	0.12199
	Triglyceride	Proteobacteria	-0.373081	0.0422954	PR	NS	0.761318	0.18854
	Triglyceride	Cyanobacteria	0.357588	0.0523724	PR	NS	0.942702	0.18854
	Triglyceride	Firmicutes	0.335706	0.0697313	PR	NS	1	0.196388
	Triglyceride	Acidobacteria	0.328457	0.0763733	PR	NS	1	0.196388
	Triglyceride	Chlorobi	0.311086	0.0942691	PR	NS	1	0.212106
	Triglyceride	Tenericutes	0.26677	0.154143	PR	NS	1	0.308286
	Triglyceride	[Thermi]	0.246723	0.188724	PR	NS	1	0.337661
	Triglyceride	Chloroflexi	0.237487	0.206348	PR	NS	1	0.337661
	Triglyceride	Planctomycetes	0.163423	0.388196	PR	NS	1	0.582294
	Triglyceride	Euryarchaeota	0.139452	0.462365	PR	NS	1	0.640198
	Triglyceride	Fusobacteria	0.101603	0.593174	PR	NS	1	0.762653
	Triglyceride	Spirochaetes	-0.0793035	0.676998	PR	NS	1	0.812397
	Triglyceride	TM7	-0.0536354	0.778332	PR	NS	1	0.855504
	Triglyceride	GN02	0.0463167	0.807976	PR	NS	1	0.855504
	Triglyceride	Crenarchaeota	-0.0154389	0.935463	PR	NS	1	0.935463
	Protein	Tenericutes	0.481184	0.0071036	PR	NS	0.127865	0.127865
	Protein	Actinobacteria	0.397193	0.0297518	PR	NS	0.535532	0.18202
	Protein	Fusobacteria	0.395901	0.0303367	PR	NS	0.54606	0.18202
	Protein	Bacteroidetes	0.316001	0.0889119	PR	NS	1	0.361294
	Protein	Chlorobi	0.289631	0.120553	PR	NS	1	0.361294
	Protein	Proteobacteria	-0.278309	0.136437	PR	NS	1	0.361294
	Protein	Euryarchaeota	0.268177	0.1519	PR	NS	1	0.361294
	Protein	[Thermi]	0.246723	0.188724	PR	NS	1	0.361294
	Protein	Cyanobacteria	0.239208	0.202982	PR	NS	1	0.361294
	Protein	Spirochaetes	0.226581	0.228574	PR	NS	1	0.361294
	Protein	Verrucomicrobia	0.218985	0.244974	PR	NS	1	0.361294
	Protein	Firmicutes	0.213348	0.257636	PR	NS	1	0.361294
	Protein	Planctomycetes	0.210492	0.264213	PR	NS	1	0.361294
	Protein	Acidobacteria	0.203402	0.281007	PR	NS	1	0.361294
	Protein	Crenarchaeota	0.154389	0.415305	PR	NS	1	0.477608
	Protein	TM7	0.139452	0.462365	PR	NS	1	0.477608
	Protein	GN02	-0.13895	0.463994	PR	NS	1	0.477608
	Protein	Chloroflexi	0.13479	0.477608	PR	NS	1	0.477608
	Glucose	Actinobacteria	-0.233597	0.222623	PR	NS	1	0.808153
	Glucose	GN02	0.22771	0.234833	PR	NS	1	0.808153
	Glucose	Bacteroidetes	-0.201455	0.294666	PR	NS	1	0.808153
	Glucose	Firmicutes	0.158621	0.411164	PR	NS	1	0.808153
	Glucose	Euryarchaeota	0.158114	0.41268	PR	NS	1	0.808153
	Glucose	Acidobacteria	0.141389	0.464413	PR	NS	1	0.808153
	Glucose	Verrucomicrobia	-0.136283	0.480859	PR	NS	1	0.808153
	Glucose	Spirochaetes	0.119523	0.536867	PR	NS	1	0.808153
	Glucose	[Thermi]	-0.112938	0.559684	PR	NS	1	0.808153
	Glucose	Tenericutes	0.107497	0.578869	PR	NS	1	0.808153
	Glucose	TM7	-0.0903508	0.641139	PR	NS	1	0.808153
	Glucose	Planctomycetes	0.0834076	0.667082	PR	NS	1	0.808153
	Glucose	Crenarchaeota	-0.081325	0.674938	PR	NS	1	0.808153
	Glucose	Proteobacteria	-0.0758621	0.695706	PR	NS	1	0.808153
	Glucose	Chloroflexi	0.06506	0.737397	PR	NS	1	0.808153
	Glucose	Cyanobacteria	-0.0591279	0.760615	PR	NS	1	0.808153
	Glucose	Fusobacteria	-0.0153114	0.937166	PR	NS	1	0.937166
	Weight	Actinobacteria	-0.588773	0.000620056	PR	NS	0.011161	0.011161
	Weight	Verrucomicrobia	-0.51916	0.00328454	PR	NS	0.0591217	0.0225339
	Weight	Bacteroidetes	-0.512861	0.00375564	PR	NS	0.0676016	0.0225339
	Weight	Cyanobacteria	-0.492434	0.00570314	PR	NS	0.102656	0.0256641
	Weight	Tenericutes	-0.470657	0.00866792	PR	NS	0.156023	0.0312045
	Weight	Proteobacteria	0.336596	0.0689479	PR	NS	1	0.206844
	Weight	Fusobacteria	-0.320734	0.0839746	PR	NS	1	0.212106
	Weight	Chlorobi	-0.311086	0.0942691	PR	NS	1	0.212106
	Weight	Acidobacteria	-0.287777	0.123056	PR	NS	1	0.246113
	Weight	[Thermi]	-0.268177	0.1519	PR	NS	1	0.261826
	Weight	Chloroflexi	-0.263161	0.160005	PR	NS	1	0.261826
	Weight	Euryarchaeota	-0.246723	0.188724	PR	NS	1	0.283086
	Weight	Firmicutes	-0.195106	0.30151	PR	NS	1	0.417475
	Weight	TM7	-0.117998	0.53459	PR	NS	1	0.68733
	Weight	Planctomycetes	-0.0835943	0.660531	PR	NS	1	0.792638
	Weight	GN02	0.0617557	0.745797	PR	NS	1	0.811298
	Weight	Spirochaetes	-0.0566453	0.766226	PR	NS	1	0.811298
	Weight	Crenarchaeota	0.0154389	0.935463	PR	NS	1	0.935463
	Development	Cyanobacteria	-0.320735	0.083974	PR	NS	1	0.905727
	Development	Crenarchaeota	-0.258124	0.168452	PR	NS	1	0.905727
	Development	TM7	0.20652	0.273539	PR	NS	1	0.905727
	Development	GN02	-0.195548	0.300393	PR	NS	1	0.905727
	Development	Spirochaetes	-0.189411	0.316114	PR	NS	1	0.905727
	Development	Chloroflexi	-0.175602	0.353313	PR	NS	1	0.905727
	Development	Chlorobi	-0.163042	0.389318	PR	NS	1	0.905727
	Development	Proteobacteria	0.140664	0.458447	PR	NS	1	0.905727
	Development	Tenericutes	-0.126033	0.506925	PR	NS	1	0.905727
	Development	Firmicutes	-0.091747	0.629674	PR	NS	1	0.905727
	Development	Actinobacteria	-0.0839693	0.659099	PR	NS	1	0.905727
	Development	[Thermi]	-0.0652169	0.732054	PR	NS	1	0.905727
	Development	Euryarchaeota	-0.0652169	0.732054	PR	NS	1	0.905727
	Development	Bacteroidetes	-0.05393	0.777145	PR	NS	1	0.905727
	Development	Fusobacteria	-0.0500235	0.792927	PR	NS	1	0.905727
	Development	Acidobacteria	-0.0458005	0.810077	PR	NS	1	0.905727
	Development	Verrucomicrobia	0.0347349	0.855409	PR	NS	1	0.905727
	Development	Planctomycetes	0.0154527	0.935405	PR	NS	1	0.935405
	Total	Cyanobacteria	-0.427744	0.0183792	PR	NS	0.330825	0.330825
	Total	GN02	0.370781	0.0436845	PR	NS	0.786322	0.393161
	Total	Crenarchaeota	-0.339883	0.0661134	PR	NS	1	0.39668
	Total	Chlorobi	-0.289825	0.120294	PR	NS	1	0.466716
	Total	Tenericutes	-0.283026	0.129643	PR	NS	1	0.466716
	Total	Fusobacteria	-0.205095	0.276937	PR	NS	1	0.76191
	Total	TM7	-0.182482	0.334463	PR	NS	1	0.76191
	Total	Proteobacteria	0.168299	0.373998	PR	NS	1	0.76191
	Total	Actinobacteria	-0.138988	0.463871	PR	NS	1	0.76191
	Total	Acidobacteria	0.138708	0.464782	PR	NS	1	0.76191
	Total	Verrucomicrobia	-0.138452	0.465612	PR	NS	1	0.76191
	Total	[Thermi]	0.118077	0.534315	PR	NS	1	0.801473
	Total	Chloroflexi	0.0963429	0.612541	PR	NS	1	0.848133
	Total	Bacteroidetes	-0.0631755	0.74015	PR	NS	1	0.85259
	Total	Spirochaetes	-0.0510149	0.788914	PR	NS	1	0.85259
	Total	Firmicutes	0.0500891	0.792661	PR	NS	1	0.85259
	Total	Euryarchaeota	0.042937	0.821756	PR	NS	1	0.85259
	Total	Planctomycetes	-0.0354194	0.85259	PR	NS	1	0.85259
	Triglyceride	Acidobacteria	0.509535	0.00663221	PA	NS	0.139276	0.0692315
	Triglyceride	Firmicutes	0.502442	0.00756649	PA	NS	0.158896	0.0692315
	Triglyceride	Proteobacteria	-0.487559	0.00989021	PA	NS	0.207694	0.0692315
	Triglyceride	Crenarchaeota	-0.381293	0.0497202	PA	NS	1	0.261031
	Triglyceride	TM6	-0.327327	0.0955874	PA	NS	1	0.307834
	Triglyceride	WS3	-0.327327	0.0955874	PA	NS	1	0.307834
	Triglyceride	Chloroflexi	-0.312779	0.112174	PA	NS	1	0.307834
	Triglyceride	Fusobacteria	0.308633	0.11727	PA	NS	1	0.307834
	Triglyceride	Actinobacteria	0.239034	0.229833	PA	NS	1	0.536277
	Triglyceride	Euryarchaeota	0.201593	0.31329	PA	NS	1	0.643441
	Triglyceride	Bacteroidetes	0.19212	0.33704	PA	NS	1	0.643441
	Triglyceride	[Thermi]	0.16665	0.406087	PA	NS	1	0.710653
	Triglyceride	Gemmatimonadetes	-0.152753	0.446867	PA	NS	1	0.720047
	Triglyceride	Tenericutes	0.134035	0.505074	PA	NS	1	0.720047
	Triglyceride	Verrucomicrobia	0.112358	0.576862	PA	NS	1	0.720047
	Triglyceride	Spirochaetes	0.111347	0.580316	PA	NS	1	0.720047
	Triglyceride	Deferribacteres	0.100716	0.617183	PA	NS	1	0.720047
	Triglyceride	TM7	0.100716	0.617183	PA	NS	1	0.720047
	Triglyceride	Fibrobacteres	-0.0605228	0.764269	PA	NS	1	0.844719
	Triglyceride	Cyanobacteria	-0.0135075	0.946686	PA	NS	1	0.962443
	Triglyceride	Planctomycetes	-0.00951206	0.962443	PA	NS	1	0.962443
	Protein	Planctomycetes	-0.355863	0.0684879	PA	NS	1	0.659288
	Protein	Gemmatimonadetes	-0.340196	0.082514	PA	NS	1	0.659288
	Protein	TM6	-0.302148	0.125579	PA	NS	1	0.659288
	Protein	WS3	-0.302148	0.125579	PA	NS	1	0.659288
	Protein	Chloroflexi	-0.238361	0.231187	PA	NS	1	0.932014
	Protein	Euryarchaeota	-0.221753	0.26629	PA	NS	1	0.932014
	Protein	Spirochaetes	-0.190801	0.340431	PA	NS	1	0.978568
	Protein	Acidobacteria	0.145784	0.468109	PA	NS	1	0.978568
	Protein	Tenericutes	-0.131485	0.513282	PA	NS	1	0.978568
	Protein	Fibrobacteres	-0.121046	0.547556	PA	NS	1	0.978568
	Protein	Verrucomicrobia	-0.100078	0.619425	PA	NS	1	0.978568
	Protein	Deferribacteres	-0.075537	0.708059	PA	NS	1	0.978568
	Protein	TM7	-0.075537	0.708059	PA	NS	1	0.978568
	Protein	Cyanobacteria	-0.0580209	0.773759	PA	NS	1	0.978568
	Protein	Crenarchaeota	-0.0544705	0.78728	PA	NS	1	0.978568
	Protein	Firmicutes	0.0500611	0.804157	PA	NS	1	0.978568
	Protein	Bacteroidetes	-0.041234	0.838192	PA	NS	1	0.978568
	Protein	Fusobacteria	0.0410842	0.838772	PA	NS	1	0.978568
	Protein	Actinobacteria	0.0122268	0.951735	PA	NS	1	0.979503
	Protein	[Thermi]	0.00537582	0.978769	PA	NS	1	0.979503
	Protein	Proteobacteria	-0.00519005	0.979503	PA	NS	1	0.979503
	Glucose	Planctomycetes	-0.562279	0.00343866	PA	NS	0.0722118	0.0722118
	Glucose	Euryarchaeota	-0.447799	0.0247859	PA	NS	0.520504	0.260252
	Glucose	Deferribacteres	-0.339683	0.0966568	PA	NS	1	0.325189
	Glucose	TM7	-0.339683	0.0966568	PA	NS	1	0.325189
	Glucose	Actinobacteria	-0.334682	0.101988	PA	NS	1	0.325189
	Glucose	TM6	-0.311376	0.12974	PA	NS	1	0.325189
	Glucose	WS3	-0.311376	0.12974	PA	NS	1	0.325189
	Glucose	Gemmatimonadetes	-0.300564	0.144322	PA	NS	1	0.325189
	Glucose	Spirochaetes	-0.286251	0.165377	PA	NS	1	0.325189
	Glucose	Chloroflexi	-0.284207	0.168552	PA	NS	1	0.325189
	Glucose	[Thermi]	-0.283069	0.170337	PA	NS	1	0.325189
	Glucose	Tenericutes	-0.237135	0.253726	PA	NS	1	0.443571
	Glucose	Acidobacteria	-0.22727	0.274592	PA	NS	1	0.443571
	Glucose	Fibrobacteres	-0.170697	0.414612	PA	NS	1	0.553649
	Glucose	Verrucomicrobia	-0.170636	0.414783	PA	NS	1	0.553649
	Glucose	Proteobacteria	0.168109	0.421828	PA	NS	1	0.553649
	Glucose	Cyanobacteria	-0.141312	0.500452	PA	NS	1	0.605227
	Glucose	Firmicutes	-0.135385	0.518766	PA	NS	1	0.605227
	Glucose	Bacteroidetes	-0.113934	0.587629	PA	NS	1	0.649485
	Glucose	Crenarchaeota	-0.0613396	0.770845	PA	NS	1	0.809387
	Glucose	Fusobacteria	-0.0504157	0.810854	PA	NS	1	0.810854
	Weight	Firmicutes	-0.572134	0.00433605	PA	NS	0.0910571	0.0907473
	Weight	Proteobacteria	0.534223	0.0086426	PA	NS	0.181495	0.0907473
	Weight	Acidobacteria	-0.48899	0.0178912	PA	NS	0.375715	0.125238
	Weight	Actinobacteria	-0.347439	0.104289	PA	NS	1	0.547518
	Weight	Fusobacteria	-0.304718	0.157431	PA	NS	1	0.576555
	Weight	Bacteroidetes	-0.295674	0.170755	PA	NS	1	0.576555
	Weight	Tenericutes	-0.257793	0.234995	PA	NS	1	0.576555
	Weight	Spirochaetes	-0.25162	0.246789	PA	NS	1	0.576555
	Weight	Verrucomicrobia	-0.239747	0.270534	PA	NS	1	0.576555
	Weight	TM6	0.224989	0.302005	PA	NS	1	0.576555
	Weight	WS3	0.224989	0.302005	PA	NS	1	0.576555
	Weight	Euryarchaeota	-0.212174	0.331085	PA	NS	1	0.579399
	Weight	[Thermi]	-0.192847	0.377991	PA	NS	1	0.610601
	Weight	Fibrobacteres	-0.175162	0.424052	PA	NS	1	0.627366
	Weight	Chloroflexi	0.166339	0.448118	PA	NS	1	0.627366
	Weight	Crenarchaeota	0.139573	0.525324	PA	NS	1	0.689488
	Weight	Deferribacteres	-0.0964237	0.661629	PA	NS	1	0.7719
	Weight	TM7	-0.0964237	0.661629	PA	NS	1	0.7719
	Weight	Cyanobacteria	-0.0720509	0.743896	PA	NS	1	0.8222
	Weight	Planctomycetes	-0.0582609	0.79174	PA	NS	1	0.831327
	Weight	Gemmatimonadetes	-0.0379962	0.863341	PA	NS	1	0.863341
	Development	Cyanobacteria	0.563493	0.0022084	PA	NS	0.0463765	0.0463765
	Development	Bacteroidetes	0.479021	0.0114736	PA	NS	0.240945	0.120473
	Development	Chloroflexi	0.418563	0.0297889	PA	NS	0.625568	0.208523
	Development	Verrucomicrobia	0.346469	0.0766572	PA	NS	1	0.40245
	Development	Actinobacteria	0.325364	0.0977105	PA	NS	1	0.410384
	Development	Crenarchaeota	0.245793	0.216529	PA	NS	1	0.693685
	Development	Tenericutes	0.232834	0.242508	PA	NS	1	0.693685
	Development	Firmicutes	-0.205694	0.303338	PA	NS	1	0.693685
	Development	Fusobacteria	0.181872	0.363919	PA	NS	1	0.693685
	Development	Fibrobacteres	0.166897	0.405384	PA	NS	1	0.693685
	Development	[Thermi]	0.153634	0.444219	PA	NS	1	0.693685
	Development	TM6	0.151491	0.450675	PA	NS	1	0.693685
	Development	WS3	0.151491	0.450675	PA	NS	1	0.693685
	Development	Proteobacteria	0.147559	0.462648	PA	NS	1	0.693685
	Development	Acidobacteria	0.136428	0.497429	PA	NS	1	0.693685
	Development	Gemmatimonadetes	0.126803	0.528522	PA	NS	1	0.693685
	Development	Planctomycetes	0.0920166	0.648046	PA	NS	1	0.694217
	Development	Spirochaetes	0.0886501	0.660147	PA	NS	1	0.694217
	Development	Deferribacteres	0.0883696	0.661159	PA	NS	1	0.694217
	Development	TM7	0.0883696	0.661159	PA	NS	1	0.694217
	Development	Euryarchaeota	0.00471682	0.981371	PA	NS	1	0.981371
	Total	Acidobacteria	-0.524085	0.00501669	PA	NS	0.105351	0.105351
	Total	Fusobacteria	-0.416537	0.0306729	PA	NS	0.64413	0.322065
	Total	Tenericutes	-0.266901	0.178368	PA	NS	1	0.770029
	Total	Cyanobacteria	-0.256502	0.196533	PA	NS	1	0.770029
	Total	TM6	-0.214546	0.282537	PA	NS	1	0.770029
	Total	WS3	-0.214546	0.282537	PA	NS	1	0.770029
	Total	Bacteroidetes	-0.211115	0.290489	PA	NS	1	0.770029
	Total	Actinobacteria	-0.209897	0.293344	PA	NS	1	0.770029
	Total	Crenarchaeota	-0.191114	0.339624	PA	NS	1	0.792456
	Total	Verrucomicrobia	-0.123558	0.539211	PA	NS	1	0.862843
	Total	Planctomycetes	-0.119192	0.553749	PA	NS	1	0.862843
	Total	[Thermi]	-0.117211	0.560406	PA	NS	1	0.862843
	Total	Chloroflexi	-0.116388	0.563182	PA	NS	1	0.862843
	Total	Deferribacteres	-0.100963	0.616317	PA	NS	1	0.862843
	Total	TM7	-0.100963	0.616317	PA	NS	1	0.862843
	Total	Spirochaetes	0.0813311	0.686742	PA	NS	1	0.901348
	Total	Proteobacteria	0.0182097	0.928168	PA	NS	1	1
	Total	Firmicutes	0.00826196	0.967376	PA	NS	1	1
	Total	Gemmatimonadetes	-0.00701131	0.972312	PA	NS	1	1
	Total	Euryarchaeota	0.005389	0.978717	PA	NS	1	1
	Total	Fibrobacteres	0	1	PA	NS	1	1
	Triglyceride	Acidobacteria	0.570196	0.00100306	R	S	0.0250766	0.0250766
	Triglyceride	Spirochaetes	0.31112	0.0942306	R	S	1	0.643724
	Triglyceride	TM7	0.298341	0.109297	R	S	1	0.643724
	Triglyceride	OP3	0.277931	0.136992	R	S	1	0.643724
	Triglyceride	Euryarchaeota	0.24705	0.188119	R	S	1	0.643724
	Triglyceride	Firmicutes	-0.226054	0.229688	R	S	1	0.643724
	Triglyceride	Armatimonadetes	-0.225294	0.2313	R	S	1	0.643724
	Triglyceride	Cyanobacteria	0.223385	0.235382	R	S	1	0.643724
	Triglyceride	Planctomycetes	0.214947	0.254002	R	S	1	0.643724
	Triglyceride	Proteobacteria	0.211592	0.261667	R	S	1	0.643724
	Triglyceride	Chlorobi	0.185288	0.326957	R	S	1	0.643724
	Triglyceride	Crenarchaeota	0.182381	0.334737	R	S	1	0.643724
	Triglyceride	Gemmatimonadetes	0.182381	0.334737	R	S	1	0.643724
	Triglyceride	Chloroflexi	0.143731	0.448603	R	S	1	0.801077
	Triglyceride	GN02	0.103905	0.584783	R	S	1	0.906504
	Triglyceride	SR1	-0.0965545	0.611756	R	S	1	0.906504
	Triglyceride	Tenericutes	-0.0923901	0.627265	R	S	1	0.906504
	Triglyceride	Fusobacteria	-0.0856535	0.652683	R	S	1	0.906504
	Triglyceride	Actinobacteria	0.061095	0.748429	R	S	1	0.94162
	Triglyceride	WPS-2	-0.0536414	0.778308	R	S	1	0.94162
	Triglyceride	Bacteroidetes	-0.0380507	0.841771	R	S	1	0.94162
	Triglyceride	Deferribacteres	-0.0376593	0.843379	R	S	1	0.94162
	Triglyceride	[Thermi]	-0.0320964	0.86629	R	S	1	0.94162
	Triglyceride	Verrucomicrobia	-0.0172992	0.927706	R	S	1	0.96636
	Triglyceride	Fibrobacteres	0	1	R	S	1	1
	Protein	[Thermi]	-0.404415	0.0266496	R	S	0.66624	0.66624
	Protein	Spirochaetes	-0.31112	0.0942306	R	S	1	0.720332
	Protein	SR1	-0.289664	0.12051	R	S	1	0.720332
	Protein	Actinobacteria	-0.274316	0.142388	R	S	1	0.720332
	Protein	TM7	-0.268507	0.151377	R	S	1	0.720332
	Protein	Bacteroidetes	-0.23587	0.209546	R	S	1	0.720332
	Protein	Chloroflexi	-0.221257	0.239989	R	S	1	0.720332
	Protein	Fibrobacteres	0.218256	0.246589	R	S	1	0.720332
	Protein	Verrucomicrobia	-0.212613	0.259319	R	S	1	0.720332
	Protein	Crenarchaeota	0.182381	0.334737	R	S	1	0.760765
	Protein	Gemmatimonadetes	0.182381	0.334737	R	S	1	0.760765
	Protein	GN02	0.147113	0.437886	R	S	1	0.791227
	Protein	Cyanobacteria	-0.135189	0.476292	R	S	1	0.791227
	Protein	Planctomycetes	0.121215	0.523428	R	S	1	0.791227
	Protein	Armatimonadetes	0.118011	0.534544	R	S	1	0.791227
	Protein	WPS-2	-0.118011	0.534544	R	S	1	0.791227
	Protein	Deferribacteres	-0.116367	0.540291	R	S	1	0.791227
	Protein	OP3	0.108084	0.569684	R	S	1	0.791227
	Protein	Euryarchaeota	0.0772032	0.685112	R	S	1	0.849182
	Protein	Firmicutes	-0.0627434	0.741867	R	S	1	0.849182
	Protein	Chlorobi	-0.0617625	0.745769	R	S	1	0.849182
	Protein	Proteobacteria	0.0536211	0.77839	R	S	1	0.849182
	Protein	Acidobacteria	-0.0529126	0.781247	R	S	1	0.849182
	Protein	Fusobacteria	0.0344237	0.856691	R	S	1	0.892387
	Protein	Tenericutes	-0.023894	0.900263	R	S	1	0.900263
	Glucose	Deferribacteres	-0.373531	0.0459388	R	S	1	0.854242
	Glucose	TM7	0.29374	0.121958	R	S	1	0.854242
	Glucose	Chlorobi	0.276539	0.146447	R	S	1	0.854242
	Glucose	Actinobacteria	-0.254436	0.182876	R	S	1	0.854242
	Glucose	Armatimonadetes	-0.248495	0.193661	R	S	1	0.854242
	Glucose	Spirochaetes	0.225905	0.238665	R	S	1	0.854242
	Glucose	Firmicutes	-0.224905	0.240806	R	S	1	0.854242
	Glucose	Proteobacteria	0.210371	0.273357	R	S	1	0.854242
	Glucose	OP3	0.178937	0.353021	R	S	1	0.885897
	Glucose	[Thermi]	0.175955	0.361234	R	S	1	0.885897
	Glucose	Fibrobacteres	0.155652	0.420085	R	S	1	0.885897
	Glucose	Acidobacteria	0.153956	0.425231	R	S	1	0.885897
	Glucose	Verrucomicrobia	0.0923459	0.633759	R	S	1	1
	Glucose	Crenarchaeota	0.0903619	0.641098	R	S	1	1
	Glucose	Gemmatimonadetes	0.0903619	0.641098	R	S	1	1
	Glucose	GN02	0.0885706	0.647753	R	S	1	1
	Glucose	WPS-2	-0.0677714	0.726858	R	S	1	1
	Glucose	Bacteroidetes	-0.0618379	0.749981	R	S	1	1
	Glucose	Fusobacteria	-0.0478216	0.805419	R	S	1	1
	Glucose	Chloroflexi	-0.0295907	0.878892	R	S	1	1
	Glucose	SR1	0.0225905	0.907401	R	S	1	1
	Glucose	Cyanobacteria	-0.0172605	0.929186	R	S	1	1
	Glucose	Planctomycetes	0.0129317	0.946917	R	S	1	1
	Glucose	Tenericutes	-0.0017452	0.992831	R	S	1	1
	Glucose	Euryarchaeota	0	1	R	S	1	1
	Weight	Acidobacteria	-0.548532	0.00206312	R	S	0.0495149	0.0495149
	Weight	TM7	-0.374463	0.0453567	R	S	1	0.375634
	Weight	Proteobacteria	-0.366548	0.0504921	R	S	1	0.375634
	Weight	Firmicutes	0.313093	0.0981743	R	S	1	0.375634
	Weight	Crenarchaeota	-0.293676	0.122044	R	S	1	0.375634
	Weight	Gemmatimonadetes	-0.293676	0.122044	R	S	1	0.375634
	Weight	Chloroflexi	-0.288416	0.129191	R	S	1	0.375634
	Weight	Armatimonadetes	0.271086	0.154903	R	S	1	0.375634
	Weight	Spirochaetes	-0.271086	0.154903	R	S	1	0.375634
	Weight	[Thermi]	-0.260272	0.172696	R	S	1	0.375634
	Weight	Fibrobacteres	-0.250397	0.190162	R	S	1	0.375634
	Weight	SR1	0.248495	0.193661	R	S	1	0.375634
	Weight	GN02	0.243289	0.203469	R	S	1	0.375634
	Weight	Planctomycetes	-0.224006	0.24274	R	S	1	0.416125
	Weight	Chlorobi	-0.178937	0.353021	R	S	1	0.564834
	Weight	OP3	-0.146403	0.448558	R	S	1	0.672836
	Weight	Cyanobacteria	-0.107028	0.580534	R	S	1	0.819578
	Weight	Euryarchaeota	-0.081335	0.6749	R	S	1	0.863066
	Weight	Tenericutes	-0.0750437	0.698835	R	S	1	0.863066
	Weight	Fusobacteria	-0.0697437	0.719222	R	S	1	0.863066
	Weight	Actinobacteria	0.0469443	0.808923	R	S	1	0.924483
	Weight	Deferribacteres	0.0312303	0.872234	R	S	1	0.951528
	Weight	Verrucomicrobia	0.0184179	0.924451	R	S	1	0.958525
	Weight	Bacteroidetes	-0.010101	0.958525	R	S	1	0.958525
	Development	Tenericutes	-0.40228	0.0275378	R	S	0.688445	0.433252
	Development	Euryarchaeota	0.328285	0.0765365	R	S	1	0.433252
	Development	Acidobacteria	0.315805	0.089121	R	S	1	0.433252
	Development	Fusobacteria	-0.313983	0.091082	R	S	1	0.433252
	Development	Chloroflexi	-0.29529	0.113148	R	S	1	0.433252
	Development	Proteobacteria	0.263291	0.159791	R	S	1	0.433252
	Development	Actinobacteria	-0.262456	0.161169	R	S	1	0.433252
	Development	GN02	0.260605	0.164253	R	S	1	0.433252
	Development	Deferribacteres	-0.24782	0.186703	R	S	1	0.433252
	Development	TM7	-0.224328	0.23336	R	S	1	0.433252
	Development	Firmicutes	-0.218294	0.246504	R	S	1	0.433252
	Development	Bacteroidetes	-0.21301	0.258408	R	S	1	0.433252
	Development	Crenarchaeota	0.200279	0.288618	R	S	1	0.433252
	Development	Gemmatimonadetes	0.200279	0.288618	R	S	1	0.433252
	Development	Verrucomicrobia	-0.192958	0.306968	R	S	1	0.433252
	Development	Cyanobacteria	-0.191603	0.310441	R	S	1	0.433252
	Development	Fibrobacteres	-0.179756	0.341858	R	S	1	0.433252
	Development	Armatimonadetes	-0.178026	0.346602	R	S	1	0.433252
	Development	SR1	-0.178026	0.346602	R	S	1	0.433252
	Development	WPS-2	-0.178026	0.346602	R	S	1	0.433252
	Development	Chlorobi	0.10409	0.58411	R	S	1	0.695369
	Development	OP3	-0.0240209	0.899736	R	S	1	1
	Development	[Thermi]	0.0133152	0.944325	R	S	1	1
	Development	Planctomycetes	0.00468162	0.980412	R	S	1	1
	Development	Spirochaetes	0	1	R	S	1	1
	Total	Acidobacteria	-0.484653	0.00664356	R	S	0.166089	0.166089
	Total	Cyanobacteria	-0.376574	0.0402533	R	S	1	0.394542
	Total	Verrucomicrobia	-0.347482	0.0599073	R	S	1	0.394542
	Total	TM7	-0.306296	0.0997217	R	S	1	0.394542
	Total	Actinobacteria	-0.301036	0.10598	R	S	1	0.394542
	Total	Bacteroidetes	-0.298408	0.109214	R	S	1	0.394542
	Total	OP3	-0.285874	0.125664	R	S	1	0.394542
	Total	Euryarchaeota	-0.278148	0.136673	R	S	1	0.394542
	Total	Firmicutes	0.274549	0.142035	R	S	1	0.394542
	Total	Tenericutes	-0.257592	0.169361	R	S	1	0.40323
	Total	Proteobacteria	-0.247384	0.187504	R	S	1	0.40323
	Total	Fibrobacteres	-0.237699	0.205932	R	S	1	0.40323
	Total	WPS-2	-0.22547	0.230927	R	S	1	0.40323
	Total	Planctomycetes	-0.224681	0.232605	R	S	1	0.40323
	Total	[Thermi]	-0.218426	0.246212	R	S	1	0.40323
	Total	Crenarchaeota	-0.203996	0.279574	R	S	1	0.40323
	Total	Gemmatimonadetes	-0.203996	0.279574	R	S	1	0.40323
	Total	Fusobacteria	-0.196264	0.298593	R	S	1	0.40323
	Total	Chlorobi	-0.193158	0.306455	R	S	1	0.40323
	Total	Spirochaetes	-0.16105	0.395218	R	S	1	0.470497
	Total	SR1	0.16105	0.395218	R	S	1	0.470497
	Total	Chloroflexi	-0.0896018	0.637737	R	S	1	0.724702
	Total	Deferribacteres	-0.0695355	0.715021	R	S	1	0.777197
	Total	GN02	0.0326887	0.863845	R	S	1	0.899839
	Total	Armatimonadetes	-0.0107366	0.955095	R	S	1	0.955095
	Triglyceride	Firmicutes	0.458954	0.0107389	PR	S	0.214778	0.214778
	Triglyceride	Proteobacteria	-0.370857	0.0436387	PR	S	0.872773	0.436387
	Triglyceride	[Thermi]	0.289631	0.120553	PR	S	1	0.578384
	Triglyceride	Cyanobacteria	0.282123	0.130925	PR	S	1	0.578384
	Triglyceride	Gemmatimonadetes	-0.263334	0.159721	PR	S	1	0.578384
	Triglyceride	Bacteroidetes	0.25039	0.182026	PR	S	1	0.578384
	Triglyceride	Planctomycetes	0.237914	0.20551	PR	S	1	0.578384
	Triglyceride	Fibrobacteres	0.225269	0.231354	PR	S	1	0.578384
	Triglyceride	Acidobacteria	0.208716	0.268357	PR	S	1	0.59635
	Triglyceride	Chlorobi	-0.18236	0.334791	PR	S	1	0.669583
	Triglyceride	Actinobacteria	0.126044	0.506888	PR	S	1	0.717562
	Triglyceride	GN02	0.117998	0.53459	PR	S	1	0.717562
	Triglyceride	OD1	0.117998	0.53459	PR	S	1	0.717562
	Triglyceride	Spirochaetes	0.117998	0.53459	PR	S	1	0.717562
	Triglyceride	Chloroflexi	0.114965	0.545218	PR	S	1	0.717562
	Triglyceride	WPS-2	0.0965438	0.611796	PR	S	1	0.717562
	Triglyceride	Verrucomicrobia	0.0895776	0.637829	PR	S	1	0.717562
	Triglyceride	Crenarchaeota	-0.0853779	0.653732	PR	S	1	0.717562
	Triglyceride	Tenericutes	0.0780895	0.681684	PR	S	1	0.717562
	Triglyceride	Fusobacteria	-0.0220212	0.908046	PR	S	1	0.908046
	Protein	Fusobacteria	-0.207145	0.272058	PR	S	1	0.953171
	Protein	GN02	0.203815	0.280011	PR	S	1	0.953171
	Protein	OD1	0.203815	0.280011	PR	S	1	0.953171
	Protein	Spirochaetes	0.203815	0.280011	PR	S	1	0.953171
	Protein	[Thermi]	0.160906	0.395644	PR	S	1	0.953171
	Protein	Chlorobi	-0.117998	0.53459	PR	S	1	0.953171
	Protein	Proteobacteria	0.107453	0.571955	PR	S	1	0.953171
	Protein	Gemmatimonadetes	-0.102865	0.588568	PR	S	1	0.953171
	Protein	Actinobacteria	0.0990981	0.602364	PR	S	1	0.953171
	Protein	Chloroflexi	-0.0812017	0.669695	PR	S	1	0.953171
	Protein	WPS-2	-0.0750896	0.693312	PR	S	1	0.953171
	Protein	Acidobacteria	0.0729709	0.701567	PR	S	1	0.953171
	Protein	Cyanobacteria	-0.0676382	0.722488	PR	S	1	0.953171
	Protein	Fibrobacteres	0.0536354	0.778332	PR	S	1	0.953171
	Protein	Planctomycetes	0.0466228	0.806731	PR	S	1	0.953171
	Protein	Firmicutes	0.0429366	0.821758	PR	S	1	0.953171
	Protein	Bacteroidetes	-0.0280686	0.882947	PR	S	1	0.953171
	Protein	Crenarchaeota	-0.0257162	0.892698	PR	S	1	0.953171
	Protein	Tenericutes	0.0195224	0.918444	PR	S	1	0.953171
	Protein	Verrucomicrobia	0.0111972	0.953171	PR	S	1	0.953171
	Glucose	WPS-2	0.311086	0.0942691	PR	S	1	0.753482
	Glucose	Crenarchaeota	-0.30808	0.097663	PR	S	1	0.753482
	Glucose	Gemmatimonadetes	-0.253562	0.176369	PR	S	1	0.753482
	Glucose	GN02	-0.225269	0.231354	PR	S	1	0.753482
	Glucose	OD1	-0.225269	0.231354	PR	S	1	0.753482
	Glucose	Spirochaetes	-0.225269	0.231354	PR	S	1	0.753482
	Glucose	[Thermi]	0.203815	0.280011	PR	S	1	0.753482
	Glucose	Planctomycetes	0.185463	0.326491	PR	S	1	0.753482
	Glucose	Chloroflexi	0.180781	0.339067	PR	S	1	0.753482
	Glucose	Cyanobacteria	-0.143509	0.449314	PR	S	1	0.812395
	Glucose	Verrucomicrobia	0.122273	0.51978	PR	S	1	0.812395
	Glucose	Fibrobacteres	-0.117998	0.53459	PR	S	1	0.812395
	Glucose	Fusobacteria	0.108896	0.566771	PR	S	1	0.812395
	Glucose	Acidobacteria	0.10611	0.576793	PR	S	1	0.812395
	Glucose	Firmicutes	0.0972191	0.609296	PR	S	1	0.812395
	Glucose	Actinobacteria	0.0650262	0.732809	PR	S	1	0.868183
	Glucose	Chlorobi	0.0536354	0.778332	PR	S	1	0.868183
	Glucose	Tenericutes	0.0528834	0.781365	PR	S	1	0.868183
	Glucose	Proteobacteria	0.0166852	0.930265	PR	S	1	0.979226
	Glucose	Bacteroidetes	0.00155937	0.993475	PR	S	1	0.993475
	Weight	WPS-2	-0.321722	0.0950186	PR	S	1	0.995794
	Weight	Fibrobacteres	-0.297891	0.123654	PR	S	1	0.995794
	Weight	Crenarchaeota	0.210216	0.282959	PR	S	1	0.995794
	Weight	Firmicutes	-0.174103	0.375585	PR	S	1	0.995794
	Weight	[Thermi]	-0.131072	0.506164	PR	S	1	0.995794
	Weight	Bacteroidetes	-0.127091	0.519276	PR	S	1	0.995794
	Weight	Cyanobacteria	0.108282	0.58337	PR	S	1	0.995794
	Weight	Chloroflexi	0.0944473	0.632612	PR	S	1	0.995794
	Weight	Actinobacteria	0.0933261	0.636675	PR	S	1	0.995794
	Weight	Proteobacteria	0.084588	0.668681	PR	S	1	0.995794
	Weight	GN02	0.0595781	0.763299	PR	S	1	0.995794
	Weight	OD1	0.0595781	0.763299	PR	S	1	0.995794
	Weight	Spirochaetes	0.0595781	0.763299	PR	S	1	0.995794
	Weight	Planctomycetes	0.0557837	0.777989	PR	S	1	0.995794
	Weight	Gemmatimonadetes	0.0530136	0.788761	PR	S	1	0.995794
	Weight	Verrucomicrobia	-0.0366296	0.853189	PR	S	1	0.995794
	Weight	Acidobacteria	0.034471	0.861757	PR	S	1	0.995794
	Weight	Chlorobi	-0.0119156	0.952013	PR	S	1	0.995794
	Weight	Tenericutes	0.00529079	0.978683	PR	S	1	0.995794
	Weight	Fusobacteria	-0.00104375	0.995794	PR	S	1	0.995794
	Development	Proteobacteria	0.455371	0.0114506	PR	S	0.229013	0.229013
	Development	Bacteroidetes	-0.405189	0.0263335	PR	S	0.526669	0.263335
	Development	Cyanobacteria	-0.330306	0.0746352	PR	S	1	0.422187
	Development	Firmicutes	-0.310935	0.0944371	PR	S	1	0.422187
	Development	Planctomycetes	-0.30003	0.107209	PR	S	1	0.422187
	Development	Fibrobacteres	-0.285158	0.126656	PR	S	1	0.422187
	Development	Verrucomicrobia	-0.230683	0.220034	PR	S	1	0.481314
	Development	[Thermi]	-0.23032	0.220781	PR	S	1	0.481314
	Development	Chlorobi	-0.23032	0.220781	PR	S	1	0.481314
	Development	Tenericutes	-0.220951	0.240657	PR	S	1	0.481314
	Development	Fusobacteria	-0.177522	0.347989	PR	S	1	0.632707
	Development	GN02	0.142579	0.452287	PR	S	1	0.646125
	Development	OD1	0.142579	0.452287	PR	S	1	0.646125
	Development	Spirochaetes	0.142579	0.452287	PR	S	1	0.646125
	Development	Crenarchaeota	0.115426	0.543596	PR	S	1	0.691409
	Development	Acidobacteria	-0.112725	0.553127	PR	S	1	0.691409
	Development	Gemmatimonadetes	-0.0828225	0.663482	PR	S	1	0.780567
	Development	Actinobacteria	0.0469033	0.80559	PR	S	1	0.8951
	Development	WPS-2	0.0219352	0.908403	PR	S	1	0.916038
	Development	Chloroflexi	-0.0201002	0.916038	PR	S	1	0.916038
	Total	Cyanobacteria	-0.451347	0.0122964	PR	S	0.245929	0.245929
	Total	Chlorobi	0.279122	0.135249	PR	S	1	0.721377
	Total	Proteobacteria	0.266281	0.154929	PR	S	1	0.721377
	Total	[Thermi]	-0.246915	0.188368	PR	S	1	0.721377
	Total	Bacteroidetes	-0.183703	0.331184	PR	S	1	0.721377
	Total	Fibrobacteres	-0.182503	0.334408	PR	S	1	0.721377
	Total	Firmicutes	-0.166092	0.380388	PR	S	1	0.721377
	Total	Planctomycetes	-0.157475	0.405929	PR	S	1	0.721377
	Total	WPS-2	0.150296	0.427926	PR	S	1	0.721377
	Total	GN02	-0.139561	0.462013	PR	S	1	0.721377
	Total	OD1	-0.139561	0.462013	PR	S	1	0.721377
	Total	Spirochaetes	-0.139561	0.462013	PR	S	1	0.721377
	Total	Acidobacteria	-0.137445	0.468895	PR	S	1	0.721377
	Total	Verrucomicrobia	-0.118335	0.533417	PR	S	1	0.762024
	Total	Actinobacteria	-0.0978382	0.607009	PR	S	1	0.762515
	Total	Crenarchaeota	-0.0970257	0.610012	PR	S	1	0.762515
	Total	Gemmatimonadetes	0.0805545	0.672181	PR	S	1	0.790802
	Total	Fusobacteria	0.0701112	0.712761	PR	S	1	0.791956
	Total	Tenericutes	-0.0270806	0.887041	PR	S	1	0.932067
	Total	Chloroflexi	-0.016253	0.932067	PR	S	1	0.932067
	Triglyceride	OD1	0.28978	0.142605	PA	S	1	0.816624
	Triglyceride	WPS-2	0.28978	0.142605	PA	S	1	0.816624
	Triglyceride	Chloroflexi	0.234705	0.238636	PA	S	1	0.816624
	Triglyceride	Nitrospirae	-0.226784	0.255312	PA	S	1	0.816624
	Triglyceride	Lentisphaerae	0.206455	0.301514	PA	S	1	0.816624
	Triglyceride	Firmicutes	0.197067	0.324505	PA	S	1	0.816624
	Triglyceride	Synergistetes	0.192872	0.335116	PA	S	1	0.816624
	Triglyceride	Fibrobacteres	0.189658	0.343386	PA	S	1	0.816624
	Triglyceride	SR1	-0.188987	0.345128	PA	S	1	0.816624
	Triglyceride	Actinobacteria	0.180664	0.367169	PA	S	1	0.816624
	Triglyceride	Acidobacteria	0.173055	0.388022	PA	S	1	0.816624
	Triglyceride	Chlorobi	-0.158994	0.42829	PA	S	1	0.816624
	Triglyceride	OP3	-0.141223	0.482288	PA	S	1	0.816624
	Triglyceride	[Thermi]	-0.14111	0.482642	PA	S	1	0.816624
	Triglyceride	Euryarchaeota	-0.135742	0.499615	PA	S	1	0.816624
	Triglyceride	Tenericutes	-0.128126	0.524193	PA	S	1	0.816624
	Triglyceride	Cyanobacteria	0.120122	0.550636	PA	S	1	0.816624
	Triglyceride	GN02	-0.113392	0.573337	PA	S	1	0.816624
	Triglyceride	Planctomycetes	0.113003	0.574661	PA	S	1	0.816624
	Triglyceride	Proteobacteria	-0.0910341	0.651569	PA	S	1	0.827586
	Triglyceride	Verrucomicrobia	-0.0856269	0.671086	PA	S	1	0.827586
	Triglyceride	Deferribacteres	-0.0847338	0.67433	PA	S	1	0.827586
	Triglyceride	TM7	-0.0558167	0.782146	PA	S	1	0.889487
	Triglyceride	Spirochaetes	0.0535868	0.790655	PA	S	1	0.889487
	Triglyceride	Bacteroidetes	0.0375802	0.852368	PA	S	1	0.904231
	Triglyceride	Fusobacteria	-0.0328616	0.870741	PA	S	1	0.904231
	Triglyceride	Gemmatimonadetes	0	1	PA	S	1	1
	Protein	Tenericutes	-0.325421	0.0976482	PA	S	1	0.69124
	Protein	Deferribacteres	-0.316071	0.108247	PA	S	1	0.69124
	Protein	Verrucomicrobia	-0.291132	0.140667	PA	S	1	0.69124
	Protein	Nitrospirae	-0.27718	0.161596	PA	S	1	0.69124
	Protein	OD1	0.264581	0.182314	PA	S	1	0.69124
	Protein	WPS-2	0.264581	0.182314	PA	S	1	0.69124
	Protein	OP3	-0.259581	0.191027	PA	S	1	0.69124
	Protein	Gemmatimonadetes	-0.251982	0.204812	PA	S	1	0.69124
	Protein	Chlorobi	-0.189278	0.344371	PA	S	1	0.784841
	Protein	GN02	-0.188987	0.345128	PA	S	1	0.784841
	Protein	Bacteroidetes	-0.184846	0.355993	PA	S	1	0.784841
	Protein	Spirochaetes	-0.174779	0.38324	PA	S	1	0.784841
	Protein	Cyanobacteria	-0.171538	0.392259	PA	S	1	0.784841
	Protein	[Thermi]	-0.161269	0.421625	PA	S	1	0.784841
	Protein	Fusobacteria	-0.15536	0.439054	PA	S	1	0.784841
	Protein	Proteobacteria	0.136857	0.496066	PA	S	1	0.784841
	Protein	TM7	-0.135171	0.501439	PA	S	1	0.784841
	Protein	SR1	-0.113392	0.573337	PA	S	1	0.784841
	Protein	Actinobacteria	-0.110295	0.58392	PA	S	1	0.784841
	Protein	Fibrobacteres	-0.102123	0.612248	PA	S	1	0.784841
	Protein	Synergistetes	-0.0979197	0.627038	PA	S	1	0.784841
	Protein	Firmicutes	-0.0944088	0.6395	PA	S	1	0.784841
	Protein	Acidobacteria	-0.0684089	0.734579	PA	S	1	0.830209
	Protein	Planctomycetes	0.0675052	0.737963	PA	S	1	0.830209
	Protein	Chloroflexi	-0.0378556	0.851298	PA	S	1	0.915494
	Protein	Lentisphaerae	0.0221922	0.912512	PA	S	1	0.915494
	Protein	Euryarchaeota	0.0214329	0.915494	PA	S	1	0.915494
	Glucose	Cyanobacteria	-0.388106	0.100596	PA	S	1	0.877111
	Glucose	Synergistetes	-0.327518	0.171059	PA	S	1	0.877111
	Glucose	Tenericutes	-0.314673	0.189473	PA	S	1	0.877111
	Glucose	Spirochaetes	-0.31153	0.194172	PA	S	1	0.877111
	Glucose	Fusobacteria	-0.293153	0.223202	PA	S	1	0.877111
	Glucose	Planctomycetes	-0.26797	0.267346	PA	S	1	0.877111
	Glucose	Acidobacteria	0.244651	0.312753	PA	S	1	0.877111
	Glucose	Chlorobi	-0.224389	0.355726	PA	S	1	0.877111
	Glucose	Bacteroidetes	-0.196837	0.419268	PA	S	1	0.877111
	Glucose	OP3	-0.19399	0.42616	PA	S	1	0.877111
	Glucose	SR1	-0.19399	0.42616	PA	S	1	0.877111
	Glucose	Verrucomicrobia	-0.173052	0.478649	PA	S	1	0.877111
	Glucose	TM7	-0.166479	0.495758	PA	S	1	0.877111
	Glucose	[Thermi]	-0.141754	0.562669	PA	S	1	0.924385
	Glucose	Fibrobacteres	0.109782	0.654587	PA	S	1	0.937839
	Glucose	Lentisphaerae	0.100547	0.682129	PA	S	1	0.937839
	Glucose	Euryarchaeota	-0.0968761	0.693186	PA	S	1	0.937839
	Glucose	Chloroflexi	-0.0431088	0.860898	PA	S	1	0.988586
	Glucose	Firmicutes	0.0430581	0.861061	PA	S	1	0.988586
	Glucose	Deferribacteres	0.0215544	0.930207	PA	S	1	0.988586
	Glucose	GN02	0.0215544	0.930207	PA	S	1	0.988586
	Glucose	Proteobacteria	0.00615115	0.980061	PA	S	1	0.988586
	Glucose	Actinobacteria	-0.00352113	0.988586	PA	S	1	0.988586
	Weight	Tenericutes	0.469197	0.0318931	PA	S	0.829222	0.445596
	Weight	Nitrospirae	0.370358	0.0984026	PA	S	1	0.445596
	Weight	OD1	-0.35184	0.117793	PA	S	1	0.445596
	Weight	WPS-2	-0.35184	0.117793	PA	S	1	0.445596
	Weight	Chloroflexi	-0.335858	0.136624	PA	S	1	0.445596
	Weight	Fusobacteria	0.325964	0.149296	PA	S	1	0.445596
	Weight	Spirochaetes	0.313386	0.166568	PA	S	1	0.445596
	Weight	Verrucomicrobia	0.299837	0.186663	PA	S	1	0.445596
	Weight	[Thermi]	0.295555	0.193342	PA	S	1	0.445596
	Weight	Euryarchaeota	0.289236	0.203488	PA	S	1	0.445596
	Weight	Chlorobi	0.281741	0.215977	PA	S	1	0.445596
	Weight	OP3	0.277769	0.222798	PA	S	1	0.445596
	Weight	SR1	0.277769	0.222798	PA	S	1	0.445596
	Weight	Bacteroidetes	0.244221	0.28602	PA	S	1	0.53118
	Weight	Cyanobacteria	0.208102	0.365351	PA	S	1	0.633276
	Weight	Proteobacteria	-0.134159	0.562064	PA	S	1	0.829881
	Weight	Deferribacteres	0.129625	0.575468	PA	S	1	0.829881
	Weight	GN02	0.129625	0.575468	PA	S	1	0.829881
	Weight	TM7	0.10734	0.643282	PA	S	1	0.829881
	Weight	Lentisphaerae	-0.0971172	0.675371	PA	S	1	0.829881
	Weight	Fibrobacteres	-0.0940401	0.685141	PA	S	1	0.829881
	Weight	Synergistetes	-0.0798956	0.730651	PA	S	1	0.829881
	Weight	Firmicutes	0.0788276	0.734125	PA	S	1	0.829881
	Weight	Acidobacteria	0.0668804	0.773316	PA	S	1	0.837759
	Weight	Planctomycetes	-0.0166449	0.942912	PA	S	1	0.955255
	Weight	Actinobacteria	0.0130421	0.955255	PA	S	1	0.955255
	Development	GN02	-0.290625	0.141391	PA	S	1	0.813482
	Development	Deferribacteres	-0.269781	0.173551	PA	S	1	0.813482
	Development	Synergistetes	0.257913	0.193997	PA	S	1	0.813482
	Development	Firmicutes	0.227671	0.253407	PA	S	1	0.813482
	Development	SR1	0.21481	0.281931	PA	S	1	0.813482
	Development	TM7	0.205708	0.303304	PA	S	1	0.813482
	Development	Actinobacteria	0.191317	0.339102	PA	S	1	0.813482
	Development	Euryarchaeota	0.187558	0.348853	PA	S	1	0.813482
	Development	Tenericutes	0.165993	0.407967	PA	S	1	0.813482
	Development	OD1	0.164266	0.412931	PA	S	1	0.813482
	Development	WPS-2	0.164266	0.412931	PA	S	1	0.813482
	Development	Proteobacteria	-0.159928	0.425547	PA	S	1	0.813482
	Development	Fibrobacteres	-0.158716	0.429109	PA	S	1	0.813482
	Development	Cyanobacteria	0.15838	0.430099	PA	S	1	0.813482
	Development	Acidobacteria	-0.147677	0.462288	PA	S	1	0.813482
	Development	Nitrospirae	0.126359	0.529981	PA	S	1	0.813482
	Development	OP3	0.107912	0.592121	PA	S	1	0.813482
	Development	Spirochaetes	0.107713	0.59281	PA	S	1	0.813482
	Development	Bacteroidetes	0.103877	0.606121	PA	S	1	0.813482
	Development	Chloroflexi	0.0987117	0.62424	PA	S	1	0.813482
	Development	Lentisphaerae	-0.0836321	0.67834	PA	S	1	0.813482
	Development	Gemmatimonadetes	-0.0758152	0.70703	PA	S	1	0.813482
	Development	Planctomycetes	0.073158	0.716875	PA	S	1	0.813482
	Development	Fusobacteria	0.0714853	0.723095	PA	S	1	0.813482
	Development	Verrucomicrobia	-0.0346574	0.86374	PA	S	1	0.923636
	Development	[Thermi]	-0.0280797	0.889427	PA	S	1	0.923636
	Development	Chlorobi	-0.0151864	0.940071	PA	S	1	0.940071
	Total	Synergistetes	0.420857	0.0288133	PA	S	0.777958	0.777958
	Total	Lentisphaerae	0.322123	0.101294	PA	S	1	0.834072
	Total	TM7	0.287154	0.146424	PA	S	1	0.834072
	Total	Gemmatimonadetes	-0.27718	0.161596	PA	S	1	0.834072
	Total	Actinobacteria	0.263577	0.184042	PA	S	1	0.834072
	Total	Cyanobacteria	0.244683	0.218679	PA	S	1	0.834072
	Total	OD1	0.214185	0.283367	PA	S	1	0.834072
	Total	WPS-2	0.214185	0.283367	PA	S	1	0.834072
	Total	Nitrospirae	-0.201586	0.313308	PA	S	1	0.834072
	Total	Proteobacteria	-0.201008	0.314726	PA	S	1	0.834072
	Total	Acidobacteria	-0.17659	0.37825	PA	S	1	0.834072
	Total	Deferribacteres	-0.164088	0.413446	PA	S	1	0.834072
	Total	Chloroflexi	0.143851	0.47409	PA	S	1	0.834072
	Total	Firmicutes	0.134128	0.504776	PA	S	1	0.834072
	Total	Planctomycetes	0.128829	0.521903	PA	S	1	0.834072
	Total	[Thermi]	-0.128231	0.523852	PA	S	1	0.834072
	Total	OP3	-0.126428	0.529752	PA	S	1	0.834072
	Total	Bacteroidetes	0.102047	0.612515	PA	S	1	0.834072
	Total	Euryarchaeota	0.0953975	0.635981	PA	S	1	0.834072
	Total	SR1	0.0881938	0.661794	PA	S	1	0.834072
	Total	Verrucomicrobia	0.0880734	0.662229	PA	S	1	0.834072
	Total	Chlorobi	0.0832824	0.679614	PA	S	1	0.834072
	Total	Spirochaetes	0.043186	0.830639	PA	S	1	0.919646
	Total	Tenericutes	-0.043148	0.830786	PA	S	1	0.919646
	Total	GN02	0.0377973	0.851524	PA	S	1	0.919646
	Total	Fusobacteria	0.0109539	0.956755	PA	S	1	0.965827
	Total	Fibrobacteres	-0.00865452	0.965827	PA	S	1	0.965827

## Sheet: S6.2
Phenotype	Class	cor	p	Diet	Treatment	bonferroni p	fdr p
Triglyceride	Opitutae	0.384299	0.0328022	R	NS	1	0.666427
Triglyceride	Acidimicrobiia	0.360723	0.046198	R	NS	1	0.666427
Triglyceride	Deinococci	-0.337686	0.0631848	R	NS	1	0.666427
Triglyceride	Acidobacteria-6	0.308692	0.0910958	R	NS	1	0.666427
Triglyceride	Sphingobacteriia	0.303796	0.096615	R	NS	1	0.666427
Triglyceride	Methanomicrobia	0.2867	0.117886	R	NS	1	0.666427
Triglyceride	BD1-5	0.286299	0.118423	R	NS	1	0.666427
Triglyceride	[Pedosphaerae]	0.268863	0.143594	R	NS	1	0.666427
Triglyceride	Elusimicrobia	-0.244974	0.184096	R	NS	1	0.666427
Triglyceride	GN07	-0.244974	0.184096	R	NS	1	0.666427
Triglyceride	Flavobacteriia	0.220967	0.232255	R	NS	1	0.666427
Triglyceride	Acidobacteriia	0.218687	0.237231	R	NS	1	0.666427
Triglyceride	Chthonomonadetes	0.218687	0.237231	R	NS	1	0.666427
Triglyceride	Deltaproteobacteria	0.216333	0.242445	R	NS	1	0.666427
Triglyceride	ML635J-21	0.214352	0.24689	R	NS	1	0.666427
Triglyceride	S085	0.214352	0.24689	R	NS	1	0.666427
Triglyceride	Synechococcophycideae	0.214352	0.24689	R	NS	1	0.666427
Triglyceride	Synergistia	0.214352	0.24689	R	NS	1	0.666427
Triglyceride	ZB2	0.214352	0.24689	R	NS	1	0.666427
Triglyceride	Betaproteobacteria	0.204399	0.270039	R	NS	1	0.666427
Triglyceride	[Saprospirae]	0.200765	0.27883	R	NS	1	0.666427
Triglyceride	Erysipelotrichi	0.189413	0.307471	R	NS	1	0.666427
Triglyceride	Fusobacteriia	0.189203	0.308016	R	NS	1	0.666427
Triglyceride	[Fimbriimonadia]	0.18373	0.322475	R	NS	1	0.666427
Triglyceride	[Methylacidiphilae]	0.18373	0.322475	R	NS	1	0.666427
Triglyceride	0319-6E2	0.18373	0.322475	R	NS	1	0.666427
Triglyceride	Deferribacteres	0.163316	0.380024	R	NS	1	0.666427
Triglyceride	Thermoleophilia	0.163316	0.380024	R	NS	1	0.666427
Triglyceride	Verruco-5	0.161502	0.385411	R	NS	1	0.666427
Triglyceride	Cytophagia	-0.156011	0.401983	R	NS	1	0.666427
Triglyceride	Coriobacteriia	0.152949	0.411397	R	NS	1	0.666427
Triglyceride	RF3	0.1525	0.412788	R	NS	1	0.666427
Triglyceride	Epsilonproteobacteria	-0.148745	0.424522	R	NS	1	0.666427
Triglyceride	[Spartobacteria]	0.146766	0.430778	R	NS	1	0.666427
Triglyceride	OPB56	0.1464	0.431943	R	NS	1	0.666427
Triglyceride	Actinobacteria	0.130856	0.482889	R	NS	1	0.698912
Triglyceride	Mollicutes	0.12695	0.496161	R	NS	1	0.698912
Triglyceride	Clostridia	0.125454	0.501292	R	NS	1	0.698912
Triglyceride	Gammaproteobacteria	0.124444	0.504769	R	NS	1	0.698912
Triglyceride	Spirochaetes	0.0821101	0.660571	R	NS	1	0.88296
Triglyceride	4C0d-2	-0.0795902	0.670395	R	NS	1	0.88296
Triglyceride	Methanobacteria	0.0615354	0.742271	R	NS	1	0.91242
Triglyceride	Verrucomicrobiae	0.0613163	0.743158	R	NS	1	0.91242
Triglyceride	[Chloracidobacteria]	0.0612434	0.743453	R	NS	1	0.91242
Triglyceride	Bacilli	0.0546426	0.770323	R	NS	1	0.924387
Triglyceride	Anaerolineae	-0.0408289	0.827371	R	NS	1	0.930792
Triglyceride	Phycisphaerae	0.0408289	0.827371	R	NS	1	0.930792
Triglyceride	Rubrobacteria	0.0408289	0.827371	R	NS	1	0.930792
Triglyceride	Bacteroidia	-0.0336965	0.857188	R	NS	1	0.941251
Triglyceride	Alphaproteobacteria	0.0286319	0.87848	R	NS	1	0.941251
Triglyceride	Planctomycetia	-0.0244	0.896337	R	NS	1	0.941251
Triglyceride	vadinHA49	0.022023	0.906389	R	NS	1	0.941251
Triglyceride	Chloroplast	0.0127273	0.945823	R	NS	1	0.963669
Triglyceride	TM7-3	0.00294225	0.987467	R	NS	1	0.987467
Protein	Deinococci	0.337686	0.0631848	R	NS	1	0.901341
Protein	[Fimbriimonadia]	0.306217	0.0938554	R	NS	1	0.901341
Protein	[Methylacidiphilae]	0.306217	0.0938554	R	NS	1	0.901341
Protein	0319-6E2	0.306217	0.0938554	R	NS	1	0.901341
Protein	Methanomicrobia	-0.2989	0.102385	R	NS	1	0.901341
Protein	[Chloracidobacteria]	0.285803	0.119091	R	NS	1	0.901341
Protein	Acidimicrobiia	0.270346	0.141314	R	NS	1	0.901341
Protein	Verruco-5	0.249594	0.175699	R	NS	1	0.901341
Protein	Acidobacteria-6	0.233858	0.20544	R	NS	1	0.901341
Protein	vadinHA49	-0.198207	0.285129	R	NS	1	0.901341
Protein	Flavobacteriia	0.194532	0.294335	R	NS	1	0.901341
Protein	Planctomycetia	0.1708	0.358269	R	NS	1	0.901341
Protein	BD1-5	0.168843	0.363884	R	NS	1	0.901341
Protein	Deferribacteres	0.163316	0.380024	R	NS	1	0.901341
Protein	Thermoleophilia	0.163316	0.380024	R	NS	1	0.901341
Protein	Deltaproteobacteria	0.159572	0.391191	R	NS	1	0.901341
Protein	Cytophagia	0.156011	0.401983	R	NS	1	0.901341
Protein	[Spartobacteria]	0.153343	0.410178	R	NS	1	0.901341
Protein	TM7-3	-0.140017	0.452499	R	NS	1	0.901341
Protein	Acidobacteriia	0.137271	0.461498	R	NS	1	0.901341
Protein	Chthonomonadetes	0.137271	0.461498	R	NS	1	0.901341
Protein	Actinobacteria	0.109855	0.556334	R	NS	1	0.901341
Protein	Bacilli	-0.103438	0.579757	R	NS	1	0.901341
Protein	Verrucomicrobiae	-0.0975994	0.601441	R	NS	1	0.901341
Protein	[Pedosphaerae]	-0.0971232	0.603225	R	NS	1	0.901341
Protein	Clostridia	-0.0956031	0.608934	R	NS	1	0.901341
Protein	Gammaproteobacteria	0.0927015	0.619894	R	NS	1	0.901341
Protein	[Saprospirae]	0.0844599	0.651458	R	NS	1	0.901341
Protein	Elusimicrobia	0.0816579	0.66233	R	NS	1	0.901341
Protein	GN07	0.0816579	0.66233	R	NS	1	0.901341
Protein	Alphaproteobacteria	0.08025	0.667818	R	NS	1	0.901341
Protein	Coriobacteriia	0.0786978	0.673888	R	NS	1	0.901341
Protein	Chloroplast	0.0733335	0.695019	R	NS	1	0.901341
Protein	ML635J-21	-0.0714507	0.70249	R	NS	1	0.901341
Protein	S085	-0.0714507	0.70249	R	NS	1	0.901341
Protein	Synechococcophycideae	-0.0714507	0.70249	R	NS	1	0.901341
Protein	Synergistia	-0.0714507	0.70249	R	NS	1	0.901341
Protein	ZB2	-0.0714507	0.70249	R	NS	1	0.901341
Protein	Fusobacteriia	0.0655466	0.726093	R	NS	1	0.901341
Protein	Epsilonproteobacteria	0.065407	0.726654	R	NS	1	0.901341
Protein	Anaerolineae	0.0612434	0.743453	R	NS	1	0.901341
Protein	Mollicutes	-0.0560165	0.764707	R	NS	1	0.901341
Protein	Bacteroidia	-0.0502421	0.788384	R	NS	1	0.901341
Protein	Sphingobacteriia	-0.0496766	0.790713	R	NS	1	0.901341
Protein	Methanobacteria	-0.0457571	0.806903	R	NS	1	0.901341
Protein	Opitutae	0.0426999	0.819586	R	NS	1	0.901341
Protein	4C0d-2	-0.0415253	0.824471	R	NS	1	0.901341
Protein	Phycisphaerae	0.0408289	0.827371	R	NS	1	0.901341
Protein	Rubrobacteria	0.0408289	0.827371	R	NS	1	0.901341
Protein	OPB56	-0.0365999	0.845024	R	NS	1	0.901341
Protein	Betaproteobacteria	0.035109	0.851266	R	NS	1	0.901341
Protein	Spirochaetes	-0.0308346	0.869209	R	NS	1	0.90264
Protein	RF3	0.0183	0.922162	R	NS	1	0.938989
Protein	Erysipelotrichi	-0.0143356	0.938989	R	NS	1	0.938989
Glucose	4C0d-2	0.323898	0.0754784	R	NS	1	0.986138
Glucose	vadinHA49	0.315663	0.0836567	R	NS	1	0.986138
Glucose	Methanobacteria	0.279276	0.128134	R	NS	1	0.986138
Glucose	Methanomicrobia	0.2745	0.135066	R	NS	1	0.986138
Glucose	RF3	0.2257	0.22215	R	NS	1	0.986138
Glucose	Spirochaetes	0.214456	0.246654	R	NS	1	0.986138
Glucose	[Fimbriimonadia]	-0.18373	0.322475	R	NS	1	0.986138
Glucose	[Methylacidiphilae]	-0.18373	0.322475	R	NS	1	0.986138
Glucose	0319-6E2	-0.18373	0.322475	R	NS	1	0.986138
Glucose	ML635J-21	0.173523	0.350541	R	NS	1	0.986138
Glucose	S085	0.173523	0.350541	R	NS	1	0.986138
Glucose	Synechococcophycideae	0.173523	0.350541	R	NS	1	0.986138
Glucose	Synergistia	0.173523	0.350541	R	NS	1	0.986138
Glucose	ZB2	0.173523	0.350541	R	NS	1	0.986138
Glucose	TM7-3	0.169093	0.363164	R	NS	1	0.986138
Glucose	Deferribacteres	-0.163316	0.380024	R	NS	1	0.986138
Glucose	Thermoleophilia	-0.163316	0.380024	R	NS	1	0.986138
Glucose	Acidobacteriia	-0.142951	0.442983	R	NS	1	0.986138
Glucose	Chthonomonadetes	-0.142951	0.442983	R	NS	1	0.986138
Glucose	Anaerolineae	-0.142901	0.443145	R	NS	1	0.986138
Glucose	Phycisphaerae	0.142901	0.443145	R	NS	1	0.986138
Glucose	Rubrobacteria	0.142901	0.443145	R	NS	1	0.986138
Glucose	[Spartobacteria]	-0.138459	0.457593	R	NS	1	0.986138
Glucose	Flavobacteriia	-0.132921	0.475948	R	NS	1	0.986138
Glucose	Elusimicrobia	0.102072	0.584797	R	NS	1	0.986138
Glucose	GN07	0.102072	0.584797	R	NS	1	0.986138
Glucose	Alphaproteobacteria	-0.0895252	0.631985	R	NS	1	0.986138
Glucose	Bacilli	0.0889203	0.634298	R	NS	1	0.986138
Glucose	Fusobacteriia	0.0876433	0.639192	R	NS	1	0.986138
Glucose	Sphingobacteriia	-0.0875139	0.639689	R	NS	1	0.986138
Glucose	Gammaproteobacteria	0.0874447	0.639955	R	NS	1	0.986138
Glucose	Verrucomicrobiae	0.0821943	0.660243	R	NS	1	0.986138
Glucose	Actinobacteria	-0.075929	0.684765	R	NS	1	0.986138
Glucose	Mollicutes	-0.0710377	0.704133	R	NS	1	0.986138
Glucose	Epsilonproteobacteria	-0.0633694	0.73486	R	NS	1	0.986138
Glucose	[Chloracidobacteria]	0.0612434	0.743453	R	NS	1	0.986138
Glucose	[Saprospirae]	0.0536528	0.774375	R	NS	1	0.986138
Glucose	Betaproteobacteria	-0.0522599	0.780088	R	NS	1	0.986138
Glucose	Deltaproteobacteria	0.0517917	0.782011	R	NS	1	0.986138
Glucose	Planctomycetia	0.0487999	0.794327	R	NS	1	0.986138
Glucose	Erysipelotrichi	0.0476836	0.798935	R	NS	1	0.986138
Glucose	Chloroplast	0.0442425	0.813181	R	NS	1	0.986138
Glucose	Deinococci	-0.044046	0.813996	R	NS	1	0.986138
Glucose	Acidimicrobiia	0.0420451	0.822309	R	NS	1	0.986138
Glucose	Clostridia	0.0361033	0.847103	R	NS	1	0.986138
Glucose	Verruco-5	-0.029364	0.875397	R	NS	1	0.986138
Glucose	Bacteroidia	0.0286521	0.878395	R	NS	1	0.986138
Glucose	Cytophagia	0.0268984	0.885788	R	NS	1	0.986138
Glucose	[Pedosphaerae]	-0.0247569	0.894829	R	NS	1	0.986138
Glucose	Coriobacteriia	0.0139609	0.940581	R	NS	1	1
Glucose	BD1-5	-0.00734099	0.968736	R	NS	1	1
Glucose	Opitutae	-0.00609999	0.974019	R	NS	1	1
Glucose	Acidobacteria-6	0.00311811	0.986718	R	NS	1	1
Glucose	OPB56	0	1	R	NS	1	1
Weight	Erysipelotrichi	-0.464871	0.00964514	R	NS	0.520837	0.480628
Weight	Deltaproteobacteria	-0.429681	0.017801	R	NS	0.961256	0.480628
Weight	RF3	-0.372318	0.0427522	R	NS	1	0.571304
Weight	Methanomicrobia	-0.35948	0.0510488	R	NS	1	0.571304
Weight	Methanobacteria	-0.315235	0.0897312	R	NS	1	0.571304
Weight	Mollicutes	-0.303641	0.102845	R	NS	1	0.571304
Weight	Flavobacteriia	-0.285994	0.125498	R	NS	1	0.571304
Weight	Gammaproteobacteria	-0.285444	0.126259	R	NS	1	0.571304
Weight	Opitutae	-0.282448	0.130462	R	NS	1	0.571304
Weight	Actinobacteria	-0.274833	0.141607	R	NS	1	0.571304
Weight	Bacilli	-0.250973	0.180976	R	NS	1	0.571304
Weight	Clostridia	-0.245493	0.191008	R	NS	1	0.571304
Weight	vadinHA49	-0.23933	0.202745	R	NS	1	0.571304
Weight	OPB56	-0.237514	0.206296	R	NS	1	0.571304
Weight	ML635J-21	-0.236022	0.209244	R	NS	1	0.571304
Weight	S085	-0.236022	0.209244	R	NS	1	0.571304
Weight	Synechococcophycideae	-0.236022	0.209244	R	NS	1	0.571304
Weight	Synergistia	-0.236022	0.209244	R	NS	1	0.571304
Weight	ZB2	-0.236022	0.209244	R	NS	1	0.571304
Weight	Verrucomicrobiae	-0.234844	0.211594	R	NS	1	0.571304
Weight	Alphaproteobacteria	0.19535	0.300893	R	NS	1	0.753151
Weight	BD1-5	-0.193008	0.306839	R	NS	1	0.753151
Weight	Fusobacteriia	-0.181985	0.335805	R	NS	1	0.788411
Weight	Bacteroidia	-0.170544	0.367565	R	NS	1	0.801737
Weight	Coriobacteriia	-0.169024	0.371914	R	NS	1	0.801737
Weight	Spirochaetes	-0.164163	0.386022	R	NS	1	0.801737
Weight	Chloroplast	-0.151566	0.423988	R	NS	1	0.824725
Weight	Cytophagia	-0.141629	0.455337	R	NS	1	0.824725
Weight	Elusimicrobia	-0.139468	0.462315	R	NS	1	0.824725
Weight	GN07	-0.139468	0.462315	R	NS	1	0.824725
Weight	Acidobacteriia	0.12911	0.496524	R	NS	1	0.824725
Weight	Chthonomonadetes	0.12911	0.496524	R	NS	1	0.824725
Weight	Sphingobacteriia	-0.121035	0.524048	R	NS	1	0.824725
Weight	Phycisphaerae	-0.118011	0.534544	R	NS	1	0.824725
Weight	Rubrobacteria	-0.118011	0.534544	R	NS	1	0.824725
Weight	Verruco-5	-0.108084	0.569684	R	NS	1	0.827198
Weight	Epsilonproteobacteria	0.1005	0.597213	R	NS	1	0.827198
Weight	Deferribacteres	0.0965545	0.611756	R	NS	1	0.827198
Weight	Thermoleophilia	0.0965545	0.611756	R	NS	1	0.827198
Weight	Planctomycetia	-0.0962893	0.61274	R	NS	1	0.827198
Weight	Anaerolineae	-0.075098	0.69328	R	NS	1	0.90586
Weight	Acidimicrobiia	-0.0722052	0.704558	R	NS	1	0.90586
Weight	[Spartobacteria]	0.0529113	0.781253	R	NS	1	0.935199
Weight	[Saprospirae]	-0.0480156	0.80107	R	NS	1	0.935199
Weight	TM7-3	0.0474507	0.803365	R	NS	1	0.935199
Weight	Betaproteobacteria	-0.0351776	0.853586	R	NS	1	0.935199
Weight	[Chloracidobacteria]	0.0321848	0.865925	R	NS	1	0.935199
Weight	[Fimbriimonadia]	-0.0321848	0.865925	R	NS	1	0.935199
Weight	[Methylacidiphilae]	-0.0321848	0.865925	R	NS	1	0.935199
Weight	0319-6E2	-0.0321848	0.865925	R	NS	1	0.935199
Weight	Acidobacteria-6	-0.0186592	0.922039	R	NS	1	0.971435
Weight	Deinococci	-0.0154406	0.935456	R	NS	1	0.971435
Weight	[Pedosphaerae]	-0.00192341	0.991952	R	NS	1	0.999212
Weight	4C0d-2	0.000188236	0.999212	R	NS	1	0.999212
Development	Planctomycetia	0.425692	0.0169591	R	NS	0.915791	0.352237
Development	Acidobacteriia	0.384563	0.0326725	R	NS	1	0.352237
Development	Chthonomonadetes	0.384563	0.0326725	R	NS	1	0.352237
Development	Methanomicrobia	-0.362156	0.045276	R	NS	1	0.352237
Development	vadinHA49	-0.328787	0.0709237	R	NS	1	0.352237
Development	Acidimicrobiia	0.325379	0.0740749	R	NS	1	0.352237
Development	Flavobacteriia	0.321083	0.0782005	R	NS	1	0.352237
Development	Epsilonproteobacteria	0.318772	0.0804925	R	NS	1	0.352237
Development	ML635J-21	-0.308317	0.0915102	R	NS	1	0.352237
Development	S085	-0.308317	0.0915102	R	NS	1	0.352237
Development	Synechococcophycideae	-0.308317	0.0915102	R	NS	1	0.352237
Development	Synergistia	-0.308317	0.0915102	R	NS	1	0.352237
Development	ZB2	-0.308317	0.0915102	R	NS	1	0.352237
Development	Fusobacteriia	0.294996	0.107167	R	NS	1	0.352237
Development	Deferribacteres	0.287054	0.117412	R	NS	1	0.352237
Development	Elusimicrobia	0.287054	0.117412	R	NS	1	0.352237
Development	GN07	0.287054	0.117412	R	NS	1	0.352237
Development	Thermoleophilia	0.287054	0.117412	R	NS	1	0.352237
Development	TM7-3	0.255983	0.164539	R	NS	1	0.461334
Development	Verruco-5	0.252325	0.170865	R	NS	1	0.461334
Development	Gammaproteobacteria	0.244074	0.185762	R	NS	1	0.466991
Development	Actinobacteria	0.239782	0.193863	R	NS	1	0.466991
Development	Acidobacteria-6	0.236364	0.200486	R	NS	1	0.466991
Development	Bacilli	-0.231228	0.210729	R	NS	1	0.466991
Development	Verrucomicrobiae	0.224427	0.224838	R	NS	1	0.466991
Development	[Chloracidobacteria]	0.212632	0.250792	R	NS	1	0.466991
Development	[Fimbriimonadia]	0.212632	0.250792	R	NS	1	0.466991
Development	[Methylacidiphilae]	0.212632	0.250792	R	NS	1	0.466991
Development	0319-6E2	0.212632	0.250792	R	NS	1	0.466991
Development	Spirochaetes	0.200999	0.278258	R	NS	1	0.500864
Development	Coriobacteriia	0.196685	0.28892	R	NS	1	0.50328
Development	Betaproteobacteria	0.161512	0.385381	R	NS	1	0.634717
Development	[Saprospirae]	0.152147	0.413881	R	NS	1	0.634717
Development	[Pedosphaerae]	0.147144	0.429581	R	NS	1	0.634717
Development	Opitutae	-0.146133	0.432792	R	NS	1	0.634717
Development	RF3	-0.146133	0.432792	R	NS	1	0.634717
Development	Bacteroidia	0.144488	0.438044	R	NS	1	0.634717
Development	Phycisphaerae	0.138211	0.458406	R	NS	1	0.634717
Development	Rubrobacteria	0.138211	0.458406	R	NS	1	0.634717
Development	Clostridia	0.130355	0.484583	R	NS	1	0.654187
Development	Sphingobacteriia	0.120011	0.520182	R	NS	1	0.685118
Development	Alphaproteobacteria	0.114039	0.5413	R	NS	1	0.695958
Development	Anaerolineae	0.106316	0.569196	R	NS	1	0.714805
Development	Erysipelotrichi	0.0926608	0.620049	R	NS	1	0.745941
Development	Deltaproteobacteria	0.0922473	0.621618	R	NS	1	0.745941
Development	4C0d-2	-0.0771324	0.68003	R	NS	1	0.798296
Development	BD1-5	-0.0688159	0.712991	R	NS	1	0.819181
Development	Methanobacteria	-0.060807	0.745221	R	NS	1	0.837497
Development	OPB56	0.0571825	0.759951	R	NS	1	0.837497
Development	[Spartobacteria]	0.0479517	0.797828	R	NS	1	0.853841
Development	Deinococci	0.0458773	0.806405	R	NS	1	0.853841
Development	Chloroplast	0.0379808	0.839251	R	NS	1	0.857508
Development	Mollicutes	-0.0343337	0.854516	R	NS	1	0.857508
Development	Cytophagia	-0.0336201	0.857508	R	NS	1	0.857508
Total	Betaproteobacteria	0.344448	0.0577587	R	NS	1	0.973954
Total	RF3	0.32379	0.0755816	R	NS	1	0.973954
Total	4C0d-2	0.260273	0.157333	R	NS	1	0.973954
Total	Epsilonproteobacteria	-0.251923	0.17157	R	NS	1	0.973954
Total	ML635J-21	0.235122	0.20293	R	NS	1	0.973954
Total	S085	0.235122	0.20293	R	NS	1	0.973954
Total	Synechococcophycideae	0.235122	0.20293	R	NS	1	0.973954
Total	Synergistia	0.235122	0.20293	R	NS	1	0.973954
Total	ZB2	0.235122	0.20293	R	NS	1	0.973954
Total	[Pedosphaerae]	0.213787	0.248168	R	NS	1	0.973954
Total	Methanobacteria	0.195157	0.292755	R	NS	1	0.973954
Total	[Chloracidobacteria]	0.184009	0.321729	R	NS	1	0.973954
Total	Actinobacteria	0.171403	0.356549	R	NS	1	0.973954
Total	Deferribacteres	-0.163563	0.379293	R	NS	1	0.973954
Total	Thermoleophilia	-0.163563	0.379293	R	NS	1	0.973954
Total	Acidobacteriia	-0.162131	0.383538	R	NS	1	0.973954
Total	Chthonomonadetes	-0.162131	0.383538	R	NS	1	0.973954
Total	vadinHA49	0.154395	0.406937	R	NS	1	0.973954
Total	Bacilli	0.143377	0.441614	R	NS	1	0.973954
Total	[Saprospirae]	0.128962	0.489302	R	NS	1	0.973954
Total	Opitutae	0.122185	0.512597	R	NS	1	0.973954
Total	Planctomycetia	-0.116076	0.534053	R	NS	1	0.973954
Total	Mollicutes	-0.106248	0.569446	R	NS	1	0.973954
Total	[Fimbriimonadia]	-0.102227	0.584225	R	NS	1	0.973954
Total	[Methylacidiphilae]	-0.102227	0.584225	R	NS	1	0.973954
Total	0319-6E2	-0.102227	0.584225	R	NS	1	0.973954
Total	BD1-5	0.0955776	0.60903	R	NS	1	0.973954
Total	Clostridia	0.092314	0.621364	R	NS	1	0.973954
Total	TM7-3	0.0920414	0.622399	R	NS	1	0.973954
Total	Acidobacteria-6	0.0919501	0.622746	R	NS	1	0.973954
Total	Sphingobacteriia	0.090947	0.626561	R	NS	1	0.973954
Total	[Spartobacteria]	-0.0838946	0.653646	R	NS	1	0.973954
Total	Anaerolineae	-0.0817817	0.661848	R	NS	1	0.973954
Total	Cytophagia	0.0646541	0.729683	R	NS	1	0.973954
Total	Elusimicrobia	-0.0613363	0.743077	R	NS	1	0.973954
Total	GN07	-0.0613363	0.743077	R	NS	1	0.973954
Total	Spirochaetes	0.0575989	0.758254	R	NS	1	0.973954
Total	Verruco-5	-0.0514648	0.783354	R	NS	1	0.973954
Total	Coriobacteriia	0.049196	0.792694	R	NS	1	0.973954
Total	Erysipelotrichi	-0.0468395	0.802424	R	NS	1	0.973954
Total	Alphaproteobacteria	-0.0371568	0.842696	R	NS	1	0.973954
Total	Deinococci	0.0367606	0.844352	R	NS	1	0.973954
Total	Methanomicrobia	0.0366554	0.844792	R	NS	1	0.973954
Total	Bacteroidia	0.0365768	0.845121	R	NS	1	0.973954
Total	Gammaproteobacteria	-0.0344234	0.854139	R	NS	1	0.973954
Total	Acidimicrobiia	0.0330574	0.85987	R	NS	1	0.973954
Total	Phycisphaerae	0.0306681	0.869909	R	NS	1	0.973954
Total	Rubrobacteria	0.0306681	0.869909	R	NS	1	0.973954
Total	Flavobacteriia	-0.0242333	0.897042	R	NS	1	0.973954
Total	Fusobacteriia	-0.022875	0.902785	R	NS	1	0.973954
Total	Chloroplast	0.0130501	0.944451	R	NS	1	0.973954
Total	OPB56	0.0122185	0.947986	R	NS	1	0.973954
Total	Verrucomicrobiae	-0.0103533	0.955918	R	NS	1	0.973954
Total	Deltaproteobacteria	0.00243315	0.989635	R	NS	1	0.989635
Triglyceride	Sphingobacteriia	0.581492	0.000751253	PR	NS	0.0330551	0.0330551
Triglyceride	Verrucomicrobiae	0.544014	0.00188664	PR	NS	0.083012	0.041506
Triglyceride	Gammaproteobacteria	0.506409	0.00429715	PR	NS	0.189075	0.0630248
Triglyceride	Betaproteobacteria	0.484555	0.0066563	PR	NS	0.292877	0.0692726
Triglyceride	Flavobacteriia	0.475792	0.00787188	PR	NS	0.346363	0.0692726
Triglyceride	Actinobacteria	0.457866	0.0109509	PR	NS	0.481841	0.0775602
Triglyceride	Deltaproteobacteria	0.45115	0.0123391	PR	NS	0.542921	0.0775602
Triglyceride	Alphaproteobacteria	-0.435818	0.0160673	PR	NS	0.706962	0.0883703
Triglyceride	Coriobacteriia	0.422931	0.019884	PR	NS	0.874896	0.0972107
Triglyceride	Clostridia	0.408949	0.0248404	PR	NS	1	0.109298
Triglyceride	[Saprospirae]	0.393496	0.0314504	PR	NS	1	0.125091
Triglyceride	Erysipelotrichi	0.388007	0.0341158	PR	NS	1	0.125091
Triglyceride	Chloroplast	0.357588	0.0523724	PR	NS	1	0.17726
Triglyceride	OPB56	0.311086	0.0942691	PR	NS	1	0.252587
Triglyceride	Thermomicrobia	0.311086	0.0942691	PR	NS	1	0.252587
Triglyceride	Bacilli	0.3099	0.0955973	PR	NS	1	0.252587
Triglyceride	Bacteroidia	0.3049	0.101354	PR	NS	1	0.252587
Triglyceride	Cytophagia	0.301673	0.105207	PR	NS	1	0.252587
Triglyceride	C6	-0.289631	0.120553	PR	NS	1	0.252587
Triglyceride	Holophagae	0.289631	0.120553	PR	NS	1	0.252587
Triglyceride	Phycisphaerae	0.289631	0.120553	PR	NS	1	0.252587
Triglyceride	4C0d-2	0.277669	0.137378	PR	NS	1	0.274756
Triglyceride	Mollicutes	0.26677	0.154143	PR	NS	1	0.294882
Triglyceride	[Chloracidobacteria]	0.246723	0.188724	PR	NS	1	0.30755
Triglyceride	[Methylacidiphilae]	0.246723	0.188724	PR	NS	1	0.30755
Triglyceride	Deinococci	0.246723	0.188724	PR	NS	1	0.30755
Triglyceride	Verruco-5	0.246723	0.188724	PR	NS	1	0.30755
Triglyceride	Planctomycetia	0.190814	0.312475	PR	NS	1	0.491031
Triglyceride	[Pedosphaerae]	0.18236	0.334791	PR	NS	1	0.507959
Triglyceride	Epsilonproteobacteria	-0.14482	0.445139	PR	NS	1	0.65287
Triglyceride	Methanobacteria	0.139452	0.462365	PR	NS	1	0.65626
Triglyceride	Opitutae	0.118809	0.531765	PR	NS	1	0.731177
Triglyceride	Thermoleophilia	0.108504	0.568178	PR	NS	1	0.757571
Triglyceride	Fusobacteriia	0.101603	0.593174	PR	NS	1	0.767637
Triglyceride	Spirochaetes	-0.0793035	0.676998	PR	NS	1	0.851083
Triglyceride	[Spartobacteria]	0.0706043	0.710826	PR	NS	1	0.856165
Triglyceride	Acidobacteria-6	0.0617557	0.745797	PR	NS	1	0.856165
Triglyceride	Anaerolineae	0.0536354	0.778332	PR	NS	1	0.856165
Triglyceride	BD1-5	0.0536354	0.778332	PR	NS	1	0.856165
Triglyceride	TM7-3	-0.0536354	0.778332	PR	NS	1	0.856165
Triglyceride	Chloroflexi	0.0321813	0.86594	PR	NS	1	0.907175
Triglyceride	Solibacteres	0.0321813	0.86594	PR	NS	1	0.907175
Triglyceride	Acidimicrobiia	0.0192557	0.919554	PR	NS	1	0.935463
Triglyceride	Thaumarchaeota	-0.0154389	0.935463	PR	NS	1	0.935463
Protein	Mollicutes	0.481184	0.0071036	PR	NS	0.312558	0.312558
Protein	Actinobacteria	0.409423	0.0246573	PR	NS	1	0.368885
Protein	Fusobacteriia	0.395901	0.0303367	PR	NS	1	0.368885
Protein	Flavobacteriia	0.389172	0.033535	PR	NS	1	0.368885
Protein	Sphingobacteriia	0.340756	0.0653764	PR	NS	1	0.377021
Protein	Clostridia	0.324354	0.0803424	PR	NS	1	0.377021
Protein	Deltaproteobacteria	0.301619	0.105272	PR	NS	1	0.377021
Protein	Erysipelotrichi	0.298379	0.10925	PR	NS	1	0.377021
Protein	4C0d-2	0.293627	0.115287	PR	NS	1	0.377021
Protein	OPB56	0.289631	0.120553	PR	NS	1	0.377021
Protein	Thermomicrobia	0.289631	0.120553	PR	NS	1	0.377021
Protein	Betaproteobacteria	0.280025	0.133937	PR	NS	1	0.377021
Protein	Methanobacteria	0.268177	0.1519	PR	NS	1	0.377021
Protein	Coriobacteriia	0.255573	0.172847	PR	NS	1	0.377021
Protein	Verrucomicrobiae	0.2544	0.174895	PR	NS	1	0.377021
Protein	[Chloracidobacteria]	0.246723	0.188724	PR	NS	1	0.377021
Protein	[Methylacidiphilae]	0.246723	0.188724	PR	NS	1	0.377021
Protein	Deinococci	0.246723	0.188724	PR	NS	1	0.377021
Protein	Verruco-5	0.246723	0.188724	PR	NS	1	0.377021
Protein	Thermoleophilia	0.242842	0.195997	PR	NS	1	0.377021
Protein	Bacteroidia	0.240757	0.199983	PR	NS	1	0.377021
Protein	Chloroplast	0.239208	0.202982	PR	NS	1	0.377021
Protein	Gammaproteobacteria	0.232476	0.21637	PR	NS	1	0.377021
Protein	Opitutae	-0.229389	0.222705	PR	NS	1	0.377021
Protein	Spirochaetes	0.226581	0.228574	PR	NS	1	0.377021
Protein	Anaerolineae	-0.225269	0.231354	PR	NS	1	0.377021
Protein	BD1-5	-0.225269	0.231354	PR	NS	1	0.377021
Protein	Planctomycetia	0.20573	0.27542	PR	NS	1	0.424845
Protein	[Pedosphaerae]	-0.203815	0.280011	PR	NS	1	0.424845
Protein	Alphaproteobacteria	-0.191546	0.310587	PR	NS	1	0.455528
Protein	Holophagae	0.18236	0.334791	PR	NS	1	0.460338
Protein	Phycisphaerae	0.18236	0.334791	PR	NS	1	0.460338
Protein	Bacilli	0.170189	0.368578	PR	NS	1	0.491438
Protein	Chloroflexi	0.160906	0.395644	PR	NS	1	0.497381
Protein	Solibacteres	0.160906	0.395644	PR	NS	1	0.497381
Protein	Thaumarchaeota	0.154389	0.415305	PR	NS	1	0.507595
Protein	TM7-3	0.139452	0.462365	PR	NS	1	0.54984
Protein	[Saprospirae]	0.129658	0.494683	PR	NS	1	0.572791
Protein	C6	-0.0965438	0.611796	PR	NS	1	0.690232
Protein	Cytophagia	0.0834414	0.661116	PR	NS	1	0.727227
Protein	Epsilonproteobacteria	0.048116	0.800662	PR	NS	1	0.846451
Protein	Acidobacteria-6	-0.0463167	0.807976	PR	NS	1	0.846451
Protein	[Spartobacteria]	-0.0320928	0.866305	PR	NS	1	0.886452
Protein	Acidimicrobiia	-0.0192557	0.919554	PR	NS	1	0.919554
Glucose	[Spartobacteria]	-0.378932	0.0426459	PR	NS	1	0.889126
Glucose	Holophagae	0.29364	0.122092	PR	NS	1	0.889126
Glucose	Phycisphaerae	0.29364	0.122092	PR	NS	1	0.889126
Glucose	Anaerolineae	0.271052	0.154956	PR	NS	1	0.889126
Glucose	BD1-5	0.271052	0.154956	PR	NS	1	0.889126
Glucose	Actinobacteria	-0.245737	0.198815	PR	NS	1	0.889126
Glucose	Epsilonproteobacteria	0.224211	0.242299	PR	NS	1	0.889126
Glucose	4C0d-2	-0.215785	0.260915	PR	NS	1	0.889126
Glucose	[Pedosphaerae]	0.203289	0.290199	PR	NS	1	0.889126
Glucose	Thermoleophilia	-0.203189	0.290442	PR	NS	1	0.889126
Glucose	Bacteroidia	-0.194328	0.312434	PR	NS	1	0.889126
Glucose	Cytophagia	0.189466	0.324929	PR	NS	1	0.889126
Glucose	Chloroflexi	-0.180702	0.348215	PR	NS	1	0.889126
Glucose	Solibacteres	-0.180702	0.348215	PR	NS	1	0.889126
Glucose	Methanobacteria	0.158114	0.41268	PR	NS	1	0.889126
Glucose	Coriobacteriia	-0.139856	0.469318	PR	NS	1	0.889126
Glucose	[Saprospirae]	-0.135333	0.48395	PR	NS	1	0.889126
Glucose	Gammaproteobacteria	0.134025	0.488225	PR	NS	1	0.889126
Glucose	Bacilli	0.119704	0.536244	PR	NS	1	0.889126
Glucose	Spirochaetes	0.119523	0.536867	PR	NS	1	0.889126
Glucose	Deltaproteobacteria	0.114039	0.555839	PR	NS	1	0.889126
Glucose	[Chloracidobacteria]	-0.112938	0.559684	PR	NS	1	0.889126
Glucose	[Methylacidiphilae]	-0.112938	0.559684	PR	NS	1	0.889126
Glucose	Deinococci	-0.112938	0.559684	PR	NS	1	0.889126
Glucose	Verruco-5	-0.112938	0.559684	PR	NS	1	0.889126
Glucose	Mollicutes	0.107497	0.578869	PR	NS	1	0.889126
Glucose	Opitutae	-0.0941647	0.62706	PR	NS	1	0.889126
Glucose	TM7-3	-0.0903508	0.641139	PR	NS	1	0.889126
Glucose	Thaumarchaeota	-0.081325	0.674938	PR	NS	1	0.889126
Glucose	C6	-0.0677631	0.72689	PR	NS	1	0.889126
Glucose	Acidimicrobiia	0.0676665	0.727265	PR	NS	1	0.889126
Glucose	Acidobacteria-6	0.06506	0.737397	PR	NS	1	0.889126
Glucose	Flavobacteriia	-0.0646377	0.739042	PR	NS	1	0.889126
Glucose	Chloroplast	-0.0591279	0.760615	PR	NS	1	0.889126
Glucose	Erysipelotrichi	0.0578823	0.765516	PR	NS	1	0.889126
Glucose	Verrucomicrobiae	-0.0563207	0.771674	PR	NS	1	0.889126
Glucose	Planctomycetia	-0.0526874	0.786054	PR	NS	1	0.889126
Glucose	Clostridia	0.0480651	0.804447	PR	NS	1	0.889126
Glucose	Betaproteobacteria	-0.038224	0.843937	PR	NS	1	0.893504
Glucose	Sphingobacteriia	-0.0364853	0.850956	PR	NS	1	0.893504
Glucose	Alphaproteobacteria	0.0182266	0.925234	PR	NS	1	0.937166
Glucose	Fusobacteriia	-0.0153114	0.937166	PR	NS	1	0.937166
Weight	Sphingobacteriia	-0.577502	0.000833004	PR	NS	0.0366522	0.0128054
Weight	Actinobacteria	-0.575961	0.000866618	PR	NS	0.0381312	0.0128054
Weight	Coriobacteriia	-0.575669	0.000873097	PR	NS	0.0384163	0.0128054
Weight	Verrucomicrobiae	-0.546497	0.0017808	PR	NS	0.0783551	0.0195888
Weight	Gammaproteobacteria	-0.519337	0.00327208	PR	NS	0.143972	0.0287943
Weight	Clostridia	-0.496661	0.00524164	PR	NS	0.230632	0.0358483
Weight	Chloroplast	-0.492434	0.00570314	PR	NS	0.250938	0.0358483
Weight	Mollicutes	-0.470657	0.00866792	PR	NS	0.381388	0.0476736
Weight	Erysipelotrichi	-0.463793	0.00983721	PR	NS	0.432837	0.0480479
Weight	Flavobacteriia	-0.458024	0.01092	PR	NS	0.480479	0.0480479
Weight	Betaproteobacteria	-0.421381	0.0203894	PR	NS	0.897135	0.0815578
Weight	Bacteroidia	-0.410023	0.0244272	PR	NS	1	0.0895665
Weight	Deltaproteobacteria	-0.393383	0.0315035	PR	NS	1	0.106627
Weight	Alphaproteobacteria	0.353059	0.0556508	PR	NS	1	0.174903
Weight	Fusobacteriia	-0.320734	0.0839746	PR	NS	1	0.243991
Weight	OPB56	-0.311086	0.0942691	PR	NS	1	0.243991
Weight	Thermomicrobia	-0.311086	0.0942691	PR	NS	1	0.243991
Weight	C6	0.289631	0.120553	PR	NS	1	0.290591
Weight	Thermoleophilia	-0.284177	0.128025	PR	NS	1	0.290591
Weight	[Chloracidobacteria]	-0.268177	0.1519	PR	NS	1	0.290591
Weight	[Methylacidiphilae]	-0.268177	0.1519	PR	NS	1	0.290591
Weight	Deinococci	-0.268177	0.1519	PR	NS	1	0.290591
Weight	Verruco-5	-0.268177	0.1519	PR	NS	1	0.290591
Weight	Methanobacteria	-0.246723	0.188724	PR	NS	1	0.345994
Weight	Chloroflexi	-0.203815	0.280011	PR	NS	1	0.473866
Weight	Solibacteres	-0.203815	0.280011	PR	NS	1	0.473866
Weight	4C0d-2	-0.193411	0.30581	PR	NS	1	0.478044
Weight	Planctomycetia	-0.191843	0.309824	PR	NS	1	0.478044
Weight	[Saprospirae]	-0.185817	0.325551	PR	NS	1	0.478044
Weight	Opitutae	0.185671	0.325939	PR	NS	1	0.478044
Weight	Bacilli	-0.153726	0.417335	PR	NS	1	0.592346
Weight	Holophagae	-0.139452	0.462365	PR	NS	1	0.616487
Weight	Phycisphaerae	-0.139452	0.462365	PR	NS	1	0.616487
Weight	Cytophagia	-0.13479	0.477608	PR	NS	1	0.618081
Weight	[Pedosphaerae]	0.117998	0.53459	PR	NS	1	0.653388
Weight	TM7-3	-0.117998	0.53459	PR	NS	1	0.653388
Weight	[Spartobacteria]	-0.109116	0.565985	PR	NS	1	0.673063
Weight	Acidobacteria-6	-0.0926335	0.626354	PR	NS	1	0.725252
Weight	Anaerolineae	0.0750896	0.693312	PR	NS	1	0.762643
Weight	BD1-5	0.0750896	0.693312	PR	NS	1	0.762643
Weight	Epsilonproteobacteria	0.0639188	0.737199	PR	NS	1	0.79114
Weight	Spirochaetes	-0.0566453	0.766226	PR	NS	1	0.802713
Weight	Acidimicrobiia	-0.0192557	0.919554	PR	NS	1	0.935463
Weight	Thaumarchaeota	0.0154389	0.935463	PR	NS	1	0.935463
Development	Gammaproteobacteria	-0.514148	0.00365496	PR	NS	0.160818	0.160818
Development	Opitutae	0.347608	0.0598085	PR	NS	1	0.848463
Development	Betaproteobacteria	-0.332659	0.0724667	PR	NS	1	0.848463
Development	Chloroplast	-0.320735	0.083974	PR	NS	1	0.848463
Development	[Spartobacteria]	0.299173	0.108264	PR	NS	1	0.848463
Development	Clostridia	-0.259747	0.165695	PR	NS	1	0.848463
Development	Thaumarchaeota	-0.258124	0.168452	PR	NS	1	0.848463
Development	Alphaproteobacteria	0.235792	0.209702	PR	NS	1	0.848463
Development	Sphingobacteriia	-0.221695	0.239035	PR	NS	1	0.848463
Development	Erysipelotrichi	-0.215202	0.253426	PR	NS	1	0.848463
Development	C6	0.20652	0.273539	PR	NS	1	0.848463
Development	TM7-3	0.20652	0.273539	PR	NS	1	0.848463
Development	Planctomycetia	-0.192044	0.309307	PR	NS	1	0.848463
Development	Spirochaetes	-0.189411	0.316114	PR	NS	1	0.848463
Development	[Pedosphaerae]	0.163042	0.389318	PR	NS	1	0.848463
Development	OPB56	-0.163042	0.389318	PR	NS	1	0.848463
Development	Thermomicrobia	-0.163042	0.389318	PR	NS	1	0.848463
Development	Thermoleophilia	-0.162298	0.391514	PR	NS	1	0.848463
Development	Mollicutes	-0.126033	0.506925	PR	NS	1	0.848463
Development	Cytophagia	0.117068	0.537838	PR	NS	1	0.848463
Development	[Saprospirae]	0.115911	0.541891	PR	NS	1	0.848463
Development	Holophagae	0.0978253	0.607056	PR	NS	1	0.848463
Development	Phycisphaerae	0.0978253	0.607056	PR	NS	1	0.848463
Development	Acidobacteria-6	-0.0938631	0.621761	PR	NS	1	0.848463
Development	Verrucomicrobiae	-0.0738793	0.698023	PR	NS	1	0.848463
Development	Coriobacteriia	-0.0730416	0.701291	PR	NS	1	0.848463
Development	Actinobacteria	-0.0724983	0.703412	PR	NS	1	0.848463
Development	Bacilli	-0.0671759	0.724312	PR	NS	1	0.848463
Development	[Chloracidobacteria]	-0.0652169	0.732054	PR	NS	1	0.848463
Development	[Methylacidiphilae]	-0.0652169	0.732054	PR	NS	1	0.848463
Development	Anaerolineae	-0.0652169	0.732054	PR	NS	1	0.848463
Development	BD1-5	-0.0652169	0.732054	PR	NS	1	0.848463
Development	Chloroflexi	-0.0652169	0.732054	PR	NS	1	0.848463
Development	Deinococci	-0.0652169	0.732054	PR	NS	1	0.848463
Development	Methanobacteria	-0.0652169	0.732054	PR	NS	1	0.848463
Development	Solibacteres	-0.0652169	0.732054	PR	NS	1	0.848463
Development	Verruco-5	-0.0652169	0.732054	PR	NS	1	0.848463
Development	Acidimicrobiia	-0.0650377	0.732764	PR	NS	1	0.848463
Development	Flavobacteriia	-0.058013	0.760743	PR	NS	1	0.849574
Development	Fusobacteriia	-0.0500235	0.792927	PR	NS	1	0.849574
Development	4C0d-2	0.0481861	0.800378	PR	NS	1	0.849574
Development	Deltaproteobacteria	0.0455844	0.810957	PR	NS	1	0.849574
Development	Bacteroidia	0.0243728	0.898274	PR	NS	1	0.919165
Development	Epsilonproteobacteria	-0.00944025	0.960513	PR	NS	1	0.960513
Total	4C0d-2	-0.454788	0.01157	PR	NS	0.509082	0.404341
Total	Chloroplast	-0.427744	0.0183792	PR	NS	0.808683	0.404341
Total	Epsilonproteobacteria	-0.377515	0.0397172	PR	NS	1	0.44474
Total	[Spartobacteria]	0.366103	0.0466229	PR	NS	1	0.44474
Total	Thaumarchaeota	-0.339883	0.0661134	PR	NS	1	0.44474
Total	Acidobacteria-6	0.324434	0.0802641	PR	NS	1	0.44474
Total	Anaerolineae	0.311293	0.0940378	PR	NS	1	0.44474
Total	BD1-5	0.311293	0.0940378	PR	NS	1	0.44474
Total	Opitutae	0.29439	0.114302	PR	NS	1	0.44474
Total	OPB56	-0.289825	0.120294	PR	NS	1	0.44474
Total	Thermomicrobia	-0.289825	0.120294	PR	NS	1	0.44474
Total	Mollicutes	-0.283026	0.129643	PR	NS	1	0.44474
Total	Deltaproteobacteria	0.277521	0.137596	PR	NS	1	0.44474
Total	Holophagae	-0.268356	0.151616	PR	NS	1	0.44474
Total	Phycisphaerae	-0.268356	0.151616	PR	NS	1	0.44474
Total	Betaproteobacteria	-0.232576	0.216166	PR	NS	1	0.575591
Total	Planctomycetia	0.229542	0.222388	PR	NS	1	0.575591
Total	Verrucomicrobiae	-0.211313	0.26231	PR	NS	1	0.614174
Total	Fusobacteriia	-0.205095	0.276937	PR	NS	1	0.614174
Total	Sphingobacteriia	-0.204164	0.27917	PR	NS	1	0.614174
Total	Gammaproteobacteria	-0.194714	0.3025	PR	NS	1	0.63381
Total	[Pedosphaerae]	0.182482	0.334463	PR	NS	1	0.639842
Total	TM7-3	-0.182482	0.334463	PR	NS	1	0.639842
Total	Acidimicrobiia	0.160571	0.396641	PR	NS	1	0.684186
Total	Clostridia	-0.156939	0.407548	PR	NS	1	0.684186
Total	Coriobacteriia	0.153093	0.419279	PR	NS	1	0.684186
Total	Actinobacteria	-0.15291	0.419841	PR	NS	1	0.684186
Total	Chloroflexi	0.139545	0.462063	PR	NS	1	0.691467
Total	Solibacteres	0.139545	0.462063	PR	NS	1	0.691467
Total	[Chloracidobacteria]	0.118077	0.534315	PR	NS	1	0.691467
Total	[Methylacidiphilae]	0.118077	0.534315	PR	NS	1	0.691467
Total	C6	-0.118077	0.534315	PR	NS	1	0.691467
Total	Deinococci	0.118077	0.534315	PR	NS	1	0.691467
Total	Verruco-5	0.118077	0.534315	PR	NS	1	0.691467
Total	Bacteroidia	-0.108201	0.569263	PR	NS	1	0.715645
Total	[Saprospirae]	0.0999482	0.599238	PR	NS	1	0.732402
Total	Alphaproteobacteria	0.0756901	0.690979	PR	NS	1	0.821704
Total	Bacilli	0.0527605	0.781861	PR	NS	1	0.890057
Total	Spirochaetes	-0.0510149	0.788914	PR	NS	1	0.890057
Total	Methanobacteria	0.042937	0.821756	PR	NS	1	0.903932
Total	Thermoleophilia	0.0361921	0.84941	PR	NS	1	0.907465
Total	Cytophagia	0.0321143	0.866216	PR	NS	1	0.907465
Total	Erysipelotrichi	0.00544935	0.9772	PR	NS	1	0.983468
Total	Flavobacteriia	0.00395112	0.983468	PR	NS	1	0.983468
Triglyceride	Cytophagia	0.621607	0.000538244	PA	NS	0.0279887	0.0279887
Triglyceride	Alphaproteobacteria	-0.474359	0.0124237	PA	NS	0.646031	0.184484
Triglyceride	[Chloracidobacteria]	0.472805	0.0127544	PA	NS	0.66323	0.184484
Triglyceride	Bacilli	0.466422	0.0141911	PA	NS	0.737935	0.184484
Triglyceride	Acidobacteria-6	0.42829	0.025827	PA	NS	1	0.268601
Triglyceride	Thaumarchaeota	-0.381293	0.0497202	PA	NS	1	0.38235
Triglyceride	Flavobacteriia	0.344517	0.078445	PA	NS	1	0.38235
Triglyceride	[Methylacidiphilae]	-0.327327	0.0955874	PA	NS	1	0.38235
Triglyceride	[Spartobacteria]	-0.327327	0.0955874	PA	NS	1	0.38235
Triglyceride	Ellin6529	-0.327327	0.0955874	PA	NS	1	0.38235
Triglyceride	MB-A2-108	-0.327327	0.0955874	PA	NS	1	0.38235
Triglyceride	PRR-12	-0.327327	0.0955874	PA	NS	1	0.38235
Triglyceride	SJA-4	-0.327327	0.0955874	PA	NS	1	0.38235
Triglyceride	Fusobacteriia	0.308633	0.11727	PA	NS	1	0.435339
Triglyceride	Acidobacteriia	0.302148	0.125579	PA	NS	1	0.435339
Triglyceride	Betaproteobacteria	0.272533	0.169035	PA	NS	1	0.521783
Triglyceride	Sphingobacteriia	0.271584	0.170583	PA	NS	1	0.521783
Triglyceride	Gammaproteobacteria	0.246714	0.214758	PA	NS	1	0.584134
Triglyceride	Anaerolineae	-0.2446	0.218839	PA	NS	1	0.584134
Triglyceride	Opitutae	-0.236039	0.2359	PA	NS	1	0.584134
Triglyceride	Solibacteres	-0.236039	0.2359	PA	NS	1	0.584134
Triglyceride	Actinobacteria	0.201773	0.312848	PA	NS	1	0.616162
Triglyceride	[Rhodothermi]	0.201432	0.313685	PA	NS	1	0.616162
Triglyceride	Methanobacteria	0.199725	0.317889	PA	NS	1	0.616162
Triglyceride	Deltaproteobacteria	0.193523	0.333456	PA	NS	1	0.616162
Triglyceride	Clostridia	0.190433	0.341381	PA	NS	1	0.616162
Triglyceride	Coriobacteriia	0.183942	0.35839	PA	NS	1	0.616162
Triglyceride	Bacteroidia	0.179013	0.371636	PA	NS	1	0.616162
Triglyceride	iii1-8	0.176253	0.379177	PA	NS	1	0.616162
Triglyceride	Methanomicrobia	0.176253	0.379177	PA	NS	1	0.616162
Triglyceride	RF3	0.176253	0.379177	PA	NS	1	0.616162
Triglyceride	Thermomicrobia	-0.176253	0.379177	PA	NS	1	0.616162
Triglyceride	Deinococci	0.16665	0.406087	PA	NS	1	0.639895
Triglyceride	Gemmatimonadetes	-0.152753	0.446867	PA	NS	1	0.671448
Triglyceride	Holophagae	0.151074	0.451936	PA	NS	1	0.671448
Triglyceride	4C0d-2	-0.12724	0.527093	PA	NS	1	0.761356
Triglyceride	Verrucomicrobiae	0.112155	0.577555	PA	NS	1	0.764132
Triglyceride	Spirochaetes	0.111347	0.580316	PA	NS	1	0.764132
Triglyceride	[Pedosphaerae]	0.100716	0.617183	PA	NS	1	0.764132
Triglyceride	Deferribacteres	0.100716	0.617183	PA	NS	1	0.764132
Triglyceride	Nostocophycideae	0.100716	0.617183	PA	NS	1	0.764132
Triglyceride	TM7-3	0.100716	0.617183	PA	NS	1	0.764132
Triglyceride	Acidimicrobiia	-0.0954208	0.635898	PA	NS	1	0.768993
Triglyceride	[Saprospirae]	0.0766167	0.704069	PA	NS	1	0.814295
Triglyceride	Mollicutes	0.0764518	0.704678	PA	NS	1	0.814295
Triglyceride	Fibrobacteria	-0.0605228	0.764269	PA	NS	1	0.859504
Triglyceride	Verruco-5	0.0570431	0.777476	PA	NS	1	0.859504
Triglyceride	Epsilonproteobacteria	0.0528719	0.793388	PA	NS	1	0.859504
Triglyceride	Thermoleophilia	-0.0181568	0.928376	PA	NS	1	0.968467
Triglyceride	Erysipelotrichi	0.0132828	0.947572	PA	NS	1	0.968467
Triglyceride	Planctomycetia	-0.00951206	0.962443	PA	NS	1	0.968467
Triglyceride	Chloroplast	-0.00798541	0.968467	PA	NS	1	0.968467
Protein	Verruco-5	-0.397065	0.0402903	PA	NS	1	0.559911
Protein	Acidimicrobiia	-0.378995	0.0512282	PA	NS	1	0.559911
Protein	Planctomycetia	-0.355863	0.0684879	PA	NS	1	0.559911
Protein	Gemmatimonadetes	-0.340196	0.082514	PA	NS	1	0.559911
Protein	[Methylacidiphilae]	-0.302148	0.125579	PA	NS	1	0.559911
Protein	[Spartobacteria]	-0.302148	0.125579	PA	NS	1	0.559911
Protein	Acidobacteriia	0.302148	0.125579	PA	NS	1	0.559911
Protein	Ellin6529	-0.302148	0.125579	PA	NS	1	0.559911
Protein	MB-A2-108	-0.302148	0.125579	PA	NS	1	0.559911
Protein	PRR-12	-0.302148	0.125579	PA	NS	1	0.559911
Protein	SJA-4	-0.302148	0.125579	PA	NS	1	0.559911
Protein	4C0d-2	-0.299412	0.12921	PA	NS	1	0.559911
Protein	Cytophagia	0.291092	0.140723	PA	NS	1	0.562893
Protein	iii1-8	-0.226611	0.255684	PA	NS	1	0.830974
Protein	Methanomicrobia	-0.226611	0.255684	PA	NS	1	0.830974
Protein	RF3	-0.226611	0.255684	PA	NS	1	0.830974
Protein	Methanobacteria	-0.217882	0.274939	PA	NS	1	0.840991
Protein	Holophagae	0.201432	0.313685	PA	NS	1	0.900033
Protein	Spirochaetes	-0.190801	0.340431	PA	NS	1	0.900033
Protein	Flavobacteriia	0.183064	0.36073	PA	NS	1	0.900033
Protein	Anaerolineae	-0.17337	0.387145	PA	NS	1	0.900033
Protein	[Chloracidobacteria]	0.1673	0.404233	PA	NS	1	0.900033
Protein	Opitutae	-0.163411	0.4154	PA	NS	1	0.900033
Protein	Solibacteres	-0.163411	0.4154	PA	NS	1	0.900033
Protein	Thermomicrobia	-0.151074	0.451936	PA	NS	1	0.917949
Protein	[Saprospirae]	-0.14876	0.458975	PA	NS	1	0.917949
Protein	[Rhodothermi]	0.125895	0.531504	PA	NS	1	1
Protein	Fibrobacteria	-0.121046	0.547556	PA	NS	1	1
Protein	Verrucomicrobiae	-0.0838857	0.677416	PA	NS	1	1
Protein	[Pedosphaerae]	-0.075537	0.708059	PA	NS	1	1
Protein	Deferribacteres	-0.075537	0.708059	PA	NS	1	1
Protein	Nostocophycideae	-0.075537	0.708059	PA	NS	1	1
Protein	TM7-3	-0.075537	0.708059	PA	NS	1	1
Protein	Chloroplast	-0.0740186	0.713681	PA	NS	1	1
Protein	Deltaproteobacteria	-0.0709796	0.724979	PA	NS	1	1
Protein	Thaumarchaeota	-0.0544705	0.78728	PA	NS	1	1
Protein	Acidobacteria-6	0.0528659	0.793411	PA	NS	1	1
Protein	Mollicutes	-0.0514725	0.798745	PA	NS	1	1
Protein	Erysipelotrichi	-0.0435552	0.829212	PA	NS	1	1
Protein	Actinobacteria	-0.0415775	0.836862	PA	NS	1	1
Protein	Fusobacteriia	0.0410842	0.838772	PA	NS	1	1
Protein	Bacilli	0.037851	0.851316	PA	NS	1	1
Protein	Bacteroidia	-0.0351306	0.861897	PA	NS	1	1
Protein	Clostridia	0.0281217	0.889263	PA	NS	1	1
Protein	Epsilonproteobacteria	-0.0265905	0.895258	PA	NS	1	1
Protein	Gammaproteobacteria	0.0210945	0.916824	PA	NS	1	1
Protein	Coriobacteriia	0.0178328	0.929651	PA	NS	1	1
Protein	Alphaproteobacteria	0.0164835	0.934962	PA	NS	1	1
Protein	Sphingobacteriia	-0.0120299	0.952511	PA	NS	1	1
Protein	Deinococci	0.00537582	0.978769	PA	NS	1	1
Protein	Betaproteobacteria	-0.00274977	0.989139	PA	NS	1	1
Protein	Thermoleophilia	0	1	PA	NS	1	1
Glucose	Planctomycetia	-0.562279	0.00343866	PA	NS	0.17881	0.17881
Glucose	Methanobacteria	-0.449823	0.0240635	PA	NS	1	0.31634
Glucose	[Saprospirae]	-0.429821	0.0319976	PA	NS	1	0.31634
Glucose	Acidimicrobiia	-0.428187	0.0327286	PA	NS	1	0.31634
Glucose	Actinobacteria	-0.347391	0.0888515	PA	NS	1	0.31634
Glucose	[Pedosphaerae]	-0.339683	0.0966568	PA	NS	1	0.31634
Glucose	Acidobacteriia	0.339683	0.0966568	PA	NS	1	0.31634
Glucose	Deferribacteres	-0.339683	0.0966568	PA	NS	1	0.31634
Glucose	Nostocophycideae	-0.339683	0.0966568	PA	NS	1	0.31634
Glucose	TM7-3	-0.339683	0.0966568	PA	NS	1	0.31634
Glucose	Coriobacteriia	-0.321875	0.116631	PA	NS	1	0.31634
Glucose	Anaerolineae	-0.312152	0.128737	PA	NS	1	0.31634
Glucose	[Methylacidiphilae]	-0.311376	0.12974	PA	NS	1	0.31634
Glucose	[Spartobacteria]	-0.311376	0.12974	PA	NS	1	0.31634
Glucose	Ellin6529	-0.311376	0.12974	PA	NS	1	0.31634
Glucose	MB-A2-108	-0.311376	0.12974	PA	NS	1	0.31634
Glucose	PRR-12	-0.311376	0.12974	PA	NS	1	0.31634
Glucose	SJA-4	-0.311376	0.12974	PA	NS	1	0.31634
Glucose	Deltaproteobacteria	-0.308969	0.13289	PA	NS	1	0.31634
Glucose	Opitutae	-0.306698	0.135912	PA	NS	1	0.31634
Glucose	Solibacteres	-0.306698	0.135912	PA	NS	1	0.31634
Glucose	Gemmatimonadetes	-0.300564	0.144322	PA	NS	1	0.31634
Glucose	Betaproteobacteria	-0.292092	0.15654	PA	NS	1	0.31634
Glucose	Spirochaetes	-0.286251	0.165377	PA	NS	1	0.31634
Glucose	Deinococci	-0.283069	0.170337	PA	NS	1	0.31634
Glucose	iii1-8	-0.283069	0.170337	PA	NS	1	0.31634
Glucose	Methanomicrobia	-0.283069	0.170337	PA	NS	1	0.31634
Glucose	RF3	-0.283069	0.170337	PA	NS	1	0.31634
Glucose	Gammaproteobacteria	-0.262378	0.205133	PA	NS	1	0.367824
Glucose	Verruco-5	-0.230225	0.26823	PA	NS	1	0.46133
Glucose	Epsilonproteobacteria	-0.227071	0.275024	PA	NS	1	0.46133
Glucose	[Chloracidobacteria]	-0.204465	0.326891	PA	NS	1	0.521684
Glucose	Acidobacteria-6	-0.202743	0.331069	PA	NS	1	0.521684
Glucose	Alphaproteobacteria	0.194615	0.351225	PA	NS	1	0.536751
Glucose	Chloroplast	-0.190666	0.361275	PA	NS	1	0.536751
Glucose	Fibrobacteria	-0.170697	0.414612	PA	NS	1	0.598885
Glucose	Clostridia	-0.156334	0.45551	PA	NS	1	0.640177
Glucose	Verrucomicrobiae	-0.151706	0.469127	PA	NS	1	0.641963
Glucose	[Rhodothermi]	-0.141535	0.499769	PA	NS	1	0.651658
Glucose	Mollicutes	-0.141043	0.501276	PA	NS	1	0.651658
Glucose	Flavobacteriia	-0.118396	0.572984	PA	NS	1	0.726711
Glucose	Erysipelotrichi	-0.10355	0.622317	PA	NS	1	0.770487
Glucose	Bacilli	-0.0907692	0.666102	PA	NS	1	0.790676
Glucose	Cytophagia	0.0899252	0.669034	PA	NS	1	0.790676
Glucose	Holophagae	0.0849208	0.68651	PA	NS	1	0.7933
Glucose	Thaumarchaeota	-0.0613396	0.770845	PA	NS	1	0.87139
Glucose	Fusobacteriia	-0.0504157	0.810854	PA	NS	1	0.893792
Glucose	Bacteroidia	-0.0465743	0.825039	PA	NS	1	0.893792
Glucose	Thermoleophilia	-0.040893	0.846115	PA	NS	1	0.897918
Glucose	4C0d-2	0.0298201	0.887476	PA	NS	1	0.910666
Glucose	Thermomicrobia	-0.0283069	0.893153	PA	NS	1	0.910666
Glucose	Sphingobacteriia	0.00791563	0.970045	PA	NS	1	0.970045
Weight	Cytophagia	-0.587957	0.0031721	PA	NS	0.161777	0.135857
Weight	Bacilli	-0.561265	0.00532774	PA	NS	0.271715	0.135857
Weight	Alphaproteobacteria	0.490119	0.0175893	PA	NS	0.897054	0.299018
Weight	Flavobacteriia	-0.444121	0.0337509	PA	NS	1	0.430324
Weight	Gammaproteobacteria	-0.359634	0.0918932	PA	NS	1	0.52878
Weight	Holophagae	-0.353553	0.0979292	PA	NS	1	0.52878
Weight	Deltaproteobacteria	-0.347665	0.104049	PA	NS	1	0.52878
Weight	Sphingobacteriia	-0.336397	0.116537	PA	NS	1	0.52878
Weight	Clostridia	-0.334405	0.118853	PA	NS	1	0.52878
Weight	[Chloracidobacteria]	-0.325669	0.129406	PA	NS	1	0.52878
Weight	Acidobacteria-6	-0.32386	0.131674	PA	NS	1	0.52878
Weight	Actinobacteria	-0.323108	0.132625	PA	NS	1	0.52878
Weight	Acidobacteriia	-0.321412	0.134787	PA	NS	1	0.52878
Weight	Fusobacteriia	-0.304718	0.157431	PA	NS	1	0.573498
Weight	Bacteroidia	-0.29179	0.176709	PA	NS	1	0.584168
Weight	Betaproteobacteria	-0.283807	0.189396	PA	NS	1	0.584168
Weight	Thermomicrobia	0.25713	0.236244	PA	NS	1	0.584168
Weight	Spirochaetes	-0.25162	0.246789	PA	NS	1	0.584168
Weight	Verrucomicrobiae	-0.228249	0.294865	PA	NS	1	0.584168
Weight	[Methylacidiphilae]	0.224989	0.302005	PA	NS	1	0.584168
Weight	[Spartobacteria]	0.224989	0.302005	PA	NS	1	0.584168
Weight	Ellin6529	0.224989	0.302005	PA	NS	1	0.584168
Weight	MB-A2-108	0.224989	0.302005	PA	NS	1	0.584168
Weight	PRR-12	0.224989	0.302005	PA	NS	1	0.584168
Weight	SJA-4	0.224989	0.302005	PA	NS	1	0.584168
Weight	Methanobacteria	-0.209359	0.33769	PA	NS	1	0.584168
Weight	Erysipelotrichi	-0.203809	0.350941	PA	NS	1	0.584168
Weight	Epsilonproteobacteria	-0.201474	0.356605	PA	NS	1	0.584168
Weight	Mollicutes	-0.194989	0.372615	PA	NS	1	0.584168
Weight	Deinococci	-0.192847	0.377991	PA	NS	1	0.584168
Weight	iii1-8	-0.192847	0.377991	PA	NS	1	0.584168
Weight	Methanomicrobia	-0.192847	0.377991	PA	NS	1	0.584168
Weight	RF3	-0.192847	0.377991	PA	NS	1	0.584168
Weight	Fibrobacteria	-0.175162	0.424052	PA	NS	1	0.626263
Weight	4C0d-2	0.170038	0.437944	PA	NS	1	0.626263
Weight	Coriobacteriia	-0.168533	0.442068	PA	NS	1	0.626263
Weight	Thermoleophilia	-0.162835	0.457872	PA	NS	1	0.631121
Weight	Thaumarchaeota	0.139573	0.525324	PA	NS	1	0.705041
Weight	[Pedosphaerae]	-0.0964237	0.661629	PA	NS	1	0.803406
Weight	Deferribacteres	-0.0964237	0.661629	PA	NS	1	0.803406
Weight	Nostocophycideae	-0.0964237	0.661629	PA	NS	1	0.803406
Weight	TM7-3	-0.0964237	0.661629	PA	NS	1	0.803406
Weight	Chloroplast	-0.0706131	0.748845	PA	NS	1	0.888165
Weight	Planctomycetia	-0.0582609	0.79174	PA	NS	1	0.917699
Weight	Gemmatimonadetes	-0.0379962	0.863341	PA	NS	1	0.963601
Weight	[Saprospirae]	0.0363726	0.86913	PA	NS	1	0.963601
Weight	Anaerolineae	0.0141449	0.948925	PA	NS	1	1
Weight	Acidimicrobiia	0.0101035	0.963507	PA	NS	1	1
Weight	Verruco-5	0.0101035	0.963507	PA	NS	1	1
Weight	Opitutae	0	1	PA	NS	1	1
Weight	Solibacteres	0	1	PA	NS	1	1
Development	Chloroplast	0.572224	0.00181598	PA	NS	0.0944308	0.0944308
Development	Clostridia	0.470958	0.0131572	PA	NS	0.684172	0.246565
Development	Gammaproteobacteria	0.466279	0.0142249	PA	NS	0.739694	0.246565
Development	Bacteroidia	0.448002	0.0191051	PA	NS	0.993463	0.248366
Development	Epsilonproteobacteria	0.425537	0.0269023	PA	NS	1	0.279784
Development	Deltaproteobacteria	0.396571	0.0405621	PA	NS	1	0.351538
Development	Verrucomicrobiae	0.33462	0.0880008	PA	NS	1	0.512171
Development	Thermomicrobia	0.32823	0.0946223	PA	NS	1	0.512171
Development	Erysipelotrichi	0.32741	0.0954979	PA	NS	1	0.512171
Development	Actinobacteria	0.324648	0.0984945	PA	NS	1	0.512171
Development	Flavobacteriia	0.274876	0.165256	PA	NS	1	0.580788
Development	Opitutae	0.273104	0.168109	PA	NS	1	0.580788
Development	Solibacteres	0.273104	0.168109	PA	NS	1	0.580788
Development	Anaerolineae	0.27088	0.171737	PA	NS	1	0.580788
Development	Bacilli	-0.269361	0.174247	PA	NS	1	0.580788
Development	Mollicutes	0.265473	0.18079	PA	NS	1	0.580788
Development	4C0d-2	0.260234	0.189873	PA	NS	1	0.580788
Development	Sphingobacteriia	0.249486	0.209484	PA	NS	1	0.592605
Development	Thaumarchaeota	0.245793	0.216529	PA	NS	1	0.592605
Development	Coriobacteriia	0.200014	0.317176	PA	NS	1	0.755971
Development	[Saprospirae]	0.192351	0.336449	PA	NS	1	0.755971
Development	Fusobacteriia	0.181872	0.363919	PA	NS	1	0.755971
Development	Alphaproteobacteria	0.178146	0.373996	PA	NS	1	0.755971
Development	Fibrobacteria	0.166897	0.405384	PA	NS	1	0.755971
Development	Deinococci	0.153634	0.444219	PA	NS	1	0.755971
Development	[Methylacidiphilae]	0.151491	0.450675	PA	NS	1	0.755971
Development	[Spartobacteria]	0.151491	0.450675	PA	NS	1	0.755971
Development	Ellin6529	0.151491	0.450675	PA	NS	1	0.755971
Development	MB-A2-108	0.151491	0.450675	PA	NS	1	0.755971
Development	PRR-12	0.151491	0.450675	PA	NS	1	0.755971
Development	SJA-4	0.151491	0.450675	PA	NS	1	0.755971
Development	[Rhodothermi]	-0.138866	0.4897	PA	NS	1	0.795763
Development	Gemmatimonadetes	0.126803	0.528522	PA	NS	1	0.802334
Development	Cytophagia	0.124984	0.534503	PA	NS	1	0.802334
Development	Acidobacteria-6	0.12331	0.540032	PA	NS	1	0.802334
Development	Planctomycetia	0.0920166	0.648046	PA	NS	1	0.817311
Development	Spirochaetes	0.0886501	0.660147	PA	NS	1	0.817311
Development	[Pedosphaerae]	0.0883696	0.661159	PA	NS	1	0.817311
Development	Deferribacteres	0.0883696	0.661159	PA	NS	1	0.817311
Development	Nostocophycideae	0.0883696	0.661159	PA	NS	1	0.817311
Development	TM7-3	0.0883696	0.661159	PA	NS	1	0.817311
Development	Thermoleophilia	0.0819311	0.684547	PA	NS	1	0.817311
Development	iii1-8	-0.0757453	0.707288	PA	NS	1	0.817311
Development	Methanomicrobia	-0.0757453	0.707288	PA	NS	1	0.817311
Development	RF3	-0.0757453	0.707288	PA	NS	1	0.817311
Development	Betaproteobacteria	-0.066483	0.741798	PA	NS	1	0.838554
Development	Acidimicrobiia	0.0485158	0.810091	PA	NS	1	0.896271
Development	Holophagae	0.0378727	0.851232	PA	NS	1	0.922168
Development	Verruco-5	0.0280395	0.889584	PA	NS	1	0.936539
Development	Acidobacteriia	-0.0252484	0.900518	PA	NS	1	0.936539
Development	[Chloracidobacteria]	-0.0196377	0.922551	PA	NS	1	0.94064
Development	Methanobacteria	0.00910346	0.964055	PA	NS	1	0.964055
Total	Cytophagia	-0.503973	0.00735598	PA	NS	0.382511	0.204291
Total	Acidobacteria-6	-0.500385	0.00785734	PA	NS	0.408582	0.204291
Total	Fusobacteriia	-0.416537	0.0306729	PA	NS	1	0.531663
Total	Flavobacteriia	-0.362565	0.0630823	PA	NS	1	0.695454
Total	Gammaproteobacteria	-0.3365	0.0861204	PA	NS	1	0.695454
Total	Opitutae	-0.309423	0.116286	PA	NS	1	0.695454
Total	Solibacteres	-0.309423	0.116286	PA	NS	1	0.695454
Total	Anaerolineae	-0.309194	0.116571	PA	NS	1	0.695454
Total	Mollicutes	-0.306177	0.120367	PA	NS	1	0.695454
Total	Chloroplast	-0.268321	0.175982	PA	NS	1	0.699615
Total	[Saprospirae]	-0.259846	0.190559	PA	NS	1	0.699615
Total	Thermomicrobia	0.252407	0.204024	PA	NS	1	0.699615
Total	Verruco-5	-0.231815	0.244634	PA	NS	1	0.699615
Total	Coriobacteriia	-0.231567	0.245152	PA	NS	1	0.699615
Total	[Methylacidiphilae]	-0.214546	0.282537	PA	NS	1	0.699615
Total	[Rhodothermi]	-0.214546	0.282537	PA	NS	1	0.699615
Total	[Spartobacteria]	-0.214546	0.282537	PA	NS	1	0.699615
Total	Ellin6529	-0.214546	0.282537	PA	NS	1	0.699615
Total	MB-A2-108	-0.214546	0.282537	PA	NS	1	0.699615
Total	PRR-12	-0.214546	0.282537	PA	NS	1	0.699615
Total	SJA-4	-0.214546	0.282537	PA	NS	1	0.699615
Total	Clostridia	-0.197334	0.323836	PA	NS	1	0.765431
Total	Thaumarchaeota	-0.191114	0.339624	PA	NS	1	0.767846
Total	Bacteroidia	-0.17639	0.378801	PA	NS	1	0.801212
Total	Epsilonproteobacteria	-0.161794	0.420094	PA	NS	1	0.801212
Total	Actinobacteria	-0.156145	0.436717	PA	NS	1	0.801212
Total	Acidobacteriia	-0.151444	0.450815	PA	NS	1	0.801212
Total	[Chloracidobacteria]	-0.145835	0.46795	PA	NS	1	0.801212
Total	Sphingobacteriia	-0.144164	0.473119	PA	NS	1	0.801212
Total	Deltaproteobacteria	-0.142786	0.477405	PA	NS	1	0.801212
Total	Planctomycetia	-0.119192	0.553749	PA	NS	1	0.801212
Total	Deinococci	-0.117211	0.560406	PA	NS	1	0.801212
Total	Verrucomicrobiae	-0.104267	0.604762	PA	NS	1	0.801212
Total	[Pedosphaerae]	-0.100963	0.616317	PA	NS	1	0.801212
Total	Deferribacteres	-0.100963	0.616317	PA	NS	1	0.801212
Total	iii1-8	0.100963	0.616317	PA	NS	1	0.801212
Total	Methanomicrobia	0.100963	0.616317	PA	NS	1	0.801212
Total	Nostocophycideae	-0.100963	0.616317	PA	NS	1	0.801212
Total	RF3	0.100963	0.616317	PA	NS	1	0.801212
Total	TM7-3	-0.100963	0.616317	PA	NS	1	0.801212
Total	Spirochaetes	0.0813311	0.686742	PA	NS	1	0.864029
Total	4C0d-2	0.0782989	0.697869	PA	NS	1	0.864029
Total	Acidimicrobiia	-0.0734251	0.715883	PA	NS	1	0.865719
Total	Alphaproteobacteria	0.0645657	0.749005	PA	NS	1	0.885187
Total	Erysipelotrichi	-0.0393267	0.845586	PA	NS	1	0.968722
Total	Thermoleophilia	0.0364027	0.856946	PA	NS	1	0.968722
Total	Betaproteobacteria	-0.021899	0.913664	PA	NS	1	0.995749
Total	Bacilli	0.0205019	0.919153	PA	NS	1	0.995749
Total	Holophagae	0.0126204	0.950183	PA	NS	1	1
Total	Gemmatimonadetes	-0.00701131	0.972312	PA	NS	1	1
Total	Fibrobacteria	0	1	PA	NS	1	1
Total	Methanobacteria	0	1	PA	NS	1	1
Triglyceride	Sphingobacteriia	0.44119	0.014667	R	S	0.836017	0.503885
Triglyceride	Solibacteres	0.430092	0.0176802	R	S	1	0.503885
Triglyceride	Acidobacteria-6	0.371433	0.0432873	R	S	1	0.571883
Triglyceride	Planctomycetia	0.355876	0.0535928	R	S	1	0.571883
Triglyceride	Verruco-5	-0.350755	0.0573795	R	S	1	0.571883
Triglyceride	[Saprospirae]	0.347113	0.0601982	R	S	1	0.571883
Triglyceride	iii1-8	0.324253	0.0804422	R	S	1	0.596794
Triglyceride	Spirochaetes	0.31112	0.0942306	R	S	1	0.596794
Triglyceride	TM7-3	0.31112	0.0942306	R	S	1	0.596794
Triglyceride	koll11	0.277931	0.136992	R	S	1	0.681428
Triglyceride	[Spartobacteria]	0.260598	0.164265	R	S	1	0.681428
Triglyceride	vadinHA49	-0.25477	0.174246	R	S	1	0.681428
Triglyceride	Bacilli	-0.249193	0.184193	R	S	1	0.681428
Triglyceride	Chloroplast	0.233014	0.215277	R	S	1	0.681428
Triglyceride	Chthonomonadetes	-0.225294	0.2313	R	S	1	0.681428
Triglyceride	RF3	-0.225294	0.2313	R	S	1	0.681428
Triglyceride	Deltaproteobacteria	0.214626	0.254728	R	S	1	0.681428
Triglyceride	Thermoleophilia	0.214059	0.256016	R	S	1	0.681428
Triglyceride	[Pedosphaerae]	0.213973	0.256212	R	S	1	0.681428
Triglyceride	Opitutae	0.21072	0.263683	R	S	1	0.681428
Triglyceride	Alphaproteobacteria	0.209812	0.265795	R	S	1	0.681428
Triglyceride	Acidobacteriia	0.203837	0.279957	R	S	1	0.681428
Triglyceride	Betaproteobacteria	0.189204	0.316652	R	S	1	0.681428
Triglyceride	OPB56	0.185288	0.326957	R	S	1	0.681428
Triglyceride	Epsilonproteobacteria	-0.183106	0.332784	R	S	1	0.681428
Triglyceride	Gemmatimonadetes	0.182381	0.334737	R	S	1	0.681428
Triglyceride	Methanomicrobia	0.182381	0.334737	R	S	1	0.681428
Triglyceride	Thaumarchaeota	0.182381	0.334737	R	S	1	0.681428
Triglyceride	Coriobacteriia	0.166898	0.378047	R	S	1	0.727377
Triglyceride	Flavobacteriia	0.16106	0.395188	R	S	1	0.727377
Triglyceride	Methanobacteria	0.160924	0.395591	R	S	1	0.727377
Triglyceride	4C0d-2	0.150442	0.427474	R	S	1	0.761438
Triglyceride	Cytophagia	0.141052	0.457193	R	S	1	0.775057
Triglyceride	Acidimicrobiia	0.139468	0.462315	R	S	1	0.775057
Triglyceride	Acidobacteria-5	0.118011	0.534544	R	S	1	0.810933
Triglyceride	Anaerolineae	0.11626	0.540668	R	S	1	0.810933
Triglyceride	BD1-5	0.103905	0.584783	R	S	1	0.810933
Triglyceride	C6	0.0965545	0.611756	R	S	1	0.810933
Triglyceride	Ellin6529	0.0965545	0.611756	R	S	1	0.810933
Triglyceride	Holophagae	0.0965545	0.611756	R	S	1	0.810933
Triglyceride	ML635J-21	-0.0965545	0.611756	R	S	1	0.810933
Triglyceride	SC3	0.0965545	0.611756	R	S	1	0.810933
Triglyceride	TA18	0.0965545	0.611756	R	S	1	0.810933
Triglyceride	Fusobacteriia	-0.0856535	0.652683	R	S	1	0.840362
Triglyceride	Mollicutes	-0.0828325	0.663444	R	S	1	0.840362
Triglyceride	Bacteroidia	-0.0757846	0.690612	R	S	1	0.850571
Triglyceride	Actinobacteria	0.0730268	0.701348	R	S	1	0.850571
Triglyceride	Thermomicrobia	0.0617625	0.745769	R	S	1	0.885601
Triglyceride	Erysipelotrichi	0.0495538	0.79483	R	S	1	0.909284
Triglyceride	BD7-11	0.0488663	0.797618	R	S	1	0.909284
Triglyceride	Deferribacteres	-0.0376593	0.843379	R	S	1	0.937069
Triglyceride	Deinococci	-0.0320964	0.86629	R	S	1	0.937069
Triglyceride	[Chloracidobacteria]	0.0308813	0.87131	R	S	1	0.937069
Triglyceride	Clostridia	0.0221554	0.907488	R	S	1	0.957904
Triglyceride	Gammaproteobacteria	0.013133	0.945086	R	S	1	0.979453
Triglyceride	Verrucomicrobiae	0.00804928	0.966327	R	S	1	0.983583
Triglyceride	Fibrobacteria	0	1	R	S	1	1
Protein	Flavobacteriia	-0.501287	0.00477344	R	S	0.272086	0.272086
Protein	Opitutae	-0.446232	0.0134467	R	S	0.766464	0.383232
Protein	Deinococci	-0.404415	0.0266496	R	S	1	0.506343
Protein	iii1-8	0.355135	0.0541288	R	S	1	0.63
Protein	Clostridia	-0.329214	0.0756578	R	S	1	0.63
Protein	Spirochaetes	-0.31112	0.0942306	R	S	1	0.63
Protein	TM7-3	-0.31112	0.0942306	R	S	1	0.63
Protein	Thermoleophilia	-0.300383	0.106776	R	S	1	0.63
Protein	Acidobacteriia	0.289664	0.12051	R	S	1	0.63
Protein	ML635J-21	-0.289664	0.12051	R	S	1	0.63
Protein	Solibacteres	-0.288868	0.121579	R	S	1	0.63
Protein	Thermomicrobia	-0.262491	0.161111	R	S	1	0.751442
Protein	[Saprospirae]	-0.256418	0.171381	R	S	1	0.751442
Protein	[Chloracidobacteria]	-0.24705	0.188119	R	S	1	0.762828
Protein	Actinobacteria	-0.239341	0.202723	R	S	1	0.762828
Protein	Fibrobacteria	0.218256	0.246589	R	S	1	0.762828
Protein	Bacteroidia	-0.207545	0.271112	R	S	1	0.762828
Protein	Gammaproteobacteria	-0.204341	0.278746	R	S	1	0.762828
Protein	Deltaproteobacteria	-0.202151	0.28404	R	S	1	0.762828
Protein	Cytophagia	-0.197856	0.294611	R	S	1	0.762828
Protein	[Spartobacteria]	-0.192616	0.307842	R	S	1	0.762828
Protein	Verrucomicrobiae	-0.192065	0.309254	R	S	1	0.762828
Protein	Gemmatimonadetes	0.182381	0.334737	R	S	1	0.762828
Protein	Methanomicrobia	0.182381	0.334737	R	S	1	0.762828
Protein	Thaumarchaeota	0.182381	0.334737	R	S	1	0.762828
Protein	Coriobacteriia	-0.177534	0.347957	R	S	1	0.762828
Protein	Erysipelotrichi	-0.161162	0.394885	R	S	1	0.815313
Protein	Chloroplast	-0.159278	0.400505	R	S	1	0.815313
Protein	Verruco-5	-0.148331	0.43406	R	S	1	0.823498
Protein	BD1-5	0.147113	0.437886	R	S	1	0.823498
Protein	Betaproteobacteria	-0.142682	0.451957	R	S	1	0.823498
Protein	Acidobacteria-5	-0.139468	0.462315	R	S	1	0.823498
Protein	BD7-11	-0.128595	0.498255	R	S	1	0.832341
Protein	Chthonomonadetes	0.118011	0.534544	R	S	1	0.832341
Protein	RF3	0.118011	0.534544	R	S	1	0.832341
Protein	Planctomycetia	0.117577	0.53606	R	S	1	0.832341
Protein	Deferribacteres	-0.116367	0.540291	R	S	1	0.832341
Protein	koll11	0.108084	0.569684	R	S	1	0.854526
Protein	Anaerolineae	-0.0820656	0.666381	R	S	1	0.912461
Protein	Methanobacteria	-0.075098	0.69328	R	S	1	0.912461
Protein	Acidobacteria-6	-0.0681611	0.720428	R	S	1	0.912461
Protein	OPB56	-0.0617625	0.745769	R	S	1	0.912461
Protein	vadinHA49	0.0540422	0.776693	R	S	1	0.912461
Protein	C6	-0.0536414	0.778308	R	S	1	0.912461
Protein	Ellin6529	-0.0536414	0.778308	R	S	1	0.912461
Protein	Holophagae	-0.0536414	0.778308	R	S	1	0.912461
Protein	SC3	-0.0536414	0.778308	R	S	1	0.912461
Protein	TA18	-0.0536414	0.778308	R	S	1	0.912461
Protein	Bacilli	-0.0436089	0.819013	R	S	1	0.912461
Protein	4C0d-2	-0.0413301	0.828327	R	S	1	0.912461
Protein	Epsilonproteobacteria	0.037204	0.845249	R	S	1	0.912461
Protein	Sphingobacteriia	-0.035527	0.852147	R	S	1	0.912461
Protein	Fusobacteriia	0.0344237	0.856691	R	S	1	0.912461
Protein	Acidimicrobiia	-0.0321848	0.865925	R	S	1	0.912461
Protein	Mollicutes	-0.0286728	0.880445	R	S	1	0.912461
Protein	[Pedosphaerae]	-0.0241096	0.899367	R	S	1	0.915427
Protein	Alphaproteobacteria	0.0144621	0.939538	R	S	1	0.939538
Glucose	Deferribacteres	-0.373531	0.0459388	R	S	1	0.804584
Glucose	Acidimicrobiia	-0.293676	0.122044	R	S	1	0.804584
Glucose	[Chloracidobacteria]	-0.292806	0.123205	R	S	1	0.804584
Glucose	Thermomicrobia	-0.292806	0.123205	R	S	1	0.804584
Glucose	OPB56	0.276539	0.146447	R	S	1	0.804584
Glucose	Acidobacteriia	0.248495	0.193661	R	S	1	0.804584
Glucose	Chthonomonadetes	-0.248495	0.193661	R	S	1	0.804584
Glucose	RF3	-0.248495	0.193661	R	S	1	0.804584
Glucose	Bacilli	-0.246089	0.198151	R	S	1	0.804584
Glucose	Solibacteres	0.243629	0.202817	R	S	1	0.804584
Glucose	Actinobacteria	-0.24279	0.204425	R	S	1	0.804584
Glucose	Spirochaetes	0.225905	0.238665	R	S	1	0.804584
Glucose	TM7-3	0.225905	0.238665	R	S	1	0.804584
Glucose	Verruco-5	-0.224596	0.241468	R	S	1	0.804584
Glucose	Acidobacteria-6	0.210103	0.273982	R	S	1	0.804584
Glucose	Erysipelotrichi	-0.208576	0.277564	R	S	1	0.804584
Glucose	Deltaproteobacteria	0.201025	0.295719	R	S	1	0.804584
Glucose	C6	0.180724	0.348155	R	S	1	0.804584
Glucose	Ellin6529	0.180724	0.348155	R	S	1	0.804584
Glucose	Holophagae	0.180724	0.348155	R	S	1	0.804584
Glucose	SC3	0.180724	0.348155	R	S	1	0.804584
Glucose	TA18	0.180724	0.348155	R	S	1	0.804584
Glucose	koll11	0.178937	0.353021	R	S	1	0.804584
Glucose	Deinococci	0.175955	0.361234	R	S	1	0.804584
Glucose	Anaerolineae	0.175256	0.363175	R	S	1	0.804584
Glucose	Alphaproteobacteria	0.16406	0.395097	R	S	1	0.804584
Glucose	Coriobacteriia	-0.162224	0.400481	R	S	1	0.804584
Glucose	Thermoleophilia	0.158005	0.413005	R	S	1	0.804584
Glucose	Fibrobacteria	0.155652	0.420085	R	S	1	0.804584
Glucose	vadinHA49	-0.154537	0.423465	R	S	1	0.804584
Glucose	Acidobacteria-5	-0.135543	0.483266	R	S	1	0.861684
Glucose	[Saprospirae]	0.118857	0.539155	R	S	1	0.861684
Glucose	Flavobacteriia	0.114741	0.553395	R	S	1	0.861684
Glucose	Cytophagia	0.102871	0.595404	R	S	1	0.861684
Glucose	Verrucomicrobiae	0.0955506	0.621975	R	S	1	0.861684
Glucose	Planctomycetia	0.0928846	0.631772	R	S	1	0.861684
Glucose	Gemmatimonadetes	0.0903619	0.641098	R	S	1	0.861684
Glucose	iii1-8	0.0903619	0.641098	R	S	1	0.861684
Glucose	Methanobacteria	-0.0903619	0.641098	R	S	1	0.861684
Glucose	Methanomicrobia	0.0903619	0.641098	R	S	1	0.861684
Glucose	Thaumarchaeota	0.0903619	0.641098	R	S	1	0.861684
Glucose	BD1-5	0.0885706	0.647753	R	S	1	0.861684
Glucose	4C0d-2	0.0879559	0.650042	R	S	1	0.861684
Glucose	[Spartobacteria]	0.0836763	0.66607	R	S	1	0.862864
Glucose	Opitutae	0.0792379	0.682846	R	S	1	0.864938
Glucose	Bacteroidia	-0.0656727	0.735011	R	S	1	0.910774
Glucose	[Pedosphaerae]	0.0554939	0.77494	R	S	1	0.932927
Glucose	Fusobacteriia	-0.0478216	0.805419	R	S	1	0.932927
Glucose	Gammaproteobacteria	0.0431247	0.824219	R	S	1	0.932927
Glucose	Betaproteobacteria	0.0421442	0.828157	R	S	1	0.932927
Glucose	Clostridia	-0.0400641	0.836522	R	S	1	0.932927
Glucose	Chloroplast	-0.0294662	0.879398	R	S	1	0.932927
Glucose	Sphingobacteriia	0.0291308	0.880761	R	S	1	0.932927
Glucose	BD7-11	-0.0280287	0.885242	R	S	1	0.932927
Glucose	ML635J-21	0.0225905	0.907401	R	S	1	0.932927
Glucose	Epsilonproteobacteria	-0.0203479	0.91656	R	S	1	0.932927
Glucose	Mollicutes	0.00232694	0.990442	R	S	1	0.990442
Weight	iii1-8	-0.439209	0.0171376	R	S	0.976843	0.441547
Weight	Deltaproteobacteria	-0.416692	0.0245358	R	S	1	0.441547
Weight	Thermoleophilia	-0.410674	0.0269026	R	S	1	0.441547
Weight	Acidobacteria-6	-0.38311	0.0402305	R	S	1	0.441547
Weight	Verruco-5	0.362809	0.0530719	R	S	1	0.441547
Weight	Bacilli	0.326888	0.0834834	R	S	1	0.441547
Weight	Sphingobacteriia	-0.324964	0.0854246	R	S	1	0.441547
Weight	Alphaproteobacteria	-0.309398	0.102421	R	S	1	0.441547
Weight	4C0d-2	-0.299122	0.114956	R	S	1	0.441547
Weight	Gemmatimonadetes	-0.293676	0.122044	R	S	1	0.441547
Weight	Methanomicrobia	-0.293676	0.122044	R	S	1	0.441547
Weight	Thaumarchaeota	-0.293676	0.122044	R	S	1	0.441547
Weight	Chthonomonadetes	0.271086	0.154903	R	S	1	0.441547
Weight	RF3	0.271086	0.154903	R	S	1	0.441547
Weight	Spirochaetes	-0.271086	0.154903	R	S	1	0.441547
Weight	TM7-3	-0.271086	0.154903	R	S	1	0.441547
Weight	Deinococci	-0.260272	0.172696	R	S	1	0.441547
Weight	Planctomycetia	-0.258524	0.175701	R	S	1	0.441547
Weight	Fibrobacteria	-0.250397	0.190162	R	S	1	0.441547
Weight	C6	-0.248495	0.193661	R	S	1	0.441547
Weight	Ellin6529	-0.248495	0.193661	R	S	1	0.441547
Weight	Holophagae	-0.248495	0.193661	R	S	1	0.441547
Weight	ML635J-21	0.248495	0.193661	R	S	1	0.441547
Weight	SC3	-0.248495	0.193661	R	S	1	0.441547
Weight	TA18	-0.248495	0.193661	R	S	1	0.441547
Weight	BD1-5	0.243289	0.203469	R	S	1	0.446066
Weight	Flavobacteriia	-0.236103	0.217557	R	S	1	0.459286
Weight	Acidobacteria-5	-0.225905	0.238665	R	S	1	0.485853
Weight	[Pedosphaerae]	-0.208349	0.2781	R	S	1	0.53348
Weight	Acidimicrobiia	0.203314	0.290138	R	S	1	0.53348
Weight	Acidobacteriia	-0.203314	0.290138	R	S	1	0.53348
Weight	Anaerolineae	-0.18784	0.329174	R	S	1	0.55895
Weight	Methanobacteria	0.180724	0.348155	R	S	1	0.55895
Weight	[Chloracidobacteria]	0.178937	0.353021	R	S	1	0.55895
Weight	OPB56	-0.178937	0.353021	R	S	1	0.55895
Weight	Thermomicrobia	-0.178937	0.353021	R	S	1	0.55895
Weight	[Saprospirae]	-0.170991	0.37515	R	S	1	0.577934
Weight	Opitutae	-0.16034	0.406046	R	S	1	0.598356
Weight	Betaproteobacteria	-0.159211	0.409402	R	S	1	0.598356
Weight	Cytophagia	0.146455	0.448394	R	S	1	0.623604
Weight	koll11	-0.146403	0.448558	R	S	1	0.623604
Weight	Gammaproteobacteria	-0.132101	0.494545	R	S	1	0.664203
Weight	Epsilonproteobacteria	0.129219	0.504091	R	S	1	0.664203
Weight	Coriobacteriia	-0.126638	0.512718	R	S	1	0.664203
Weight	Solibacteres	-0.121815	0.52903	R	S	1	0.670104
Weight	Chloroplast	-0.114702	0.553531	R	S	1	0.685897
Weight	Mollicutes	-0.0773707	0.689948	R	S	1	0.836746
Weight	Fusobacteriia	-0.0697437	0.719222	R	S	1	0.854076
Weight	Actinobacteria	0.0653273	0.736356	R	S	1	0.856577
Weight	Erysipelotrichi	0.0524107	0.787152	R	S	1	0.897353
Weight	vadinHA49	-0.0406675	0.834094	R	S	1	0.924958
Weight	[Spartobacteria]	0.0358613	0.853478	R	S	1	0.924958
Weight	Deferribacteres	0.0312303	0.872234	R	S	1	0.924958
Weight	Verrucomicrobiae	-0.0269973	0.889438	R	S	1	0.924958
Weight	Bacteroidia	0.0262445	0.892504	R	S	1	0.924958
Weight	Clostridia	-0.018861	0.922639	R	S	1	0.939115
Weight	BD7-11	0.0134538	0.944777	R	S	1	0.944777
Development	Erysipelotrichi	-0.416821	0.0219388	R	S	1	0.39936
Development	Mollicutes	-0.391542	0.0323791	R	S	1	0.39936
Development	Verruco-5	-0.375311	0.0409826	R	S	1	0.39936
Development	Betaproteobacteria	-0.347325	0.0600307	R	S	1	0.39936
Development	Solibacteres	0.346196	0.0609242	R	S	1	0.39936
Development	C6	-0.322671	0.0820158	R	S	1	0.39936
Development	Ellin6529	-0.322671	0.0820158	R	S	1	0.39936
Development	Holophagae	-0.322671	0.0820158	R	S	1	0.39936
Development	SC3	-0.322671	0.0820158	R	S	1	0.39936
Development	TA18	-0.322671	0.0820158	R	S	1	0.39936
Development	Alphaproteobacteria	0.321442	0.0832552	R	S	1	0.39936
Development	Actinobacteria	-0.315884	0.0890367	R	S	1	0.39936
Development	Fusobacteriia	-0.313983	0.091082	R	S	1	0.39936
Development	iii1-8	0.28825	0.122413	R	S	1	0.498397
Development	[Chloracidobacteria]	0.26423	0.158253	R	S	1	0.516775
Development	Epsilonproteobacteria	-0.261497	0.162761	R	S	1	0.516775
Development	BD1-5	0.260605	0.164253	R	S	1	0.516775
Development	Thermomicrobia	-0.256223	0.17172	R	S	1	0.516775
Development	Methanobacteria	0.255912	0.172258	R	S	1	0.516775
Development	Deferribacteres	-0.24782	0.186703	R	S	1	0.532103
Development	Bacilli	-0.238831	0.203715	R	S	1	0.552942
Development	[Spartobacteria]	0.211518	0.261838	R	S	1	0.585929
Development	Opitutae	-0.205689	0.275518	R	S	1	0.585929
Development	Bacteroidia	-0.20267	0.282778	R	S	1	0.585929
Development	Gemmatimonadetes	0.200279	0.288618	R	S	1	0.585929
Development	Methanomicrobia	0.200279	0.288618	R	S	1	0.585929
Development	Thaumarchaeota	0.200279	0.288618	R	S	1	0.585929
Development	Acidobacteria-6	0.19012	0.314271	R	S	1	0.585929
Development	Fibrobacteria	-0.179756	0.341858	R	S	1	0.585929
Development	Acidobacteria-5	-0.178026	0.346602	R	S	1	0.585929
Development	Chthonomonadetes	-0.178026	0.346602	R	S	1	0.585929
Development	ML635J-21	-0.178026	0.346602	R	S	1	0.585929
Development	RF3	-0.178026	0.346602	R	S	1	0.585929
Development	Chloroplast	-0.176975	0.349501	R	S	1	0.585929
Development	Verrucomicrobiae	-0.165803	0.381228	R	S	1	0.620856
Development	Anaerolineae	-0.161581	0.39364	R	S	1	0.623264
Development	Clostridia	-0.142487	0.452583	R	S	1	0.697223
Development	Gammaproteobacteria	-0.136668	0.471437	R	S	1	0.707156
Development	BD7-11	-0.132303	0.485844	R	S	1	0.710079
Development	Acidobacteriia	0.111266	0.558309	R	S	1	0.79559
Development	OPB56	0.10409	0.58411	R	S	1	0.812055
Development	Sphingobacteriia	0.0774812	0.684036	R	S	1	0.914372
Development	Flavobacteriia	0.0656051	0.730518	R	S	1	0.914372
Development	Planctomycetia	0.0583007	0.759591	R	S	1	0.914372
Development	Deltaproteobacteria	0.0571463	0.764217	R	S	1	0.914372
Development	Acidimicrobiia	0.055633	0.770292	R	S	1	0.914372
Development	Cytophagia	0.0546102	0.774406	R	S	1	0.914372
Development	Thermoleophilia	0.0531891	0.780132	R	S	1	0.914372
Development	vadinHA49	-0.0480417	0.800964	R	S	1	0.914372
Development	4C0d-2	-0.0454365	0.81156	R	S	1	0.914372
Development	Coriobacteriia	0.0407212	0.83082	R	S	1	0.914372
Development	[Saprospirae]	-0.039905	0.834164	R	S	1	0.914372
Development	koll11	-0.0240209	0.899736	R	S	1	0.96764
Development	Deinococci	0.0133152	0.944325	R	S	1	0.992331
Development	[Pedosphaerae]	0.0101582	0.957512	R	S	1	0.992331
Development	Spirochaetes	0	1	R	S	1	1
Development	TM7-3	0	1	R	S	1	1
Total	Sphingobacteriia	-0.698234	1.78524e-05	R	S	0.00101759	0.00101759
Total	[Pedosphaerae]	-0.459948	0.0105483	R	S	0.60125	0.281792
Total	Clostridia	-0.414708	0.022689	R	S	1	0.281792
Total	4C0d-2	-0.38274	0.036842	R	S	1	0.281792
Total	Gammaproteobacteria	-0.381822	0.0373344	R	S	1	0.281792
Total	Chloroplast	-0.380225	0.038204	R	S	1	0.281792
Total	Solibacteres	-0.379033	0.0388637	R	S	1	0.281792
Total	Verrucomicrobiae	-0.370668	0.0437543	R	S	1	0.281792
Total	Acidobacteria-6	-0.369469	0.0444935	R	S	1	0.281792
Total	Thermoleophilia	-0.359115	0.0513018	R	S	1	0.29242
Total	Planctomycetia	-0.341982	0.0643511	R	S	1	0.312864
Total	[Spartobacteria]	-0.340175	0.0658662	R	S	1	0.312864
Total	iii1-8	-0.324506	0.0801929	R	S	1	0.341421
Total	Verruco-5	0.320849	0.0838578	R	S	1	0.341421
Total	koll11	-0.285874	0.125664	R	S	1	0.369782
Total	Bacilli	0.283901	0.128411	R	S	1	0.369782
Total	Actinobacteria	-0.271947	0.146005	R	S	1	0.369782
Total	C6	-0.268416	0.151521	R	S	1	0.369782
Total	Ellin6529	-0.268416	0.151521	R	S	1	0.369782
Total	Holophagae	-0.268416	0.151521	R	S	1	0.369782
Total	SC3	-0.268416	0.151521	R	S	1	0.369782
Total	TA18	-0.268416	0.151521	R	S	1	0.369782
Total	Flavobacteriia	-0.264668	0.157538	R	S	1	0.369782
Total	Bacteroidia	-0.262836	0.160542	R	S	1	0.369782
Total	Mollicutes	-0.261843	0.162185	R	S	1	0.369782
Total	vadinHA49	0.247243	0.187764	R	S	1	0.411637
Total	Fibrobacteria	-0.237699	0.205932	R	S	1	0.434746
Total	Deltaproteobacteria	-0.230516	0.220377	R	S	1	0.443113
Total	Coriobacteriia	-0.225686	0.230468	R	S	1	0.443113
Total	Erysipelotrichi	-0.224395	0.233217	R	S	1	0.443113
Total	Deinococci	-0.218426	0.246212	R	S	1	0.451992
Total	[Saprospirae]	-0.204359	0.278701	R	S	1	0.451992
Total	Gemmatimonadetes	-0.203996	0.279574	R	S	1	0.451992
Total	Methanomicrobia	-0.203996	0.279574	R	S	1	0.451992
Total	Thaumarchaeota	-0.203996	0.279574	R	S	1	0.451992
Total	[Chloracidobacteria]	-0.200885	0.287131	R	S	1	0.451992
Total	Fusobacteriia	-0.196264	0.298593	R	S	1	0.451992
Total	OPB56	-0.193158	0.306455	R	S	1	0.451992
Total	Anaerolineae	-0.192063	0.309258	R	S	1	0.451992
Total	Methanobacteria	-0.182523	0.334354	R	S	1	0.476454
Total	Epsilonproteobacteria	-0.178427	0.345498	R	S	1	0.480024
Total	Alphaproteobacteria	-0.175462	0.353702	R	S	1	0.480024
Total	Betaproteobacteria	-0.170305	0.368247	R	S	1	0.488141
Total	ML635J-21	0.16105	0.395218	R	S	1	0.489726
Total	Spirochaetes	-0.16105	0.395218	R	S	1	0.489726
Total	TM7-3	-0.16105	0.395218	R	S	1	0.489726
Total	Thermomicrobia	0.139074	0.463592	R	S	1	0.562228
Total	Acidimicrobiia	-0.12884	0.497432	R	S	1	0.578646
Total	Acidobacteriia	0.12884	0.497432	R	S	1	0.578646
Total	Cytophagia	-0.123756	0.51469	R	S	1	0.586747
Total	BD7-11	-0.119944	0.527823	R	S	1	0.58992
Total	Deferribacteres	-0.0695355	0.715021	R	S	1	0.783773
Total	Acidobacteria-5	-0.0536832	0.77814	R	S	1	0.836867
Total	Opitutae	-0.040637	0.831164	R	S	1	0.87734
Total	BD1-5	0.0326887	0.863845	R	S	1	0.895258
Total	Chthonomonadetes	-0.0107366	0.955095	R	S	1	0.955095
Total	RF3	-0.0107366	0.955095	R	S	1	0.955095
Triglyceride	Bacilli	0.5604	0.00127823	PR	S	0.0562421	0.0562421
Triglyceride	Cytophagia	0.435838	0.0160618	PR	S	0.706721	0.353361
Triglyceride	Alphaproteobacteria	-0.356618	0.053061	PR	S	1	0.570761
Triglyceride	4C0d-2	0.349816	0.0580962	PR	S	1	0.570761
Triglyceride	Clostridia	0.310433	0.094998	PR	S	1	0.570761
Triglyceride	Solibacteres	0.303966	0.102458	PR	S	1	0.570761
Triglyceride	Flavobacteriia	0.300909	0.106134	PR	S	1	0.570761
Triglyceride	Chloroflexi	0.293339	0.115661	PR	S	1	0.570761
Triglyceride	Deinococci	0.289631	0.120553	PR	S	1	0.570761
Triglyceride	Chloroplast	0.282123	0.130925	PR	S	1	0.570761
Triglyceride	Gemmatimonadetes	-0.263334	0.159721	PR	S	1	0.570761
Triglyceride	Bacteroidia	0.256485	0.171267	PR	S	1	0.570761
Triglyceride	Gammaproteobacteria	0.248219	0.185971	PR	S	1	0.570761
Triglyceride	Sphingobacteriia	0.246201	0.189691	PR	S	1	0.570761
Triglyceride	Planctomycetia	0.237914	0.20551	PR	S	1	0.570761
Triglyceride	Fibrobacteria	0.225269	0.231354	PR	S	1	0.570761
Triglyceride	TK17	-0.225269	0.231354	PR	S	1	0.570761
Triglyceride	Epsilonproteobacteria	-0.220486	0.241674	PR	S	1	0.570761
Triglyceride	Betaproteobacteria	0.218312	0.246465	PR	S	1	0.570761
Triglyceride	[Pedosphaerae]	0.200706	0.287569	PR	S	1	0.632653
Triglyceride	OPB56	-0.18236	0.334791	PR	S	1	0.696334
Triglyceride	Ellin6529	0.160906	0.395644	PR	S	1	0.696334
Triglyceride	MB-A2-108	0.160906	0.395644	PR	S	1	0.696334
Triglyceride	ML635J-21	0.160906	0.395644	PR	S	1	0.696334
Triglyceride	Verruco-5	0.160906	0.395644	PR	S	1	0.696334
Triglyceride	CK-1C4-19	-0.139452	0.462365	PR	S	1	0.707095
Triglyceride	Acidimicrobiia	0.13895	0.463994	PR	S	1	0.707095
Triglyceride	Actinobacteria	0.137862	0.467535	PR	S	1	0.707095
Triglyceride	Acidobacteria-6	0.135935	0.473841	PR	S	1	0.707095
Triglyceride	Erysipelotrichi	0.132547	0.485032	PR	S	1	0.707095
Triglyceride	BD1-5	0.117998	0.53459	PR	S	1	0.707095
Triglyceride	Spirochaetes	0.117998	0.53459	PR	S	1	0.707095
Triglyceride	ZB2	0.117998	0.53459	PR	S	1	0.707095
Triglyceride	Mollicutes	0.114631	0.546392	PR	S	1	0.707095
Triglyceride	Coriobacteriia	0.0918053	0.629456	PR	S	1	0.756953
Triglyceride	Verrucomicrobiae	0.0911349	0.631971	PR	S	1	0.756953
Triglyceride	[Spartobacteria]	0.0878204	0.644464	PR	S	1	0.756953
Triglyceride	Thaumarchaeota	-0.0853779	0.653732	PR	S	1	0.756953
Triglyceride	Thermoleophilia	0.0577671	0.761728	PR	S	1	0.856165
Triglyceride	[Chloracidobacteria]	0.0536354	0.778332	PR	S	1	0.856165
Triglyceride	Opitutae	0.046565	0.806966	PR	S	1	0.866012
Triglyceride	[Saprospirae]	0.0277289	0.884354	PR	S	1	0.926466
Triglyceride	Fusobacteriia	-0.0220212	0.908046	PR	S	1	0.929163
Triglyceride	Deltaproteobacteria	-0.0111021	0.953568	PR	S	1	0.953568
Protein	Solibacteres	0.367742	0.0455761	PR	S	1	0.984188
Protein	CK-1C4-19	0.268177	0.1519	PR	S	1	0.984188
Protein	[Chloracidobacteria]	-0.246723	0.188724	PR	S	1	0.984188
Protein	TK17	-0.225269	0.231354	PR	S	1	0.984188
Protein	Sphingobacteriia	0.216152	0.251286	PR	S	1	0.984188
Protein	Fusobacteriia	-0.207145	0.272058	PR	S	1	0.984188
Protein	BD1-5	0.203815	0.280011	PR	S	1	0.984188
Protein	Spirochaetes	0.203815	0.280011	PR	S	1	0.984188
Protein	ZB2	0.203815	0.280011	PR	S	1	0.984188
Protein	4C0d-2	0.176602	0.350533	PR	S	1	0.984188
Protein	Deinococci	0.160906	0.395644	PR	S	1	0.984188
Protein	Deltaproteobacteria	-0.153209	0.418924	PR	S	1	0.984188
Protein	Actinobacteria	0.129621	0.494804	PR	S	1	0.984188
Protein	Cytophagia	0.128002	0.500255	PR	S	1	0.984188
Protein	Opitutae	0.126025	0.506954	PR	S	1	0.984188
Protein	Thermoleophilia	0.125162	0.509889	PR	S	1	0.984188
Protein	[Pedosphaerae]	-0.123511	0.51553	PR	S	1	0.984188
Protein	OPB56	-0.117998	0.53459	PR	S	1	0.984188
Protein	Gemmatimonadetes	-0.102865	0.588568	PR	S	1	0.984188
Protein	[Spartobacteria]	0.0976201	0.607814	PR	S	1	0.984188
Protein	Clostridia	-0.0899678	0.636359	PR	S	1	0.984188
Protein	Erysipelotrichi	-0.0893398	0.638725	PR	S	1	0.984188
Protein	Alphaproteobacteria	0.0820912	0.666282	PR	S	1	0.984188
Protein	Acidobacteria-6	0.0786991	0.679329	PR	S	1	0.984188
Protein	Chloroplast	-0.0676382	0.722488	PR	S	1	0.984188
Protein	Chloroflexi	0.0617557	0.745797	PR	S	1	0.984188
Protein	Fibrobacteria	0.0536354	0.778332	PR	S	1	0.984188
Protein	Mollicutes	-0.0529067	0.781271	PR	S	1	0.984188
Protein	Bacteroidia	-0.0489814	0.79715	PR	S	1	0.984188
Protein	Planctomycetia	0.0466228	0.806731	PR	S	1	0.984188
Protein	Acidimicrobiia	0.0463167	0.807976	PR	S	1	0.984188
Protein	[Saprospirae]	0.0423901	0.823991	PR	S	1	0.984188
Protein	Epsilonproteobacteria	-0.037759	0.842969	PR	S	1	0.984188
Protein	Flavobacteriia	-0.0286815	0.880409	PR	S	1	0.984188
Protein	Thaumarchaeota	-0.0257162	0.892698	PR	S	1	0.984188
Protein	Bacilli	0.0246941	0.89694	PR	S	1	0.984188
Protein	Coriobacteriia	0.0236147	0.901423	PR	S	1	0.984188
Protein	Betaproteobacteria	-0.0224995	0.906057	PR	S	1	0.984188
Protein	Ellin6529	-0.0107271	0.955135	PR	S	1	0.984188
Protein	MB-A2-108	-0.0107271	0.955135	PR	S	1	0.984188
Protein	ML635J-21	-0.0107271	0.955135	PR	S	1	0.984188
Protein	Verruco-5	-0.0107271	0.955135	PR	S	1	0.984188
Protein	Gammaproteobacteria	-0.00912734	0.961821	PR	S	1	0.984188
Protein	Verrucomicrobiae	0.00179135	0.992504	PR	S	1	0.992504
Glucose	Chloroflexi	0.355095	0.0541575	PR	S	1	0.727112
Glucose	Thaumarchaeota	-0.30808	0.097663	PR	S	1	0.727112
Glucose	CK-1C4-19	0.289631	0.120553	PR	S	1	0.727112
Glucose	4C0d-2	0.258314	0.168127	PR	S	1	0.727112
Glucose	Gemmatimonadetes	-0.253562	0.176369	PR	S	1	0.727112
Glucose	Epsilonproteobacteria	0.241613	0.198341	PR	S	1	0.727112
Glucose	Thermoleophilia	-0.231069	0.219242	PR	S	1	0.727112
Glucose	BD1-5	-0.225269	0.231354	PR	S	1	0.727112
Glucose	Ellin6529	0.225269	0.231354	PR	S	1	0.727112
Glucose	MB-A2-108	0.225269	0.231354	PR	S	1	0.727112
Glucose	ML635J-21	0.225269	0.231354	PR	S	1	0.727112
Glucose	Spirochaetes	-0.225269	0.231354	PR	S	1	0.727112
Glucose	Verruco-5	0.225269	0.231354	PR	S	1	0.727112
Glucose	ZB2	-0.225269	0.231354	PR	S	1	0.727112
Glucose	Deinococci	0.203815	0.280011	PR	S	1	0.744695
Glucose	TK17	-0.203815	0.280011	PR	S	1	0.744695
Glucose	Cytophagia	0.185847	0.325473	PR	S	1	0.744695
Glucose	Planctomycetia	0.185463	0.326491	PR	S	1	0.744695
Glucose	[Chloracidobacteria]	0.18236	0.334791	PR	S	1	0.744695
Glucose	Flavobacteriia	0.18099	0.338498	PR	S	1	0.744695
Glucose	[Saprospirae]	-0.17211	0.363116	PR	S	1	0.750354
Glucose	Opitutae	-0.16789	0.375177	PR	S	1	0.750354
Glucose	Acidobacteria-6	0.150244	0.428089	PR	S	1	0.78522
Glucose	Chloroplast	-0.143509	0.449314	PR	S	1	0.78522
Glucose	Verrucomicrobiae	0.141741	0.454978	PR	S	1	0.78522
Glucose	Acidimicrobiia	-0.13895	0.463994	PR	S	1	0.78522
Glucose	Fibrobacteria	-0.117998	0.53459	PR	S	1	0.855421
Glucose	Solibacteres	-0.115209	0.544359	PR	S	1	0.855421
Glucose	Fusobacteriia	0.108896	0.566771	PR	S	1	0.859929
Glucose	Bacilli	0.0887653	0.640892	PR	S	1	0.902357
Glucose	Clostridia	0.0763835	0.688288	PR	S	1	0.902357
Glucose	Betaproteobacteria	-0.0761863	0.689053	PR	S	1	0.902357
Glucose	Actinobacteria	0.0741649	0.696911	PR	S	1	0.902357
Glucose	[Spartobacteria]	0.0704824	0.711304	PR	S	1	0.902357
Glucose	Deltaproteobacteria	0.0688328	0.717784	PR	S	1	0.902357
Glucose	OPB56	0.0536354	0.778332	PR	S	1	0.949063
Glucose	Gammaproteobacteria	0.0487534	0.798076	PR	S	1	0.949063
Glucose	[Pedosphaerae]	0.0308778	0.871324	PR	S	1	0.951272
Glucose	Coriobacteriia	0.0289213	0.879416	PR	S	1	0.951272
Glucose	Erysipelotrichi	0.0265544	0.889222	PR	S	1	0.951272
Glucose	Mollicutes	-0.0224224	0.906378	PR	S	1	0.951272
Glucose	Alphaproteobacteria	0.0220245	0.908032	PR	S	1	0.951272
Glucose	Sphingobacteriia	0.0128782	0.94615	PR	S	1	0.968154
Glucose	Bacteroidia	-0.00423021	0.9823	PR	S	1	0.9823
Weight	[Pedosphaerae]	-0.352031	0.0661869	PR	S	1	0.976424
Weight	Fibrobacteria	-0.297891	0.123654	PR	S	1	0.976424
Weight	Deltaproteobacteria	0.248799	0.201713	PR	S	1	0.976424
Weight	Cytophagia	-0.23617	0.226308	PR	S	1	0.976424
Weight	Epsilonproteobacteria	0.232263	0.234307	PR	S	1	0.976424
Weight	TK17	0.226397	0.246668	PR	S	1	0.976424
Weight	Bacilli	-0.218451	0.264086	PR	S	1	0.976424
Weight	Coriobacteriia	0.214402	0.27326	PR	S	1	0.976424
Weight	Thaumarchaeota	0.210216	0.282959	PR	S	1	0.976424
Weight	Clostridia	-0.164314	0.40342	PR	S	1	0.976424
Weight	Bacteroidia	-0.159885	0.416386	PR	S	1	0.976424
Weight	Solibacteres	-0.145864	0.458921	PR	S	1	0.976424
Weight	Deinococci	-0.131072	0.506164	PR	S	1	0.976424
Weight	Sphingobacteriia	-0.130225	0.50894	PR	S	1	0.976424
Weight	Chloroplast	0.108282	0.58337	PR	S	1	0.976424
Weight	CK-1C4-19	0.107241	0.587018	PR	S	1	0.976424
Weight	Acidimicrobiia	-0.103033	0.601854	PR	S	1	0.976424
Weight	Chloroflexi	-0.095325	0.629439	PR	S	1	0.976424
Weight	Thermoleophilia	0.080831	0.682623	PR	S	1	0.976424
Weight	Alphaproteobacteria	0.0769231	0.697233	PR	S	1	0.976424
Weight	Gammaproteobacteria	-0.0669863	0.734852	PR	S	1	0.976424
Weight	Actinobacteria	0.0661916	0.737888	PR	S	1	0.976424
Weight	BD1-5	0.0595781	0.763299	PR	S	1	0.976424
Weight	Spirochaetes	0.0595781	0.763299	PR	S	1	0.976424
Weight	ZB2	0.0595781	0.763299	PR	S	1	0.976424
Weight	Betaproteobacteria	-0.0557993	0.777928	PR	S	1	0.976424
Weight	Planctomycetia	0.0557837	0.777989	PR	S	1	0.976424
Weight	Gemmatimonadetes	0.0530136	0.788761	PR	S	1	0.976424
Weight	4C0d-2	-0.052779	0.789675	PR	S	1	0.976424
Weight	[Spartobacteria]	-0.0428962	0.828414	PR	S	1	0.976424
Weight	[Saprospirae]	0.0338658	0.864161	PR	S	1	0.976424
Weight	Verrucomicrobiae	-0.0297403	0.880584	PR	S	1	0.976424
Weight	Opitutae	-0.0297244	0.880648	PR	S	1	0.976424
Weight	Mollicutes	-0.0268501	0.892118	PR	S	1	0.976424
Weight	Erysipelotrichi	0.0246554	0.900892	PR	S	1	0.976424
Weight	Acidobacteria-6	0.0168281	0.932268	PR	S	1	0.976424
Weight	Flavobacteriia	-0.0148165	0.940349	PR	S	1	0.976424
Weight	[Chloracidobacteria]	0.0119156	0.952013	PR	S	1	0.976424
Weight	OPB56	-0.0119156	0.952013	PR	S	1	0.976424
Weight	Fusobacteriia	-0.00104375	0.995794	PR	S	1	0.995794
Development	Gammaproteobacteria	-0.478663	0.00745442	PR	S	0.327995	0.20072
Development	Alphaproteobacteria	0.446727	0.0133315	PR	S	0.586586	0.20072
Development	Betaproteobacteria	-0.429901	0.0177363	PR	S	0.780395	0.20072
Development	Bacteroidia	-0.428182	0.0182472	PR	S	0.802879	0.20072
Development	Clostridia	-0.364411	0.0477232	PR	S	1	0.404919
Development	Deltaproteobacteria	-0.353647	0.0552162	PR	S	1	0.404919
Development	Chloroplast	-0.330306	0.0746352	PR	S	1	0.443478
Development	[Spartobacteria]	-0.312337	0.0928828	PR	S	1	0.443478
Development	Planctomycetia	-0.30003	0.107209	PR	S	1	0.443478
Development	[Saprospirae]	-0.287091	0.123991	PR	S	1	0.443478
Development	Fibrobacteria	-0.285158	0.126656	PR	S	1	0.443478
Development	Erysipelotrichi	-0.281162	0.132298	PR	S	1	0.443478
Development	Mollicutes	-0.276518	0.139083	PR	S	1	0.443478
Development	Solibacteres	0.266084	0.155246	PR	S	1	0.443478
Development	Bacilli	-0.263396	0.159619	PR	S	1	0.443478
Development	Deinococci	-0.23032	0.220781	PR	S	1	0.443478
Development	Ellin6529	-0.23032	0.220781	PR	S	1	0.443478
Development	MB-A2-108	-0.23032	0.220781	PR	S	1	0.443478
Development	ML635J-21	-0.23032	0.220781	PR	S	1	0.443478
Development	OPB56	-0.23032	0.220781	PR	S	1	0.443478
Development	Verruco-5	-0.23032	0.220781	PR	S	1	0.443478
Development	Verrucomicrobiae	-0.229855	0.221739	PR	S	1	0.443478
Development	Flavobacteriia	-0.215511	0.252728	PR	S	1	0.483481
Development	CK-1C4-19	0.197417	0.295705	PR	S	1	0.542126
Development	Fusobacteriia	-0.177522	0.347989	PR	S	1	0.61246
Development	Acidobacteria-6	-0.148223	0.434399	PR	S	1	0.663355
Development	[Chloracidobacteria]	-0.142579	0.452287	PR	S	1	0.663355
Development	BD1-5	0.142579	0.452287	PR	S	1	0.663355
Development	Spirochaetes	0.142579	0.452287	PR	S	1	0.663355
Development	ZB2	0.142579	0.452287	PR	S	1	0.663355
Development	Cytophagia	-0.136435	0.472199	PR	S	1	0.670218
Development	Epsilonproteobacteria	-0.126043	0.506891	PR	S	1	0.696976
Development	Coriobacteriia	-0.118686	0.532192	PR	S	1	0.703477
Development	Thaumarchaeota	0.115426	0.543596	PR	S	1	0.703477
Development	Thermoleophilia	0.0935155	0.623058	PR	S	1	0.783273
Development	4C0d-2	0.0887412	0.640984	PR	S	1	0.783424
Development	Gemmatimonadetes	-0.0828225	0.663482	PR	S	1	0.789006
Development	Actinobacteria	0.0546507	0.774243	PR	S	1	0.87573
Development	Opitutae	-0.0541609	0.776215	PR	S	1	0.87573
Development	[Pedosphaerae]	0.0315702	0.868463	PR	S	1	0.951661
Development	Chloroflexi	-0.0236777	0.901161	PR	S	1	0.951661
Development	TK17	0.0219352	0.908403	PR	S	1	0.951661
Development	Sphingobacteriia	-0.014716	0.938479	PR	S	1	0.960304
Development	Acidimicrobiia	0	1	PR	S	1	1
Total	Chloroplast	-0.451347	0.0122964	PR	S	0.541043	0.541043
Total	Gammaproteobacteria	-0.388549	0.0338448	PR	S	1	0.645755
Total	Sphingobacteriia	-0.370221	0.0440287	PR	S	1	0.645755
Total	Thermoleophilia	-0.342055	0.0642904	PR	S	1	0.707195
Total	Solibacteres	-0.312696	0.0924879	PR	S	1	0.724986
Total	4C0d-2	-0.28659	0.124678	PR	S	1	0.724986
Total	OPB56	0.279122	0.135249	PR	S	1	0.724986
Total	Alphaproteobacteria	0.271179	0.147193	PR	S	1	0.724986
Total	Deinococci	-0.246915	0.188368	PR	S	1	0.724986
Total	[Spartobacteria]	-0.239714	0.201999	PR	S	1	0.724986
Total	[Chloracidobacteria]	0.23618	0.208931	PR	S	1	0.724986
Total	CK-1C4-19	0.23618	0.208931	PR	S	1	0.724986
Total	Coriobacteriia	-0.225178	0.231547	PR	S	1	0.724986
Total	Bacilli	-0.225092	0.23173	PR	S	1	0.724986
Total	Flavobacteriia	-0.218001	0.247154	PR	S	1	0.724986
Total	Epsilonproteobacteria	-0.203563	0.280619	PR	S	1	0.73351
Total	Betaproteobacteria	-0.188162	0.319375	PR	S	1	0.73351
Total	Acidobacteria-6	-0.185031	0.32764	PR	S	1	0.73351
Total	Fibrobacteria	-0.182503	0.334408	PR	S	1	0.73351
Total	Cytophagia	-0.176678	0.350324	PR	S	1	0.73351
Total	[Saprospirae]	-0.165865	0.381048	PR	S	1	0.73351
Total	[Pedosphaerae]	0.162235	0.391702	PR	S	1	0.73351
Total	Bacteroidia	-0.158757	0.402069	PR	S	1	0.73351
Total	Planctomycetia	-0.157475	0.405929	PR	S	1	0.73351
Total	BD1-5	-0.139561	0.462013	PR	S	1	0.73351
Total	Spirochaetes	-0.139561	0.462013	PR	S	1	0.73351
Total	ZB2	-0.139561	0.462013	PR	S	1	0.73351
Total	Opitutae	-0.138094	0.466779	PR	S	1	0.73351
Total	Erysipelotrichi	0.115872	0.542028	PR	S	1	0.808764
Total	Verrucomicrobiae	-0.110254	0.561916	PR	S	1	0.808764
Total	Thaumarchaeota	-0.0970257	0.610012	PR	S	1	0.808764
Total	Actinobacteria	-0.0922768	0.627689	PR	S	1	0.808764
Total	Mollicutes	-0.0881205	0.643329	PR	S	1	0.808764
Total	Gemmatimonadetes	0.0805545	0.672181	PR	S	1	0.808764
Total	Clostridia	-0.0787832	0.679005	PR	S	1	0.808764
Total	Fusobacteriia	0.0701112	0.712761	PR	S	1	0.808764
Total	Ellin6529	-0.0644127	0.73524	PR	S	1	0.808764
Total	MB-A2-108	-0.0644127	0.73524	PR	S	1	0.808764
Total	ML635J-21	-0.0644127	0.73524	PR	S	1	0.808764
Total	Verruco-5	-0.0644127	0.73524	PR	S	1	0.808764
Total	Deltaproteobacteria	-0.0474058	0.803547	PR	S	1	0.862344
Total	Acidimicrobiia	-0.0309019	0.871225	PR	S	1	0.912712
Total	Chloroflexi	-0.015451	0.935413	PR	S	1	0.957166
Total	TK17	0	1	PR	S	1	1
Triglyceride	[Saprospirae]	0.378321	0.0516777	PA	S	1	1
Triglyceride	OPB56	-0.327073	0.0958605	PA	S	1	1
Triglyceride	Chloroflexi	0.28978	0.142605	PA	S	1	1
Triglyceride	Phycisphaerae	0.28978	0.142605	PA	S	1	1
Triglyceride	ZB2	0.28978	0.142605	PA	S	1	1
Triglyceride	Opitutae	-0.245304	0.217473	PA	S	1	1
Triglyceride	Cytophagia	0.245023	0.218018	PA	S	1	1
Triglyceride	Nitrospira	-0.226784	0.255312	PA	S	1	1
Triglyceride	[Lentisphaeria]	0.206455	0.301514	PA	S	1	1
Triglyceride	Acidobacteria-6	0.202924	0.310039	PA	S	1	1
Triglyceride	Synergistia	0.192872	0.335116	PA	S	1	1
Triglyceride	Methanomicrobia	-0.188987	0.345128	PA	S	1	1
Triglyceride	SJA-28	0.188987	0.345128	PA	S	1	1
Triglyceride	Actinobacteria	0.186153	0.352541	PA	S	1	1
Triglyceride	4C0d-2	-0.183222	0.360308	PA	S	1	1
Triglyceride	Bacilli	0.172293	0.390148	PA	S	1	1
Triglyceride	Flavobacteriia	0.162264	0.418728	PA	S	1	1
Triglyceride	Chloroplast	0.161409	0.421215	PA	S	1	1
Triglyceride	Fibrobacteria	0.150909	0.452435	PA	S	1	1
Triglyceride	koll11	-0.141223	0.482288	PA	S	1	1
Triglyceride	Deinococci	-0.14111	0.482642	PA	S	1	1
Triglyceride	[Rhodothermi]	0.125991	0.531188	PA	S	1	1
Triglyceride	Mollicutes	-0.121539	0.545912	PA	S	1	1
Triglyceride	Erysipelotrichi	0.115467	0.566293	PA	S	1	1
Triglyceride	BD1-5	-0.113392	0.573337	PA	S	1	1
Triglyceride	Anaerolineae	0.100793	0.616913	PA	S	1	1
Triglyceride	Planctomycetia	0.0945335	0.639055	PA	S	1	1
Triglyceride	Thermoleophilia	-0.088216	0.661714	PA	S	1	1
Triglyceride	Alphaproteobacteria	-0.0861464	0.669202	PA	S	1	1
Triglyceride	Verrucomicrobiae	-0.0852073	0.672609	PA	S	1	1
Triglyceride	Deferribacteres	-0.0847338	0.67433	PA	S	1	1
Triglyceride	[Chloracidobacteria]	-0.0767217	0.703682	PA	S	1	1
Triglyceride	Synechococcophycideae	-0.0755947	0.707845	PA	S	1	1
Triglyceride	Coriobacteriia	0.0567485	0.778597	PA	S	1	1
Triglyceride	TM7-3	-0.0558167	0.782146	PA	S	1	1
Triglyceride	RF3	-0.0545121	0.787121	PA	S	1	1
Triglyceride	Spirochaetes	0.0535868	0.790655	PA	S	1	1
Triglyceride	[Spartobacteria]	0.0529586	0.793057	PA	S	1	1
Triglyceride	Bacteroidia	0.0453712	0.822201	PA	S	1	1
Triglyceride	Betaproteobacteria	-0.0420232	0.835137	PA	S	1	1
Triglyceride	Methanobacteria	-0.0390378	0.846707	PA	S	1	1
Triglyceride	Fusobacteriia	-0.0328616	0.870741	PA	S	1	1
Triglyceride	Gammaproteobacteria	0.0192572	0.924047	PA	S	1	1
Triglyceride	Sphingobacteriia	-0.0186361	0.92649	PA	S	1	1
Triglyceride	Clostridia	0.0180235	0.9289	PA	S	1	1
Triglyceride	Epsilonproteobacteria	-0.0177751	0.929878	PA	S	1	1
Triglyceride	Deltaproteobacteria	-0.0137288	0.945814	PA	S	1	1
Triglyceride	[Pedosphaerae]	-0.00757112	0.970103	PA	S	1	1
Triglyceride	Acidimicrobiia	0	1	PA	S	1	1
Triglyceride	Acidobacteriia	0	1	PA	S	1	1
Triglyceride	Gemm-3	0	1	PA	S	1	1
Triglyceride	Thermomicrobia	0	1	PA	S	1	1
Protein	4C0d-2	-0.428654	0.0256874	PA	S	1	0.566339
Protein	Thermoleophilia	-0.337247	0.0853825	PA	S	1	0.566339
Protein	Opitutae	-0.336158	0.0864604	PA	S	1	0.566339
Protein	Deferribacteres	-0.316071	0.108247	PA	S	1	0.566339
Protein	Mollicutes	-0.314881	0.109654	PA	S	1	0.566339
Protein	[Pedosphaerae]	-0.310416	0.115058	PA	S	1	0.566339
Protein	OPB56	-0.308902	0.116934	PA	S	1	0.566339
Protein	Verrucomicrobiae	-0.288665	0.144217	PA	S	1	0.566339
Protein	[Chloracidobacteria]	-0.278455	0.159598	PA	S	1	0.566339
Protein	Nitrospira	-0.27718	0.161596	PA	S	1	0.566339
Protein	Chloroflexi	0.264581	0.182314	PA	S	1	0.566339
Protein	Phycisphaerae	0.264581	0.182314	PA	S	1	0.566339
Protein	ZB2	0.264581	0.182314	PA	S	1	0.566339
Protein	koll11	-0.259581	0.191027	PA	S	1	0.566339
Protein	Acidimicrobiia	-0.251982	0.204812	PA	S	1	0.566339
Protein	Acidobacteriia	-0.251982	0.204812	PA	S	1	0.566339
Protein	Gemm-3	-0.251982	0.204812	PA	S	1	0.566339
Protein	Thermomicrobia	-0.251982	0.204812	PA	S	1	0.566339
Protein	Sphingobacteriia	-0.250845	0.206931	PA	S	1	0.566339
Protein	Epsilonproteobacteria	-0.237819	0.232282	PA	S	1	0.603934
Protein	[Saprospirae]	0.205578	0.303617	PA	S	1	0.730631
Protein	Bacteroidia	-0.193248	0.334157	PA	S	1	0.730631
Protein	BD1-5	-0.188987	0.345128	PA	S	1	0.730631
Protein	Flavobacteriia	-0.185223	0.354996	PA	S	1	0.730631
Protein	Gammaproteobacteria	-0.178206	0.373833	PA	S	1	0.730631
Protein	Spirochaetes	-0.174779	0.38324	PA	S	1	0.730631
Protein	Deinococci	-0.161269	0.421625	PA	S	1	0.730631
Protein	Fusobacteriia	-0.15536	0.439054	PA	S	1	0.730631
Protein	Alphaproteobacteria	0.146632	0.465495	PA	S	1	0.730631
Protein	RF3	-0.145366	0.469399	PA	S	1	0.730631
Protein	Cytophagia	0.14303	0.476645	PA	S	1	0.730631
Protein	Clostridia	-0.140828	0.483527	PA	S	1	0.730631
Protein	Chloroplast	-0.138132	0.492022	PA	S	1	0.730631
Protein	Erysipelotrichi	-0.135682	0.499807	PA	S	1	0.730631
Protein	TM7-3	-0.135171	0.501439	PA	S	1	0.730631
Protein	Bacilli	-0.133802	0.505822	PA	S	1	0.730631
Protein	Deltaproteobacteria	-0.118314	0.556694	PA	S	1	0.747262
Protein	Methanomicrobia	-0.113392	0.573337	PA	S	1	0.747262
Protein	SJA-28	0.113392	0.573337	PA	S	1	0.747262
Protein	Actinobacteria	-0.110347	0.583743	PA	S	1	0.747262
Protein	Betaproteobacteria	-0.104676	0.603338	PA	S	1	0.747262
Protein	Acidobacteria-6	0.104613	0.603558	PA	S	1	0.747262
Protein	Synergistia	-0.0979197	0.627038	PA	S	1	0.758279
Protein	Methanobacteria	0.0913891	0.650295	PA	S	1	0.768531
Protein	Anaerolineae	-0.0755947	0.707845	PA	S	1	0.813081
Protein	Fibrobacteria	-0.0725149	0.719264	PA	S	1	0.813081
Protein	[Spartobacteria]	-0.0668169	0.740544	PA	S	1	0.819326
Protein	Planctomycetia	0.048999	0.808234	PA	S	1	0.875587
Protein	[Rhodothermi]	-0.0251982	0.900715	PA	S	1	0.923367
Protein	Synechococcophycideae	0.0251982	0.900715	PA	S	1	0.923367
Protein	[Lentisphaeria]	0.0221922	0.912512	PA	S	1	0.923367
Protein	Coriobacteriia	-0.0194302	0.923367	PA	S	1	0.923367
Glucose	4C0d-2	-0.519734	0.0225608	PA	S	0.992674	0.892809
Glucose	Epsilonproteobacteria	-0.414904	0.0773346	PA	S	1	0.892809
Glucose	OPB56	-0.407762	0.0831004	PA	S	1	0.892809
Glucose	Chloroplast	-0.378368	0.110188	PA	S	1	0.892809
Glucose	Coriobacteriia	-0.344577	0.148544	PA	S	1	0.892809
Glucose	Synergistia	-0.327518	0.171059	PA	S	1	0.892809
Glucose	Spirochaetes	-0.31153	0.194172	PA	S	1	0.892809
Glucose	Thermoleophilia	-0.30548	0.203435	PA	S	1	0.892809
Glucose	Synechococcophycideae	0.301762	0.209271	PA	S	1	0.892809
Glucose	Mollicutes	-0.298511	0.214462	PA	S	1	0.892809
Glucose	Fusobacteriia	-0.293153	0.223202	PA	S	1	0.892809
Glucose	Betaproteobacteria	-0.273407	0.257385	PA	S	1	0.904863
Glucose	Planctomycetia	-0.26797	0.267346	PA	S	1	0.904863
Glucose	Bacteroidia	-0.231108	0.341118	PA	S	1	0.95221
Glucose	Deltaproteobacteria	-0.224171	0.356206	PA	S	1	0.95221
Glucose	Fibrobacteria	0.19399	0.42616	PA	S	1	0.95221
Glucose	koll11	-0.19399	0.42616	PA	S	1	0.95221
Glucose	Methanomicrobia	-0.19399	0.42616	PA	S	1	0.95221
Glucose	SJA-28	0.19399	0.42616	PA	S	1	0.95221
Glucose	Verrucomicrobiae	-0.174449	0.475048	PA	S	1	0.95221
Glucose	[Chloracidobacteria]	0.16826	0.491093	PA	S	1	0.95221
Glucose	TM7-3	-0.166479	0.495758	PA	S	1	0.95221
Glucose	[Spartobacteria]	0.156831	0.521399	PA	S	1	0.95221
Glucose	Acidobacteria-6	0.149996	0.539933	PA	S	1	0.95221
Glucose	Erysipelotrichi	-0.148721	0.543424	PA	S	1	0.95221
Glucose	Deinococci	-0.141754	0.562669	PA	S	1	0.95221
Glucose	Clostridia	-0.130932	0.593147	PA	S	1	0.95668
Glucose	RF3	-0.125465	0.608796	PA	S	1	0.95668
Glucose	Flavobacteriia	-0.104293	0.670908	PA	S	1	0.975164
Glucose	[Lentisphaeria]	0.100547	0.682129	PA	S	1	0.975164
Glucose	[Rhodothermi]	-0.0862177	0.725622	PA	S	1	0.975164
Glucose	Cytophagia	0.0844621	0.73101	PA	S	1	0.975164
Glucose	Anaerolineae	-0.0431088	0.860898	PA	S	1	0.975164
Glucose	[Saprospirae]	0.0391537	0.873558	PA	S	1	0.975164
Glucose	Methanobacteria	0.0311593	0.899234	PA	S	1	0.975164
Glucose	Alphaproteobacteria	0.0307558	0.900532	PA	S	1	0.975164
Glucose	Actinobacteria	0.029011	0.906151	PA	S	1	0.975164
Glucose	BD1-5	0.0215544	0.930207	PA	S	1	0.975164
Glucose	Deferribacteres	0.0215544	0.930207	PA	S	1	0.975164
Glucose	Opitutae	0.0215544	0.930207	PA	S	1	0.975164
Glucose	Bacilli	-0.0202109	0.934548	PA	S	1	0.975164
Glucose	[Pedosphaerae]	-0.0156831	0.94919	PA	S	1	0.975164
Glucose	Gammaproteobacteria	-0.0145055	0.953001	PA	S	1	0.975164
Glucose	Sphingobacteriia	-0.00428463	0.986111	PA	S	1	0.986111
Weight	Mollicutes	0.46198	0.034998	PA	S	1	0.661378
Weight	4C0d-2	0.380164	0.0891373	PA	S	1	0.661378
Weight	Nitrospira	0.370358	0.0984026	PA	S	1	0.661378
Weight	Opitutae	0.362726	0.106088	PA	S	1	0.661378
Weight	Chloroflexi	-0.35184	0.117793	PA	S	1	0.661378
Weight	Phycisphaerae	-0.35184	0.117793	PA	S	1	0.661378
Weight	ZB2	-0.35184	0.117793	PA	S	1	0.661378
Weight	OPB56	0.349292	0.120663	PA	S	1	0.661378
Weight	Fusobacteriia	0.325964	0.149296	PA	S	1	0.661378
Weight	Spirochaetes	0.313386	0.166568	PA	S	1	0.661378
Weight	Thermoleophilia	0.313386	0.166568	PA	S	1	0.661378
Weight	Deltaproteobacteria	0.30897	0.172944	PA	S	1	0.661378
Weight	Deinococci	0.295555	0.193342	PA	S	1	0.661378
Weight	Verrucomicrobiae	0.295462	0.193488	PA	S	1	0.661378
Weight	koll11	0.277769	0.222798	PA	S	1	0.661378
Weight	Methanomicrobia	0.277769	0.222798	PA	S	1	0.661378
Weight	Sphingobacteriia	0.259465	0.256041	PA	S	1	0.661378
Weight	Epsilonproteobacteria	0.245345	0.283739	PA	S	1	0.661378
Weight	Bacteroidia	0.239011	0.296745	PA	S	1	0.661378
Weight	Clostridia	0.233801	0.307713	PA	S	1	0.661378
Weight	Gammaproteobacteria	0.232149	0.311242	PA	S	1	0.661378
Weight	[Chloracidobacteria]	0.226685	0.323086	PA	S	1	0.661378
Weight	Betaproteobacteria	0.226059	0.32446	PA	S	1	0.661378
Weight	Erysipelotrichi	0.223241	0.330689	PA	S	1	0.661378
Weight	Flavobacteriia	0.202711	0.378178	PA	S	1	0.726102
Weight	Coriobacteriia	0.193845	0.39982	PA	S	1	0.738128
Weight	[Rhodothermi]	-0.185179	0.421616	PA	S	1	0.749539
Weight	Chloroplast	0.176528	0.443997	PA	S	1	0.761138
Weight	Alphaproteobacteria	-0.147835	0.52249	PA	S	1	0.836631
Weight	Methanobacteria	0.143998	0.53346	PA	S	1	0.836631
Weight	RF3	0.134343	0.561522	PA	S	1	0.836631
Weight	BD1-5	0.129625	0.575468	PA	S	1	0.836631
Weight	Deferribacteres	0.129625	0.575468	PA	S	1	0.836631
Weight	Bacilli	0.113319	0.624789	PA	S	1	0.836631
Weight	Anaerolineae	-0.111107	0.631604	PA	S	1	0.836631
Weight	TM7-3	0.10734	0.643282	PA	S	1	0.836631
Weight	[Spartobacteria]	0.10477	0.651293	PA	S	1	0.836631
Weight	[Lentisphaeria]	-0.0971172	0.675371	PA	S	1	0.836631
Weight	[Saprospirae]	-0.0903582	0.696894	PA	S	1	0.836631
Weight	Cytophagia	0.090265	0.697192	PA	S	1	0.836631
Weight	Synergistia	-0.0798956	0.730651	PA	S	1	0.855396
Weight	Synechococcophycideae	0.0740717	0.749656	PA	S	1	0.85675
Weight	Acidobacteria-6	0.0427421	0.854046	PA	S	1	0.953354
Weight	Planctomycetia	0.0190492	0.934682	PA	S	1	0.966467
Weight	Fibrobacteria	-0.0185179	0.9365	PA	S	1	0.966467
Weight	SJA-28	-0.0185179	0.9365	PA	S	1	0.966467
Weight	[Pedosphaerae]	0.0134343	0.953911	PA	S	1	0.966467
Weight	Actinobacteria	0.00977202	0.966467	PA	S	1	0.966467
Development	Synechococcophycideae	0.303261	0.124123	PA	S	1	0.89526
Development	BD1-5	-0.290625	0.141391	PA	S	1	0.89526
Development	Deferribacteres	-0.269781	0.173551	PA	S	1	0.89526
Development	Synergistia	0.257913	0.193997	PA	S	1	0.89526
Development	Coriobacteriia	0.252247	0.204321	PA	S	1	0.89526
Development	Bacilli	0.239279	0.229343	PA	S	1	0.89526
Development	Fibrobacteria	-0.2325	0.243203	PA	S	1	0.89526
Development	Methanomicrobia	0.21481	0.281931	PA	S	1	0.89526
Development	TM7-3	0.205708	0.303304	PA	S	1	0.89526
Development	SJA-28	-0.202174	0.311869	PA	S	1	0.89526
Development	[Saprospirae]	0.197945	0.322311	PA	S	1	0.89526
Development	Cytophagia	0.194592	0.330739	PA	S	1	0.89526
Development	Thermoleophilia	-0.1888	0.345615	PA	S	1	0.89526
Development	[Pedosphaerae]	-0.174644	0.383613	PA	S	1	0.89526
Development	RF3	-0.173125	0.387827	PA	S	1	0.89526
Development	Actinobacteria	0.167076	0.404872	PA	S	1	0.89526
Development	Chloroflexi	0.164266	0.412931	PA	S	1	0.89526
Development	Phycisphaerae	0.164266	0.412931	PA	S	1	0.89526
Development	ZB2	0.164266	0.412931	PA	S	1	0.89526
Development	Mollicutes	0.16269	0.41749	PA	S	1	0.89526
Development	Chloroplast	0.144218	0.472953	PA	S	1	0.89526
Development	Clostridia	0.142464	0.478408	PA	S	1	0.89526
Development	Alphaproteobacteria	-0.136949	0.495771	PA	S	1	0.89526
Development	OPB56	0.127566	0.526025	PA	S	1	0.89526
Development	[Rhodothermi]	-0.126359	0.529981	PA	S	1	0.89526
Development	Nitrospira	0.126359	0.529981	PA	S	1	0.89526
Development	Opitutae	-0.118454	0.556225	PA	S	1	0.89526
Development	koll11	0.107912	0.592121	PA	S	1	0.89526
Development	Spirochaetes	0.107713	0.59281	PA	S	1	0.89526
Development	4C0d-2	0.103075	0.608921	PA	S	1	0.89526
Development	Bacteroidia	0.0998934	0.620076	PA	S	1	0.89526
Development	[Spartobacteria]	-0.0933201	0.643384	PA	S	1	0.89526
Development	Erysipelotrichi	0.087237	0.665252	PA	S	1	0.89526
Development	[Chloracidobacteria]	-0.0848664	0.673848	PA	S	1	0.89526
Development	[Lentisphaeria]	-0.0836321	0.67834	PA	S	1	0.89526
Development	Methanobacteria	0.0801139	0.691201	PA	S	1	0.89526
Development	Acidimicrobiia	-0.0758152	0.70703	PA	S	1	0.89526
Development	Acidobacteriia	-0.0758152	0.70703	PA	S	1	0.89526
Development	Anaerolineae	0.0758152	0.70703	PA	S	1	0.89526
Development	Gemm-3	-0.0758152	0.70703	PA	S	1	0.89526
Development	Thermomicrobia	-0.0758152	0.70703	PA	S	1	0.89526
Development	Fusobacteriia	0.0714853	0.723095	PA	S	1	0.89526
Development	Planctomycetia	0.062048	0.7585	PA	S	1	0.9123
Development	Flavobacteriia	0.0584982	0.771946	PA	S	1	0.9123
Development	Betaproteobacteria	0.0467435	0.816911	PA	S	1	0.937929
Development	Deinococci	-0.0280797	0.889427	PA	S	1	0.937929
Development	Sphingobacteriia	-0.0277876	0.89057	PA	S	1	0.937929
Development	Verrucomicrobiae	-0.0273091	0.892444	PA	S	1	0.937929
Development	Acidobacteria-6	-0.0257028	0.898737	PA	S	1	0.937929
Development	Deltaproteobacteria	0.0249077	0.901855	PA	S	1	0.937929
Development	Gammaproteobacteria	0.0128756	0.949177	PA	S	1	0.953286
Development	Epsilonproteobacteria	0.0118334	0.953286	PA	S	1	0.953286
Total	Synergistia	0.420857	0.0288133	PA	S	1	0.822313
Total	4C0d-2	0.374114	0.0545506	PA	S	1	0.822313
Total	[Lentisphaeria]	0.322123	0.101294	PA	S	1	0.822313
Total	Anaerolineae	0.302379	0.125276	PA	S	1	0.822313
Total	TM7-3	0.287154	0.146424	PA	S	1	0.822313
Total	[Rhodothermi]	0.27718	0.161596	PA	S	1	0.822313
Total	Acidimicrobiia	-0.27718	0.161596	PA	S	1	0.822313
Total	Acidobacteriia	-0.27718	0.161596	PA	S	1	0.822313
Total	Gemm-3	-0.27718	0.161596	PA	S	1	0.822313
Total	Thermomicrobia	-0.27718	0.161596	PA	S	1	0.822313
Total	Coriobacteriia	0.264621	0.182246	PA	S	1	0.822313
Total	Actinobacteria	0.249733	0.20902	PA	S	1	0.822313
Total	Chloroplast	0.234916	0.238201	PA	S	1	0.822313
Total	Fibrobacteria	-0.216425	0.278242	PA	S	1	0.822313
Total	Chloroflexi	0.214185	0.283367	PA	S	1	0.822313
Total	Phycisphaerae	0.214185	0.283367	PA	S	1	0.822313
Total	ZB2	0.214185	0.283367	PA	S	1	0.822313
Total	Alphaproteobacteria	-0.202841	0.31024	PA	S	1	0.822313
Total	Nitrospira	-0.201586	0.313308	PA	S	1	0.822313
Total	[Chloracidobacteria]	-0.200379	0.316274	PA	S	1	0.822313
Total	Bacilli	0.173515	0.386743	PA	S	1	0.883953
Total	Cytophagia	0.165341	0.409839	PA	S	1	0.883953
Total	Deferribacteres	-0.164088	0.413446	PA	S	1	0.883953
Total	Epsilonproteobacteria	0.159363	0.427204	PA	S	1	0.883953
Total	[Saprospirae]	0.14419	0.473038	PA	S	1	0.883953
Total	SJA-28	0.13859	0.490573	PA	S	1	0.883953
Total	Deinococci	-0.128231	0.523852	PA	S	1	0.883953
Total	koll11	-0.126428	0.529752	PA	S	1	0.883953
Total	Acidobacteria-6	-0.120578	0.549115	PA	S	1	0.883953
Total	Opitutae	-0.11811	0.557382	PA	S	1	0.883953
Total	Betaproteobacteria	0.116901	0.56145	PA	S	1	0.883953
Total	Planctomycetia	0.116311	0.563441	PA	S	1	0.883953
Total	Gammaproteobacteria	0.112181	0.577466	PA	S	1	0.883953
Total	Clostridia	0.111501	0.579788	PA	S	1	0.883953
Total	Bacteroidia	0.107088	0.594969	PA	S	1	0.883953
Total	Flavobacteriia	0.0905946	0.653147	PA	S	1	0.915855
Total	Methanomicrobia	0.0881938	0.661794	PA	S	1	0.915855
Total	Verrucomicrobiae	0.0861252	0.669278	PA	S	1	0.915855
Total	[Spartobacteria]	0.0806752	0.689143	PA	S	1	0.918858
Total	Erysipelotrichi	0.0649312	0.747629	PA	S	1	0.928617
Total	Methanobacteria	0.0530282	0.79279	PA	S	1	0.928617
Total	Synechococcophycideae	-0.0503964	0.80287	PA	S	1	0.928617
Total	Thermoleophilia	0.0476957	0.813245	PA	S	1	0.928617
Total	Spirochaetes	0.043186	0.830639	PA	S	1	0.928617
Total	Mollicutes	-0.0395249	0.844817	PA	S	1	0.928617
Total	[Pedosphaerae]	0.0378556	0.851298	PA	S	1	0.928617
Total	BD1-5	0.0377973	0.851524	PA	S	1	0.928617
Total	RF3	0.0363414	0.857185	PA	S	1	0.928617
Total	Deltaproteobacteria	-0.0226756	0.910613	PA	S	1	0.966365
Total	Fusobacteriia	0.0109539	0.956755	PA	S	1	0.995025
Total	Sphingobacteriia	0.00610209	0.975902	PA	S	1	0.995037
Total	OPB56	0	1	PA	S	1	1

## Sheet: S6.3
Phenotype	Order	cor	p	Diet	Treatment	bonferroni p	fdr p
Triglyceride	Rickettsiales	0.468536	0.00784962	R	NS	0.675067	0.54339
Triglyceride	Rhodocyclales	0.442299	0.0127232	R	NS	1	0.54339
Triglyceride	Procabacteriales	0.41388	0.0206362	R	NS	1	0.54339
Triglyceride	Legionellales	0.386068	0.0319403	R	NS	1	0.54339
Triglyceride	Opitutales	0.384299	0.0328022	R	NS	1	0.54339
Triglyceride	Acidimicrobiales	0.360723	0.046198	R	NS	1	0.54339
Triglyceride	Xanthomonadales	0.350899	0.0529312	R	NS	1	0.54339
Triglyceride	Desulfuromonadales	0.35041	0.053285	R	NS	1	0.54339
Triglyceride	MIZ46	0.345027	0.057312	R	NS	1	0.54339
Triglyceride	Thermales	-0.337686	0.0631848	R	NS	1	0.54339
Triglyceride	Methanosarcinales	0.330345	0.0695185	R	NS	1	0.543508
Triglyceride	iii1-15	0.308692	0.0910958	R	NS	1	0.593492
Triglyceride	Rhodobacterales	-0.304707	0.0955702	R	NS	1	0.593492
Triglyceride	Sphingobacteriales	0.303796	0.096615	R	NS	1	0.593492
Triglyceride	Oceanospirillales	0.286299	0.118423	R	NS	1	0.661972
Triglyceride	Stramenopiles	0.282824	0.123158	R	NS	1	0.661972
Triglyceride	[Pedosphaerales]	0.268863	0.143594	R	NS	1	0.68492
Triglyceride	Sphingomonadales	0.249991	0.17499	R	NS	1	0.68492
Triglyceride	Myxococcales	0.247376	0.179695	R	NS	1	0.68492
Triglyceride	FAC88	-0.244974	0.184096	R	NS	1	0.68492
Triglyceride	Ellin329	0.239988	0.193468	R	NS	1	0.68492
Triglyceride	Pseudomonadales	0.236223	0.200762	R	NS	1	0.68492
Triglyceride	Flavobacteriales	0.220967	0.232255	R	NS	1	0.68492
Triglyceride	Acidobacteriales	0.218687	0.237231	R	NS	1	0.68492
Triglyceride	SJA-22	0.218687	0.237231	R	NS	1	0.68492
Triglyceride	Bdellovibrionales	0.214352	0.24689	R	NS	1	0.68492
Triglyceride	Methylococcales	0.214352	0.24689	R	NS	1	0.68492
Triglyceride	SC-I-84	0.214352	0.24689	R	NS	1	0.68492
Triglyceride	Spirobacillales	0.214352	0.24689	R	NS	1	0.68492
Triglyceride	Synechococcales	0.214352	0.24689	R	NS	1	0.68492
Triglyceride	Synergistales	0.214352	0.24689	R	NS	1	0.68492
Triglyceride	RF32	-0.208892	0.259421	R	NS	1	0.685124
Triglyceride	Turicibacterales	0.206159	0.265845	R	NS	1	0.685124
Triglyceride	Burkholderiales	0.200908	0.278481	R	NS	1	0.685124
Triglyceride	[Saprospirales]	0.200765	0.27883	R	NS	1	0.685124
Triglyceride	Erysipelotrichales	0.189413	0.307471	R	NS	1	0.694505
Triglyceride	Fusobacteriales	0.189203	0.308016	R	NS	1	0.694505
Triglyceride	[Fimbriimonadales]	0.18373	0.322475	R	NS	1	0.694505
Triglyceride	Methylacidiphilales	0.18373	0.322475	R	NS	1	0.694505
Triglyceride	Methylophilales	0.183525	0.323026	R	NS	1	0.694505
Triglyceride	Sva0853	0.173246	0.351323	R	NS	1	0.720947
Triglyceride	BD7-3	-0.167566	0.367577	R	NS	1	0.720947
Triglyceride	Deferribacterales	0.163316	0.380024	R	NS	1	0.720947
Triglyceride	Solirubrobacterales	0.163316	0.380024	R	NS	1	0.720947
Triglyceride	WCHB1-41	0.161502	0.385411	R	NS	1	0.720947
Triglyceride	Cytophagales	-0.156011	0.401983	R	NS	1	0.720947
Triglyceride	Coriobacteriales	0.152949	0.411397	R	NS	1	0.720947
Triglyceride	ML615J-28	0.1525	0.412788	R	NS	1	0.720947
Triglyceride	Rhizobiales	0.152174	0.413798	R	NS	1	0.720947
Triglyceride	Campylobacterales	-0.148745	0.424522	R	NS	1	0.720947
Triglyceride	[Chthoniobacterales]	0.146766	0.430778	R	NS	1	0.720947
Triglyceride	Actinomycetales	0.145152	0.435921	R	NS	1	0.720947
Triglyceride	RF39	0.142224	0.445331	R	NS	1	0.722613
Triglyceride	Vibrionales	0.137359	0.461208	R	NS	1	0.734517
Triglyceride	Bifidobacteriales	0.134208	0.471649	R	NS	1	0.737487
Triglyceride	Alteromonadales	-0.126817	0.496615	R	NS	1	0.745644
Triglyceride	Clostridiales	0.125454	0.501292	R	NS	1	0.745644
Triglyceride	Ellin6067	0.122487	0.511547	R	NS	1	0.745644
Triglyceride	MND1	0.122487	0.511547	R	NS	1	0.745644
Triglyceride	Cardiobacteriales	-0.117456	0.529168	R	NS	1	0.758474
Triglyceride	Gemellales	-0.109574	0.55735	R	NS	1	0.785773
Triglyceride	Spirochaetales	0.0821101	0.660571	R	NS	1	0.900844
Triglyceride	Bacillales	-0.0799039	0.669169	R	NS	1	0.900844
Triglyceride	YS2	-0.0795902	0.670395	R	NS	1	0.900844
Triglyceride	Pasteurellales	-0.0722931	0.699144	R	NS	1	0.912884
Triglyceride	Lactobacillales	0.0655308	0.726156	R	NS	1	0.912884
Triglyceride	Mycoplasmatales	0.0627599	0.737321	R	NS	1	0.912884
Triglyceride	Methanobacteriales	0.0615354	0.742271	R	NS	1	0.912884
Triglyceride	Verrucomicrobiales	0.0613163	0.743158	R	NS	1	0.912884
Triglyceride	RB41	0.0612434	0.743453	R	NS	1	0.912884
Triglyceride	Gemmatales	-0.0587279	0.75366	R	NS	1	0.912884
Triglyceride	Anaeroplasmatales	0.0554386	0.767068	R	NS	1	0.91622
Triglyceride	Planctomycetales	0.0408289	0.827371	R	NS	1	0.936235
Triglyceride	Rubrobacterales	0.0408289	0.827371	R	NS	1	0.936235
Triglyceride	SBR1031	-0.0408289	0.827371	R	NS	1	0.936235
Triglyceride	WD2101	0.0408289	0.827371	R	NS	1	0.936235
Triglyceride	Enterobacteriales	0.035962	0.847694	R	NS	1	0.942769
Triglyceride	Bacteroidales	-0.0336965	0.857188	R	NS	1	0.942769
Triglyceride	Neisseriales	0.0315903	0.866032	R	NS	1	0.942769
Triglyceride	DH61	0.022023	0.906389	R	NS	1	0.96283
Triglyceride	Methanomicrobiales	0.0204145	0.9132	R	NS	1	0.96283
Triglyceride	Streptophyta	-0.0185821	0.920965	R	NS	1	0.96283
Triglyceride	Rhodospirillales	-0.0151225	0.935646	R	NS	1	0.96283
Triglyceride	Desulfovibrionales	-0.0116812	0.95027	R	NS	1	0.96283
Triglyceride	Aeromonadales	-0.0113604	0.951634	R	NS	1	0.96283
Triglyceride	Caulobacterales	0.00587168	0.974991	R	NS	1	0.974991
Protein	Desulfovibrionales	0.372093	0.0392775	R	NS	1	0.985468
Protein	Thermales	0.337686	0.0631848	R	NS	1	0.985468
Protein	Stramenopiles	0.335049	0.0654054	R	NS	1	0.985468
Protein	Sphingomonadales	0.314124	0.0852578	R	NS	1	0.985468
Protein	[Fimbriimonadales]	0.306217	0.0938554	R	NS	1	0.985468
Protein	Methylacidiphilales	0.306217	0.0938554	R	NS	1	0.985468
Protein	RB41	0.285803	0.119091	R	NS	1	0.985468
Protein	Acidimicrobiales	0.270346	0.141314	R	NS	1	0.985468
Protein	Methanomicrobiales	-0.265388	0.149043	R	NS	1	0.985468
Protein	WCHB1-41	0.249594	0.175699	R	NS	1	0.985468
Protein	Mycoplasmatales	-0.245128	0.18381	R	NS	1	0.985468
Protein	Sva0853	-0.237621	0.198031	R	NS	1	0.985468
Protein	iii1-15	0.233858	0.20544	R	NS	1	0.985468
Protein	DH61	-0.198207	0.285129	R	NS	1	0.985468
Protein	Flavobacteriales	0.194532	0.294335	R	NS	1	0.985468
Protein	Myxococcales	0.186321	0.31558	R	NS	1	0.985468
Protein	Vibrionales	-0.184619	0.320098	R	NS	1	0.985468
Protein	Gemmatales	0.176184	0.343087	R	NS	1	0.985468
Protein	Procabacteriales	0.174408	0.34805	R	NS	1	0.985468
Protein	Methanosarcinales	-0.168843	0.363884	R	NS	1	0.985468
Protein	Oceanospirillales	0.168843	0.363884	R	NS	1	0.985468
Protein	Deferribacterales	0.163316	0.380024	R	NS	1	0.985468
Protein	Solirubrobacterales	0.163316	0.380024	R	NS	1	0.985468
Protein	Cytophagales	0.156011	0.401983	R	NS	1	0.985468
Protein	[Chthoniobacterales]	0.153343	0.410178	R	NS	1	0.985468
Protein	Pasteurellales	-0.140296	0.451589	R	NS	1	0.985468
Protein	MIZ46	-0.139479	0.454254	R	NS	1	0.985468
Protein	Rhodobacterales	0.137891	0.459458	R	NS	1	0.985468
Protein	Acidobacteriales	0.137271	0.461498	R	NS	1	0.985468
Protein	SJA-22	0.137271	0.461498	R	NS	1	0.985468
Protein	Enterobacteriales	0.135315	0.467969	R	NS	1	0.985468
Protein	Actinomycetales	0.131414	0.481008	R	NS	1	0.985468
Protein	Ellin329	-0.125438	0.501348	R	NS	1	0.985468
Protein	Alteromonadales	-0.125056	0.502661	R	NS	1	0.985468
Protein	BD7-3	-0.124018	0.506244	R	NS	1	0.985468
Protein	RF39	0.122259	0.512339	R	NS	1	0.985468
Protein	Lactobacillales	-0.111906	0.548938	R	NS	1	0.985468
Protein	Ellin6067	-0.102072	0.584797	R	NS	1	0.985468
Protein	MND1	-0.102072	0.584797	R	NS	1	0.985468
Protein	Verrucomicrobiales	-0.0975994	0.601441	R	NS	1	0.985468
Protein	[Pedosphaerales]	-0.0971232	0.603225	R	NS	1	0.985468
Protein	Clostridiales	-0.0956031	0.608934	R	NS	1	0.985468
Protein	Pseudomonadales	0.0906061	0.62786	R	NS	1	0.985468
Protein	Desulfuromonadales	-0.0846423	0.650753	R	NS	1	0.985468
Protein	[Saprospirales]	0.0844599	0.651458	R	NS	1	0.985468
Protein	FAC88	0.0816579	0.66233	R	NS	1	0.985468
Protein	Coriobacteriales	0.0786978	0.673888	R	NS	1	0.985468
Protein	Rhodospirillales	0.0739994	0.692383	R	NS	1	0.985468
Protein	Bdellovibrionales	-0.0714507	0.70249	R	NS	1	0.985468
Protein	Methylococcales	-0.0714507	0.70249	R	NS	1	0.985468
Protein	SC-I-84	-0.0714507	0.70249	R	NS	1	0.985468
Protein	Spirobacillales	-0.0714507	0.70249	R	NS	1	0.985468
Protein	Synechococcales	-0.0714507	0.70249	R	NS	1	0.985468
Protein	Synergistales	-0.0714507	0.70249	R	NS	1	0.985468
Protein	Bacillales	0.0669246	0.720561	R	NS	1	0.985468
Protein	Fusobacteriales	0.0655466	0.726093	R	NS	1	0.985468
Protein	Campylobacterales	0.065407	0.726654	R	NS	1	0.985468
Protein	RF32	-0.062971	0.736468	R	NS	1	0.985468
Protein	SBR1031	0.0612434	0.743453	R	NS	1	0.985468
Protein	Streptophyta	0.059382	0.751002	R	NS	1	0.985468
Protein	Bacteroidales	-0.0502421	0.788384	R	NS	1	0.985468
Protein	Sphingobacteriales	-0.0496766	0.790713	R	NS	1	0.985468
Protein	Methanobacteriales	-0.0457571	0.806903	R	NS	1	0.985468
Protein	Opitutales	0.0426999	0.819586	R	NS	1	0.985468
Protein	Rhizobiales	0.0426417	0.819828	R	NS	1	0.985468
Protein	YS2	-0.0415253	0.824471	R	NS	1	0.985468
Protein	Planctomycetales	0.0408289	0.827371	R	NS	1	0.985468
Protein	Rubrobacterales	0.0408289	0.827371	R	NS	1	0.985468
Protein	WD2101	0.0408289	0.827371	R	NS	1	0.985468
Protein	Gemellales	-0.0399881	0.830874	R	NS	1	0.985468
Protein	Rickettsiales	0.0344897	0.853861	R	NS	1	0.985468
Protein	Spirochaetales	-0.0308346	0.869209	R	NS	1	0.985468
Protein	Cardiobacteriales	0.029364	0.875397	R	NS	1	0.985468
Protein	Caulobacterales	0.0263213	0.888223	R	NS	1	0.985468
Protein	Anaeroplasmatales	0.0258871	0.890056	R	NS	1	0.985468
Protein	Legionellales	0.024559	0.895665	R	NS	1	0.985468
Protein	Methylophilales	-0.022023	0.906389	R	NS	1	0.985468
Protein	Bifidobacteriales	-0.0216072	0.908149	R	NS	1	0.985468
Protein	ML615J-28	0.0183	0.922162	R	NS	1	0.985468
Protein	Erysipelotrichales	-0.0143356	0.938989	R	NS	1	0.985468
Protein	Turicibacterales	-0.0113203	0.951805	R	NS	1	0.985468
Protein	Neisseriales	0.00937293	0.960088	R	NS	1	0.985468
Protein	Burkholderiales	0.00776993	0.96691	R	NS	1	0.985468
Protein	Rhodocyclales	-0.00629138	0.973204	R	NS	1	0.985468
Protein	Aeromonadales	0.00378679	0.98387	R	NS	1	0.985468
Protein	Xanthomonadales	-0.00341151	0.985468	R	NS	1	0.985468
Glucose	Neisseriales	0.332913	0.0672491	R	NS	1	0.994116
Glucose	Sva0853	0.327558	0.0720483	R	NS	1	0.994116
Glucose	YS2	0.323898	0.0754784	R	NS	1	0.994116
Glucose	DH61	0.315663	0.0836567	R	NS	1	0.994116
Glucose	Rhizobiales	0.29171	0.111321	R	NS	1	0.994116
Glucose	Methanomicrobiales	0.285803	0.119091	R	NS	1	0.994116
Glucose	Alteromonadales	-0.280055	0.127029	R	NS	1	0.994116
Glucose	Methanobacteriales	0.279276	0.128134	R	NS	1	0.994116
Glucose	BD7-3	0.274543	0.135002	R	NS	1	0.994116
Glucose	Methylophilales	0.227571	0.218239	R	NS	1	0.994116
Glucose	ML615J-28	0.2257	0.22215	R	NS	1	0.994116
Glucose	RF39	-0.224904	0.223827	R	NS	1	0.994116
Glucose	Spirochaetales	0.214456	0.246654	R	NS	1	0.994116
Glucose	Rickettsiales	0.206938	0.264003	R	NS	1	0.994116
Glucose	Aeromonadales	0.199753	0.281311	R	NS	1	0.994116
Glucose	Sphingomonadales	0.187124	0.313461	R	NS	1	0.994116
Glucose	[Fimbriimonadales]	-0.18373	0.322475	R	NS	1	0.994116
Glucose	Methylacidiphilales	-0.18373	0.322475	R	NS	1	0.994116
Glucose	Procabacteriales	0.182315	0.32628	R	NS	1	0.994116
Glucose	RF32	-0.177533	0.339346	R	NS	1	0.994116
Glucose	Bifidobacteriales	0.17722	0.340211	R	NS	1	0.994116
Glucose	Bdellovibrionales	0.173523	0.350541	R	NS	1	0.994116
Glucose	Methylococcales	0.173523	0.350541	R	NS	1	0.994116
Glucose	SC-I-84	0.173523	0.350541	R	NS	1	0.994116
Glucose	Spirobacillales	0.173523	0.350541	R	NS	1	0.994116
Glucose	Synechococcales	0.173523	0.350541	R	NS	1	0.994116
Glucose	Synergistales	0.173523	0.350541	R	NS	1	0.994116
Glucose	Deferribacterales	-0.163316	0.380024	R	NS	1	0.994116
Glucose	Solirubrobacterales	-0.163316	0.380024	R	NS	1	0.994116
Glucose	Cardiobacteriales	0.14682	0.430609	R	NS	1	0.994116
Glucose	Xanthomonadales	0.144258	0.438781	R	NS	1	0.994116
Glucose	Acidobacteriales	-0.142951	0.442983	R	NS	1	0.994116
Glucose	SJA-22	-0.142951	0.442983	R	NS	1	0.994116
Glucose	Planctomycetales	0.142901	0.443145	R	NS	1	0.994116
Glucose	Rubrobacterales	0.142901	0.443145	R	NS	1	0.994116
Glucose	SBR1031	-0.142901	0.443145	R	NS	1	0.994116
Glucose	WD2101	0.142901	0.443145	R	NS	1	0.994116
Glucose	Caulobacterales	-0.141528	0.447586	R	NS	1	0.994116
Glucose	[Chthoniobacterales]	-0.138459	0.457593	R	NS	1	0.994116
Glucose	Flavobacteriales	-0.132921	0.475948	R	NS	1	0.994116
Glucose	Methanosarcinales	0.124797	0.503554	R	NS	1	0.994116
Glucose	Anaeroplasmatales	0.114778	0.538665	R	NS	1	0.994116
Glucose	Gemellales	0.112093	0.548269	R	NS	1	0.994116
Glucose	Actinomycetales	-0.108182	0.562398	R	NS	1	0.994116
Glucose	Ellin329	0.105557	0.571974	R	NS	1	0.994116
Glucose	FAC88	0.102072	0.584797	R	NS	1	0.994116
Glucose	Lactobacillales	0.0949693	0.611321	R	NS	1	0.994116
Glucose	Enterobacteriales	0.0936638	0.616251	R	NS	1	0.994116
Glucose	Pseudomonadales	0.0930331	0.618638	R	NS	1	0.994116
Glucose	Pasteurellales	-0.0909563	0.626526	R	NS	1	0.994116
Glucose	Burkholderiales	-0.0903128	0.628978	R	NS	1	0.994116
Glucose	Fusobacteriales	0.0876433	0.639192	R	NS	1	0.994116
Glucose	Sphingobacteriales	-0.0875139	0.639689	R	NS	1	0.994116
Glucose	Rhodospirillales	-0.0836778	0.654486	R	NS	1	0.994116
Glucose	Turicibacterales	0.0822896	0.659873	R	NS	1	0.994116
Glucose	Verrucomicrobiales	0.0821943	0.660243	R	NS	1	0.994116
Glucose	Bacillales	-0.0713863	0.702746	R	NS	1	0.994116
Glucose	Desulfovibrionales	-0.0713037	0.703075	R	NS	1	0.994116
Glucose	Campylobacterales	-0.0633694	0.73486	R	NS	1	0.994116
Glucose	RB41	0.0612434	0.743453	R	NS	1	0.994116
Glucose	[Saprospirales]	0.0536528	0.774375	R	NS	1	0.994116
Glucose	Rhodocyclales	0.0519405	0.7814	R	NS	1	0.994116
Glucose	Erysipelotrichales	0.0476836	0.798935	R	NS	1	0.994116
Glucose	Desulfuromonadales	0.0445871	0.811752	R	NS	1	0.994116
Glucose	Gemmatales	-0.044046	0.813996	R	NS	1	0.994116
Glucose	Thermales	-0.044046	0.813996	R	NS	1	0.994116
Glucose	Rhodobacterales	0.043229	0.817388	R	NS	1	0.994116
Glucose	Acidimicrobiales	0.0420451	0.822309	R	NS	1	0.994116
Glucose	Myxococcales	0.0420073	0.822466	R	NS	1	0.994116
Glucose	MIZ46	-0.036705	0.844585	R	NS	1	0.994116
Glucose	Mycoplasmatales	0.0363479	0.846079	R	NS	1	0.994116
Glucose	Clostridiales	0.0361033	0.847103	R	NS	1	0.994116
Glucose	Streptophyta	0.029893	0.87317	R	NS	1	0.994116
Glucose	WCHB1-41	-0.029364	0.875397	R	NS	1	0.994116
Glucose	Bacteroidales	0.0286521	0.878395	R	NS	1	0.994116
Glucose	Cytophagales	0.0268984	0.885788	R	NS	1	0.994116
Glucose	[Pedosphaerales]	-0.0247569	0.894829	R	NS	1	0.994116
Glucose	Ellin6067	-0.0204145	0.9132	R	NS	1	0.994116
Glucose	MND1	-0.0204145	0.9132	R	NS	1	0.994116
Glucose	Coriobacteriales	0.0139609	0.940581	R	NS	1	0.995815
Glucose	Oceanospirillales	-0.00734099	0.968736	R	NS	1	0.995815
Glucose	Opitutales	-0.00609999	0.974019	R	NS	1	0.995815
Glucose	Stramenopiles	0.0060551	0.97421	R	NS	1	0.995815
Glucose	iii1-15	0.00311811	0.986718	R	NS	1	0.995815
Glucose	Vibrionales	-0.00221101	0.990582	R	NS	1	0.995815
Glucose	Legionellales	0.000982362	0.995815	R	NS	1	0.995815
Weight	Rickettsiales	-0.539283	0.00210346	R	NS	0.180898	0.112778
Weight	Rhizobiales	-0.522358	0.00306545	R	NS	0.263629	0.112778
Weight	Rhodocyclales	-0.510651	0.00393413	R	NS	0.338335	0.112778
Weight	Mycoplasmatales	-0.478876	0.00742433	R	NS	0.638492	0.128667
Weight	Procabacteriales	-0.466621	0.00934027	R	NS	0.803263	0.128667
Weight	Erysipelotrichales	-0.464871	0.00964514	R	NS	0.829482	0.128667
Weight	Desulfuromonadales	-0.460345	0.0104729	R	NS	0.900672	0.128667
Weight	MIZ46	-0.378295	0.0392764	R	NS	1	0.347736
Weight	ML615J-28	-0.372318	0.0427522	R	NS	1	0.347736
Weight	Pseudomonadales	-0.370314	0.0439711	R	NS	1	0.347736
Weight	Bifidobacteriales	-0.369494	0.0444779	R	NS	1	0.347736
Weight	Xanthomonadales	-0.319663	0.085073	R	NS	1	0.495394
Weight	Methanosarcinales	-0.316533	0.0883458	R	NS	1	0.495394
Weight	Methanobacteriales	-0.315235	0.0897312	R	NS	1	0.495394
Weight	Rhodobacterales	0.314394	0.0906374	R	NS	1	0.495394
Weight	Turicibacterales	-0.312989	0.0921663	R	NS	1	0.495394
Weight	Enterobacteriales	-0.293224	0.115811	R	NS	1	0.505474
Weight	Legionellales	-0.288821	0.121642	R	NS	1	0.505474
Weight	Sva0853	-0.287282	0.12373	R	NS	1	0.505474
Weight	Flavobacteriales	-0.285994	0.125498	R	NS	1	0.505474
Weight	Opitutales	-0.282448	0.130462	R	NS	1	0.505474
Weight	Aeromonadales	-0.272365	0.145362	R	NS	1	0.505474
Weight	Actinomycetales	-0.265798	0.155707	R	NS	1	0.505474
Weight	Stramenopiles	-0.265066	0.156891	R	NS	1	0.505474
Weight	Methylophilales	-0.25477	0.174246	R	NS	1	0.505474
Weight	Lactobacillales	-0.252308	0.17859	R	NS	1	0.505474
Weight	Clostridiales	-0.245493	0.191008	R	NS	1	0.505474
Weight	DH61	-0.23933	0.202745	R	NS	1	0.505474
Weight	Myxococcales	-0.239041	0.203306	R	NS	1	0.505474
Weight	Bdellovibrionales	-0.236022	0.209244	R	NS	1	0.505474
Weight	Methylococcales	-0.236022	0.209244	R	NS	1	0.505474
Weight	SC-I-84	-0.236022	0.209244	R	NS	1	0.505474
Weight	Spirobacillales	-0.236022	0.209244	R	NS	1	0.505474
Weight	Synechococcales	-0.236022	0.209244	R	NS	1	0.505474
Weight	Synergistales	-0.236022	0.209244	R	NS	1	0.505474
Weight	Verrucomicrobiales	-0.234844	0.211594	R	NS	1	0.505474
Weight	Sphingomonadales	-0.22234	0.237636	R	NS	1	0.552344
Weight	BD7-3	-0.215526	0.252694	R	NS	1	0.570245
Weight	Rhodospirillales	0.212927	0.258599	R	NS	1	0.570245
Weight	Ellin6067	0.203837	0.279957	R	NS	1	0.587226
Weight	MND1	0.203837	0.279957	R	NS	1	0.587226
Weight	Oceanospirillales	-0.193008	0.306839	R	NS	1	0.62829
Weight	Cardiobacteriales	0.185288	0.326957	R	NS	1	0.653914
Weight	Fusobacteriales	-0.181985	0.335805	R	NS	1	0.656345
Weight	Bacteroidales	-0.170544	0.367565	R	NS	1	0.680523
Weight	Anaeroplasmatales	-0.170146	0.368702	R	NS	1	0.680523
Weight	Coriobacteriales	-0.169024	0.371914	R	NS	1	0.680523
Weight	Spirochaetales	-0.164163	0.386022	R	NS	1	0.691622
Weight	Methanomicrobiales	-0.160924	0.395591	R	NS	1	0.694302
Weight	Gemellales	0.145331	0.443515	R	NS	1	0.741988
Weight	Cytophagales	-0.141629	0.455337	R	NS	1	0.741988
Weight	FAC88	-0.139468	0.462315	R	NS	1	0.741988
Weight	Streptophyta	-0.136156	0.473114	R	NS	1	0.741988
Weight	Acidobacteriales	0.12911	0.496524	R	NS	1	0.741988
Weight	SJA-22	0.12911	0.496524	R	NS	1	0.741988
Weight	Sphingobacteriales	-0.121035	0.524048	R	NS	1	0.741988
Weight	Vibrionales	0.11962	0.528949	R	NS	1	0.741988
Weight	Planctomycetales	-0.118011	0.534544	R	NS	1	0.741988
Weight	Rubrobacterales	-0.118011	0.534544	R	NS	1	0.741988
Weight	WD2101	-0.118011	0.534544	R	NS	1	0.741988
Weight	RF32	0.117924	0.534848	R	NS	1	0.741988
Weight	Desulfovibrionales	-0.117903	0.534922	R	NS	1	0.741988
Weight	WCHB1-41	-0.108084	0.569684	R	NS	1	0.777663
Weight	Campylobacterales	0.1005	0.597213	R	NS	1	0.797137
Weight	Deferribacterales	0.0965545	0.611756	R	NS	1	0.797137
Weight	Solirubrobacterales	0.0965545	0.611756	R	NS	1	0.797137
Weight	Bacillales	-0.0837455	0.659954	R	NS	1	0.847105
Weight	SBR1031	-0.075098	0.69328	R	NS	1	0.876795
Weight	Acidimicrobiales	-0.0722052	0.704558	R	NS	1	0.878145
Weight	Caulobacterales	0.0554319	0.7711	R	NS	1	0.946306
Weight	[Chthoniobacterales]	0.0529113	0.781253	R	NS	1	0.946306
Weight	[Saprospirales]	-0.0480156	0.80107	R	NS	1	0.956834
Weight	Alteromonadales	0.0391823	0.837127	R	NS	1	0.973151
Weight	[Fimbriimonadales]	-0.0321848	0.865925	R	NS	1	0.973151
Weight	Methylacidiphilales	-0.0321848	0.865925	R	NS	1	0.973151
Weight	RB41	0.0321848	0.865925	R	NS	1	0.973151
Weight	Gemmatales	-0.0308813	0.87131	R	NS	1	0.973151
Weight	Neisseriales	-0.0238004	0.900652	R	NS	1	0.985971
Weight	Burkholderiales	-0.0199332	0.916733	R	NS	1	0.985971
Weight	iii1-15	-0.0186592	0.922039	R	NS	1	0.985971
Weight	Thermales	-0.0154406	0.935456	R	NS	1	0.985971
Weight	Ellin329	-0.0126024	0.947302	R	NS	1	0.985971
Weight	RF39	0.0115788	0.951577	R	NS	1	0.985971
Weight	Pasteurellales	-0.00854127	0.96427	R	NS	1	0.987229
Weight	[Pedosphaerales]	-0.00192341	0.991952	R	NS	1	0.999212
Weight	YS2	0.000188236	0.999212	R	NS	1	0.999212
Development	Gemellales	0.509156	0.00344144	R	NS	0.295964	0.295964
Development	Gemmatales	0.412895	0.0209705	R	NS	1	0.393494
Development	Acidobacteriales	0.384563	0.0326725	R	NS	1	0.393494
Development	SJA-22	0.384563	0.0326725	R	NS	1	0.393494
Development	Sphingomonadales	0.368384	0.0414369	R	NS	1	0.393494
Development	Sva0853	-0.332302	0.0677834	R	NS	1	0.393494
Development	DH61	-0.328787	0.0709237	R	NS	1	0.393494
Development	Methanosarcinales	-0.328787	0.0709237	R	NS	1	0.393494
Development	Pasteurellales	0.325885	0.0736004	R	NS	1	0.393494
Development	Acidimicrobiales	0.325379	0.0740749	R	NS	1	0.393494
Development	Flavobacteriales	0.321083	0.0782005	R	NS	1	0.393494
Development	Ellin6067	0.318949	0.0803155	R	NS	1	0.393494
Development	MND1	0.318949	0.0803155	R	NS	1	0.393494
Development	Campylobacterales	0.318772	0.0804925	R	NS	1	0.393494
Development	Bdellovibrionales	-0.308317	0.0915102	R	NS	1	0.393494
Development	Methylococcales	-0.308317	0.0915102	R	NS	1	0.393494
Development	SC-I-84	-0.308317	0.0915102	R	NS	1	0.393494
Development	Spirobacillales	-0.308317	0.0915102	R	NS	1	0.393494
Development	Synechococcales	-0.308317	0.0915102	R	NS	1	0.393494
Development	Synergistales	-0.308317	0.0915102	R	NS	1	0.393494
Development	Fusobacteriales	0.294996	0.107167	R	NS	1	0.420728
Development	Deferribacterales	0.287054	0.117412	R	NS	1	0.420728
Development	FAC88	0.287054	0.117412	R	NS	1	0.420728
Development	Solirubrobacterales	0.287054	0.117412	R	NS	1	0.420728
Development	Enterobacteriales	0.274475	0.135103	R	NS	1	0.464755
Development	Caulobacterales	0.260133	0.157566	R	NS	1	0.521179
Development	WCHB1-41	0.252325	0.170865	R	NS	1	0.544235
Development	Actinomycetales	0.24051	0.192472	R	NS	1	0.573104
Development	iii1-15	0.236364	0.200486	R	NS	1	0.573104
Development	Neisseriales	0.233459	0.206236	R	NS	1	0.573104
Development	Lactobacillales	-0.231228	0.210729	R	NS	1	0.573104
Development	Desulfovibrionales	0.228762	0.215774	R	NS	1	0.573104
Development	Verrucomicrobiales	0.224427	0.224838	R	NS	1	0.573104
Development	Bifidobacteriales	0.212799	0.250411	R	NS	1	0.573104
Development	[Fimbriimonadales]	0.212632	0.250792	R	NS	1	0.573104
Development	Methylacidiphilales	0.212632	0.250792	R	NS	1	0.573104
Development	RB41	0.212632	0.250792	R	NS	1	0.573104
Development	Mycoplasmatales	-0.211566	0.253232	R	NS	1	0.573104
Development	Spirochaetales	0.200999	0.278258	R	NS	1	0.595038
Development	MIZ46	-0.198801	0.283657	R	NS	1	0.595038
Development	Coriobacteriales	0.196685	0.28892	R	NS	1	0.595038
Development	Pseudomonadales	0.196014	0.2906	R	NS	1	0.595038
Development	Rhodobacterales	0.190842	0.303768	R	NS	1	0.607536
Development	RF39	0.180432	0.331389	R	NS	1	0.647714
Development	Burkholderiales	0.162911	0.381223	R	NS	1	0.693909
Development	Xanthomonadales	0.162693	0.381869	R	NS	1	0.693909
Development	Legionellales	-0.159825	0.39043	R	NS	1	0.693909
Development	[Saprospirales]	0.152147	0.413881	R	NS	1	0.693909
Development	Methanomicrobiales	-0.148843	0.424214	R	NS	1	0.693909
Development	[Pedosphaerales]	0.147144	0.429581	R	NS	1	0.693909
Development	ML615J-28	-0.146133	0.432792	R	NS	1	0.693909
Development	Opitutales	-0.146133	0.432792	R	NS	1	0.693909
Development	Bacteroidales	0.144488	0.438044	R	NS	1	0.693909
Development	Planctomycetales	0.138211	0.458406	R	NS	1	0.693909
Development	Rubrobacterales	0.138211	0.458406	R	NS	1	0.693909
Development	WD2101	0.138211	0.458406	R	NS	1	0.693909
Development	Bacillales	0.137619	0.460353	R	NS	1	0.693909
Development	Anaeroplasmatales	-0.13531	0.467985	R	NS	1	0.693909
Development	Clostridiales	0.130355	0.484583	R	NS	1	0.706342
Development	Cardiobacteriales	0.122339	0.512059	R	NS	1	0.721543
Development	Methylophilales	-0.122339	0.512059	R	NS	1	0.721543
Development	Sphingobacteriales	0.120011	0.520182	R	NS	1	0.721543
Development	RF32	0.116296	0.533273	R	NS	1	0.72796
Development	BD7-3	0.109453	0.557789	R	NS	1	0.749529
Development	SBR1031	0.106316	0.569196	R	NS	1	0.75309
Development	Erysipelotrichales	0.0926608	0.620049	R	NS	1	0.807942
Development	Rickettsiales	0.0867631	0.642575	R	NS	1	0.824798
Development	Alteromonadales	0.0834736	0.655277	R	NS	1	0.828733
Development	YS2	-0.0771324	0.68003	R	NS	1	0.847573
Development	Oceanospirillales	-0.0688159	0.712991	R	NS	1	0.87596
Development	Desulfuromonadales	-0.0648649	0.728834	R	NS	1	0.882196
Development	Methanobacteriales	-0.060807	0.745221	R	NS	1	0.882196
Development	Rhodospirillales	0.0596447	0.749935	R	NS	1	0.882196
Development	Myxococcales	0.0553164	0.767567	R	NS	1	0.882196
Development	Rhizobiales	0.0495517	0.791227	R	NS	1	0.882196
Development	[Chthoniobacterales]	0.0479517	0.797828	R	NS	1	0.882196
Development	Turicibacterales	0.0475038	0.799678	R	NS	1	0.882196
Development	Thermales	0.0458773	0.806405	R	NS	1	0.882196
Development	Streptophyta	0.0449156	0.81039	R	NS	1	0.882196
Development	Vibrionales	0.03915	0.83437	R	NS	1	0.896948
Development	Stramenopiles	0.0345563	0.853582	R	NS	1	0.899338
Development	Cytophagales	-0.0336201	0.857508	R	NS	1	0.899338
Development	Aeromonadales	-0.0290888	0.876556	R	NS	1	0.908239
Development	Ellin329	0.0221863	0.905698	R	NS	1	0.923928
Development	Rhodocyclales	-0.0198113	0.915755	R	NS	1	0.923928
Development	Procabacteriales	-0.0178836	0.923928	R	NS	1	0.923928
Total	Burkholderiales	0.324002	0.0753788	R	NS	1	0.981693
Total	ML615J-28	0.32379	0.0755816	R	NS	1	0.981693
Total	YS2	0.260273	0.157333	R	NS	1	0.981693
Total	Campylobacterales	-0.251923	0.17157	R	NS	1	0.981693
Total	Methanomicrobiales	-0.245345	0.183411	R	NS	1	0.981693
Total	Bdellovibrionales	0.235122	0.20293	R	NS	1	0.981693
Total	Methylococcales	0.235122	0.20293	R	NS	1	0.981693
Total	SC-I-84	0.235122	0.20293	R	NS	1	0.981693
Total	Spirobacillales	0.235122	0.20293	R	NS	1	0.981693
Total	Synechococcales	0.235122	0.20293	R	NS	1	0.981693
Total	Synergistales	0.235122	0.20293	R	NS	1	0.981693
Total	Methanosarcinales	0.220564	0.233131	R	NS	1	0.981693
Total	Sphingomonadales	0.220368	0.233556	R	NS	1	0.981693
Total	BD7-3	-0.216174	0.242798	R	NS	1	0.981693
Total	Rhodobacterales	0.215103	0.245197	R	NS	1	0.981693
Total	[Pedosphaerales]	0.213787	0.248168	R	NS	1	0.981693
Total	Actinomycetales	0.211634	0.253076	R	NS	1	0.981693
Total	Mycoplasmatales	-0.195619	0.291593	R	NS	1	0.981693
Total	Methanobacteriales	0.195157	0.292755	R	NS	1	0.981693
Total	Methylophilales	0.191155	0.302959	R	NS	1	0.981693
Total	RB41	0.184009	0.321729	R	NS	1	0.981693
Total	Alteromonadales	-0.178166	0.337597	R	NS	1	0.981693
Total	Gemellales	-0.172178	0.354345	R	NS	1	0.981693
Total	Vibrionales	-0.172028	0.35477	R	NS	1	0.981693
Total	Deferribacterales	-0.163563	0.379293	R	NS	1	0.981693
Total	Solirubrobacterales	-0.163563	0.379293	R	NS	1	0.981693
Total	Acidobacteriales	-0.162131	0.383538	R	NS	1	0.981693
Total	SJA-22	-0.162131	0.383538	R	NS	1	0.981693
Total	Gemmatales	-0.161747	0.384681	R	NS	1	0.981693
Total	Lactobacillales	0.160945	0.387072	R	NS	1	0.981693
Total	RF32	0.156526	0.40041	R	NS	1	0.981693
Total	DH61	0.154395	0.406937	R	NS	1	0.981693
Total	Anaeroplasmatales	0.15177	0.415055	R	NS	1	0.981693
Total	Rickettsiales	0.135138	0.468555	R	NS	1	0.981693
Total	Rhizobiales	0.13419	0.471708	R	NS	1	0.981693
Total	Aeromonadales	0.131791	0.479743	R	NS	1	0.981693
Total	Caulobacterales	0.130083	0.485504	R	NS	1	0.981693
Total	[Saprospirales]	0.128962	0.489302	R	NS	1	0.981693
Total	Legionellales	0.128688	0.490235	R	NS	1	0.981693
Total	Ellin6067	-0.122673	0.510902	R	NS	1	0.981693
Total	MND1	-0.122673	0.510902	R	NS	1	0.981693
Total	Opitutales	0.122185	0.512597	R	NS	1	0.981693
Total	Neisseriales	0.117629	0.528557	R	NS	1	0.981693
Total	Stramenopiles	0.105493	0.572207	R	NS	1	0.981693
Total	[Fimbriimonadales]	-0.102227	0.584225	R	NS	1	0.981693
Total	Methylacidiphilales	-0.102227	0.584225	R	NS	1	0.981693
Total	Oceanospirillales	0.0955776	0.60903	R	NS	1	0.981693
Total	Clostridiales	0.092314	0.621364	R	NS	1	0.981693
Total	iii1-15	0.0919501	0.622746	R	NS	1	0.981693
Total	Sphingobacteriales	0.090947	0.626561	R	NS	1	0.981693
Total	[Chthoniobacterales]	-0.0838946	0.653646	R	NS	1	0.981693
Total	SBR1031	-0.0817817	0.661848	R	NS	1	0.981693
Total	Rhodocyclales	-0.073413	0.694704	R	NS	1	0.981693
Total	Ellin329	0.0725322	0.698195	R	NS	1	0.981693
Total	Cytophagales	0.0646541	0.729683	R	NS	1	0.981693
Total	FAC88	-0.0613363	0.743077	R	NS	1	0.981693
Total	Spirochaetales	0.0575989	0.758254	R	NS	1	0.981693
Total	Myxococcales	-0.056979	0.76078	R	NS	1	0.981693
Total	Desulfuromonadales	0.0554889	0.766862	R	NS	1	0.981693
Total	WCHB1-41	-0.0514648	0.783354	R	NS	1	0.981693
Total	Coriobacteriales	0.049196	0.792694	R	NS	1	0.981693
Total	Turicibacterales	-0.0482931	0.796418	R	NS	1	0.981693
Total	Erysipelotrichales	-0.0468395	0.802424	R	NS	1	0.981693
Total	Enterobacteriales	-0.0436471	0.815652	R	NS	1	0.981693
Total	Xanthomonadales	-0.0434407	0.816509	R	NS	1	0.981693
Total	RF39	-0.0414028	0.824981	R	NS	1	0.981693
Total	Desulfovibrionales	0.0408241	0.827391	R	NS	1	0.981693
Total	Cardiobacteriales	-0.0367606	0.844352	R	NS	1	0.981693
Total	Thermales	0.0367606	0.844352	R	NS	1	0.981693
Total	Bacteroidales	0.0365768	0.845121	R	NS	1	0.981693
Total	Acidimicrobiales	0.0330574	0.85987	R	NS	1	0.981693
Total	Pasteurellales	-0.0316896	0.865614	R	NS	1	0.981693
Total	Planctomycetales	0.0306681	0.869909	R	NS	1	0.981693
Total	Rubrobacterales	0.0306681	0.869909	R	NS	1	0.981693
Total	WD2101	0.0306681	0.869909	R	NS	1	0.981693
Total	Bifidobacteriales	-0.0274309	0.883542	R	NS	1	0.981693
Total	Flavobacteriales	-0.0242333	0.897042	R	NS	1	0.981693
Total	Fusobacteriales	-0.022875	0.902785	R	NS	1	0.981693
Total	MIZ46	0.0220564	0.906248	R	NS	1	0.981693
Total	Rhodospirillales	-0.0149435	0.936407	R	NS	1	0.981693
Total	Procabacteriales	0.0125574	0.946545	R	NS	1	0.981693
Total	Verrucomicrobiales	-0.0103533	0.955918	R	NS	1	0.981693
Total	Pseudomonadales	-0.00789954	0.966358	R	NS	1	0.981693
Total	Bacillales	0.00781971	0.966698	R	NS	1	0.981693
Total	Streptophyta	-0.00697886	0.970278	R	NS	1	0.981693
Total	Sva0853	0.00379253	0.983845	R	NS	1	0.983845
Triglyceride	Procabacteriales	0.612242	0.000323464	PR	NS	0.0245832	0.0190317
Triglyceride	Pseudomonadales	0.586015	0.000667174	PR	NS	0.0507052	0.0190317
Triglyceride	Sphingobacteriales	0.581492	0.000751253	PR	NS	0.0570952	0.0190317
Triglyceride	Bifidobacteriales	0.545291	0.00183155	PR	NS	0.139198	0.0286769
Triglyceride	Verrucomicrobiales	0.544014	0.00188664	PR	NS	0.143384	0.0286769
Triglyceride	Flavobacteriales	0.475792	0.00787188	PR	NS	0.598263	0.0997105
Triglyceride	Burkholderiales	0.441246	0.0146528	PR	NS	1	0.125941
Triglyceride	Stramenopiles	0.43749	0.01562	PR	NS	1	0.125941
Triglyceride	Vibrionales	-0.430044	0.0176942	PR	NS	1	0.125941
Triglyceride	Rhodospirillales	-0.424694	0.0193213	PR	NS	1	0.125941
Triglyceride	Coriobacteriales	0.422931	0.019884	PR	NS	1	0.125941
Triglyceride	Turicibacterales	0.422926	0.0198855	PR	NS	1	0.125941
Triglyceride	Clostridiales	0.408949	0.0248404	PR	NS	1	0.145221
Triglyceride	[Saprospirales]	0.393496	0.0314504	PR	NS	1	0.160415
Triglyceride	Enterobacteriales	0.393049	0.0316609	PR	NS	1	0.160415
Triglyceride	Erysipelotrichales	0.388007	0.0341158	PR	NS	1	0.16205
Triglyceride	Streptophyta	0.357365	0.0525298	PR	NS	1	0.21663
Triglyceride	Bacillales	0.355489	0.053872	PR	NS	1	0.21663
Triglyceride	Alteromonadales	0.355095	0.0541575	PR	NS	1	0.21663
Triglyceride	Actinomycetales	0.349602	0.0582604	PR	NS	1	0.22139
Triglyceride	Pasteurellales	0.341941	0.0643856	PR	NS	1	0.233015
Triglyceride	Desulfovibrionales	0.329859	0.0750526	PR	NS	1	0.259273
Triglyceride	Sphingomonadales	0.320903	0.0838021	PR	NS	1	0.271403
Triglyceride	Rhodocyclales	0.312195	0.0930391	PR	NS	1	0.271403
Triglyceride	JG30-KF-CM45	0.311086	0.0942691	PR	NS	1	0.271403
Triglyceride	Bacteroidales	0.3049	0.101354	PR	NS	1	0.271403
Triglyceride	Cytophagales	0.301673	0.105207	PR	NS	1	0.271403
Triglyceride	Myxococcales	0.29451	0.114147	PR	NS	1	0.271403
Triglyceride	Holophagales	0.289631	0.120553	PR	NS	1	0.271403
Triglyceride	MLE1-12	0.289631	0.120553	PR	NS	1	0.271403
Triglyceride	MVS-107	-0.289631	0.120553	PR	NS	1	0.271403
Triglyceride	Pla1	0.289631	0.120553	PR	NS	1	0.271403
Triglyceride	WD2101	0.289631	0.120553	PR	NS	1	0.271403
Triglyceride	Lactobacillales	0.288988	0.121417	PR	NS	1	0.271403
Triglyceride	Mycoplasmatales	0.25903	0.166908	PR	NS	1	0.333558
Triglyceride	Rhizobiales	0.252967	0.177421	PR	NS	1	0.333558
Triglyceride	Acholeplasmatales	0.246723	0.188724	PR	NS	1	0.333558
Triglyceride	Ellin7246	0.246723	0.188724	PR	NS	1	0.333558
Triglyceride	Gemellales	0.246723	0.188724	PR	NS	1	0.333558
Triglyceride	Methylacidiphilales	0.246723	0.188724	PR	NS	1	0.333558
Triglyceride	Pirellulales	0.246723	0.188724	PR	NS	1	0.333558
Triglyceride	Thermales	0.246723	0.188724	PR	NS	1	0.333558
Triglyceride	WCHB1-41	0.246723	0.188724	PR	NS	1	0.333558
Triglyceride	RF32	0.209415	0.266721	PR	NS	1	0.4607
Triglyceride	Planctomycetales	0.190814	0.312475	PR	NS	1	0.517816
Triglyceride	Caulobacterales	0.190451	0.313415	PR	NS	1	0.517816
Triglyceride	[Pedosphaerales]	0.18236	0.334791	PR	NS	1	0.541365
Triglyceride	YS2	0.167083	0.37751	PR	NS	1	0.597724
Triglyceride	Campylobacterales	-0.14482	0.445139	PR	NS	1	0.690419
Triglyceride	Methanobacteriales	0.139452	0.462365	PR	NS	1	0.702795
Triglyceride	Rickettsiales	0.135039	0.476787	PR	NS	1	0.703822
Triglyceride	Anaeroplasmatales	0.131165	0.489636	PR	NS	1	0.703822
Triglyceride	Xanthomonadales	0.13081	0.490823	PR	NS	1	0.703822
Triglyceride	Opitutales	0.118809	0.531765	PR	NS	1	0.738706
Triglyceride	Legionellales	-0.117998	0.53459	PR	NS	1	0.738706
Triglyceride	Solirubrobacterales	0.108504	0.568178	PR	NS	1	0.771099
Triglyceride	Rhodobacterales	-0.104198	0.583719	PR	NS	1	0.777263
Triglyceride	Fusobacteriales	0.101603	0.593174	PR	NS	1	0.777263
Triglyceride	RF39	-0.0965438	0.611796	PR	NS	1	0.788077
Triglyceride	Neisseriales	0.0906325	0.633858	PR	NS	1	0.802887
Triglyceride	Oceanospirillales	-0.0847537	0.656108	PR	NS	1	0.817447
Triglyceride	Spirochaetales	-0.0793035	0.676998	PR	NS	1	0.829868
Triglyceride	Thiobacterales	0.0750896	0.693312	PR	NS	1	0.836377
Triglyceride	[Chthoniobacterales]	0.0706043	0.710826	PR	NS	1	0.844106
Triglyceride	Desulfuromonadales	-0.0536354	0.778332	PR	NS	1	0.869901
Triglyceride	HTCC2188	-0.0536354	0.778332	PR	NS	1	0.869901
Triglyceride	iii1-15	0.0536354	0.778332	PR	NS	1	0.869901
Triglyceride	SBR1031	0.0536354	0.778332	PR	NS	1	0.869901
Triglyceride	Aeromonadales	0.0321813	0.86594	PR	NS	1	0.907132
Triglyceride	AKIW781	0.0321813	0.86594	PR	NS	1	0.907132
Triglyceride	CCU21	0.0321813	0.86594	PR	NS	1	0.907132
Triglyceride	Solibacterales	0.0321813	0.86594	PR	NS	1	0.907132
Triglyceride	Bdellovibrionales	0.0308778	0.871324	PR	NS	1	0.907132
Triglyceride	Acidimicrobiales	0.0192557	0.919554	PR	NS	1	0.944407
Triglyceride	Nitrososphaerales	-0.0154389	0.935463	PR	NS	1	0.947936
Triglyceride	Spirobacillales	-0.0107271	0.955135	PR	NS	1	0.955135
Protein	Caulobacterales	0.421055	0.0204971	PR	NS	1	0.414199
Protein	Bifidobacteriales	0.408684	0.0249433	PR	NS	1	0.414199
Protein	Mycoplasmatales	0.406753	0.0257036	PR	NS	1	0.414199
Protein	Fusobacteriales	0.395901	0.0303367	PR	NS	1	0.414199
Protein	Procabacteriales	0.391088	0.0325979	PR	NS	1	0.414199
Protein	Flavobacteriales	0.389172	0.033535	PR	NS	1	0.414199
Protein	Actinomycetales	0.380324	0.0381499	PR	NS	1	0.414199
Protein	Sphingobacteriales	0.340756	0.0653764	PR	NS	1	0.450843
Protein	Clostridiales	0.324354	0.0803424	PR	NS	1	0.450843
Protein	Rhodocyclales	0.321967	0.0827238	PR	NS	1	0.450843
Protein	RF32	0.302156	0.104623	PR	NS	1	0.450843
Protein	Pseudomonadales	0.301315	0.10564	PR	NS	1	0.450843
Protein	Erysipelotrichales	0.298379	0.10925	PR	NS	1	0.450843
Protein	JG30-KF-CM45	0.289631	0.120553	PR	NS	1	0.450843
Protein	Turicibacterales	0.273271	0.143975	PR	NS	1	0.450843
Protein	Methanobacteriales	0.268177	0.1519	PR	NS	1	0.450843
Protein	Burkholderiales	0.264793	0.157335	PR	NS	1	0.450843
Protein	Coriobacteriales	0.255573	0.172847	PR	NS	1	0.450843
Protein	Verrucomicrobiales	0.2544	0.174895	PR	NS	1	0.450843
Protein	Acholeplasmatales	0.246723	0.188724	PR	NS	1	0.450843
Protein	Ellin7246	0.246723	0.188724	PR	NS	1	0.450843
Protein	Gemellales	0.246723	0.188724	PR	NS	1	0.450843
Protein	Methylacidiphilales	0.246723	0.188724	PR	NS	1	0.450843
Protein	Pirellulales	0.246723	0.188724	PR	NS	1	0.450843
Protein	Thermales	0.246723	0.188724	PR	NS	1	0.450843
Protein	WCHB1-41	0.246723	0.188724	PR	NS	1	0.450843
Protein	Rhodospirillales	-0.244494	0.192878	PR	NS	1	0.450843
Protein	Rhizobiales	0.24358	0.194599	PR	NS	1	0.450843
Protein	Solirubrobacterales	0.242842	0.195997	PR	NS	1	0.450843
Protein	Bacteroidales	0.240757	0.199983	PR	NS	1	0.450843
Protein	Desulfovibrionales	0.239863	0.20171	PR	NS	1	0.450843
Protein	Anaeroplasmatales	0.238962	0.203461	PR	NS	1	0.450843
Protein	Streptophyta	0.238318	0.204719	PR	NS	1	0.450843
Protein	YS2	0.232613	0.216091	PR	NS	1	0.450843
Protein	Opitutales	-0.229389	0.222705	PR	NS	1	0.450843
Protein	Stramenopiles	0.227473	0.2267	PR	NS	1	0.450843
Protein	Spirochaetales	0.226581	0.228574	PR	NS	1	0.450843
Protein	iii1-15	-0.225269	0.231354	PR	NS	1	0.450843
Protein	SBR1031	-0.225269	0.231354	PR	NS	1	0.450843
Protein	Rickettsiales	0.218687	0.245632	PR	NS	1	0.454313
Protein	Enterobacteriales	0.217915	0.247346	PR	NS	1	0.454313
Protein	Pasteurellales	0.216249	0.251068	PR	NS	1	0.454313
Protein	Vibrionales	-0.211813	0.261158	PR	NS	1	0.461582
Protein	Bacillales	0.207818	0.270469	PR	NS	1	0.462628
Protein	Planctomycetales	0.20573	0.27542	PR	NS	1	0.462628
Protein	[Pedosphaerales]	-0.203815	0.280011	PR	NS	1	0.462628
Protein	Holophagales	0.18236	0.334791	PR	NS	1	0.493638
Protein	Legionellales	-0.18236	0.334791	PR	NS	1	0.493638
Protein	MLE1-12	0.18236	0.334791	PR	NS	1	0.493638
Protein	Pla1	0.18236	0.334791	PR	NS	1	0.493638
Protein	WD2101	0.18236	0.334791	PR	NS	1	0.493638
Protein	Neisseriales	0.181265	0.337752	PR	NS	1	0.493638
Protein	Aeromonadales	0.160906	0.395644	PR	NS	1	0.536946
Protein	AKIW781	0.160906	0.395644	PR	NS	1	0.536946
Protein	CCU21	0.160906	0.395644	PR	NS	1	0.536946
Protein	Solibacterales	0.160906	0.395644	PR	NS	1	0.536946
Protein	Lactobacillales	0.156396	0.409193	PR	NS	1	0.544193
Protein	Nitrososphaerales	0.154389	0.415305	PR	NS	1	0.544193
Protein	Desulfuromonadales	0.139452	0.462365	PR	NS	1	0.573594
Protein	HTCC2188	0.139452	0.462365	PR	NS	1	0.573594
Protein	Bdellovibrionales	0.13895	0.463994	PR	NS	1	0.573594
Protein	Xanthomonadales	-0.13774	0.467932	PR	NS	1	0.573594
Protein	[Saprospirales]	0.129658	0.494683	PR	NS	1	0.596761
Protein	Spirobacillales	-0.117998	0.53459	PR	NS	1	0.634826
Protein	Oceanospirillales	0.112771	0.552963	PR	NS	1	0.646541
Protein	MVS-107	-0.0965438	0.611796	PR	NS	1	0.699552
Protein	Rhodobacterales	0.0952195	0.616711	PR	NS	1	0.699552
Protein	Cytophagales	0.0834414	0.661116	PR	NS	1	0.738894
Protein	Alteromonadales	0.0617557	0.745797	PR	NS	1	0.821457
Protein	RF39	0.0536354	0.778332	PR	NS	1	0.845046
Protein	Sphingomonadales	0.0496296	0.794523	PR	NS	1	0.845144
Protein	Campylobacterales	0.048116	0.800662	PR	NS	1	0.845144
Protein	Myxococcales	0.0361679	0.84951	PR	NS	1	0.877856
Protein	Thiobacterales	-0.0321813	0.86594	PR	NS	1	0.877856
Protein	[Chthoniobacterales]	-0.0320928	0.866305	PR	NS	1	0.877856
Protein	Acidimicrobiales	-0.0192557	0.919554	PR	NS	1	0.919554
Glucose	RF32	0.422705	0.0223432	PR	NS	1	0.778611
Glucose	Rhodobacterales	0.383375	0.0400808	PR	NS	1	0.778611
Glucose	[Chthoniobacterales]	-0.378932	0.0426459	PR	NS	1	0.778611
Glucose	YS2	-0.373613	0.0458873	PR	NS	1	0.778611
Glucose	Desulfovibrionales	0.362119	0.0535594	PR	NS	1	0.778611
Glucose	Rhodocyclales	0.328456	0.0819263	PR	NS	1	0.778611
Glucose	Spirobacillales	-0.316228	0.0946761	PR	NS	1	0.778611
Glucose	Holophagales	0.29364	0.122092	PR	NS	1	0.778611
Glucose	MLE1-12	0.29364	0.122092	PR	NS	1	0.778611
Glucose	Pla1	0.29364	0.122092	PR	NS	1	0.778611
Glucose	WD2101	0.29364	0.122092	PR	NS	1	0.778611
Glucose	Anaeroplasmatales	0.284199	0.135138	PR	NS	1	0.778611
Glucose	iii1-15	0.271052	0.154956	PR	NS	1	0.778611
Glucose	SBR1031	0.271052	0.154956	PR	NS	1	0.778611
Glucose	Actinomycetales	-0.270569	0.155722	PR	NS	1	0.778611
Glucose	RF39	0.248465	0.193717	PR	NS	1	0.842456
Glucose	Campylobacterales	0.224211	0.242299	PR	NS	1	0.842456
Glucose	Oceanospirillales	0.210791	0.272377	PR	NS	1	0.842456
Glucose	[Pedosphaerales]	0.203289	0.290199	PR	NS	1	0.842456
Glucose	Alteromonadales	0.203289	0.290199	PR	NS	1	0.842456
Glucose	Legionellales	-0.203289	0.290199	PR	NS	1	0.842456
Glucose	Solirubrobacterales	-0.203189	0.290442	PR	NS	1	0.842456
Glucose	Bacteroidales	-0.194328	0.312434	PR	NS	1	0.842456
Glucose	Procabacteriales	-0.192414	0.317316	PR	NS	1	0.842456
Glucose	Neisseriales	-0.191237	0.320344	PR	NS	1	0.842456
Glucose	Cytophagales	0.189466	0.324929	PR	NS	1	0.842456
Glucose	Sphingomonadales	0.18333	0.34113	PR	NS	1	0.842456
Glucose	Aeromonadales	-0.180702	0.348215	PR	NS	1	0.842456
Glucose	AKIW781	-0.180702	0.348215	PR	NS	1	0.842456
Glucose	CCU21	-0.180702	0.348215	PR	NS	1	0.842456
Glucose	Solibacterales	-0.180702	0.348215	PR	NS	1	0.842456
Glucose	Vibrionales	-0.1624	0.399963	PR	NS	1	0.874506
Glucose	Methanobacteriales	0.158114	0.41268	PR	NS	1	0.874506
Glucose	Coriobacteriales	-0.139856	0.469318	PR	NS	1	0.874506
Glucose	[Saprospirales]	-0.135333	0.48395	PR	NS	1	0.874506
Glucose	Lactobacillales	0.134483	0.486726	PR	NS	1	0.874506
Glucose	Pseudomonadales	0.13188	0.495273	PR	NS	1	0.874506
Glucose	Spirochaetales	0.119523	0.536867	PR	NS	1	0.874506
Glucose	Rickettsiales	0.115764	0.54984	PR	NS	1	0.874506
Glucose	Xanthomonadales	0.11382	0.556603	PR	NS	1	0.874506
Glucose	Caulobacterales	-0.113353	0.558234	PR	NS	1	0.874506
Glucose	Acholeplasmatales	-0.112938	0.559684	PR	NS	1	0.874506
Glucose	Ellin7246	-0.112938	0.559684	PR	NS	1	0.874506
Glucose	Gemellales	-0.112938	0.559684	PR	NS	1	0.874506
Glucose	Methylacidiphilales	-0.112938	0.559684	PR	NS	1	0.874506
Glucose	Pirellulales	-0.112938	0.559684	PR	NS	1	0.874506
Glucose	Thermales	-0.112938	0.559684	PR	NS	1	0.874506
Glucose	WCHB1-41	-0.112938	0.559684	PR	NS	1	0.874506
Glucose	Myxococcales	0.109109	0.573155	PR	NS	1	0.877279
Glucose	Bdellovibrionales	-0.09759	0.614524	PR	NS	1	0.907272
Glucose	Opitutales	-0.0941647	0.62706	PR	NS	1	0.907272
Glucose	Desulfuromonadales	-0.0903508	0.641139	PR	NS	1	0.907272
Glucose	HTCC2188	-0.0903508	0.641139	PR	NS	1	0.907272
Glucose	Mycoplasmatales	-0.083666	0.666109	PR	NS	1	0.918482
Glucose	Nitrososphaerales	-0.081325	0.674938	PR	NS	1	0.918482
Glucose	Enterobacteriales	0.0784605	0.6858	PR	NS	1	0.918482
Glucose	MVS-107	-0.0677631	0.72689	PR	NS	1	0.935779
Glucose	Acidimicrobiales	0.0676665	0.727265	PR	NS	1	0.935779
Glucose	Flavobacteriales	-0.0646377	0.739042	PR	NS	1	0.935779
Glucose	Erysipelotrichales	0.0578823	0.765516	PR	NS	1	0.935779
Glucose	Verrucomicrobiales	-0.0563207	0.771674	PR	NS	1	0.935779
Glucose	Streptophyta	-0.0549396	0.777132	PR	NS	1	0.935779
Glucose	Planctomycetales	-0.0526874	0.786054	PR	NS	1	0.935779
Glucose	Clostridiales	0.0480651	0.804447	PR	NS	1	0.941537
Glucose	Thiobacterales	-0.0451754	0.815999	PR	NS	1	0.941537
Glucose	Sphingobacteriales	-0.0364853	0.850956	PR	NS	1	0.962716
Glucose	Stramenopiles	0.0336934	0.862249	PR	NS	1	0.962716
Glucose	Rhizobiales	-0.0285748	0.883021	PR	NS	1	0.962716
Glucose	Turicibacterales	0.0234172	0.904028	PR	NS	1	0.962716
Glucose	Rhodospirillales	0.017734	0.927249	PR	NS	1	0.962716
Glucose	Burkholderiales	-0.0156961	0.935591	PR	NS	1	0.962716
Glucose	Fusobacteriales	-0.0153114	0.937166	PR	NS	1	0.962716
Glucose	Bacillales	0.0134301	0.944874	PR	NS	1	0.962716
Glucose	Pasteurellales	0.0122091	0.94988	PR	NS	1	0.962716
Glucose	Bifidobacteriales	0.00126074	0.994821	PR	NS	1	0.994821
Weight	Bifidobacteriales	-0.642802	0.000127835	PR	NS	0.00971546	0.00971546
Weight	Sphingobacteriales	-0.577502	0.000833004	PR	NS	0.0633083	0.0221185
Weight	Coriobacteriales	-0.575669	0.000873097	PR	NS	0.0663554	0.0221185
Weight	Verrucomicrobiales	-0.546497	0.0017808	PR	NS	0.135341	0.0338352
Weight	Pseudomonadales	-0.520678	0.00317895	PR	NS	0.2416	0.04832
Weight	Clostridiales	-0.496661	0.00524164	PR	NS	0.398365	0.0507772
Weight	Procabacteriales	-0.494329	0.00549215	PR	NS	0.417404	0.0507772
Weight	Streptophyta	-0.494215	0.00550471	PR	NS	0.418358	0.0507772
Weight	Actinomycetales	-0.489757	0.00601309	PR	NS	0.456995	0.0507772
Weight	Mycoplasmatales	-0.47821	0.00751906	PR	NS	0.571449	0.0553279
Weight	Erysipelotrichales	-0.463793	0.00983721	PR	NS	0.747628	0.0553279
Weight	Bacillales	-0.462765	0.0100233	PR	NS	0.761769	0.0553279
Weight	Turicibacterales	-0.461617	0.0102344	PR	NS	0.777817	0.0553279
Weight	Enterobacteriales	-0.458557	0.010816	PR	NS	0.822015	0.0553279
Weight	Flavobacteriales	-0.458024	0.01092	PR	NS	0.829919	0.0553279
Weight	Bacteroidales	-0.410023	0.0244272	PR	NS	1	0.116029
Weight	Rhizobiales	-0.395407	0.0305628	PR	NS	1	0.136634
Weight	Burkholderiales	-0.384601	0.0358591	PR	NS	1	0.151405
Weight	Rhodospirillales	0.378865	0.0389572	PR	NS	1	0.155829
Weight	Pasteurellales	-0.336992	0.0686015	PR	NS	1	0.260686
Weight	Vibrionales	0.327347	0.0774319	PR	NS	1	0.28023
Weight	Fusobacteriales	-0.320734	0.0839746	PR	NS	1	0.290094
Weight	JG30-KF-CM45	-0.311086	0.0942691	PR	NS	1	0.300261
Weight	Stramenopiles	-0.310593	0.0948192	PR	NS	1	0.300261
Weight	Rickettsiales	-0.293437	0.115534	PR	NS	1	0.31201
Weight	MVS-107	0.289631	0.120553	PR	NS	1	0.31201
Weight	Solirubrobacterales	-0.284177	0.128025	PR	NS	1	0.31201
Weight	Caulobacterales	-0.283545	0.128912	PR	NS	1	0.31201
Weight	Rhodocyclales	-0.275164	0.141109	PR	NS	1	0.31201
Weight	RF32	-0.274804	0.141651	PR	NS	1	0.31201
Weight	Acholeplasmatales	-0.268177	0.1519	PR	NS	1	0.31201
Weight	Ellin7246	-0.268177	0.1519	PR	NS	1	0.31201
Weight	Gemellales	-0.268177	0.1519	PR	NS	1	0.31201
Weight	Methylacidiphilales	-0.268177	0.1519	PR	NS	1	0.31201
Weight	Pirellulales	-0.268177	0.1519	PR	NS	1	0.31201
Weight	Thermales	-0.268177	0.1519	PR	NS	1	0.31201
Weight	WCHB1-41	-0.268177	0.1519	PR	NS	1	0.31201
Weight	Desulfovibrionales	-0.261703	0.162418	PR	NS	1	0.324837
Weight	Methanobacteriales	-0.246723	0.188724	PR	NS	1	0.367769
Weight	Sphingomonadales	-0.238274	0.204804	PR	NS	1	0.389128
Weight	Neisseriales	-0.215252	0.253312	PR	NS	1	0.469554
Weight	Aeromonadales	-0.203815	0.280011	PR	NS	1	0.472908
Weight	AKIW781	-0.203815	0.280011	PR	NS	1	0.472908
Weight	CCU21	-0.203815	0.280011	PR	NS	1	0.472908
Weight	Solibacterales	-0.203815	0.280011	PR	NS	1	0.472908
Weight	Planctomycetales	-0.191843	0.309824	PR	NS	1	0.511883
Weight	[Saprospirales]	-0.185817	0.325551	PR	NS	1	0.51607
Weight	Opitutales	0.185671	0.325939	PR	NS	1	0.51607
Weight	Myxococcales	-0.160172	0.397831	PR	NS	1	0.607992
Weight	YS2	-0.14444	0.446347	PR	NS	1	0.607992
Weight	Anaeroplasmatales	-0.142096	0.453838	PR	NS	1	0.607992
Weight	Holophagales	-0.139452	0.462365	PR	NS	1	0.607992
Weight	MLE1-12	-0.139452	0.462365	PR	NS	1	0.607992
Weight	Pla1	-0.139452	0.462365	PR	NS	1	0.607992
Weight	Spirobacillales	0.139452	0.462365	PR	NS	1	0.607992
Weight	WD2101	-0.139452	0.462365	PR	NS	1	0.607992
Weight	Alteromonadales	-0.13895	0.463994	PR	NS	1	0.607992
Weight	Bdellovibrionales	-0.13895	0.463994	PR	NS	1	0.607992
Weight	Cytophagales	-0.13479	0.477608	PR	NS	1	0.615223
Weight	Lactobacillales	-0.13059	0.49156	PR	NS	1	0.622642
Weight	[Pedosphaerales]	0.117998	0.53459	PR	NS	1	0.644902
Weight	Desulfuromonadales	-0.117998	0.53459	PR	NS	1	0.644902
Weight	HTCC2188	-0.117998	0.53459	PR	NS	1	0.644902
Weight	[Chthoniobacterales]	-0.109116	0.565985	PR	NS	1	0.672107
Weight	Thiobacterales	-0.0965438	0.611796	PR	NS	1	0.715331
Weight	iii1-15	0.0750896	0.693312	PR	NS	1	0.774878
Weight	RF39	-0.0750896	0.693312	PR	NS	1	0.774878
Weight	SBR1031	0.0750896	0.693312	PR	NS	1	0.774878
Weight	Campylobacterales	0.0639188	0.737199	PR	NS	1	0.8072
Weight	Oceanospirillales	-0.0623395	0.743473	PR	NS	1	0.8072
Weight	Spirochaetales	-0.0566453	0.766226	PR	NS	1	0.820186
Weight	Legionellales	-0.0536354	0.778332	PR	NS	1	0.821573
Weight	Rhodobacterales	-0.0292983	0.877856	PR	NS	1	0.913932
Weight	Acidimicrobiales	-0.0192557	0.919554	PR	NS	1	0.944407
Weight	Nitrososphaerales	0.0154389	0.935463	PR	NS	1	0.947936
Weight	Xanthomonadales	-0.00346516	0.985501	PR	NS	1	0.985501
Development	Sphingomonadales	-0.482084	0.0069817	PR	NS	0.530609	0.530609
Development	Enterobacteriales	-0.438454	0.0153669	PR	NS	1	0.576733
Development	Xanthomonadales	-0.396468	0.0300789	PR	NS	1	0.576733
Development	Pseudomonadales	-0.395863	0.0303544	PR	NS	1	0.576733
Development	Rickettsiales	-0.357069	0.0527399	PR	NS	1	0.632608
Development	Opitutales	0.347608	0.0598085	PR	NS	1	0.632608
Development	Streptophyta	-0.323553	0.0811356	PR	NS	1	0.632608
Development	Burkholderiales	-0.316822	0.08804	PR	NS	1	0.632608
Development	Spirobacillales	0.315215	0.0897523	PR	NS	1	0.632608
Development	Turicibacterales	-0.30883	0.0968081	PR	NS	1	0.632608
Development	Oceanospirillales	-0.299274	0.10814	PR	NS	1	0.632608
Development	[Chthoniobacterales]	0.299173	0.108264	PR	NS	1	0.632608
Development	RF39	-0.293476	0.115483	PR	NS	1	0.632608
Development	Vibrionales	0.29267	0.116533	PR	NS	1	0.632608
Development	Clostridiales	-0.259747	0.165695	PR	NS	1	0.730936
Development	Nitrososphaerales	-0.258124	0.168452	PR	NS	1	0.730936
Development	Rhodobacterales	-0.251743	0.179598	PR	NS	1	0.730936
Development	Pasteurellales	-0.25096	0.181001	PR	NS	1	0.730936
Development	Legionellales	0.249998	0.182734	PR	NS	1	0.730936
Development	Rhodospirillales	0.223168	0.235849	PR	NS	1	0.800821
Development	Sphingobacteriales	-0.221695	0.239035	PR	NS	1	0.800821
Development	Erysipelotrichales	-0.215202	0.253426	PR	NS	1	0.800821
Development	Desulfuromonadales	0.20652	0.273539	PR	NS	1	0.800821
Development	HTCC2188	0.20652	0.273539	PR	NS	1	0.800821
Development	MVS-107	0.20652	0.273539	PR	NS	1	0.800821
Development	Bdellovibrionales	-0.195548	0.300393	PR	NS	1	0.800821
Development	Desulfovibrionales	-0.194018	0.304266	PR	NS	1	0.800821
Development	Bifidobacteriales	-0.193581	0.305377	PR	NS	1	0.800821
Development	Planctomycetales	-0.192044	0.309307	PR	NS	1	0.800821
Development	Spirochaetales	-0.189411	0.316114	PR	NS	1	0.800821
Development	[Pedosphaerales]	0.163042	0.389318	PR	NS	1	0.853
Development	JG30-KF-CM45	-0.163042	0.389318	PR	NS	1	0.853
Development	Solirubrobacterales	-0.162298	0.391514	PR	NS	1	0.853
Development	Rhizobiales	-0.148968	0.432067	PR	NS	1	0.853
Development	RF32	-0.144855	0.445026	PR	NS	1	0.853
Development	Bacillales	-0.143833	0.448279	PR	NS	1	0.853
Development	Cytophagales	0.117068	0.537838	PR	NS	1	0.853
Development	[Saprospirales]	0.115911	0.541891	PR	NS	1	0.853
Development	Myxococcales	0.11518	0.544461	PR	NS	1	0.853
Development	Procabacteriales	-0.102719	0.589099	PR	NS	1	0.853
Development	Holophagales	0.0978253	0.607056	PR	NS	1	0.853
Development	MLE1-12	0.0978253	0.607056	PR	NS	1	0.853
Development	Pla1	0.0978253	0.607056	PR	NS	1	0.853
Development	WD2101	0.0978253	0.607056	PR	NS	1	0.853
Development	Anaeroplasmatales	-0.0889861	0.640059	PR	NS	1	0.853
Development	Mycoplasmatales	-0.0837185	0.660057	PR	NS	1	0.853
Development	Verrucomicrobiales	-0.0738793	0.698023	PR	NS	1	0.853
Development	Coriobacteriales	-0.0730416	0.701291	PR	NS	1	0.853
Development	Lactobacillales	-0.0712335	0.70836	PR	NS	1	0.853
Development	Acholeplasmatales	-0.0652169	0.732054	PR	NS	1	0.853
Development	Aeromonadales	-0.0652169	0.732054	PR	NS	1	0.853
Development	AKIW781	-0.0652169	0.732054	PR	NS	1	0.853
Development	CCU21	-0.0652169	0.732054	PR	NS	1	0.853
Development	Ellin7246	-0.0652169	0.732054	PR	NS	1	0.853
Development	Gemellales	-0.0652169	0.732054	PR	NS	1	0.853
Development	iii1-15	-0.0652169	0.732054	PR	NS	1	0.853
Development	Methanobacteriales	-0.0652169	0.732054	PR	NS	1	0.853
Development	Methylacidiphilales	-0.0652169	0.732054	PR	NS	1	0.853
Development	Pirellulales	-0.0652169	0.732054	PR	NS	1	0.853
Development	SBR1031	-0.0652169	0.732054	PR	NS	1	0.853
Development	Solibacterales	-0.0652169	0.732054	PR	NS	1	0.853
Development	Thermales	-0.0652169	0.732054	PR	NS	1	0.853
Development	Thiobacterales	-0.0652169	0.732054	PR	NS	1	0.853
Development	WCHB1-41	-0.0652169	0.732054	PR	NS	1	0.853
Development	Acidimicrobiales	-0.0650377	0.732764	PR	NS	1	0.853
Development	Caulobacterales	0.0602348	0.75186	PR	NS	1	0.853
Development	Flavobacteriales	-0.058013	0.760743	PR	NS	1	0.853
Development	Neisseriales	-0.0573972	0.76321	PR	NS	1	0.853
Development	Fusobacteriales	-0.0500235	0.792927	PR	NS	1	0.873368
Development	Actinomycetales	-0.0327203	0.863715	PR	NS	1	0.937748
Development	Rhodocyclales	0.0273605	0.885881	PR	NS	1	0.948179
Development	Bacteroidales	0.0243728	0.898274	PR	NS	1	0.948179
Development	Campylobacterales	-0.00944025	0.960513	PR	NS	1	0.987148
Development	YS2	0.00747429	0.968732	PR	NS	1	0.987148
Development	Stramenopiles	-0.0061764	0.974159	PR	NS	1	0.987148
Development	Alteromonadales	0	1	PR	NS	1	1
Total	Streptophyta	-0.43075	0.0174882	PR	NS	1	0.509423
Total	Anaeroplasmatales	-0.408656	0.0249542	PR	NS	1	0.509423
Total	Rickettsiales	-0.38602	0.0351245	PR	NS	1	0.509423
Total	Campylobacterales	-0.377515	0.0397172	PR	NS	1	0.509423
Total	YS2	-0.367348	0.0458258	PR	NS	1	0.509423
Total	[Chthoniobacterales]	0.366103	0.0466229	PR	NS	1	0.509423
Total	Oceanospirillales	-0.365642	0.0469206	PR	NS	1	0.509423
Total	Nitrososphaerales	-0.339883	0.0661134	PR	NS	1	0.628077
Total	iii1-15	0.311293	0.0940378	PR	NS	1	0.677812
Total	SBR1031	0.311293	0.0940378	PR	NS	1	0.677812
Total	Opitutales	0.29439	0.114302	PR	NS	1	0.677812
Total	JG30-KF-CM45	-0.289825	0.120294	PR	NS	1	0.677812
Total	Holophagales	-0.268356	0.151616	PR	NS	1	0.677812
Total	Legionellales	0.268356	0.151616	PR	NS	1	0.677812
Total	MLE1-12	-0.268356	0.151616	PR	NS	1	0.677812
Total	Pla1	-0.268356	0.151616	PR	NS	1	0.677812
Total	WD2101	-0.268356	0.151616	PR	NS	1	0.677812
Total	Bdellovibrionales	0.247188	0.187866	PR	NS	1	0.770279
Total	Myxococcales	0.243004	0.19569	PR	NS	1	0.770279
Total	Burkholderiales	-0.231905	0.217532	PR	NS	1	0.770279
Total	Planctomycetales	0.229542	0.222388	PR	NS	1	0.770279
Total	Spirobacillales	0.225419	0.231034	PR	NS	1	0.770279
Total	Verrucomicrobiales	-0.211313	0.26231	PR	NS	1	0.770279
Total	Neisseriales	0.209728	0.265991	PR	NS	1	0.770279
Total	Fusobacteriales	-0.205095	0.276937	PR	NS	1	0.770279
Total	Sphingobacteriales	-0.204164	0.27917	PR	NS	1	0.770279
Total	Turicibacterales	-0.202716	0.282667	PR	NS	1	0.770279
Total	RF32	-0.19587	0.299583	PR	NS	1	0.770279
Total	Enterobacteriales	-0.192419	0.308345	PR	NS	1	0.770279
Total	Bacillales	-0.190777	0.312572	PR	NS	1	0.770279
Total	[Pedosphaerales]	0.182482	0.334463	PR	NS	1	0.770279
Total	Desulfuromonadales	-0.182482	0.334463	PR	NS	1	0.770279
Total	HTCC2188	-0.182482	0.334463	PR	NS	1	0.770279
Total	Rhizobiales	-0.170831	0.366747	PR	NS	1	0.77856
Total	Rhodocyclales	-0.169583	0.370311	PR	NS	1	0.77856
Total	Mycoplasmatales	-0.162776	0.390104	PR	NS	1	0.77856
Total	Acidimicrobiales	0.160571	0.396641	PR	NS	1	0.77856
Total	Clostridiales	-0.156939	0.407548	PR	NS	1	0.77856
Total	Actinomycetales	-0.155283	0.412577	PR	NS	1	0.77856
Total	Coriobacteriales	0.153093	0.419279	PR	NS	1	0.77856
Total	Aeromonadales	0.139545	0.462063	PR	NS	1	0.77856
Total	AKIW781	0.139545	0.462063	PR	NS	1	0.77856
Total	CCU21	0.139545	0.462063	PR	NS	1	0.77856
Total	Solibacterales	0.139545	0.462063	PR	NS	1	0.77856
Total	Acholeplasmatales	0.118077	0.534315	PR	NS	1	0.77856
Total	Ellin7246	0.118077	0.534315	PR	NS	1	0.77856
Total	Gemellales	0.118077	0.534315	PR	NS	1	0.77856
Total	Methylacidiphilales	0.118077	0.534315	PR	NS	1	0.77856
Total	MVS-107	-0.118077	0.534315	PR	NS	1	0.77856
Total	Pirellulales	0.118077	0.534315	PR	NS	1	0.77856
Total	Thermales	0.118077	0.534315	PR	NS	1	0.77856
Total	WCHB1-41	0.118077	0.534315	PR	NS	1	0.77856
Total	Vibrionales	0.115611	0.542943	PR	NS	1	0.77856
Total	Bacteroidales	-0.108201	0.569263	PR	NS	1	0.786645
Total	Caulobacterales	-0.108196	0.569282	PR	NS	1	0.786645
Total	Rhodospirillales	0.102627	0.589436	PR	NS	1	0.798984
Total	[Saprospirales]	0.0999482	0.599238	PR	NS	1	0.798984
Total	Procabacteriales	-0.0912971	0.631362	PR	NS	1	0.812135
Total	Desulfovibrionales	0.0876066	0.645273	PR	NS	1	0.812135
Total	Rhodobacterales	-0.0860622	0.65113	PR	NS	1	0.812135
Total	RF39	-0.085874	0.651845	PR	NS	1	0.812135
Total	Sphingomonadales	-0.0829446	0.663015	PR	NS	1	0.812728
Total	Pasteurellales	0.0779908	0.682065	PR	NS	1	0.813373
Total	Alteromonadales	-0.0772461	0.684946	PR	NS	1	0.813373
Total	Xanthomonadales	0.0642928	0.735716	PR	NS	1	0.860221
Total	Bifidobacteriales	-0.0587961	0.757609	PR	NS	1	0.872398
Total	Spirochaetales	-0.0510149	0.788914	PR	NS	1	0.887931
Total	Lactobacillales	0.0496438	0.794465	PR	NS	1	0.887931
Total	Methanobacteriales	0.042937	0.821756	PR	NS	1	0.905123
Total	Solirubrobacterales	0.0361921	0.84941	PR	NS	1	0.922217
Total	Cytophagales	0.0321143	0.866216	PR	NS	1	0.927218
Total	Pseudomonadales	-0.0115709	0.95161	PR	NS	1	0.983468
Total	Thiobacterales	-0.0107343	0.955105	PR	NS	1	0.983468
Total	Stramenopiles	-0.00554506	0.9768	PR	NS	1	0.983468
Total	Erysipelotrichales	0.00544935	0.9772	PR	NS	1	0.983468
Total	Flavobacteriales	0.00395112	0.983468	PR	NS	1	0.983468
Triglyceride	Cytophagales	0.621607	0.000538244	PA	NS	0.0479037	0.0479037
Triglyceride	Rhodospirillales	-0.51412	0.00608154	PA	NS	0.541257	0.242777
Triglyceride	Procabacteriales	0.498152	0.00818348	PA	NS	0.72833	0.242777
Triglyceride	RB41	0.472805	0.0127544	PA	NS	1	0.257754
Triglyceride	Lactobacillales	0.465201	0.0144806	PA	NS	1	0.257754
Triglyceride	Turicibacterales	0.444808	0.0200845	PA	NS	1	0.29792
Triglyceride	iii1-15	0.42829	0.025827	PA	NS	1	0.328372
Triglyceride	Enterobacteriales	0.413658	0.0319651	PA	NS	1	0.355612
Triglyceride	Stramenopiles	0.382236	0.0491118	PA	NS	1	0.425364
Triglyceride	Cenarchaeales	-0.381293	0.0497202	PA	NS	1	0.425364
Triglyceride	Gemellales	0.349043	0.0743485	PA	NS	1	0.425364
Triglyceride	Flavobacteriales	0.344517	0.078445	PA	NS	1	0.425364
Triglyceride	[Chthoniobacterales]	-0.327327	0.0955874	PA	NS	1	0.425364
Triglyceride	0319-7L14	-0.327327	0.0955874	PA	NS	1	0.425364
Triglyceride	MBA08	0.327327	0.0955874	PA	NS	1	0.425364
Triglyceride	S-BQ2-57	-0.327327	0.0955874	PA	NS	1	0.425364
Triglyceride	Sediment-1	-0.327327	0.0955874	PA	NS	1	0.425364
Triglyceride	SM1D11	-0.327327	0.0955874	PA	NS	1	0.425364
Triglyceride	Spirobacillales	-0.327327	0.0955874	PA	NS	1	0.425364
Triglyceride	Thiobacterales	-0.327327	0.0955874	PA	NS	1	0.425364
Triglyceride	Vibrionales	0.317255	0.106859	PA	NS	1	0.45288
Triglyceride	Fusobacteriales	0.308633	0.11727	PA	NS	1	0.465688
Triglyceride	Acidobacteriales	0.302148	0.125579	PA	NS	1	0.465688
Triglyceride	Methylophilales	0.302148	0.125579	PA	NS	1	0.465688
Triglyceride	C114	-0.297014	0.132455	PA	NS	1	0.471541
Triglyceride	Actinomycetales	0.29249	0.138739	PA	NS	1	0.474914
Triglyceride	Sphingobacteriales	0.271584	0.170583	PA	NS	1	0.562292
Triglyceride	Bdellovibrionales	0.25179	0.205169	PA	NS	1	0.606609
Triglyceride	Oceanospirillales	0.25179	0.205169	PA	NS	1	0.606609
Triglyceride	SBR1031	-0.2446	0.218839	PA	NS	1	0.606609
Triglyceride	Caulobacterales	0.243323	0.22133	PA	NS	1	0.606609
Triglyceride	Aeromonadales	-0.240937	0.226034	PA	NS	1	0.606609
Triglyceride	Opitutales	-0.236039	0.2359	PA	NS	1	0.606609
Triglyceride	Solibacterales	-0.236039	0.2359	PA	NS	1	0.606609
Triglyceride	Streptophyta	-0.234745	0.238554	PA	NS	1	0.606609
Triglyceride	Burkholderiales	0.225856	0.257314	PA	NS	1	0.613577
Triglyceride	MLE1-12	-0.217882	0.274939	PA	NS	1	0.613577
Triglyceride	[Rhodothermales]	0.201432	0.313685	PA	NS	1	0.613577
Triglyceride	Gaiellales	-0.201432	0.313685	PA	NS	1	0.613577
Triglyceride	Methanobacteriales	0.199725	0.317889	PA	NS	1	0.613577
Triglyceride	Rickettsiales	0.196977	0.324731	PA	NS	1	0.613577
Triglyceride	Clostridiales	0.190433	0.341381	PA	NS	1	0.613577
Triglyceride	Mycoplasmatales	0.185038	0.355484	PA	NS	1	0.613577
Triglyceride	Coriobacteriales	0.183942	0.35839	PA	NS	1	0.613577
Triglyceride	Bacteroidales	0.179013	0.371636	PA	NS	1	0.613577
Triglyceride	Pseudomonadales	0.178594	0.372777	PA	NS	1	0.613577
Triglyceride	DS-18	0.176253	0.379177	PA	NS	1	0.613577
Triglyceride	Gemmatales	0.176253	0.379177	PA	NS	1	0.613577
Triglyceride	JG30-KF-CM45	-0.176253	0.379177	PA	NS	1	0.613577
Triglyceride	Methanomicrobiales	0.176253	0.379177	PA	NS	1	0.613577
Triglyceride	ML615J-28	0.176253	0.379177	PA	NS	1	0.613577
Triglyceride	Solirubrobacterales	0.176253	0.379177	PA	NS	1	0.613577
Triglyceride	Sva0853	0.176253	0.379177	PA	NS	1	0.613577
Triglyceride	Thermales	0.176253	0.379177	PA	NS	1	0.613577
Triglyceride	Thiotrichales	0.176253	0.379177	PA	NS	1	0.613577
Triglyceride	Desulfuromonadales	-0.170011	0.39655	PA	NS	1	0.623467
Triglyceride	Desulfovibrionales	0.169038	0.399299	PA	NS	1	0.623467
Triglyceride	Sphingomonadales	0.163502	0.415137	PA	NS	1	0.63702
Triglyceride	Holophagales	0.151074	0.451936	PA	NS	1	0.681734
Triglyceride	RF32	-0.136176	0.498231	PA	NS	1	0.739043
Triglyceride	YS2	0.128926	0.521586	PA	NS	1	0.761003
Triglyceride	Rhodobacterales	-0.113831	0.571845	PA	NS	1	0.778185
Triglyceride	Verrucomicrobiales	0.112155	0.577555	PA	NS	1	0.778185
Triglyceride	Spirochaetales	0.111347	0.580316	PA	NS	1	0.778185
Triglyceride	Pirellulales	-0.108941	0.588575	PA	NS	1	0.778185
Triglyceride	Alteromonadales	0.101466	0.614551	PA	NS	1	0.778185
Triglyceride	[Pedosphaerales]	0.100716	0.617183	PA	NS	1	0.778185
Triglyceride	Deferribacterales	0.100716	0.617183	PA	NS	1	0.778185
Triglyceride	Planctomycetales	0.100716	0.617183	PA	NS	1	0.778185
Triglyceride	Stigonematales	0.100716	0.617183	PA	NS	1	0.778185
Triglyceride	Acidimicrobiales	-0.0954208	0.635898	PA	NS	1	0.778185
Triglyceride	Anaeroplasmatales	-0.0951206	0.636965	PA	NS	1	0.778185
Triglyceride	Rhodocyclales	0.0947495	0.638286	PA	NS	1	0.778185
Triglyceride	Syntrophobacterales	0.0800132	0.69157	PA	NS	1	0.831754
Triglyceride	[Saprospirales]	0.0766167	0.704069	PA	NS	1	0.835495
Triglyceride	Bifidobacteriales	-0.0692157	0.731562	PA	NS	1	0.854042
Triglyceride	Myxococcales	0.0672579	0.738891	PA	NS	1	0.854042
Triglyceride	258ds10	-0.0605228	0.764269	PA	NS	1	0.872051
Triglyceride	WCHB1-41	0.0570431	0.777476	PA	NS	1	0.875891
Triglyceride	Campylobacterales	0.0528719	0.793388	PA	NS	1	0.882328
Triglyceride	Deinococcales	0.050358	0.803017	PA	NS	1	0.882328
Triglyceride	Neisseriales	-0.0328804	0.870667	PA	NS	1	0.944993
Triglyceride	RF39	0.0268576	0.894212	PA	NS	1	0.958854
Triglyceride	Erysipelotrichales	0.0132828	0.947572	PA	NS	1	0.983088
Triglyceride	Legionellales	0.0128586	0.949244	PA	NS	1	0.983088
Triglyceride	Rhizobiales	0.0105958	0.958167	PA	NS	1	0.983088
Triglyceride	Pasteurellales	-0.00951676	0.962424	PA	NS	1	0.983088
Triglyceride	Xanthomonadales	-0.00568142	0.977563	PA	NS	1	0.983088
Triglyceride	Bacillales	0.00428201	0.983088	PA	NS	1	0.983088
Protein	WCHB1-41	-0.397065	0.0402903	PA	NS	1	0.596398
Protein	Xanthomonadales	-0.386337	0.046533	PA	NS	1	0.596398
Protein	Pirellulales	-0.381293	0.0497202	PA	NS	1	0.596398
Protein	Acidimicrobiales	-0.378995	0.0512282	PA	NS	1	0.596398
Protein	Neisseriales	-0.364607	0.0615028	PA	NS	1	0.596398
Protein	Aeromonadales	-0.361406	0.0639932	PA	NS	1	0.596398
Protein	MBA08	0.327327	0.0955874	PA	NS	1	0.596398
Protein	Alteromonadales	-0.308005	0.118056	PA	NS	1	0.596398
Protein	[Chthoniobacterales]	-0.302148	0.125579	PA	NS	1	0.596398
Protein	0319-7L14	-0.302148	0.125579	PA	NS	1	0.596398
Protein	Acidobacteriales	0.302148	0.125579	PA	NS	1	0.596398
Protein	Methylophilales	0.302148	0.125579	PA	NS	1	0.596398
Protein	S-BQ2-57	-0.302148	0.125579	PA	NS	1	0.596398
Protein	Sediment-1	-0.302148	0.125579	PA	NS	1	0.596398
Protein	SM1D11	-0.302148	0.125579	PA	NS	1	0.596398
Protein	Spirobacillales	-0.302148	0.125579	PA	NS	1	0.596398
Protein	Thiobacterales	-0.302148	0.125579	PA	NS	1	0.596398
Protein	Bifidobacteriales	-0.298493	0.130447	PA	NS	1	0.596398
Protein	Rickettsiales	0.29348	0.137346	PA	NS	1	0.596398
Protein	Rhizobiales	-0.293255	0.137661	PA	NS	1	0.596398
Protein	Cytophagales	0.291092	0.140723	PA	NS	1	0.596398
Protein	Deinococcales	0.25179	0.205169	PA	NS	1	0.669291
Protein	C114	-0.243256	0.221461	PA	NS	1	0.669291
Protein	Streptophyta	-0.237212	0.233511	PA	NS	1	0.669291
Protein	Desulfuromonadales	-0.229291	0.249953	PA	NS	1	0.669291
Protein	DS-18	-0.226611	0.255684	PA	NS	1	0.669291
Protein	Gaiellales	0.226611	0.255684	PA	NS	1	0.669291
Protein	Gemmatales	-0.226611	0.255684	PA	NS	1	0.669291
Protein	Methanomicrobiales	-0.226611	0.255684	PA	NS	1	0.669291
Protein	ML615J-28	-0.226611	0.255684	PA	NS	1	0.669291
Protein	Solirubrobacterales	-0.226611	0.255684	PA	NS	1	0.669291
Protein	Sva0853	-0.226611	0.255684	PA	NS	1	0.669291
Protein	Thermales	-0.226611	0.255684	PA	NS	1	0.669291
Protein	Thiotrichales	-0.226611	0.255684	PA	NS	1	0.669291
Protein	Methanobacteriales	-0.217882	0.274939	PA	NS	1	0.680526
Protein	Rhodobacterales	0.217736	0.275269	PA	NS	1	0.680526
Protein	Holophagales	0.201432	0.313685	PA	NS	1	0.74424
Protein	Gemellales	0.199775	0.317765	PA	NS	1	0.74424
Protein	Spirochaetales	-0.190801	0.340431	PA	NS	1	0.769935
Protein	Caulobacterales	0.188637	0.346038	PA	NS	1	0.769935
Protein	Flavobacteriales	0.183064	0.36073	PA	NS	1	0.783048
Protein	Bacillales	-0.174033	0.385304	PA	NS	1	0.8013
Protein	SBR1031	-0.17337	0.387145	PA	NS	1	0.8013
Protein	RB41	0.1673	0.404233	PA	NS	1	0.803708
Protein	Opitutales	-0.163411	0.4154	PA	NS	1	0.803708
Protein	Solibacterales	-0.163411	0.4154	PA	NS	1	0.803708
Protein	JG30-KF-CM45	-0.151074	0.451936	PA	NS	1	0.836
Protein	[Saprospirales]	-0.14876	0.458975	PA	NS	1	0.836
Protein	Procabacteriales	0.148336	0.46027	PA	NS	1	0.836
Protein	Sphingomonadales	-0.14456	0.471892	PA	NS	1	0.839967
Protein	YS2	-0.12695	0.528041	PA	NS	1	0.875997
Protein	[Rhodothermales]	0.125895	0.531504	PA	NS	1	0.875997
Protein	Bdellovibrionales	-0.125895	0.531504	PA	NS	1	0.875997
Protein	Oceanospirillales	-0.125895	0.531504	PA	NS	1	0.875997
Protein	258ds10	-0.121046	0.547556	PA	NS	1	0.886044
Protein	Desulfovibrionales	-0.115977	0.564571	PA	NS	1	0.897265
Protein	MLE1-12	-0.108941	0.588575	PA	NS	1	0.919003
Protein	Vibrionales	-0.102395	0.611299	PA	NS	1	0.930836
Protein	Rhodospirillales	-0.100748	0.617071	PA	NS	1	0.930836
Protein	Mycoplasmatales	-0.0941074	0.640574	PA	NS	1	0.950185
Protein	Verrucomicrobiales	-0.0838857	0.677416	PA	NS	1	0.959976
Protein	[Pedosphaerales]	-0.075537	0.708059	PA	NS	1	0.959976
Protein	Deferribacterales	-0.075537	0.708059	PA	NS	1	0.959976
Protein	Planctomycetales	-0.075537	0.708059	PA	NS	1	0.959976
Protein	Stigonematales	-0.075537	0.708059	PA	NS	1	0.959976
Protein	Stramenopiles	0.0719337	0.721426	PA	NS	1	0.959976
Protein	Anaeroplasmatales	0.0677035	0.73722	PA	NS	1	0.959976
Protein	RF39	-0.067144	0.739318	PA	NS	1	0.959976
Protein	Actinomycetales	0.0559891	0.781489	PA	NS	1	0.959976
Protein	Cenarchaeales	-0.0544705	0.78728	PA	NS	1	0.959976
Protein	iii1-15	0.0528659	0.793411	PA	NS	1	0.959976
Protein	Enterobacteriales	0.0477651	0.812979	PA	NS	1	0.959976
Protein	Pasteurellales	0.045469	0.821824	PA	NS	1	0.959976
Protein	Erysipelotrichales	-0.0435552	0.829212	PA	NS	1	0.959976
Protein	Fusobacteriales	0.0410842	0.838772	PA	NS	1	0.959976
Protein	Rhodocyclales	0.0398107	0.843709	PA	NS	1	0.959976
Protein	Legionellales	0.0385758	0.848501	PA	NS	1	0.959976
Protein	Pseudomonadales	0.0354741	0.86056	PA	NS	1	0.959976
Protein	Bacteroidales	-0.0351306	0.861897	PA	NS	1	0.959976
Protein	Lactobacillales	0.0311355	0.877478	PA	NS	1	0.959976
Protein	Turicibacterales	0.0295042	0.883854	PA	NS	1	0.959976
Protein	Clostridiales	0.0281217	0.889263	PA	NS	1	0.959976
Protein	Campylobacterales	-0.0265905	0.895258	PA	NS	1	0.959976
Protein	Myxococcales	-0.0184074	0.92739	PA	NS	1	0.973091
Protein	Coriobacteriales	0.0178328	0.929651	PA	NS	1	0.973091
Protein	RF32	0.0151307	0.94029	PA	NS	1	0.973091
Protein	Sphingobacteriales	-0.0120299	0.952511	PA	NS	1	0.974408
Protein	Syntrophobacterales	-0.00727393	0.971276	PA	NS	1	0.982313
Protein	Burkholderiales	-0.00213937	0.99155	PA	NS	1	0.99155
Glucose	Alteromonadales	-0.564081	0.0033145	PA	NS	0.288362	0.288362
Glucose	Neisseriales	-0.502511	0.0104671	PA	NS	0.910635	0.355923
Glucose	Syntrophobacterales	-0.47027	0.0176791	PA	NS	1	0.355923
Glucose	Methanobacteriales	-0.449823	0.0240635	PA	NS	1	0.355923
Glucose	Xanthomonadales	-0.431883	0.031094	PA	NS	1	0.355923
Glucose	[Saprospirales]	-0.429821	0.0319976	PA	NS	1	0.355923
Glucose	Pirellulales	-0.429377	0.032195	PA	NS	1	0.355923
Glucose	Acidimicrobiales	-0.428187	0.0327286	PA	NS	1	0.355923
Glucose	Bifidobacteriales	-0.389741	0.0541192	PA	NS	1	0.370483
Glucose	Bacillales	-0.35775	0.0791203	PA	NS	1	0.370483
Glucose	[Pedosphaerales]	-0.339683	0.0966568	PA	NS	1	0.370483
Glucose	Acidobacteriales	0.339683	0.0966568	PA	NS	1	0.370483
Glucose	Deferribacterales	-0.339683	0.0966568	PA	NS	1	0.370483
Glucose	Methylophilales	0.339683	0.0966568	PA	NS	1	0.370483
Glucose	Planctomycetales	-0.339683	0.0966568	PA	NS	1	0.370483
Glucose	Stigonematales	-0.339683	0.0966568	PA	NS	1	0.370483
Glucose	Coriobacteriales	-0.321875	0.116631	PA	NS	1	0.370483
Glucose	SBR1031	-0.312152	0.128737	PA	NS	1	0.370483
Glucose	[Chthoniobacterales]	-0.311376	0.12974	PA	NS	1	0.370483
Glucose	0319-7L14	-0.311376	0.12974	PA	NS	1	0.370483
Glucose	S-BQ2-57	-0.311376	0.12974	PA	NS	1	0.370483
Glucose	Sediment-1	-0.311376	0.12974	PA	NS	1	0.370483
Glucose	SM1D11	-0.311376	0.12974	PA	NS	1	0.370483
Glucose	Spirobacillales	-0.311376	0.12974	PA	NS	1	0.370483
Glucose	Thiobacterales	-0.311376	0.12974	PA	NS	1	0.370483
Glucose	Desulfovibrionales	-0.311125	0.130065	PA	NS	1	0.370483
Glucose	Pseudomonadales	-0.310718	0.130596	PA	NS	1	0.370483
Glucose	Opitutales	-0.306698	0.135912	PA	NS	1	0.370483
Glucose	Solibacterales	-0.306698	0.135912	PA	NS	1	0.370483
Glucose	Desulfuromonadales	-0.303107	0.140791	PA	NS	1	0.370483
Glucose	Actinomycetales	-0.29084	0.158405	PA	NS	1	0.370483
Glucose	Spirochaetales	-0.286251	0.165377	PA	NS	1	0.370483
Glucose	DS-18	-0.283069	0.170337	PA	NS	1	0.370483
Glucose	Gemmatales	-0.283069	0.170337	PA	NS	1	0.370483
Glucose	Methanomicrobiales	-0.283069	0.170337	PA	NS	1	0.370483
Glucose	ML615J-28	-0.283069	0.170337	PA	NS	1	0.370483
Glucose	Solirubrobacterales	-0.283069	0.170337	PA	NS	1	0.370483
Glucose	Sva0853	-0.283069	0.170337	PA	NS	1	0.370483
Glucose	Thermales	-0.283069	0.170337	PA	NS	1	0.370483
Glucose	Thiotrichales	-0.283069	0.170337	PA	NS	1	0.370483
Glucose	Rhizobiales	-0.280335	0.174681	PA	NS	1	0.370664
Glucose	Rhodocyclales	-0.273938	0.185143	PA	NS	1	0.383511
Glucose	Vibrionales	-0.271294	0.189592	PA	NS	1	0.383593
Glucose	Burkholderiales	-0.264638	0.201113	PA	NS	1	0.391182
Glucose	Rickettsiales	0.263948	0.202335	PA	NS	1	0.391182
Glucose	Bdellovibrionales	0.254762	0.219072	PA	NS	1	0.405515
Glucose	Oceanospirillales	0.254762	0.219072	PA	NS	1	0.405515
Glucose	Streptophyta	-0.241119	0.245599	PA	NS	1	0.438845
Glucose	Procabacteriales	-0.240345	0.247166	PA	NS	1	0.438845
Glucose	WCHB1-41	-0.230225	0.26823	PA	NS	1	0.453005
Glucose	Campylobacterales	-0.227071	0.275024	PA	NS	1	0.453005
Glucose	Aeromonadales	-0.22696	0.275264	PA	NS	1	0.453005
Glucose	Gaiellales	0.226455	0.276362	PA	NS	1	0.453005
Glucose	Rhodobacterales	0.222772	0.284459	PA	NS	1	0.453005
Glucose	Legionellales	-0.221906	0.286383	PA	NS	1	0.453005
Glucose	RF39	-0.219459	0.291866	PA	NS	1	0.453435
Glucose	YS2	0.204901	0.325838	PA	NS	1	0.48005
Glucose	MLE1-12	0.204465	0.326891	PA	NS	1	0.48005
Glucose	RB41	-0.204465	0.326891	PA	NS	1	0.48005
Glucose	iii1-15	-0.202743	0.331069	PA	NS	1	0.48005
Glucose	Mycoplasmatales	-0.19839	0.341776	PA	NS	1	0.487451
Glucose	Enterobacteriales	-0.194907	0.350491	PA	NS	1	0.491818
Glucose	Myxococcales	-0.180016	0.389202	PA	NS	1	0.53747
Glucose	258ds10	-0.170697	0.414612	PA	NS	1	0.563614
Glucose	Stramenopiles	-0.162681	0.437184	PA	NS	1	0.585155
Glucose	Clostridiales	-0.156334	0.45551	PA	NS	1	0.595569
Glucose	C114	-0.155259	0.458656	PA	NS	1	0.595569
Glucose	Verrucomicrobiales	-0.151706	0.469127	PA	NS	1	0.600206
Glucose	[Rhodothermales]	-0.141535	0.499769	PA	NS	1	0.630144
Glucose	Pasteurellales	-0.124507	0.553195	PA	NS	1	0.687542
Glucose	Flavobacteriales	-0.118396	0.572984	PA	NS	1	0.702107
Glucose	Rhodospirillales	0.112714	0.59166	PA	NS	1	0.714923
Glucose	Erysipelotrichales	-0.10355	0.622317	PA	NS	1	0.741665
Glucose	Lactobacillales	-0.0953846	0.650158	PA	NS	1	0.764375
Glucose	Cytophagales	0.0899252	0.669034	PA	NS	1	0.776079
Glucose	Holophagales	0.0849208	0.68651	PA	NS	1	0.785873
Glucose	Sphingomonadales	0.0697645	0.740367	PA	NS	1	0.836518
Glucose	Cenarchaeales	-0.0613396	0.770845	PA	NS	1	0.859788
Glucose	Caulobacterales	-0.0538566	0.798197	PA	NS	1	0.870917
Glucose	Turicibacterales	-0.0513787	0.807306	PA	NS	1	0.870917
Glucose	Fusobacteriales	-0.0504157	0.810854	PA	NS	1	0.870917
Glucose	Bacteroidales	-0.0465743	0.825039	PA	NS	1	0.875346
Glucose	Gemellales	0.0424412	0.840361	PA	NS	1	0.88086
Glucose	JG30-KF-CM45	-0.0283069	0.893153	PA	NS	1	0.925052
Glucose	Anaeroplasmatales	-0.0245358	0.907323	PA	NS	1	0.928672
Glucose	RF32	-0.0204465	0.92272	PA	NS	1	0.933449
Glucose	Sphingobacteriales	0.00791563	0.970045	PA	NS	1	0.970045
Weight	Cytophagales	-0.587957	0.0031721	PA	NS	0.266456	0.182062
Weight	Procabacteriales	-0.564481	0.00501639	PA	NS	0.421377	0.182062
Weight	Lactobacillales	-0.550395	0.0065022	PA	NS	0.546185	0.182062
Weight	Rhodospirillales	0.506548	0.013642	PA	NS	1	0.286482
Weight	Caulobacterales	-0.472369	0.0228464	PA	NS	1	0.370826
Weight	Enterobacteriales	-0.461924	0.0264876	PA	NS	1	0.370826
Weight	Flavobacteriales	-0.444121	0.0337509	PA	NS	1	0.405011
Weight	Turicibacterales	-0.426633	0.042339	PA	NS	1	0.405558
Weight	Stramenopiles	-0.424575	0.0434526	PA	NS	1	0.405558
Weight	Gemellales	-0.409324	0.0524373	PA	NS	1	0.440473
Weight	Actinomycetales	-0.380482	0.0732891	PA	NS	1	0.559662
Weight	Holophagales	-0.353553	0.0979292	PA	NS	1	0.610601
Weight	Sphingobacteriales	-0.336397	0.116537	PA	NS	1	0.610601
Weight	Clostridiales	-0.334405	0.118853	PA	NS	1	0.610601
Weight	RB41	-0.325669	0.129406	PA	NS	1	0.610601
Weight	iii1-15	-0.32386	0.131674	PA	NS	1	0.610601
Weight	Acidobacteriales	-0.321412	0.134787	PA	NS	1	0.610601
Weight	Methylophilales	-0.321412	0.134787	PA	NS	1	0.610601
Weight	Fusobacteriales	-0.304718	0.157431	PA	NS	1	0.610601
Weight	Bacteroidales	-0.29179	0.176709	PA	NS	1	0.610601
Weight	Myxococcales	-0.28191	0.192501	PA	NS	1	0.610601
Weight	Pseudomonadales	-0.277504	0.199843	PA	NS	1	0.610601
Weight	Aeromonadales	0.259393	0.232	PA	NS	1	0.610601
Weight	Desulfovibrionales	-0.257158	0.23619	PA	NS	1	0.610601
Weight	JG30-KF-CM45	0.25713	0.236244	PA	NS	1	0.610601
Weight	Spirochaetales	-0.25162	0.246789	PA	NS	1	0.610601
Weight	Burkholderiales	-0.250928	0.248133	PA	NS	1	0.610601
Weight	Rickettsiales	-0.233753	0.283053	PA	NS	1	0.610601
Weight	MLE1-12	0.232621	0.285459	PA	NS	1	0.610601
Weight	RF32	0.232621	0.285459	PA	NS	1	0.610601
Weight	Verrucomicrobiales	-0.228249	0.294865	PA	NS	1	0.610601
Weight	[Chthoniobacterales]	0.224989	0.302005	PA	NS	1	0.610601
Weight	0319-7L14	0.224989	0.302005	PA	NS	1	0.610601
Weight	S-BQ2-57	0.224989	0.302005	PA	NS	1	0.610601
Weight	Sediment-1	0.224989	0.302005	PA	NS	1	0.610601
Weight	SM1D11	0.224989	0.302005	PA	NS	1	0.610601
Weight	Spirobacillales	0.224989	0.302005	PA	NS	1	0.610601
Weight	Thiobacterales	0.224989	0.302005	PA	NS	1	0.610601
Weight	Mycoplasmatales	-0.220364	0.312312	PA	NS	1	0.610601
Weight	Methanobacteriales	-0.209359	0.33769	PA	NS	1	0.610601
Weight	Sphingomonadales	-0.206279	0.345005	PA	NS	1	0.610601
Weight	Erysipelotrichales	-0.203809	0.350941	PA	NS	1	0.610601
Weight	Neisseriales	0.202554	0.353979	PA	NS	1	0.610601
Weight	Campylobacterales	-0.201474	0.356605	PA	NS	1	0.610601
Weight	DS-18	-0.192847	0.377991	PA	NS	1	0.610601
Weight	Gemmatales	-0.192847	0.377991	PA	NS	1	0.610601
Weight	Methanomicrobiales	-0.192847	0.377991	PA	NS	1	0.610601
Weight	ML615J-28	-0.192847	0.377991	PA	NS	1	0.610601
Weight	Solirubrobacterales	-0.192847	0.377991	PA	NS	1	0.610601
Weight	Sva0853	-0.192847	0.377991	PA	NS	1	0.610601
Weight	Thermales	-0.192847	0.377991	PA	NS	1	0.610601
Weight	Thiotrichales	-0.192847	0.377991	PA	NS	1	0.610601
Weight	258ds10	-0.175162	0.424052	PA	NS	1	0.665938
Weight	Rhizobiales	-0.173659	0.428103	PA	NS	1	0.665938
Weight	Coriobacteriales	-0.168533	0.442068	PA	NS	1	0.675159
Weight	Anaeroplasmatales	-0.156207	0.476618	PA	NS	1	0.714927
Weight	Xanthomonadales	-0.150533	0.49297	PA	NS	1	0.726483
Weight	Vibrionales	-0.14549	0.507731	PA	NS	1	0.735334
Weight	Cenarchaeales	0.139573	0.525324	PA	NS	1	0.747919
Weight	[Pedosphaerales]	-0.0964237	0.661629	PA	NS	1	0.85632
Weight	Deferribacterales	-0.0964237	0.661629	PA	NS	1	0.85632
Weight	Planctomycetales	-0.0964237	0.661629	PA	NS	1	0.85632
Weight	Stigonematales	-0.0964237	0.661629	PA	NS	1	0.85632
Weight	RF39	-0.0962571	0.662179	PA	NS	1	0.85632
Weight	Bacillales	-0.0956159	0.664301	PA	NS	1	0.85632
Weight	Syntrophobacterales	0.0930484	0.672823	PA	NS	1	0.85632
Weight	C114	0.080828	0.713902	PA	NS	1	0.89215
Weight	Rhodobacterales	-0.0783834	0.722217	PA	NS	1	0.89215
Weight	YS2	-0.0599064	0.785989	PA	NS	1	0.943458
Weight	Alteromonadales	0.0598418	0.786215	PA	NS	1	0.943458
Weight	Streptophyta	0.050351	0.819527	PA	NS	1	0.969582
Weight	[Saprospirales]	0.0363726	0.86913	PA	NS	1	1
Weight	Gaiellales	-0.0321412	0.884249	PA	NS	1	1
Weight	Pirellulales	0.0232621	0.916095	PA	NS	1	1
Weight	Rhodocyclales	-0.0187006	0.932508	PA	NS	1	1
Weight	Desulfuromonadales	-0.0185626	0.933005	PA	NS	1	1
Weight	Bifidobacteriales	0.0175057	0.936811	PA	NS	1	1
Weight	SBR1031	0.0141449	0.948925	PA	NS	1	1
Weight	Acidimicrobiales	0.0101035	0.963507	PA	NS	1	1
Weight	WCHB1-41	0.0101035	0.963507	PA	NS	1	1
Weight	Pasteurellales	0.00465062	0.983198	PA	NS	1	1
Weight	Legionellales	0	1	PA	NS	1	1
Weight	Opitutales	0	1	PA	NS	1	1
Weight	Solibacterales	0	1	PA	NS	1	1
Development	Bacillales	0.506671	0.00699699	PA	NS	0.622732	0.34007
Development	Clostridiales	0.470958	0.0131572	PA	NS	1	0.34007
Development	Pseudomonadales	0.465502	0.014409	PA	NS	1	0.34007
Development	Streptophyta	0.4547	0.0171782	PA	NS	1	0.34007
Development	Bacteroidales	0.448002	0.0191051	PA	NS	1	0.34007
Development	Campylobacterales	0.425537	0.0269023	PA	NS	1	0.347115
Development	Myxococcales	0.424538	0.0273012	PA	NS	1	0.347115
Development	Pasteurellales	0.41035	0.0335036	PA	NS	1	0.372728
Development	Enterobacteriales	0.388394	0.0452801	PA	NS	1	0.44777
Development	MLE1-12	0.373242	0.0551616	PA	NS	1	0.490938
Development	Verrucomicrobiales	0.33462	0.0880008	PA	NS	1	0.638408
Development	JG30-KF-CM45	0.32823	0.0946223	PA	NS	1	0.638408
Development	Erysipelotrichales	0.32741	0.0954979	PA	NS	1	0.638408
Development	Actinomycetales	0.322902	0.100424	PA	NS	1	0.638408
Development	Deinococcales	0.302981	0.124487	PA	NS	1	0.650079
Development	Syntrophobacterales	0.301298	0.126698	PA	NS	1	0.650079
Development	Legionellales	0.284166	0.150857	PA	NS	1	0.650079
Development	Flavobacteriales	0.274876	0.165256	PA	NS	1	0.650079
Development	Lactobacillales	-0.274565	0.165754	PA	NS	1	0.650079
Development	Opitutales	0.273104	0.168109	PA	NS	1	0.650079
Development	Solibacterales	0.273104	0.168109	PA	NS	1	0.650079
Development	Rhodocyclales	0.27146	0.170786	PA	NS	1	0.650079
Development	SBR1031	0.27088	0.171737	PA	NS	1	0.650079
Development	Stramenopiles	0.268728	0.175302	PA	NS	1	0.650079
Development	MBA08	0.252484	0.20388	PA	NS	1	0.696444
Development	Sphingobacteriales	0.249486	0.209484	PA	NS	1	0.696444
Development	Cenarchaeales	0.245793	0.216529	PA	NS	1	0.696444
Development	Rhizobiales	0.240782	0.226341	PA	NS	1	0.696444
Development	Anaeroplasmatales	0.239299	0.229302	PA	NS	1	0.696444
Development	Sphingomonadales	-0.236599	0.234756	PA	NS	1	0.696444
Development	Desulfuromonadales	0.218427	0.27371	PA	NS	1	0.762936
Development	Rhodospirillales	0.21093	0.290922	PA	NS	1	0.762936
Development	Mycoplasmatales	0.209638	0.293955	PA	NS	1	0.762936
Development	Bifidobacteriales	0.207136	0.299887	PA	NS	1	0.762936
Development	C114	0.200802	0.315233	PA	NS	1	0.762936
Development	Neisseriales	0.200025	0.317148	PA	NS	1	0.762936
Development	Coriobacteriales	0.200014	0.317176	PA	NS	1	0.762936
Development	Aeromonadales	0.194624	0.33066	PA	NS	1	0.765733
Development	[Saprospirales]	0.192351	0.336449	PA	NS	1	0.765733
Development	Gaiellales	0.189363	0.344149	PA	NS	1	0.765733
Development	Fusobacteriales	0.181872	0.363919	PA	NS	1	0.789971
Development	258ds10	0.166897	0.405384	PA	NS	1	0.802201
Development	Rhodobacterales	0.165619	0.409041	PA	NS	1	0.802201
Development	[Chthoniobacterales]	0.151491	0.450675	PA	NS	1	0.802201
Development	0319-7L14	0.151491	0.450675	PA	NS	1	0.802201
Development	S-BQ2-57	0.151491	0.450675	PA	NS	1	0.802201
Development	Sediment-1	0.151491	0.450675	PA	NS	1	0.802201
Development	SM1D11	0.151491	0.450675	PA	NS	1	0.802201
Development	Spirobacillales	0.151491	0.450675	PA	NS	1	0.802201
Development	Thiobacterales	0.151491	0.450675	PA	NS	1	0.802201
Development	[Rhodothermales]	-0.138866	0.4897	PA	NS	1	0.854575
Development	RF39	0.135219	0.501283	PA	NS	1	0.857965
Development	Cytophagales	0.124984	0.534503	PA	NS	1	0.874287
Development	iii1-15	0.12331	0.540032	PA	NS	1	0.874287
Development	Gemellales	-0.109207	0.587659	PA	NS	1	0.874287
Development	RF32	0.0986208	0.624561	PA	NS	1	0.874287
Development	Desulfovibrionales	0.0965336	0.631946	PA	NS	1	0.874287
Development	Turicibacterales	0.0939021	0.641306	PA	NS	1	0.874287
Development	Spirochaetales	0.0886501	0.660147	PA	NS	1	0.874287
Development	[Pedosphaerales]	0.0883696	0.661159	PA	NS	1	0.874287
Development	Deferribacterales	0.0883696	0.661159	PA	NS	1	0.874287
Development	Planctomycetales	0.0883696	0.661159	PA	NS	1	0.874287
Development	Stigonematales	0.0883696	0.661159	PA	NS	1	0.874287
Development	Alteromonadales	-0.0852404	0.672489	PA	NS	1	0.874287
Development	DS-18	-0.0757453	0.707288	PA	NS	1	0.874287
Development	Gemmatales	-0.0757453	0.707288	PA	NS	1	0.874287
Development	Methanomicrobiales	-0.0757453	0.707288	PA	NS	1	0.874287
Development	ML615J-28	-0.0757453	0.707288	PA	NS	1	0.874287
Development	Solirubrobacterales	-0.0757453	0.707288	PA	NS	1	0.874287
Development	Sva0853	-0.0757453	0.707288	PA	NS	1	0.874287
Development	Thermales	-0.0757453	0.707288	PA	NS	1	0.874287
Development	Thiotrichales	-0.0757453	0.707288	PA	NS	1	0.874287
Development	Procabacteriales	0.0677953	0.736877	PA	NS	1	0.898384
Development	YS2	0.0611734	0.761807	PA	NS	1	0.916227
Development	Pirellulales	0.0546207	0.786707	PA	NS	1	0.933559
Development	Acidimicrobiales	0.0485158	0.810091	PA	NS	1	0.942896
Development	Xanthomonadales	-0.0415553	0.836948	PA	NS	1	0.942896
Development	Holophagales	0.0378727	0.851232	PA	NS	1	0.942896
Development	Burkholderiales	-0.0360098	0.858475	PA	NS	1	0.942896
Development	Caulobacterales	-0.0298831	0.882372	PA	NS	1	0.942896
Development	WCHB1-41	0.0280395	0.889584	PA	NS	1	0.942896
Development	Acidobacteriales	-0.0252484	0.900518	PA	NS	1	0.942896
Development	Bdellovibrionales	-0.0252484	0.900518	PA	NS	1	0.942896
Development	Methylophilales	-0.0252484	0.900518	PA	NS	1	0.942896
Development	Oceanospirillales	-0.0252484	0.900518	PA	NS	1	0.942896
Development	RB41	-0.0196377	0.922551	PA	NS	1	0.954733
Development	Vibrionales	0.0168323	0.933589	PA	NS	1	0.955051
Development	Methanobacteriales	0.00910346	0.964055	PA	NS	1	0.97501
Development	Rickettsiales	0.00229674	0.990929	PA	NS	1	0.990929
Total	Cytophagales	-0.503973	0.00735598	PA	NS	0.654682	0.237799
Total	iii1-15	-0.500385	0.00785734	PA	NS	0.699303	0.237799
Total	Stramenopiles	-0.499291	0.0080157	PA	NS	0.713397	0.237799
Total	Procabacteriales	-0.446604	0.019529	PA	NS	1	0.378418
Total	Pseudomonadales	-0.44114	0.0212594	PA	NS	1	0.378418
Total	Fusobacteriales	-0.416537	0.0306729	PA	NS	1	0.454981
Total	Syntrophobacterales	-0.393755	0.0421408	PA	NS	1	0.53579
Total	Flavobacteriales	-0.362565	0.0630823	PA	NS	1	0.652363
Total	Turicibacterales	-0.339648	0.0830417	PA	NS	1	0.652363
Total	Rickettsiales	-0.33063	0.0920928	PA	NS	1	0.652363
Total	MBA08	-0.328129	0.0947296	PA	NS	1	0.652363
Total	Opitutales	-0.309423	0.116286	PA	NS	1	0.652363
Total	Solibacterales	-0.309423	0.116286	PA	NS	1	0.652363
Total	SBR1031	-0.309194	0.116571	PA	NS	1	0.652363
Total	Enterobacteriales	-0.308932	0.116897	PA	NS	1	0.652363
Total	Bdellovibrionales	-0.302888	0.124609	PA	NS	1	0.652363
Total	Oceanospirillales	-0.302888	0.124609	PA	NS	1	0.652363
Total	RF39	-0.280452	0.156501	PA	NS	1	0.661731
Total	Mycoplasmatales	-0.280029	0.157154	PA	NS	1	0.661731
Total	Deinococcales	-0.277648	0.160862	PA	NS	1	0.661731
Total	Legionellales	-0.277138	0.161664	PA	NS	1	0.661731
Total	Pasteurellales	-0.271893	0.170078	PA	NS	1	0.661731
Total	Actinomycetales	-0.265297	0.181091	PA	NS	1	0.661731
Total	[Saprospirales]	-0.259846	0.190559	PA	NS	1	0.661731
Total	JG30-KF-CM45	0.252407	0.204024	PA	NS	1	0.661731
Total	Vibrionales	-0.248481	0.211387	PA	NS	1	0.661731
Total	Rhodocyclales	-0.247032	0.214148	PA	NS	1	0.661731
Total	WCHB1-41	-0.231815	0.244634	PA	NS	1	0.661731
Total	Coriobacteriales	-0.231567	0.245152	PA	NS	1	0.661731
Total	MLE1-12	0.227517	0.253738	PA	NS	1	0.661731
Total	[Chthoniobacterales]	-0.214546	0.282537	PA	NS	1	0.661731
Total	[Rhodothermales]	-0.214546	0.282537	PA	NS	1	0.661731
Total	0319-7L14	-0.214546	0.282537	PA	NS	1	0.661731
Total	S-BQ2-57	-0.214546	0.282537	PA	NS	1	0.661731
Total	Sediment-1	-0.214546	0.282537	PA	NS	1	0.661731
Total	SM1D11	-0.214546	0.282537	PA	NS	1	0.661731
Total	Spirobacillales	-0.214546	0.282537	PA	NS	1	0.661731
Total	Thiobacterales	-0.214546	0.282537	PA	NS	1	0.661731
Total	Neisseriales	-0.202527	0.311006	PA	NS	1	0.709731
Total	Clostridiales	-0.197334	0.323836	PA	NS	1	0.720535
Total	Cenarchaeales	-0.191114	0.339624	PA	NS	1	0.737233
Total	Bacillales	-0.185804	0.353461	PA	NS	1	0.749001
Total	Bacteroidales	-0.17639	0.378801	PA	NS	1	0.784029
Total	Aeromonadales	0.167727	0.403017	PA	NS	1	0.815193
Total	Campylobacterales	-0.161794	0.420094	PA	NS	1	0.825638
Total	Acidobacteriales	-0.151444	0.450815	PA	NS	1	0.825638
Total	Methylophilales	-0.151444	0.450815	PA	NS	1	0.825638
Total	Rhodospirillales	0.151033	0.452059	PA	NS	1	0.825638
Total	Desulfovibrionales	0.147036	0.464254	PA	NS	1	0.825638
Total	RB41	-0.145835	0.46795	PA	NS	1	0.825638
Total	Sphingobacteriales	-0.144164	0.473119	PA	NS	1	0.825638
Total	Rhizobiales	0.137615	0.49366	PA	NS	1	0.830731
Total	Xanthomonadales	0.113739	0.572155	PA	NS	1	0.830731
Total	Verrucomicrobiales	-0.104267	0.604762	PA	NS	1	0.830731
Total	[Pedosphaerales]	-0.100963	0.616317	PA	NS	1	0.830731
Total	Deferribacterales	-0.100963	0.616317	PA	NS	1	0.830731
Total	DS-18	0.100963	0.616317	PA	NS	1	0.830731
Total	Gemmatales	0.100963	0.616317	PA	NS	1	0.830731
Total	Methanomicrobiales	0.100963	0.616317	PA	NS	1	0.830731
Total	ML615J-28	0.100963	0.616317	PA	NS	1	0.830731
Total	Planctomycetales	-0.100963	0.616317	PA	NS	1	0.830731
Total	Solirubrobacterales	0.100963	0.616317	PA	NS	1	0.830731
Total	Stigonematales	-0.100963	0.616317	PA	NS	1	0.830731
Total	Sva0853	0.100963	0.616317	PA	NS	1	0.830731
Total	Thermales	0.100963	0.616317	PA	NS	1	0.830731
Total	Thiotrichales	0.100963	0.616317	PA	NS	1	0.830731
Total	Desulfuromonadales	-0.0983883	0.625382	PA	NS	1	0.830731
Total	Myxococcales	-0.0936821	0.642091	PA	NS	1	0.840384
Total	Pirellulales	-0.081906	0.684639	PA	NS	1	0.873143
Total	Spirochaetales	0.0813311	0.686742	PA	NS	1	0.873143
Total	Acidimicrobiales	-0.0734251	0.715883	PA	NS	1	0.881272
Total	C114	-0.0727514	0.718385	PA	NS	1	0.881272
Total	YS2	0.0715534	0.722841	PA	NS	1	0.881272
Total	Gaiellales	-0.0504814	0.802544	PA	NS	1	0.965222
Total	Erysipelotrichales	-0.0393267	0.845586	PA	NS	1	1
Total	Streptophyta	-0.0262841	0.896459	PA	NS	1	1
Total	Anaeroplasmatales	-0.0213144	0.91596	PA	NS	1	1
Total	Lactobacillales	0.0205019	0.919153	PA	NS	1	1
Total	Caulobacterales	0.0201726	0.920448	PA	NS	1	1
Total	Holophagales	0.0126204	0.950183	PA	NS	1	1
Total	Burkholderiales	0.0111826	0.955853	PA	NS	1	1
Total	Bifidobacteriales	0.00882805	0.965142	PA	NS	1	1
Total	RF32	0.00758389	0.970052	PA	NS	1	1
Total	Gemellales	-0.00723304	0.971437	PA	NS	1	1
Total	Sphingomonadales	-0.00149911	0.994079	PA	NS	1	1
Total	Alteromonadales	0.00113016	0.995536	PA	NS	1	1
Total	Rhodobacterales	0.000310925	0.998772	PA	NS	1	1
Total	258ds10	0	1	PA	NS	1	1
Total	Methanobacteriales	0	1	PA	NS	1	1
Triglyceride	Sphingobacteriales	0.44119	0.014667	R	S	1	0.596794
Triglyceride	Myxococcales	0.435343	0.0161962	R	S	1	0.596794
Triglyceride	JH-WHS99	0.401456	0.027887	R	S	1	0.596794
Triglyceride	iii1-15	0.362572	0.0489429	R	S	1	0.596794
Triglyceride	Legionellales	0.359464	0.0510596	R	S	1	0.596794
Triglyceride	Gemmatales	0.353627	0.0552309	R	S	1	0.596794
Triglyceride	WCHB1-41	-0.350755	0.0573795	R	S	1	0.596794
Triglyceride	[Saprospirales]	0.347113	0.0601982	R	S	1	0.596794
Triglyceride	Methylococcales	0.339694	0.066274	R	S	1	0.596794
Triglyceride	Neisseriales	0.330069	0.0748558	R	S	1	0.596794
Triglyceride	DS-18	0.324253	0.0804422	R	S	1	0.596794
Triglyceride	Aeromonadales	0.318432	0.0863495	R	S	1	0.596794
Triglyceride	Deinococcales	0.31112	0.0942306	R	S	1	0.596794
Triglyceride	Spirochaetales	0.31112	0.0942306	R	S	1	0.596794
Triglyceride	Sva0853	0.31112	0.0942306	R	S	1	0.596794
Triglyceride	Solirubrobacterales	0.2896	0.120595	R	S	1	0.671092
Triglyceride	Procabacteriales	0.277482	0.137654	R	S	1	0.671092
Triglyceride	Thermales	-0.262491	0.161111	R	S	1	0.671092
Triglyceride	[Chthoniobacterales]	0.260598	0.164265	R	S	1	0.671092
Triglyceride	Sphingomonadales	0.257839	0.168938	R	S	1	0.671092
Triglyceride	Lactobacillales	-0.254978	0.173883	R	S	1	0.671092
Triglyceride	DH61	-0.25477	0.174246	R	S	1	0.671092
Triglyceride	Xanthomonadales	0.252784	0.177745	R	S	1	0.671092
Triglyceride	Streptophyta	0.248495	0.185466	R	S	1	0.671092
Triglyceride	Pseudomonadales	0.247244	0.187762	R	S	1	0.671092
Triglyceride	Oceanospirillales	0.230475	0.220462	R	S	1	0.671092
Triglyceride	Rhodospirillales	0.226722	0.228279	R	S	1	0.671092
Triglyceride	Chthonomonadales	-0.225294	0.2313	R	S	1	0.671092
Triglyceride	Methylophilales	-0.225294	0.2313	R	S	1	0.671092
Triglyceride	ML615J-28	-0.225294	0.2313	R	S	1	0.671092
Triglyceride	MLE1-12	0.225294	0.2313	R	S	1	0.671092
Triglyceride	[Pedosphaerales]	0.213973	0.256212	R	S	1	0.671092
Triglyceride	Opitutales	0.21072	0.263683	R	S	1	0.671092
Triglyceride	Desulfuromonadales	0.207426	0.271393	R	S	1	0.671092
Triglyceride	Vibrionales	-0.204009	0.279544	R	S	1	0.671092
Triglyceride	Acidobacteriales	0.203837	0.279957	R	S	1	0.671092
Triglyceride	Pasteurellales	0.20227	0.283751	R	S	1	0.671092
Triglyceride	Alteromonadales	-0.189797	0.315109	R	S	1	0.671092
Triglyceride	Rickettsiales	0.188404	0.31874	R	S	1	0.671092
Triglyceride	MIZ46	0.183634	0.331368	R	S	1	0.671092
Triglyceride	Campylobacterales	-0.183106	0.332784	R	S	1	0.671092
Triglyceride	CCU21	0.182381	0.334737	R	S	1	0.671092
Triglyceride	Cenarchaeales	0.182381	0.334737	R	S	1	0.671092
Triglyceride	Gemmatimonadales	0.182381	0.334737	R	S	1	0.671092
Triglyceride	Methanosarcinales	0.182381	0.334737	R	S	1	0.671092
Triglyceride	Burkholderiales	0.17687	0.349792	R	S	1	0.671092
Triglyceride	Coriobacteriales	0.166898	0.378047	R	S	1	0.671092
Triglyceride	Flavobacteriales	0.16106	0.395188	R	S	1	0.671092
Triglyceride	Bdellovibrionales	0.160924	0.395591	R	S	1	0.671092
Triglyceride	Methanobacteriales	0.160924	0.395591	R	S	1	0.671092
Triglyceride	Planctomycetales	0.160924	0.395591	R	S	1	0.671092
Triglyceride	RB41	0.160924	0.395591	R	S	1	0.671092
Triglyceride	Solibacterales	0.160924	0.395591	R	S	1	0.671092
Triglyceride	Spirobacillales	0.160924	0.395591	R	S	1	0.671092
Triglyceride	Thiobacterales	0.160924	0.395591	R	S	1	0.671092
Triglyceride	Thiotrichales	-0.160924	0.395591	R	S	1	0.671092
Triglyceride	Bacillales	0.1581	0.404043	R	S	1	0.673404
Triglyceride	Cytophagales	0.141052	0.457193	R	S	1	0.731998
Triglyceride	Acidimicrobiales	0.139468	0.462315	R	S	1	0.731998
Triglyceride	Syntrophobacterales	-0.139468	0.462315	R	S	1	0.731998
Triglyceride	YS2	0.131286	0.489234	R	S	1	0.761921
Triglyceride	Chlorophyta	0.118011	0.534544	R	S	1	0.790208
Triglyceride	Ellin7246	-0.118011	0.534544	R	S	1	0.790208
Triglyceride	HTCC2188	0.118011	0.534544	R	S	1	0.790208
Triglyceride	SBR1031	0.11626	0.540668	R	S	1	0.790208
Triglyceride	Actinomycetales	0.102404	0.590248	R	S	1	0.807179
Triglyceride	Ellin329	0.0965545	0.611756	R	S	1	0.807179
Triglyceride	Holophagales	0.0965545	0.611756	R	S	1	0.807179
Triglyceride	MND1	-0.0965545	0.611756	R	S	1	0.807179
Triglyceride	MVS-107	0.0965545	0.611756	R	S	1	0.807179
Triglyceride	PHOS-HD29	0.0965545	0.611756	R	S	1	0.807179
Triglyceride	Pirellulales	0.0965545	0.611756	R	S	1	0.807179
Triglyceride	Fusobacteriales	-0.0856535	0.652683	R	S	1	0.849382
Triglyceride	Bacteroidales	-0.0757846	0.690612	R	S	1	0.867745
Triglyceride	Gaiellales	0.0743719	0.696104	R	S	1	0.867745
Triglyceride	Caulobacterales	0.0733886	0.699937	R	S	1	0.867745
Triglyceride	Bifidobacteriales	0.0725194	0.70333	R	S	1	0.867745
Triglyceride	Enterobacteriales	-0.0695654	0.714904	R	S	1	0.870716
Triglyceride	RF39	-0.0666783	0.726276	R	S	1	0.87337
Triglyceride	JG30-KF-CM45	0.0617625	0.745769	R	S	1	0.884177
Triglyceride	RF32	0.0577214	0.761911	R	S	1	0.884177
Triglyceride	Rhizobiales	0.0560003	0.768816	R	S	1	0.884177
Triglyceride	Stramenopiles	0.055086	0.772491	R	S	1	0.884177
Triglyceride	Anaeroplasmatales	-0.0517982	0.785747	R	S	1	0.888339
Triglyceride	Erysipelotrichales	0.0495538	0.79483	R	S	1	0.888339
Triglyceride	Rhodobacterales	0.041746	0.826625	R	S	1	0.910466
Triglyceride	Mycoplasmatales	-0.0383128	0.840695	R	S	1	0.910466
Triglyceride	Deferribacterales	-0.0376593	0.843379	R	S	1	0.910466
Triglyceride	Clostridiales	0.0221554	0.907488	R	S	1	0.941886
Triglyceride	Turicibacterales	0.0218613	0.908711	R	S	1	0.941886
Triglyceride	Rhodocyclales	0.0217228	0.909287	R	S	1	0.941886
Triglyceride	Desulfovibrionales	0.0210362	0.912143	R	S	1	0.941886
Triglyceride	Gemellales	0.0111565	0.953341	R	S	1	0.973843
Triglyceride	Verrucomicrobiales	0.00804928	0.966327	R	S	1	0.976607
Triglyceride	258ds10	0	1	R	S	1	1
Protein	Flavobacteriales	-0.501287	0.00477344	R	S	0.453477	0.453477
Protein	Opitutales	-0.446232	0.0134467	R	S	1	0.63872
Protein	Gaiellales	-0.380408	0.0381036	R	S	1	0.6494
Protein	DS-18	0.355135	0.0541288	R	S	1	0.6494
Protein	Clostridiales	-0.329214	0.0756578	R	S	1	0.6494
Protein	Legionellales	-0.322278	0.0824103	R	S	1	0.6494
Protein	Desulfuromonadales	-0.312339	0.09288	R	S	1	0.6494
Protein	Deinococcales	-0.31112	0.0942306	R	S	1	0.6494
Protein	Spirochaetales	-0.31112	0.0942306	R	S	1	0.6494
Protein	Sva0853	-0.31112	0.0942306	R	S	1	0.6494
Protein	Bacillales	-0.309065	0.0965407	R	S	1	0.6494
Protein	JH-WHS99	-0.293372	0.115618	R	S	1	0.6494
Protein	Acidobacteriales	0.289664	0.12051	R	S	1	0.6494
Protein	MND1	-0.289664	0.12051	R	S	1	0.6494
Protein	Rhodobacterales	0.285903	0.125624	R	S	1	0.6494
Protein	Methylococcales	-0.277931	0.136992	R	S	1	0.6494
Protein	Rhodocyclales	-0.270847	0.147708	R	S	1	0.6494
Protein	Ellin7246	-0.268207	0.151853	R	S	1	0.6494
Protein	Myxococcales	-0.265615	0.156002	R	S	1	0.6494
Protein	Oceanospirillales	-0.265498	0.156192	R	S	1	0.6494
Protein	JG30-KF-CM45	-0.262491	0.161111	R	S	1	0.6494
Protein	Thermales	-0.262491	0.161111	R	S	1	0.6494
Protein	Actinomycetales	-0.258237	0.168258	R	S	1	0.6494
Protein	[Saprospirales]	-0.256418	0.171381	R	S	1	0.6494
Protein	Neisseriales	-0.253415	0.176628	R	S	1	0.6494
Protein	Stramenopiles	-0.252792	0.17773	R	S	1	0.6494
Protein	Procabacteriales	-0.222014	0.238343	R	S	1	0.824361
Protein	258ds10	0.218256	0.246589	R	S	1	0.824361
Protein	Bacteroidales	-0.207545	0.271112	R	S	1	0.824361
Protein	Pseudomonadales	-0.200913	0.287061	R	S	1	0.824361
Protein	Cytophagales	-0.197856	0.294611	R	S	1	0.824361
Protein	[Chthoniobacterales]	-0.192616	0.307842	R	S	1	0.824361
Protein	Verrucomicrobiales	-0.192065	0.309254	R	S	1	0.824361
Protein	Turicibacterales	-0.187415	0.321335	R	S	1	0.824361
Protein	CCU21	0.182381	0.334737	R	S	1	0.824361
Protein	Cenarchaeales	0.182381	0.334737	R	S	1	0.824361
Protein	Gemmatimonadales	0.182381	0.334737	R	S	1	0.824361
Protein	Methanosarcinales	0.182381	0.334737	R	S	1	0.824361
Protein	Bifidobacteriales	-0.181018	0.338422	R	S	1	0.824361
Protein	Coriobacteriales	-0.177534	0.347957	R	S	1	0.826397
Protein	Xanthomonadales	-0.167283	0.376931	R	S	1	0.873376
Protein	Erysipelotrichales	-0.161162	0.394885	R	S	1	0.893193
Protein	Rhizobiales	-0.156554	0.408715	R	S	1	0.902974
Protein	Enterobacteriales	-0.151394	0.424521	R	S	1	0.912831
Protein	WCHB1-41	-0.148331	0.43406	R	S	1	0.912831
Protein	Chlorophyta	-0.139468	0.462315	R	S	1	0.912831
Protein	HTCC2188	-0.139468	0.462315	R	S	1	0.912831
Protein	MLE1-12	0.139468	0.462315	R	S	1	0.912831
Protein	Gemmatales	0.13372	0.481143	R	S	1	0.912831
Protein	Chthonomonadales	0.118011	0.534544	R	S	1	0.912831
Protein	Methylophilales	0.118011	0.534544	R	S	1	0.912831
Protein	ML615J-28	0.118011	0.534544	R	S	1	0.912831
Protein	Deferribacterales	-0.116367	0.540291	R	S	1	0.912831
Protein	Burkholderiales	-0.111866	0.556177	R	S	1	0.912831
Protein	Rickettsiales	-0.10828	0.568983	R	S	1	0.912831
Protein	RF32	-0.100669	0.596594	R	S	1	0.912831
Protein	Syntrophobacterales	0.0965545	0.611756	R	S	1	0.912831
Protein	iii1-15	-0.0955243	0.615578	R	S	1	0.912831
Protein	Streptophyta	-0.0948029	0.61826	R	S	1	0.912831
Protein	MIZ46	-0.0920743	0.628448	R	S	1	0.912831
Protein	Gemellales	-0.0863835	0.64991	R	S	1	0.912831
Protein	Pasteurellales	-0.0828975	0.663195	R	S	1	0.912831
Protein	SBR1031	-0.0820656	0.666381	R	S	1	0.912831
Protein	Bdellovibrionales	-0.075098	0.69328	R	S	1	0.912831
Protein	Methanobacteriales	-0.075098	0.69328	R	S	1	0.912831
Protein	Planctomycetales	-0.075098	0.69328	R	S	1	0.912831
Protein	RB41	-0.075098	0.69328	R	S	1	0.912831
Protein	Solibacterales	-0.075098	0.69328	R	S	1	0.912831
Protein	Spirobacillales	-0.075098	0.69328	R	S	1	0.912831
Protein	Thiobacterales	-0.075098	0.69328	R	S	1	0.912831
Protein	Thiotrichales	0.075098	0.69328	R	S	1	0.912831
Protein	Caulobacterales	0.0720502	0.705164	R	S	1	0.912831
Protein	Mycoplasmatales	-0.0594707	0.754912	R	S	1	0.912831
Protein	YS2	-0.0572908	0.763637	R	S	1	0.912831
Protein	Solirubrobacterales	-0.0572421	0.763832	R	S	1	0.912831
Protein	DH61	0.0540422	0.776693	R	S	1	0.912831
Protein	Ellin329	-0.0536414	0.778308	R	S	1	0.912831
Protein	Holophagales	-0.0536414	0.778308	R	S	1	0.912831
Protein	MVS-107	-0.0536414	0.778308	R	S	1	0.912831
Protein	PHOS-HD29	-0.0536414	0.778308	R	S	1	0.912831
Protein	Pirellulales	-0.0536414	0.778308	R	S	1	0.912831
Protein	Desulfovibrionales	0.0512355	0.788022	R	S	1	0.912952
Protein	Sphingomonadales	0.0475029	0.803153	R	S	1	0.919271
Protein	Vibrionales	0.04063	0.831193	R	S	1	0.923402
Protein	Lactobacillales	-0.038714	0.839048	R	S	1	0.923402
Protein	Campylobacterales	0.037204	0.845249	R	S	1	0.923402
Protein	Sphingobacteriales	-0.035527	0.852147	R	S	1	0.923402
Protein	Fusobacteriales	0.0344237	0.856691	R	S	1	0.923402
Protein	Acidimicrobiales	-0.0321848	0.865925	R	S	1	0.923402
Protein	Rhodospirillales	0.0300367	0.874802	R	S	1	0.923402
Protein	[Pedosphaerales]	-0.0241096	0.899367	R	S	1	0.9389
Protein	Aeromonadales	0.0128227	0.946382	R	S	1	0.974855
Protein	Anaeroplasmatales	0.00857586	0.964126	R	S	1	0.974855
Protein	Alteromonadales	-0.00846413	0.964593	R	S	1	0.974855
Protein	RF39	0.0017097	0.992846	R	S	1	0.992846
Glucose	Deferribacterales	-0.373531	0.0459388	R	S	1	0.888768
Glucose	JH-WHS99	0.357874	0.0566355	R	S	1	0.888768
Glucose	Aeromonadales	0.330002	0.0804118	R	S	1	0.888768
Glucose	Ellin7246	-0.316267	0.0946332	R	S	1	0.888768
Glucose	Thiotrichales	0.316267	0.0946332	R	S	1	0.888768
Glucose	Acidimicrobiales	-0.293676	0.122044	R	S	1	0.888768
Glucose	JG30-KF-CM45	-0.292806	0.123205	R	S	1	0.888768
Glucose	Pasteurellales	0.275264	0.148393	R	S	1	0.888768
Glucose	Lactobacillales	-0.248553	0.193554	R	S	1	0.888768
Glucose	Acidobacteriales	0.248495	0.193661	R	S	1	0.888768
Glucose	Chthonomonadales	-0.248495	0.193661	R	S	1	0.888768
Glucose	Methylophilales	-0.248495	0.193661	R	S	1	0.888768
Glucose	ML615J-28	-0.248495	0.193661	R	S	1	0.888768
Glucose	Desulfovibrionales	0.244518	0.201123	R	S	1	0.888768
Glucose	Caulobacterales	-0.241325	0.207256	R	S	1	0.888768
Glucose	Deinococcales	0.225905	0.238665	R	S	1	0.888768
Glucose	Spirochaetales	0.225905	0.238665	R	S	1	0.888768
Glucose	Sva0853	0.225905	0.238665	R	S	1	0.888768
Glucose	Bacillales	0.224636	0.241382	R	S	1	0.888768
Glucose	WCHB1-41	-0.224596	0.241468	R	S	1	0.888768
Glucose	Procabacteriales	0.218332	0.255191	R	S	1	0.888768
Glucose	Erysipelotrichales	-0.208576	0.277564	R	S	1	0.888768
Glucose	Oceanospirillales	0.208339	0.278123	R	S	1	0.888768
Glucose	iii1-15	0.201656	0.294175	R	S	1	0.888768
Glucose	Rhodobacterales	-0.199544	0.299366	R	S	1	0.888768
Glucose	Bifidobacteriales	-0.188426	0.327642	R	S	1	0.888768
Glucose	Ellin329	0.180724	0.348155	R	S	1	0.888768
Glucose	Holophagales	0.180724	0.348155	R	S	1	0.888768
Glucose	MVS-107	0.180724	0.348155	R	S	1	0.888768
Glucose	PHOS-HD29	0.180724	0.348155	R	S	1	0.888768
Glucose	Pirellulales	0.180724	0.348155	R	S	1	0.888768
Glucose	SBR1031	0.175256	0.363175	R	S	1	0.888768
Glucose	Gaiellales	0.165001	0.392353	R	S	1	0.888768
Glucose	Actinomycetales	-0.162682	0.399133	R	S	1	0.888768
Glucose	Coriobacteriales	-0.162224	0.400481	R	S	1	0.888768
Glucose	RF39	-0.159408	0.408816	R	S	1	0.888768
Glucose	Syntrophobacterales	0.158133	0.412621	R	S	1	0.888768
Glucose	258ds10	0.155652	0.420085	R	S	1	0.888768
Glucose	DH61	-0.154537	0.423465	R	S	1	0.888768
Glucose	Gemellales	-0.152549	0.429524	R	S	1	0.888768
Glucose	Xanthomonadales	0.148101	0.443254	R	S	1	0.888768
Glucose	Chlorophyta	-0.135543	0.483266	R	S	1	0.888768
Glucose	HTCC2188	-0.135543	0.483266	R	S	1	0.888768
Glucose	Myxococcales	0.122809	0.525646	R	S	1	0.888768
Glucose	[Saprospirales]	0.118857	0.539155	R	S	1	0.888768
Glucose	Flavobacteriales	0.114741	0.553395	R	S	1	0.888768
Glucose	MLE1-12	-0.112952	0.559635	R	S	1	0.888768
Glucose	Anaeroplasmatales	0.111059	0.566278	R	S	1	0.888768
Glucose	Sphingomonadales	0.104847	0.588317	R	S	1	0.888768
Glucose	Cytophagales	0.102871	0.595404	R	S	1	0.888768
Glucose	YS2	0.101306	0.601042	R	S	1	0.888768
Glucose	Rickettsiales	0.10016	0.605187	R	S	1	0.888768
Glucose	Methylococcales	0.097602	0.61448	R	S	1	0.888768
Glucose	Verrucomicrobiales	0.0955506	0.621975	R	S	1	0.888768
Glucose	Gemmatales	0.0945671	0.625582	R	S	1	0.888768
Glucose	Bdellovibrionales	-0.0903619	0.641098	R	S	1	0.888768
Glucose	CCU21	0.0903619	0.641098	R	S	1	0.888768
Glucose	Cenarchaeales	0.0903619	0.641098	R	S	1	0.888768
Glucose	DS-18	0.0903619	0.641098	R	S	1	0.888768
Glucose	Gemmatimonadales	0.0903619	0.641098	R	S	1	0.888768
Glucose	Methanobacteriales	-0.0903619	0.641098	R	S	1	0.888768
Glucose	Methanosarcinales	0.0903619	0.641098	R	S	1	0.888768
Glucose	Planctomycetales	-0.0903619	0.641098	R	S	1	0.888768
Glucose	RB41	-0.0903619	0.641098	R	S	1	0.888768
Glucose	Solibacterales	-0.0903619	0.641098	R	S	1	0.888768
Glucose	Spirobacillales	-0.0903619	0.641098	R	S	1	0.888768
Glucose	Thiobacterales	-0.0903619	0.641098	R	S	1	0.888768
Glucose	Rhodocyclales	-0.0888153	0.646842	R	S	1	0.888768
Glucose	Neisseriales	0.087618	0.651303	R	S	1	0.888768
Glucose	Alteromonadales	-0.0866595	0.654882	R	S	1	0.888768
Glucose	[Chthoniobacterales]	0.0836763	0.66607	R	S	1	0.891221
Glucose	Opitutales	0.0792379	0.682846	R	S	1	0.900428
Glucose	Rhodospirillales	0.0768568	0.691908	R	S	1	0.900428
Glucose	MIZ46	0.0717534	0.711469	R	S	1	0.913372
Glucose	Bacteroidales	-0.0656727	0.735011	R	S	1	0.931014
Glucose	Mycoplasmatales	0.0611518	0.752669	R	S	1	0.938874
Glucose	[Pedosphaerales]	0.0554939	0.77494	R	S	1	0.938874
Glucose	Rhizobiales	-0.0519468	0.788994	R	S	1	0.938874
Glucose	Thermales	0.048801	0.801512	R	S	1	0.938874
Glucose	Turicibacterales	-0.0484686	0.802837	R	S	1	0.938874
Glucose	Fusobacteriales	-0.0478216	0.805419	R	S	1	0.938874
Glucose	Burkholderiales	0.0460875	0.812348	R	S	1	0.938874
Glucose	Clostridiales	-0.0400641	0.836522	R	S	1	0.938874
Glucose	Vibrionales	0.0375655	0.846594	R	S	1	0.938874
Glucose	Pseudomonadales	-0.0352651	0.855888	R	S	1	0.938874
Glucose	Enterobacteriales	0.0344318	0.85926	R	S	1	0.938874
Glucose	Streptophyta	-0.0320909	0.868743	R	S	1	0.938874
Glucose	Stramenopiles	-0.0306321	0.874662	R	S	1	0.938874
Glucose	Sphingobacteriales	0.0291308	0.880761	R	S	1	0.938874
Glucose	RF32	0.0240133	0.901597	R	S	1	0.938874
Glucose	MND1	0.0225905	0.907401	R	S	1	0.938874
Glucose	Campylobacterales	-0.0203479	0.91656	R	S	1	0.938874
Glucose	Solirubrobacterales	0.0197244	0.919109	R	S	1	0.938874
Glucose	Desulfuromonadales	0.0149741	0.938548	R	S	1	0.942608
Glucose	Legionellales	0.0139832	0.942608	R	S	1	0.942608
Weight	Desulfuromonadales	-0.458956	0.0122689	R	S	1	0.557508
Weight	DS-18	-0.439209	0.0171376	R	S	1	0.557508
Weight	Aeromonadales	-0.385469	0.0389155	R	S	1	0.557508
Weight	iii1-15	-0.365542	0.0511759	R	S	1	0.557508
Weight	WCHB1-41	0.362809	0.0530719	R	S	1	0.557508
Weight	Lactobacillales	0.3328	0.077728	R	S	1	0.557508
Weight	Sphingobacteriales	-0.324964	0.0854246	R	S	1	0.557508
Weight	Solirubrobacterales	-0.322576	0.0878816	R	S	1	0.557508
Weight	Myxococcales	-0.312552	0.0987869	R	S	1	0.557508
Weight	YS2	-0.301582	0.111857	R	S	1	0.557508
Weight	CCU21	-0.293676	0.122044	R	S	1	0.557508
Weight	Cenarchaeales	-0.293676	0.122044	R	S	1	0.557508
Weight	Gemmatimonadales	-0.293676	0.122044	R	S	1	0.557508
Weight	Methanosarcinales	-0.293676	0.122044	R	S	1	0.557508
Weight	Alteromonadales	0.290435	0.126412	R	S	1	0.557508
Weight	JH-WHS99	-0.276539	0.146447	R	S	1	0.557508
Weight	Chthonomonadales	0.271086	0.154903	R	S	1	0.557508
Weight	Deinococcales	-0.271086	0.154903	R	S	1	0.557508
Weight	Methylophilales	0.271086	0.154903	R	S	1	0.557508
Weight	ML615J-28	0.271086	0.154903	R	S	1	0.557508
Weight	Spirochaetales	-0.271086	0.154903	R	S	1	0.557508
Weight	Sva0853	-0.271086	0.154903	R	S	1	0.557508
Weight	Desulfovibrionales	-0.268291	0.159371	R	S	1	0.557508
Weight	Procabacteriales	-0.254617	0.182554	R	S	1	0.557508
Weight	Gemmatales	-0.254082	0.183506	R	S	1	0.557508
Weight	Rickettsiales	-0.250493	0.189986	R	S	1	0.557508
Weight	258ds10	-0.250397	0.190162	R	S	1	0.557508
Weight	Ellin329	-0.248495	0.193661	R	S	1	0.557508
Weight	Holophagales	-0.248495	0.193661	R	S	1	0.557508
Weight	MND1	0.248495	0.193661	R	S	1	0.557508
Weight	MVS-107	-0.248495	0.193661	R	S	1	0.557508
Weight	PHOS-HD29	-0.248495	0.193661	R	S	1	0.557508
Weight	Pirellulales	-0.248495	0.193661	R	S	1	0.557508
Weight	Flavobacteriales	-0.236103	0.217557	R	S	1	0.607879
Weight	Chlorophyta	-0.225905	0.238665	R	S	1	0.622173
Weight	HTCC2188	-0.225905	0.238665	R	S	1	0.622173
Weight	[Pedosphaerales]	-0.208349	0.2781	R	S	1	0.622173
Weight	Rhizobiales	-0.205555	0.28474	R	S	1	0.622173
Weight	Pseudomonadales	-0.204932	0.286234	R	S	1	0.622173
Weight	Acidimicrobiales	0.203314	0.290138	R	S	1	0.622173
Weight	Acidobacteriales	-0.203314	0.290138	R	S	1	0.622173
Weight	Legionellales	-0.199493	0.299492	R	S	1	0.622173
Weight	Rhodobacterales	0.199173	0.300284	R	S	1	0.622173
Weight	Rhodospirillales	-0.197069	0.305525	R	S	1	0.622173
Weight	SBR1031	-0.18784	0.329174	R	S	1	0.622173
Weight	Bdellovibrionales	0.180724	0.348155	R	S	1	0.622173
Weight	Methanobacteriales	0.180724	0.348155	R	S	1	0.622173
Weight	Planctomycetales	0.180724	0.348155	R	S	1	0.622173
Weight	RB41	0.180724	0.348155	R	S	1	0.622173
Weight	Solibacterales	0.180724	0.348155	R	S	1	0.622173
Weight	Spirobacillales	0.180724	0.348155	R	S	1	0.622173
Weight	Thiobacterales	0.180724	0.348155	R	S	1	0.622173
Weight	JG30-KF-CM45	-0.178937	0.353021	R	S	1	0.622173
Weight	Vibrionales	0.178705	0.353656	R	S	1	0.622173
Weight	Streptophyta	-0.171196	0.374569	R	S	1	0.626826
Weight	[Saprospirales]	-0.170991	0.37515	R	S	1	0.626826
Weight	Burkholderiales	-0.170425	0.376756	R	S	1	0.626826
Weight	Xanthomonadales	-0.168345	0.382694	R	S	1	0.626826
Weight	Opitutales	-0.16034	0.406046	R	S	1	0.653802
Weight	Cytophagales	0.146455	0.448394	R	S	1	0.709957
Weight	Turicibacterales	0.133697	0.489299	R	S	1	0.762023
Weight	Campylobacterales	0.129219	0.504091	R	S	1	0.772397
Weight	Coriobacteriales	-0.126638	0.512718	R	S	1	0.773147
Weight	Anaeroplasmatales	-0.111808	0.563646	R	S	1	0.833084
Weight	Gaiellales	-0.110001	0.570005	R	S	1	0.833084
Weight	Sphingomonadales	-0.103283	0.593922	R	S	1	0.854887
Weight	Bifidobacteriales	0.0982398	0.612158	R	S	1	0.867985
Weight	Neisseriales	-0.0954895	0.622199	R	S	1	0.869249
Weight	Thermales	-0.0903619	0.641098	R	S	1	0.870061
Weight	Thiotrichales	0.0903619	0.641098	R	S	1	0.870061
Weight	Caulobacterales	-0.0837454	0.66581	R	S	1	0.890873
Weight	Fusobacteriales	-0.0697437	0.719222	R	S	1	0.901998
Weight	Ellin7246	0.0677714	0.726858	R	S	1	0.901998
Weight	Syntrophobacterales	-0.0677714	0.726858	R	S	1	0.901998
Weight	Mycoplasmatales	-0.0661566	0.733129	R	S	1	0.901998
Weight	Enterobacteriales	-0.065408	0.736041	R	S	1	0.901998
Weight	Methylococcales	-0.065068	0.737365	R	S	1	0.901998
Weight	MIZ46	-0.0594208	0.759463	R	S	1	0.901998
Weight	Bacillales	-0.0539174	0.781178	R	S	1	0.901998
Weight	Stramenopiles	-0.0529852	0.784873	R	S	1	0.901998
Weight	Erysipelotrichales	0.0524107	0.787152	R	S	1	0.901998
Weight	MLE1-12	-0.045181	0.815976	R	S	1	0.901998
Weight	RF39	-0.0419495	0.828939	R	S	1	0.901998
Weight	DH61	-0.0406675	0.834094	R	S	1	0.901998
Weight	Gemellales	0.039307	0.839571	R	S	1	0.901998
Weight	Pasteurellales	-0.0385872	0.842473	R	S	1	0.901998
Weight	Actinomycetales	-0.0379544	0.845025	R	S	1	0.901998
Weight	RF32	0.0361987	0.852114	R	S	1	0.901998
Weight	[Chthoniobacterales]	0.0358613	0.853478	R	S	1	0.901998
Weight	Oceanospirillales	0.032874	0.865568	R	S	1	0.901998
Weight	Deferribacterales	0.0312303	0.872234	R	S	1	0.901998
Weight	Rhodocyclales	0.0298058	0.878018	R	S	1	0.901998
Weight	Verrucomicrobiales	-0.0269973	0.889438	R	S	1	0.901998
Weight	Bacteroidales	0.0262445	0.892504	R	S	1	0.901998
Weight	Clostridiales	-0.018861	0.922639	R	S	1	0.922639
Development	Erysipelotrichales	-0.416821	0.0219388	R	S	1	0.606094
Development	Anaeroplasmatales	-0.411982	0.0236873	R	S	1	0.606094
Development	Gemellales	-0.405142	0.0263526	R	S	1	0.606094
Development	WCHB1-41	-0.375311	0.0409826	R	S	1	0.606094
Development	Rickettsiales	0.35652	0.0531313	R	S	1	0.606094
Development	Burkholderiales	-0.346902	0.0603643	R	S	1	0.606094
Development	Ellin329	-0.322671	0.0820158	R	S	1	0.606094
Development	Holophagales	-0.322671	0.0820158	R	S	1	0.606094
Development	MVS-107	-0.322671	0.0820158	R	S	1	0.606094
Development	PHOS-HD29	-0.322671	0.0820158	R	S	1	0.606094
Development	Pirellulales	-0.322671	0.0820158	R	S	1	0.606094
Development	RF39	-0.319172	0.0855804	R	S	1	0.606094
Development	Fusobacteriales	-0.313983	0.091082	R	S	1	0.606094
Development	Thiotrichales	0.289292	0.121009	R	S	1	0.606094
Development	DS-18	0.28825	0.122413	R	S	1	0.606094
Development	Rhodospirillales	0.287751	0.123091	R	S	1	0.606094
Development	Mycoplasmatales	-0.287488	0.12345	R	S	1	0.606094
Development	Gaiellales	0.275507	0.140593	R	S	1	0.606094
Development	Campylobacterales	-0.261497	0.162761	R	S	1	0.606094
Development	JG30-KF-CM45	-0.256223	0.17172	R	S	1	0.606094
Development	Bdellovibrionales	0.255912	0.172258	R	S	1	0.606094
Development	Methanobacteriales	0.255912	0.172258	R	S	1	0.606094
Development	Planctomycetales	0.255912	0.172258	R	S	1	0.606094
Development	RB41	0.255912	0.172258	R	S	1	0.606094
Development	Solibacterales	0.255912	0.172258	R	S	1	0.606094
Development	Spirobacillales	0.255912	0.172258	R	S	1	0.606094
Development	Thiobacterales	0.255912	0.172258	R	S	1	0.606094
Development	Deferribacterales	-0.24782	0.186703	R	S	1	0.633456
Development	Actinomycetales	-0.237694	0.205941	R	S	1	0.674633
Development	JH-WHS99	0.232202	0.216927	R	S	1	0.685982
Development	Caulobacterales	-0.224638	0.232697	R	S	1	0.685982
Development	Lactobacillales	-0.22314	0.23591	R	S	1	0.685982
Development	[Chthoniobacterales]	0.211518	0.261838	R	S	1	0.685982
Development	Opitutales	-0.205689	0.275518	R	S	1	0.685982
Development	Bacteroidales	-0.20267	0.282778	R	S	1	0.685982
Development	CCU21	0.200279	0.288618	R	S	1	0.685982
Development	Cenarchaeales	0.200279	0.288618	R	S	1	0.685982
Development	Gemmatimonadales	0.200279	0.288618	R	S	1	0.685982
Development	Methanosarcinales	0.200279	0.288618	R	S	1	0.685982
Development	Methylococcales	0.18416	0.329962	R	S	1	0.685982
Development	Rhodocyclales	-0.183942	0.330545	R	S	1	0.685982
Development	258ds10	-0.179756	0.341858	R	S	1	0.685982
Development	Chlorophyta	-0.178026	0.346602	R	S	1	0.685982
Development	Chthonomonadales	-0.178026	0.346602	R	S	1	0.685982
Development	HTCC2188	-0.178026	0.346602	R	S	1	0.685982
Development	Methylophilales	-0.178026	0.346602	R	S	1	0.685982
Development	ML615J-28	-0.178026	0.346602	R	S	1	0.685982
Development	MND1	-0.178026	0.346602	R	S	1	0.685982
Development	Rhodobacterales	-0.172833	0.361075	R	S	1	0.692515
Development	iii1-15	0.170726	0.367047	R	S	1	0.692515
Development	Sphingomonadales	-0.165815	0.381193	R	S	1	0.692515
Development	Verrucomicrobiales	-0.165803	0.381228	R	S	1	0.692515
Development	Streptophyta	-0.1631	0.389148	R	S	1	0.692515
Development	SBR1031	-0.161581	0.39364	R	S	1	0.692515
Development	Clostridiales	-0.142487	0.452583	R	S	1	0.781735
Development	Alteromonadales	-0.137181	0.469758	R	S	1	0.794952
Development	Aeromonadales	0.134983	0.476971	R	S	1	0.794952
Development	Bifidobacteriales	-0.126361	0.505813	R	S	1	0.828487
Development	Pseudomonadales	-0.11181	0.556375	R	S	1	0.869497
Development	Acidobacteriales	0.111266	0.558309	R	S	1	0.869497
Development	Ellin7246	0.111266	0.558309	R	S	1	0.869497
Development	Desulfovibrionales	-0.108149	0.56945	R	S	1	0.872545
Development	Bacillales	0.0989836	0.602785	R	S	1	0.908962
Development	Stramenopiles	-0.0911752	0.631819	R	S	1	0.925323
Development	Procabacteriales	-0.0901458	0.635689	R	S	1	0.925323
Development	Vibrionales	-0.0878381	0.644397	R	S	1	0.925323
Development	Myxococcales	0.0815411	0.668392	R	S	1	0.925323
Development	Oceanospirillales	0.0800679	0.674053	R	S	1	0.925323
Development	Enterobacteriales	-0.0780449	0.681856	R	S	1	0.925323
Development	Sphingobacteriales	0.0774812	0.684036	R	S	1	0.925323
Development	Gemmatales	0.0746877	0.694875	R	S	1	0.925323
Development	Rhizobiales	-0.0706498	0.710648	R	S	1	0.925323
Development	Neisseriales	-0.0697107	0.714333	R	S	1	0.925323
Development	RF32	0.0669912	0.725041	R	S	1	0.925323
Development	Flavobacteriales	0.0656051	0.730518	R	S	1	0.925323
Development	MIZ46	-0.0618836	0.745287	R	S	1	0.931609
Development	Acidimicrobiales	0.055633	0.770292	R	S	1	0.931853
Development	Cytophagales	0.0546102	0.774406	R	S	1	0.931853
Development	Solirubrobacterales	-0.0544852	0.774909	R	S	1	0.931853
Development	DH61	-0.0480417	0.800964	R	S	1	0.941466
Development	Legionellales	0.0449944	0.813361	R	S	1	0.941466
Development	Coriobacteriales	0.0407212	0.83082	R	S	1	0.941466
Development	[Saprospirales]	-0.039905	0.834164	R	S	1	0.941466
Development	YS2	-0.0398028	0.834583	R	S	1	0.941466
Development	Turicibacterales	0.0379063	0.842364	R	S	1	0.941466
Development	Desulfuromonadales	0.0296911	0.876231	R	S	1	0.967929
Development	Xanthomonadales	0.0199197	0.916789	R	S	1	1
Development	Thermales	0.0160139	0.933064	R	S	1	1
Development	[Pedosphaerales]	0.0101582	0.957512	R	S	1	1
Development	Pasteurellales	-0.00142304	0.994045	R	S	1	1
Development	Deinococcales	0	1	R	S	1	1
Development	MLE1-12	0	1	R	S	1	1
Development	Spirochaetales	0	1	R	S	1	1
Development	Sva0853	0	1	R	S	1	1
Development	Syntrophobacterales	0	1	R	S	1	1
Total	Sphingobacteriales	-0.698234	1.78524e-05	R	S	0.00169598	0.00169598
Total	Neisseriales	-0.52898	0.00265154	R	S	0.251897	0.125948
Total	Xanthomonadales	-0.462062	0.0101521	R	S	0.964445	0.208685
Total	[Pedosphaerales]	-0.459948	0.0105483	R	S	1	0.208685
Total	Aeromonadales	-0.457701	0.0109834	R	S	1	0.208685
Total	Turicibacterales	-0.429134	0.0179627	R	S	1	0.261315
Total	Clostridiales	-0.414708	0.022689	R	S	1	0.261315
Total	Streptophyta	-0.409086	0.0247873	R	S	1	0.261315
Total	YS2	-0.401348	0.0279332	R	S	1	0.261315
Total	Pseudomonadales	-0.399465	0.0287459	R	S	1	0.261315
Total	Myxococcales	-0.396075	0.0302575	R	S	1	0.261315
Total	Verrucomicrobiales	-0.370668	0.0437543	R	S	1	0.32453
Total	Solirubrobacterales	-0.367087	0.0459919	R	S	1	0.32453
Total	Procabacteriales	-0.364256	0.0478254	R	S	1	0.32453
Total	iii1-15	-0.352333	0.0561912	R	S	1	0.350056
Total	Enterobacteriales	-0.347763	0.0596869	R	S	1	0.350056
Total	[Chthoniobacterales]	-0.340175	0.0658662	R	S	1	0.350056
Total	MIZ46	-0.326372	0.0783709	R	S	1	0.350056
Total	Gemmatales	-0.325677	0.0790464	R	S	1	0.350056
Total	DS-18	-0.324506	0.0801929	R	S	1	0.350056
Total	JH-WHS99	-0.324506	0.0801929	R	S	1	0.350056
Total	WCHB1-41	0.320849	0.0838578	R	S	1	0.350056
Total	Oceanospirillales	-0.319977	0.0847504	R	S	1	0.350056
Total	Rickettsiales	-0.305936	0.10014	R	S	1	0.396389
Total	Lactobacillales	0.299933	0.107328	R	S	1	0.401494
Total	Actinomycetales	-0.297872	0.109882	R	S	1	0.401494
[truncated: 1,033 more rows]

## Sheet: S6.4
Phenotype	Family	cor	p	Diet	Treatment	bonferroni p	fdr p
Triglyceride	Rhodocyclaceae	0.442299	0.0127232	R	NS	1	0.761253
Triglyceride	Rickettsiaceae	0.4405	0.0131341	R	NS	1	0.761253
Triglyceride	Procabacteriaceae	0.41388	0.0206362	R	NS	1	0.761253
Triglyceride	Opitutaceae	0.384299	0.0328022	R	NS	1	0.761253
Triglyceride	Pseudonocardiaceae	0.381046	0.0344368	R	NS	1	0.761253
Triglyceride	Geobacteraceae	0.35041	0.053285	R	NS	1	0.761253
Triglyceride	Mycobacteriaceae	0.348444	0.0547288	R	NS	1	0.761253
Triglyceride	Xanthomonadaceae	0.343098	0.0588113	R	NS	1	0.761253
Triglyceride	Thermaceae	-0.337686	0.0631848	R	NS	1	0.761253
Triglyceride	Methanosarcinaceae	0.330345	0.0695185	R	NS	1	0.761253
Triglyceride	Coxiellaceae	0.30957	0.090132	R	NS	1	0.761253
Triglyceride	Psychromonadaceae	-0.306217	0.0938554	R	NS	1	0.761253
Triglyceride	Pseudomonadaceae	0.305247	0.0949536	R	NS	1	0.761253
Triglyceride	Rhodobacteraceae	-0.304707	0.0955702	R	NS	1	0.761253
Triglyceride	Clostridiaceae	0.304566	0.0957316	R	NS	1	0.761253
Triglyceride	Sphingobacteriaceae	0.300701	0.100233	R	NS	1	0.761253
Triglyceride	Oxalobacteraceae	0.295946	0.105988	R	NS	1	0.761253
Triglyceride	Brevibacteriaceae	0.286299	0.118423	R	NS	1	0.761253
Triglyceride	Haliangiaceae	0.286299	0.118423	R	NS	1	0.761253
Triglyceride	Halomonadaceae	0.286299	0.118423	R	NS	1	0.761253
Triglyceride	Corynebacteriaceae	0.275438	0.133683	R	NS	1	0.761253
Triglyceride	Flavobacteriaceae	0.274649	0.134845	R	NS	1	0.761253
Triglyceride	Dermabacteraceae	-0.264276	0.150819	R	NS	1	0.761253
Triglyceride	Methylocystaceae	0.261289	0.155662	R	NS	1	0.761253
Triglyceride	Methylobacteriaceae	0.258729	0.1599	R	NS	1	0.761253
Triglyceride	Sphingomonadaceae	0.249991	0.17499	R	NS	1	0.761253
Triglyceride	Gracilibacteraceae	-0.244974	0.184096	R	NS	1	0.761253
Triglyceride	Chitinophagaceae	0.243429	0.186964	R	NS	1	0.761253
Triglyceride	Alteromonadaceae	-0.2196	0.235231	R	NS	1	0.761253
Triglyceride	Acidobacteriaceae	0.218687	0.237231	R	NS	1	0.761253
Triglyceride	C111	0.218687	0.237231	R	NS	1	0.761253
Triglyceride	Sinobacteraceae	0.218687	0.237231	R	NS	1	0.761253
Triglyceride	[Pedosphaeraceae]	0.214352	0.24689	R	NS	1	0.761253
Triglyceride	Bacteriovoracaceae	0.214352	0.24689	R	NS	1	0.761253
Triglyceride	Caldicoprobacteraceae	0.214352	0.24689	R	NS	1	0.761253
Triglyceride	Dethiosulfovibrionaceae	0.214352	0.24689	R	NS	1	0.761253
Triglyceride	Ellin515	0.214352	0.24689	R	NS	1	0.761253
Triglyceride	Legionellaceae	0.214352	0.24689	R	NS	1	0.761253
Triglyceride	Methylococcaceae	0.214352	0.24689	R	NS	1	0.761253
Triglyceride	Methylophilaceae	0.214352	0.24689	R	NS	1	0.761253
Triglyceride	Micromonosporaceae	0.214352	0.24689	R	NS	1	0.761253
Triglyceride	Moritellaceae	0.214352	0.24689	R	NS	1	0.761253
Triglyceride	Sanguibacteraceae	0.214352	0.24689	R	NS	1	0.761253
Triglyceride	Synechococcaceae	0.214352	0.24689	R	NS	1	0.761253
Triglyceride	Microbacteriaceae	0.210888	0.254793	R	NS	1	0.761253
Triglyceride	Leptotrichiaceae	0.209851	0.257188	R	NS	1	0.761253
Triglyceride	Turicibacteraceae	0.206159	0.265845	R	NS	1	0.761253
Triglyceride	Rhodospirillaceae	0.201188	0.277799	R	NS	1	0.761253
Triglyceride	Rhizobiaceae	0.200251	0.280089	R	NS	1	0.761253
Triglyceride	Comamonadaceae	0.196186	0.290169	R	NS	1	0.761253
Triglyceride	Fusobacteriaceae	0.193519	0.296906	R	NS	1	0.761253
Triglyceride	Erysipelotrichaceae	0.189413	0.307471	R	NS	1	0.761253
Triglyceride	Bacillaceae	0.184757	0.319731	R	NS	1	0.761253
Triglyceride	[Weeksellaceae]	0.184511	0.320388	R	NS	1	0.761253
Triglyceride	[Fimbriimonadaceae]	0.18373	0.322475	R	NS	1	0.761253
Triglyceride	Dermacoccaceae	0.18373	0.322475	R	NS	1	0.761253
Triglyceride	LD19	0.18373	0.322475	R	NS	1	0.761253
Triglyceride	mb2424	0.18373	0.322475	R	NS	1	0.761253
Triglyceride	Nakamurellaceae	0.18373	0.322475	R	NS	1	0.761253
Triglyceride	Promicromonosporaceae	-0.18373	0.322475	R	NS	1	0.761253
Triglyceride	RFP12	0.18373	0.322475	R	NS	1	0.761253
Triglyceride	Campylobacteraceae	0.173707	0.350022	R	NS	1	0.773106
Triglyceride	JTB36	0.173246	0.351323	R	NS	1	0.773106
Triglyceride	Peptococcaceae	0.171887	0.355172	R	NS	1	0.773106
Triglyceride	Prevotellaceae	-0.169109	0.363119	R	NS	1	0.773106
Triglyceride	Enterococcaceae	0.165169	0.374565	R	NS	1	0.773106
Triglyceride	Helicobacteraceae	-0.164927	0.375277	R	NS	1	0.773106
Triglyceride	0319-6G20	0.164252	0.377261	R	NS	1	0.773106
Triglyceride	Deferribacteraceae	0.163316	0.380024	R	NS	1	0.773106
Triglyceride	Patulibacteraceae	0.163316	0.380024	R	NS	1	0.773106
Triglyceride	[Mogibacteriaceae]	0.162924	0.381184	R	NS	1	0.773106
Triglyceride	Cytophagaceae	-0.156011	0.401983	R	NS	1	0.785216
Triglyceride	Veillonellaceae	0.154635	0.406198	R	NS	1	0.785216
Triglyceride	Coriobacteriaceae	0.152949	0.411397	R	NS	1	0.785216
Triglyceride	Leuconostocaceae	0.148888	0.42407	R	NS	1	0.785216
Triglyceride	Phyllobacteriaceae	0.148	0.426871	R	NS	1	0.785216
Triglyceride	Micrococcaceae	0.147848	0.427352	R	NS	1	0.785216
Triglyceride	Aurantimonadaceae	-0.14682	0.430609	R	NS	1	0.785216
Triglyceride	[Chthoniobacteraceae]	0.146766	0.430778	R	NS	1	0.785216
Triglyceride	Ruminococcaceae	0.139394	0.454531	R	NS	1	0.818155
Triglyceride	Vibrionaceae	0.137359	0.461208	R	NS	1	0.819926
Triglyceride	Bifidobacteriaceae	0.134208	0.471649	R	NS	1	0.828261
Triglyceride	125ds10	0.122487	0.511547	R	NS	1	0.837402
Triglyceride	Cellulomonadaceae	0.122487	0.511547	R	NS	1	0.837402
Triglyceride	Frankiaceae	0.122487	0.511547	R	NS	1	0.837402
Triglyceride	Marinilabiaceae	-0.122487	0.511547	R	NS	1	0.837402
Triglyceride	Xanthobacteraceae	0.122487	0.511547	R	NS	1	0.837402
Triglyceride	Moraxellaceae	0.12243	0.511746	R	NS	1	0.837402
Triglyceride	Cardiobacteriaceae	-0.117456	0.529168	R	NS	1	0.856182
Triglyceride	Peptostreptococcaceae	0.115274	0.536901	R	NS	1	0.859042
Triglyceride	Carnobacteriaceae	-0.113096	0.54467	R	NS	1	0.861896
Triglyceride	Gemellaceae	-0.109574	0.55735	R	NS	1	0.872374
Triglyceride	S24-7	0.105178	0.573361	R	NS	1	0.887785
Triglyceride	R4-41B	0.102072	0.584797	R	NS	1	0.89586
Triglyceride	Staphylococcaceae	-0.100379	0.591075	R	NS	1	0.895945
Triglyceride	mitochondria	0.0934619	0.617014	R	NS	1	0.922232
Triglyceride	Alcaligenaceae	-0.0915212	0.624376	R	NS	1	0.922232
Triglyceride	Paenibacillaceae	-0.0872671	0.640637	R	NS	1	0.922232
Triglyceride	Streptococcaceae	-0.0825314	0.658933	R	NS	1	0.922232
Triglyceride	Spirochaetaceae	0.0821101	0.660571	R	NS	1	0.922232
Triglyceride	Lachnospiraceae	0.0821035	0.660596	R	NS	1	0.922232
Triglyceride	Pasteurellaceae	-0.0722931	0.699144	R	NS	1	0.922232
Triglyceride	Bradyrhizobiaceae	0.0683986	0.714659	R	NS	1	0.922232
Triglyceride	Lactobacillaceae	0.0683537	0.714839	R	NS	1	0.922232
Triglyceride	Dehalobacteriaceae	-0.0672193	0.71938	R	NS	1	0.922232
Triglyceride	Burkholderiaceae	0.0671328	0.719726	R	NS	1	0.922232
Triglyceride	[Odoribacteraceae]	-0.066447	0.722477	R	NS	1	0.922232
Triglyceride	Mycoplasmataceae	0.0627599	0.737321	R	NS	1	0.922232
Triglyceride	Nocardiaceae	0.0621398	0.739827	R	NS	1	0.922232
Triglyceride	Methanobacteriaceae	0.0615354	0.742271	R	NS	1	0.922232
Triglyceride	[Tissierellaceae]	-0.0614061	0.742795	R	NS	1	0.922232
Triglyceride	Verrucomicrobiaceae	0.0613163	0.743158	R	NS	1	0.922232
Triglyceride	Cryomorphaceae	0.0612434	0.743453	R	NS	1	0.922232
Triglyceride	Ellin6075	0.0612434	0.743453	R	NS	1	0.922232
Triglyceride	Saprospiraceae	0.0612434	0.743453	R	NS	1	0.922232
Triglyceride	Streptomycetaceae	-0.0612434	0.743453	R	NS	1	0.922232
Triglyceride	Gemmataceae	-0.0587279	0.75366	R	NS	1	0.922232
Triglyceride	Christensenellaceae	0.058222	0.755718	R	NS	1	0.922232
Triglyceride	Anaeroplasmataceae	0.0554386	0.767068	R	NS	1	0.928216
Triglyceride	[Barnesiellaceae]	-0.0472417	0.800761	R	NS	1	0.938121
Triglyceride	A4b	-0.0408289	0.827371	R	NS	1	0.938121
Triglyceride	Beijerinckiaceae	0.0408289	0.827371	R	NS	1	0.938121
Triglyceride	Hyphomicrobiaceae	0.0408289	0.827371	R	NS	1	0.938121
Triglyceride	Nocardioidaceae	-0.0408289	0.827371	R	NS	1	0.938121
Triglyceride	Planctomycetaceae	0.0408289	0.827371	R	NS	1	0.938121
Triglyceride	Rubrobacteraceae	0.0408289	0.827371	R	NS	1	0.938121
Triglyceride	Tsukamurellaceae	-0.0408289	0.827371	R	NS	1	0.938121
Triglyceride	Aerococcaceae	0.0367632	0.844342	R	NS	1	0.943891
Triglyceride	Enterobacteriaceae	0.035962	0.847694	R	NS	1	0.943891
Triglyceride	[Paraprevotellaceae]	0.0349044	0.852124	R	NS	1	0.943891
Triglyceride	Neisseriaceae	0.0315903	0.866032	R	NS	1	0.945962
Triglyceride	Actinomycetaceae	-0.0313286	0.867132	R	NS	1	0.945962
Triglyceride	Planococcaceae	-0.0261126	0.889104	R	NS	1	0.962639
Triglyceride	Rikenellaceae	0.0236156	0.899653	R	NS	1	0.966746
Triglyceride	Methanocorpusculaceae	0.0204145	0.9132	R	NS	1	0.966746
Triglyceride	Propionibacteriaceae	0.0194733	0.917188	R	NS	1	0.966746
Triglyceride	Intrasporangiaceae	0.0188686	0.919751	R	NS	1	0.966746
Triglyceride	Acetobacteraceae	-0.0151225	0.935646	R	NS	1	0.971882
Triglyceride	Desulfovibrionaceae	-0.0116812	0.95027	R	NS	1	0.971882
Triglyceride	Aeromonadaceae	-0.0113604	0.951634	R	NS	1	0.971882
Triglyceride	Symbiobacteriaceae	-0.0113604	0.951634	R	NS	1	0.971882
Triglyceride	Caulobacteraceae	0.00587168	0.974991	R	NS	1	0.982838
Triglyceride	Porphyromonadaceae	0.00563188	0.976012	R	NS	1	0.982838
Triglyceride	Bacteroidaceae	0.00232843	0.990081	R	NS	1	0.990081
Protein	Propionibacteriaceae	0.466832	0.00810877	R	NS	1	0.993551
Protein	Desulfovibrionaceae	0.372093	0.0392775	R	NS	1	0.993551
Protein	Microbacteriaceae	0.368004	0.0416634	R	NS	1	0.993551
Protein	Thermaceae	0.337686	0.0631848	R	NS	1	0.993551
Protein	Rhizobiaceae	-0.321044	0.078239	R	NS	1	0.993551
Protein	Sphingomonadaceae	0.314124	0.0852578	R	NS	1	0.993551
Protein	[Fimbriimonadaceae]	0.306217	0.0938554	R	NS	1	0.993551
Protein	Dermacoccaceae	0.306217	0.0938554	R	NS	1	0.993551
Protein	LD19	0.306217	0.0938554	R	NS	1	0.993551
Protein	mb2424	0.306217	0.0938554	R	NS	1	0.993551
Protein	Nakamurellaceae	0.306217	0.0938554	R	NS	1	0.993551
Protein	RFP12	0.306217	0.0938554	R	NS	1	0.993551
Protein	Cryomorphaceae	0.285803	0.119091	R	NS	1	0.993551
Protein	Ellin6075	0.285803	0.119091	R	NS	1	0.993551
Protein	R4-41B	-0.285803	0.119091	R	NS	1	0.993551
Protein	Saprospiraceae	0.285803	0.119091	R	NS	1	0.993551
Protein	Methanocorpusculaceae	-0.265388	0.149043	R	NS	1	0.993551
Protein	[Weeksellaceae]	-0.261677	0.155026	R	NS	1	0.993551
Protein	Comamonadaceae	0.253081	0.169544	R	NS	1	0.993551
Protein	0319-6G20	-0.246615	0.181081	R	NS	1	0.993551
Protein	Mycoplasmataceae	-0.245128	0.18381	R	NS	1	0.993551
Protein	Flavobacteriaceae	0.242651	0.188421	R	NS	1	0.993551
Protein	JTB36	-0.237621	0.198031	R	NS	1	0.993551
Protein	Psychromonadaceae	-0.224559	0.224558	R	NS	1	0.993551
Protein	[Mogibacteriaceae]	-0.213224	0.249444	R	NS	1	0.993551
Protein	Aerococcaceae	0.209594	0.257786	R	NS	1	0.993551
Protein	Enterococcaceae	0.205218	0.268083	R	NS	1	0.993551
Protein	Promicromonosporaceae	-0.204145	0.270648	R	NS	1	0.993551
Protein	Methylobacteriaceae	0.199816	0.281157	R	NS	1	0.993551
Protein	Intrasporangiaceae	0.194582	0.294209	R	NS	1	0.993551
Protein	Methylocystaceae	-0.18934	0.307661	R	NS	1	0.993551
Protein	Vibrionaceae	-0.184619	0.320098	R	NS	1	0.993551
Protein	Rikenellaceae	-0.176545	0.342083	R	NS	1	0.993551
Protein	Gemmataceae	0.176184	0.343087	R	NS	1	0.993551
Protein	Procabacteriaceae	0.174408	0.34805	R	NS	1	0.993551
Protein	Brevibacteriaceae	0.168843	0.363884	R	NS	1	0.993551
Protein	Haliangiaceae	0.168843	0.363884	R	NS	1	0.993551
Protein	Halomonadaceae	0.168843	0.363884	R	NS	1	0.993551
Protein	Methanosarcinaceae	-0.168843	0.363884	R	NS	1	0.993551
Protein	Deferribacteraceae	0.163316	0.380024	R	NS	1	0.993551
Protein	Patulibacteraceae	0.163316	0.380024	R	NS	1	0.993551
Protein	Fusobacteriaceae	0.161093	0.38663	R	NS	1	0.993551
Protein	Porphyromonadaceae	0.156771	0.399665	R	NS	1	0.993551
Protein	Cytophagaceae	0.156011	0.401983	R	NS	1	0.993551
Protein	[Chthoniobacteraceae]	0.153343	0.410178	R	NS	1	0.993551
Protein	Lachnospiraceae	-0.146613	0.431264	R	NS	1	0.993551
Protein	[Tissierellaceae]	0.144252	0.4388	R	NS	1	0.993551
Protein	Staphylococcaceae	0.143863	0.440051	R	NS	1	0.993551
Protein	Streptomycetaceae	-0.142901	0.443145	R	NS	1	0.993551
Protein	Pasteurellaceae	-0.140296	0.451589	R	NS	1	0.993551
Protein	Ruminococcaceae	-0.14	0.452552	R	NS	1	0.993551
Protein	Rhodobacteraceae	0.137891	0.459458	R	NS	1	0.993551
Protein	Acidobacteriaceae	0.137271	0.461498	R	NS	1	0.993551
Protein	C111	0.137271	0.461498	R	NS	1	0.993551
Protein	Sinobacteraceae	0.137271	0.461498	R	NS	1	0.993551
Protein	[Paraprevotellaceae]	-0.136525	0.463961	R	NS	1	0.993551
Protein	Enterobacteriaceae	0.135315	0.467969	R	NS	1	0.993551
Protein	Rhodospirillaceae	-0.1281	0.492235	R	NS	1	0.993551
Protein	Alcaligenaceae	-0.123317	0.508666	R	NS	1	0.993551
Protein	Pseudomonadaceae	0.12023	0.519414	R	NS	1	0.993551
Protein	Helicobacteraceae	0.114306	0.540348	R	NS	1	0.993551
Protein	mitochondria	0.113541	0.543079	R	NS	1	0.993551
Protein	Actinomycetaceae	-0.112252	0.547697	R	NS	1	0.993551
Protein	Oxalobacteraceae	-0.109546	0.557452	R	NS	1	0.993551
Protein	Pseudonocardiaceae	-0.104926	0.574287	R	NS	1	0.993551
Protein	Streptococcaceae	-0.104079	0.577397	R	NS	1	0.993551
Protein	125ds10	-0.102072	0.584797	R	NS	1	0.993551
Protein	Cellulomonadaceae	-0.102072	0.584797	R	NS	1	0.993551
Protein	Frankiaceae	-0.102072	0.584797	R	NS	1	0.993551
Protein	Xanthobacteraceae	-0.102072	0.584797	R	NS	1	0.993551
Protein	Lactobacillaceae	-0.0981954	0.599212	R	NS	1	0.993551
Protein	Verrucomicrobiaceae	-0.0975994	0.601441	R	NS	1	0.993551
Protein	Peptostreptococcaceae	-0.0959908	0.607476	R	NS	1	0.993551
Protein	Nocardiaceae	0.093159	0.618161	R	NS	1	0.993551
Protein	Coxiellaceae	0.0918298	0.623203	R	NS	1	0.993551
Protein	Leptotrichiaceae	-0.0899364	0.630414	R	NS	1	0.993551
Protein	Aurantimonadaceae	0.0880919	0.637471	R	NS	1	0.993551
Protein	Geobacteraceae	-0.0846423	0.650753	R	NS	1	0.993551
Protein	Campylobacteraceae	-0.0833443	0.655779	R	NS	1	0.993551
Protein	Gracilibacteraceae	0.0816579	0.66233	R	NS	1	0.993551
Protein	Mycobacteriaceae	0.0804102	0.667192	R	NS	1	0.993551
Protein	Dehalobacteriaceae	0.0801914	0.668046	R	NS	1	0.993551
Protein	Coriobacteriaceae	0.0786978	0.673888	R	NS	1	0.993551
Protein	Peptococcaceae	-0.0776721	0.67791	R	NS	1	0.993551
Protein	[Odoribacteraceae]	0.0764025	0.682901	R	NS	1	0.993551
Protein	[Barnesiellaceae]	0.0743269	0.691088	R	NS	1	0.993551
Protein	Acetobacteraceae	0.0739994	0.692383	R	NS	1	0.993551
Protein	Alteromonadaceae	0.0731999	0.695548	R	NS	1	0.993551
Protein	[Pedosphaeraceae]	-0.0714507	0.70249	R	NS	1	0.993551
Protein	Bacteriovoracaceae	-0.0714507	0.70249	R	NS	1	0.993551
Protein	Caldicoprobacteraceae	-0.0714507	0.70249	R	NS	1	0.993551
Protein	Dethiosulfovibrionaceae	-0.0714507	0.70249	R	NS	1	0.993551
Protein	Ellin515	-0.0714507	0.70249	R	NS	1	0.993551
Protein	Legionellaceae	-0.0714507	0.70249	R	NS	1	0.993551
Protein	Methylococcaceae	-0.0714507	0.70249	R	NS	1	0.993551
Protein	Methylophilaceae	-0.0714507	0.70249	R	NS	1	0.993551
Protein	Micromonosporaceae	-0.0714507	0.70249	R	NS	1	0.993551
Protein	Moritellaceae	-0.0714507	0.70249	R	NS	1	0.993551
Protein	Sanguibacteraceae	-0.0714507	0.70249	R	NS	1	0.993551
Protein	Synechococcaceae	-0.0714507	0.70249	R	NS	1	0.993551
Protein	A4b	0.0612434	0.743453	R	NS	1	0.993551
Protein	Nocardioidaceae	0.0612434	0.743453	R	NS	1	0.993551
Protein	Tsukamurellaceae	0.0612434	0.743453	R	NS	1	0.993551
Protein	Carnobacteriaceae	-0.0597711	0.749422	R	NS	1	0.993551
Protein	Clostridiaceae	-0.0549592	0.769028	R	NS	1	0.993551
Protein	Bacteroidaceae	-0.0533513	0.775611	R	NS	1	0.993551
Protein	Chitinophagaceae	0.053244	0.776051	R	NS	1	0.993551
Protein	S24-7	-0.0528919	0.777494	R	NS	1	0.993551
Protein	Christensenellaceae	-0.0497017	0.790609	R	NS	1	0.993551
Protein	Sphingobacteriaceae	-0.0480828	0.797286	R	NS	1	0.993551
Protein	Methanobacteriaceae	-0.0457571	0.806903	R	NS	1	0.993551
Protein	Opitutaceae	0.0426999	0.819586	R	NS	1	0.993551
Protein	Beijerinckiaceae	0.0408289	0.827371	R	NS	1	0.993551
Protein	Hyphomicrobiaceae	0.0408289	0.827371	R	NS	1	0.993551
Protein	Planctomycetaceae	0.0408289	0.827371	R	NS	1	0.993551
Protein	Rubrobacteraceae	0.0408289	0.827371	R	NS	1	0.993551
Protein	Gemellaceae	-0.0399881	0.830874	R	NS	1	0.993551
Protein	Bacillaceae	-0.038719	0.836169	R	NS	1	0.993551
Protein	Planococcaceae	0.0354476	0.849848	R	NS	1	0.993551
Protein	Moraxellaceae	0.0345997	0.853401	R	NS	1	0.993551
Protein	Prevotellaceae	0.0334545	0.858203	R	NS	1	0.993551
Protein	Corynebacteriaceae	-0.0309206	0.868847	R	NS	1	0.993551
Protein	Spirochaetaceae	-0.0308346	0.869209	R	NS	1	0.993551
Protein	Xanthomonadaceae	-0.0301477	0.872098	R	NS	1	0.993551
Protein	Cardiobacteriaceae	0.029364	0.875397	R	NS	1	0.993551
Protein	Dermabacteraceae	-0.029364	0.875397	R	NS	1	0.993551
Protein	Micrococcaceae	-0.0282932	0.879908	R	NS	1	0.993551
Protein	Caulobacteraceae	0.0263213	0.888223	R	NS	1	0.993551
Protein	Anaeroplasmataceae	0.0258871	0.890056	R	NS	1	0.993551
Protein	Bifidobacteriaceae	-0.0216072	0.908149	R	NS	1	0.998802
Protein	Veillonellaceae	0.0189224	0.919523	R	NS	1	0.998802
Protein	Paenibacillaceae	0.0176893	0.924752	R	NS	1	0.998802
Protein	Rickettsiaceae	0.014522	0.938197	R	NS	1	0.998802
Protein	Erysipelotrichaceae	-0.0143356	0.938989	R	NS	1	0.998802
Protein	Leuconostocaceae	0.0128514	0.945295	R	NS	1	0.998802
Protein	Turicibacteraceae	-0.0113203	0.951805	R	NS	1	0.998802
Protein	Neisseriaceae	0.00937293	0.960088	R	NS	1	0.998802
Protein	Burkholderiaceae	-0.00882496	0.96242	R	NS	1	0.998802
Protein	Rhodocyclaceae	-0.00629138	0.973204	R	NS	1	0.998802
Protein	Aeromonadaceae	0.00378679	0.98387	R	NS	1	0.998802
Protein	Symbiobacteriaceae	0.00378679	0.98387	R	NS	1	0.998802
Protein	Bradyrhizobiaceae	0.00353786	0.98493	R	NS	1	0.998802
Protein	Phyllobacteriaceae	0.00176893	0.992465	R	NS	1	0.999405
Protein	Marinilabiaceae	0	1	R	NS	1	1
Glucose	Alteromonadaceae	-0.426999	0.0165879	R	NS	1	0.928076
Glucose	Rhizobiaceae	0.359609	0.0469251	R	NS	1	0.928076
Glucose	Neisseriaceae	0.332913	0.0672491	R	NS	1	0.928076
Glucose	0319-6G20	0.332765	0.0673784	R	NS	1	0.928076
Glucose	JTB36	0.327558	0.0720483	R	NS	1	0.928076
Glucose	[Odoribacteraceae]	0.31163	0.087902	R	NS	1	0.928076
Glucose	Streptomycetaceae	-0.306217	0.0938554	R	NS	1	0.928076
Glucose	Actinomycetaceae	0.302348	0.0982957	R	NS	1	0.928076
Glucose	Methanocorpusculaceae	0.285803	0.119091	R	NS	1	0.928076
Glucose	R4-41B	-0.285803	0.119091	R	NS	1	0.928076
Glucose	Methanobacteriaceae	0.279276	0.128134	R	NS	1	0.928076
Glucose	Nocardiaceae	-0.267718	0.145374	R	NS	1	0.928076
Glucose	Promicromonosporaceae	0.265388	0.149043	R	NS	1	0.928076
Glucose	[Paraprevotellaceae]	0.253167	0.169393	R	NS	1	0.928076
Glucose	[Mogibacteriaceae]	0.224279	0.225151	R	NS	1	0.928076
Glucose	Dermabacteraceae	0.22023	0.233857	R	NS	1	0.928076
Glucose	Rickettsiaceae	0.218838	0.236899	R	NS	1	0.928076
Glucose	Propionibacteriaceae	0.216311	0.242493	R	NS	1	0.928076
Glucose	Spirochaetaceae	0.214456	0.246654	R	NS	1	0.928076
Glucose	Carnobacteriaceae	-0.213594	0.248605	R	NS	1	0.928076
Glucose	Aeromonadaceae	0.199753	0.281311	R	NS	1	0.928076
Glucose	Symbiobacteriaceae	0.199753	0.281311	R	NS	1	0.928076
Glucose	Bacillaceae	-0.192753	0.298858	R	NS	1	0.928076
Glucose	Methylobacteriaceae	0.192372	0.299834	R	NS	1	0.928076
Glucose	Sphingomonadaceae	0.187124	0.313461	R	NS	1	0.928076
Glucose	[Fimbriimonadaceae]	-0.18373	0.322475	R	NS	1	0.928076
Glucose	Dermacoccaceae	-0.18373	0.322475	R	NS	1	0.928076
Glucose	LD19	-0.18373	0.322475	R	NS	1	0.928076
Glucose	mb2424	-0.18373	0.322475	R	NS	1	0.928076
Glucose	Nakamurellaceae	-0.18373	0.322475	R	NS	1	0.928076
Glucose	RFP12	-0.18373	0.322475	R	NS	1	0.928076
Glucose	Procabacteriaceae	0.182315	0.32628	R	NS	1	0.928076
Glucose	[Barnesiellaceae]	-0.177944	0.33821	R	NS	1	0.928076
Glucose	Bifidobacteriaceae	0.17722	0.340211	R	NS	1	0.928076
Glucose	Prevotellaceae	0.177064	0.340642	R	NS	1	0.928076
Glucose	Aurantimonadaceae	0.176184	0.343087	R	NS	1	0.928076
Glucose	[Pedosphaeraceae]	0.173523	0.350541	R	NS	1	0.928076
Glucose	Bacteriovoracaceae	0.173523	0.350541	R	NS	1	0.928076
Glucose	Caldicoprobacteraceae	0.173523	0.350541	R	NS	1	0.928076
Glucose	Dethiosulfovibrionaceae	0.173523	0.350541	R	NS	1	0.928076
Glucose	Ellin515	0.173523	0.350541	R	NS	1	0.928076
Glucose	Legionellaceae	0.173523	0.350541	R	NS	1	0.928076
Glucose	Methylococcaceae	0.173523	0.350541	R	NS	1	0.928076
Glucose	Methylophilaceae	0.173523	0.350541	R	NS	1	0.928076
Glucose	Micromonosporaceae	0.173523	0.350541	R	NS	1	0.928076
Glucose	Moritellaceae	0.173523	0.350541	R	NS	1	0.928076
Glucose	Sanguibacteraceae	0.173523	0.350541	R	NS	1	0.928076
Glucose	Synechococcaceae	0.173523	0.350541	R	NS	1	0.928076
Glucose	Xanthomonadaceae	0.169291	0.362593	R	NS	1	0.928076
Glucose	Flavobacteriaceae	-0.166212	0.371516	R	NS	1	0.928076
Glucose	Deferribacteraceae	-0.163316	0.380024	R	NS	1	0.928076
Glucose	Patulibacteraceae	-0.163316	0.380024	R	NS	1	0.928076
Glucose	Burkholderiaceae	0.162631	0.382051	R	NS	1	0.928076
Glucose	Cardiobacteriaceae	0.14682	0.430609	R	NS	1	0.928076
Glucose	Aerococcaceae	0.143391	0.441568	R	NS	1	0.928076
Glucose	Rikenellaceae	0.143046	0.442678	R	NS	1	0.928076
Glucose	Acidobacteriaceae	-0.142951	0.442983	R	NS	1	0.928076
Glucose	C111	-0.142951	0.442983	R	NS	1	0.928076
Glucose	Sinobacteraceae	-0.142951	0.442983	R	NS	1	0.928076
Glucose	A4b	-0.142901	0.443145	R	NS	1	0.928076
Glucose	Beijerinckiaceae	0.142901	0.443145	R	NS	1	0.928076
Glucose	Hyphomicrobiaceae	0.142901	0.443145	R	NS	1	0.928076
Glucose	Nocardioidaceae	-0.142901	0.443145	R	NS	1	0.928076
Glucose	Planctomycetaceae	0.142901	0.443145	R	NS	1	0.928076
Glucose	Rubrobacteraceae	0.142901	0.443145	R	NS	1	0.928076
Glucose	Tsukamurellaceae	-0.142901	0.443145	R	NS	1	0.928076
Glucose	Porphyromonadaceae	0.142026	0.445973	R	NS	1	0.928076
Glucose	Caulobacteraceae	-0.141528	0.447586	R	NS	1	0.928076
Glucose	Peptostreptococcaceae	0.140914	0.449579	R	NS	1	0.928076
Glucose	Dehalobacteriaceae	0.139156	0.455311	R	NS	1	0.928076
Glucose	[Chthoniobacteraceae]	-0.138459	0.457593	R	NS	1	0.928076
Glucose	Christensenellaceae	0.135851	0.466189	R	NS	1	0.932379
Glucose	Chitinophagaceae	0.132226	0.47828	R	NS	1	0.943457
Glucose	Coxiellaceae	-0.127804	0.493243	R	NS	1	0.959824
Glucose	Methanosarcinaceae	0.124797	0.503554	R	NS	1	0.966824
Glucose	Psychromonadaceae	-0.122487	0.511547	R	NS	1	0.969246
Glucose	Anaeroplasmataceae	0.114778	0.538665	R	NS	1	0.980831
Glucose	Mycobacteriaceae	-0.114391	0.540046	R	NS	1	0.980831
Glucose	Gemellaceae	0.112093	0.548269	R	NS	1	0.980831
Glucose	Microbacteriaceae	0.109903	0.55616	R	NS	1	0.980831
Glucose	Gracilibacteraceae	0.102072	0.584797	R	NS	1	0.980831
Glucose	Clostridiaceae	-0.0988849	0.596637	R	NS	1	0.980831
Glucose	Enterococcaceae	0.0964164	0.605877	R	NS	1	0.980831
Glucose	Enterobacteriaceae	0.0936638	0.616251	R	NS	1	0.980831
Glucose	Lactobacillaceae	0.0933562	0.617414	R	NS	1	0.980831
Glucose	Rhodospirillaceae	-0.0927349	0.619768	R	NS	1	0.980831
Glucose	Campylobacteraceae	0.0918249	0.623221	R	NS	1	0.980831
Glucose	Sphingobacteriaceae	-0.0912841	0.625278	R	NS	1	0.980831
Glucose	Pasteurellaceae	-0.0909563	0.626526	R	NS	1	0.980831
Glucose	Helicobacteraceae	-0.0900158	0.630111	R	NS	1	0.980831
Glucose	Micrococcaceae	0.0891342	0.63348	R	NS	1	0.980831
Glucose	Acetobacteraceae	-0.0836778	0.654486	R	NS	1	0.980831
Glucose	Turicibacteraceae	0.0822896	0.659873	R	NS	1	0.980831
Glucose	Verrucomicrobiaceae	0.0821943	0.660243	R	NS	1	0.980831
Glucose	Moraxellaceae	0.0796407	0.670198	R	NS	1	0.980831
Glucose	[Tissierellaceae]	0.0786831	0.673945	R	NS	1	0.980831
Glucose	Phyllobacteriaceae	0.0748846	0.688885	R	NS	1	0.980831
Glucose	Peptococcaceae	0.0732607	0.695307	R	NS	1	0.980831
Glucose	Desulfovibrionaceae	-0.0713037	0.703075	R	NS	1	0.980831
Glucose	Planococcaceae	0.0682461	0.715269	R	NS	1	0.980831
Glucose	mitochondria	-0.0675865	0.717909	R	NS	1	0.980831
Glucose	Corynebacteriaceae	0.0669269	0.720552	R	NS	1	0.980831
Glucose	Oxalobacteraceae	-0.066296	0.723083	R	NS	1	0.980831
Glucose	Veillonellaceae	-0.0661268	0.723762	R	NS	1	0.980831
Glucose	Cryomorphaceae	0.0612434	0.743453	R	NS	1	0.980831
Glucose	Ellin6075	0.0612434	0.743453	R	NS	1	0.980831
Glucose	Saprospiraceae	0.0612434	0.743453	R	NS	1	0.980831
Glucose	Pseudomonadaceae	0.0603183	0.747202	R	NS	1	0.980831
Glucose	Fusobacteriaceae	0.059677	0.749804	R	NS	1	0.980831
Glucose	Rhodocyclaceae	0.0519405	0.7814	R	NS	1	0.980831
Glucose	Alcaligenaceae	0.0502722	0.78826	R	NS	1	0.980831
Glucose	Erysipelotrichaceae	0.0476836	0.798935	R	NS	1	0.980831
Glucose	Leptotrichiaceae	0.0457571	0.806903	R	NS	1	0.980831
Glucose	Geobacteraceae	0.0445871	0.811752	R	NS	1	0.980831
Glucose	Gemmataceae	-0.044046	0.813996	R	NS	1	0.980831
Glucose	Thermaceae	-0.044046	0.813996	R	NS	1	0.980831
Glucose	Rhodobacteraceae	0.043229	0.817388	R	NS	1	0.980831
Glucose	Leuconostocaceae	-0.0387632	0.835984	R	NS	1	0.980831
Glucose	Bacteroidaceae	-0.037356	0.841862	R	NS	1	0.980831
Glucose	Pseudonocardiaceae	0.037079	0.843021	R	NS	1	0.980831
Glucose	Paenibacillaceae	-0.0365578	0.8452	R	NS	1	0.980831
Glucose	Mycoplasmataceae	0.0363479	0.846079	R	NS	1	0.980831
Glucose	Ruminococcaceae	-0.0361617	0.846858	R	NS	1	0.980831
Glucose	Lachnospiraceae	0.0331649	0.859418	R	NS	1	0.980831
Glucose	Cytophagaceae	0.0268984	0.885788	R	NS	1	0.980831
Glucose	125ds10	-0.0204145	0.9132	R	NS	1	0.980831
Glucose	Cellulomonadaceae	-0.0204145	0.9132	R	NS	1	0.980831
Glucose	Frankiaceae	-0.0204145	0.9132	R	NS	1	0.980831
Glucose	Marinilabiaceae	0.0204145	0.9132	R	NS	1	0.980831
Glucose	Xanthobacteraceae	-0.0204145	0.9132	R	NS	1	0.980831
Glucose	Bradyrhizobiaceae	-0.0200479	0.914753	R	NS	1	0.980831
Glucose	Streptococcaceae	-0.017482	0.925631	R	NS	1	0.980831
Glucose	Comamonadaceae	0.0159509	0.932129	R	NS	1	0.980831
Glucose	Methylocystaceae	-0.0151472	0.935542	R	NS	1	0.980831
Glucose	Staphylococcaceae	0.0150365	0.936012	R	NS	1	0.980831
Glucose	Coriobacteriaceae	0.0139609	0.940581	R	NS	1	0.980831
Glucose	Intrasporangiaceae	0.0106136	0.954811	R	NS	1	0.980831
Glucose	S24-7	-0.00888261	0.962175	R	NS	1	0.980831
Glucose	[Weeksellaceae]	-0.00813004	0.965377	R	NS	1	0.980831
Glucose	Brevibacteriaceae	-0.00734099	0.968736	R	NS	1	0.980831
Glucose	Haliangiaceae	-0.00734099	0.968736	R	NS	1	0.980831
Glucose	Halomonadaceae	-0.00734099	0.968736	R	NS	1	0.980831
Glucose	Opitutaceae	-0.00609999	0.974019	R	NS	1	0.980831
Glucose	Vibrionaceae	-0.00221101	0.990582	R	NS	1	0.990582
Weight	Rickettsiaceae	-0.533497	0.00239776	R	NS	0.342879	0.171606
Weight	Rhizobiaceae	-0.533453	0.00240009	R	NS	0.343212	0.171606
Weight	Rhodocyclaceae	-0.510651	0.00393413	R	NS	0.562581	0.187527
Weight	Mycoplasmataceae	-0.478876	0.00742433	R	NS	1	0.213947
Weight	Procabacteriaceae	-0.466621	0.00934027	R	NS	1	0.213947
Weight	Erysipelotrichaceae	-0.464871	0.00964514	R	NS	1	0.213947
Weight	Geobacteraceae	-0.460345	0.0104729	R	NS	1	0.213947
Weight	Leuconostocaceae	-0.393622	0.0313911	R	NS	1	0.530924
Weight	Flavobacteriaceae	-0.389416	0.0334148	R	NS	1	0.530924
Weight	Bifidobacteriaceae	-0.369494	0.0444779	R	NS	1	0.612197
Weight	Pseudomonadaceae	-0.348507	0.0591063	R	NS	1	0.612197
Weight	Methylobacteriaceae	-0.340912	0.065245	R	NS	1	0.612197
Weight	Xanthomonadaceae	-0.338809	0.0670292	R	NS	1	0.612197
Weight	Peptostreptococcaceae	-0.32757	0.0772185	R	NS	1	0.612197
Weight	Corynebacteriaceae	-0.320366	0.0843508	R	NS	1	0.612197
Weight	Moraxellaceae	-0.31857	0.0862055	R	NS	1	0.612197
Weight	Methanosarcinaceae	-0.316533	0.0883458	R	NS	1	0.612197
Weight	Methanobacteriaceae	-0.315235	0.0897312	R	NS	1	0.612197
Weight	Rhodobacteraceae	0.314394	0.0906374	R	NS	1	0.612197
Weight	Turicibacteraceae	-0.312989	0.0921663	R	NS	1	0.612197
Weight	[Mogibacteriaceae]	-0.300706	0.106381	R	NS	1	0.612197
Weight	Enterobacteriaceae	-0.293224	0.115811	R	NS	1	0.612197
Weight	Peptococcaceae	-0.291236	0.118417	R	NS	1	0.612197
Weight	JTB36	-0.287282	0.12373	R	NS	1	0.612197
Weight	0319-6G20	-0.283681	0.12872	R	NS	1	0.612197
Weight	Opitutaceae	-0.282448	0.130462	R	NS	1	0.612197
Weight	Pseudonocardiaceae	-0.277956	0.136955	R	NS	1	0.612197
Weight	Aeromonadaceae	-0.272365	0.145362	R	NS	1	0.612197
Weight	Symbiobacteriaceae	-0.272365	0.145362	R	NS	1	0.612197
Weight	Marinilabiaceae	0.268207	0.151853	R	NS	1	0.612197
Weight	S24-7	-0.266429	0.15469	R	NS	1	0.612197
Weight	Carnobacteriaceae	0.263177	0.159979	R	NS	1	0.612197
Weight	Ruminococcaceae	-0.26056	0.164328	R	NS	1	0.612197
Weight	Comamonadaceae	-0.242747	0.196177	R	NS	1	0.612197
Weight	Mycobacteriaceae	-0.23998	0.201483	R	NS	1	0.612197
Weight	Bacillaceae	-0.236516	0.208266	R	NS	1	0.612197
Weight	[Pedosphaeraceae]	-0.236022	0.209244	R	NS	1	0.612197
Weight	Bacteriovoracaceae	-0.236022	0.209244	R	NS	1	0.612197
Weight	Caldicoprobacteraceae	-0.236022	0.209244	R	NS	1	0.612197
Weight	Dethiosulfovibrionaceae	-0.236022	0.209244	R	NS	1	0.612197
Weight	Ellin515	-0.236022	0.209244	R	NS	1	0.612197
Weight	Legionellaceae	-0.236022	0.209244	R	NS	1	0.612197
Weight	Methylococcaceae	-0.236022	0.209244	R	NS	1	0.612197
Weight	Methylophilaceae	-0.236022	0.209244	R	NS	1	0.612197
Weight	Micromonosporaceae	-0.236022	0.209244	R	NS	1	0.612197
Weight	Moritellaceae	-0.236022	0.209244	R	NS	1	0.612197
Weight	Sanguibacteraceae	-0.236022	0.209244	R	NS	1	0.612197
Weight	Synechococcaceae	-0.236022	0.209244	R	NS	1	0.612197
Weight	Verrucomicrobiaceae	-0.234844	0.211594	R	NS	1	0.612197
Weight	Lactobacillaceae	-0.233619	0.214055	R	NS	1	0.612197
Weight	Propionibacteriaceae	-0.231242	0.218886	R	NS	1	0.61374
Weight	Planococcaceae	-0.226924	0.227852	R	NS	1	0.626593
Weight	Sphingomonadaceae	-0.22234	0.237636	R	NS	1	0.64117
Weight	Dermabacteraceae	0.216169	0.251248	R	NS	1	0.665341
Weight	Acetobacteraceae	0.212927	0.258599	R	NS	1	0.66723
Weight	Clostridiaceae	-0.207314	0.271657	R	NS	1	0.66723
Weight	125ds10	0.203837	0.279957	R	NS	1	0.66723
Weight	Cellulomonadaceae	0.203837	0.279957	R	NS	1	0.66723
Weight	Frankiaceae	0.203837	0.279957	R	NS	1	0.66723
Weight	Xanthobacteraceae	0.203837	0.279957	R	NS	1	0.66723
Weight	Enterococcaceae	-0.195017	0.301734	R	NS	1	0.685594
Weight	Brevibacteriaceae	-0.193008	0.306839	R	NS	1	0.685594
Weight	Haliangiaceae	-0.193008	0.306839	R	NS	1	0.685594
Weight	Halomonadaceae	-0.193008	0.306839	R	NS	1	0.685594
Weight	Lachnospiraceae	-0.188596	0.318239	R	NS	1	0.697834
Weight	Aurantimonadaceae	-0.185288	0.326957	R	NS	1	0.697834
Weight	Cardiobacteriaceae	0.185288	0.326957	R	NS	1	0.697834
Weight	Leptotrichiaceae	-0.181058	0.338315	R	NS	1	0.711456
Weight	Porphyromonadaceae	-0.174975	0.355062	R	NS	1	0.721406
Weight	Bacteroidaceae	-0.174658	0.355947	R	NS	1	0.721406
Weight	Coxiellaceae	-0.173861	0.358181	R	NS	1	0.721406
Weight	Anaeroplasmataceae	-0.170146	0.368702	R	NS	1	0.726133
Weight	Coriobacteriaceae	-0.169024	0.371914	R	NS	1	0.726133
Weight	[Odoribacteraceae]	-0.167688	0.375761	R	NS	1	0.726133
Weight	Spirochaetaceae	-0.164163	0.386022	R	NS	1	0.736014
Weight	Methanocorpusculaceae	-0.160924	0.395591	R	NS	1	0.744335
Weight	[Weeksellaceae]	-0.157405	0.40614	R	NS	1	0.74476
Weight	Rikenellaceae	-0.157374	0.406233	R	NS	1	0.74476
Weight	Dehalobacteriaceae	-0.153232	0.418853	R	NS	1	0.758176
Weight	Microbacteriaceae	-0.149188	0.43138	R	NS	1	0.768733
Weight	[Barnesiellaceae]	0.147427	0.436899	R	NS	1	0.768733
Weight	Gemellaceae	0.145331	0.443515	R	NS	1	0.768733
Weight	Intrasporangiaceae	0.142332	0.453078	R	NS	1	0.768733
Weight	Cytophagaceae	-0.141629	0.455337	R	NS	1	0.768733
Weight	Gracilibacteraceae	-0.139468	0.462315	R	NS	1	0.768733
Weight	Psychromonadaceae	0.139468	0.462315	R	NS	1	0.768733
Weight	Burkholderiaceae	-0.137079	0.470093	R	NS	1	0.772682
Weight	Acidobacteriaceae	0.12911	0.496524	R	NS	1	0.788596
Weight	C111	0.12911	0.496524	R	NS	1	0.788596
Weight	Sinobacteraceae	0.12911	0.496524	R	NS	1	0.788596
Weight	Vibrionaceae	0.11962	0.528949	R	NS	1	0.788596
Weight	Sphingobacteriaceae	-0.11895	0.531276	R	NS	1	0.788596
Weight	Beijerinckiaceae	-0.118011	0.534544	R	NS	1	0.788596
Weight	Hyphomicrobiaceae	-0.118011	0.534544	R	NS	1	0.788596
Weight	Planctomycetaceae	-0.118011	0.534544	R	NS	1	0.788596
Weight	Rubrobacteraceae	-0.118011	0.534544	R	NS	1	0.788596
Weight	Desulfovibrionaceae	-0.117903	0.534922	R	NS	1	0.788596
Weight	Phyllobacteriaceae	0.0974529	0.608432	R	NS	1	0.861543
Weight	Deferribacteraceae	0.0965545	0.611756	R	NS	1	0.861543
Weight	Patulibacteraceae	0.0965545	0.611756	R	NS	1	0.861543
Weight	Promicromonosporaceae	-0.0965545	0.611756	R	NS	1	0.861543
Weight	Fusobacteriaceae	-0.0958073	0.614527	R	NS	1	0.861543
Weight	Prevotellaceae	-0.0811	0.670085	R	NS	1	0.928139
Weight	A4b	-0.075098	0.69328	R	NS	1	0.928139
Weight	Nocardioidaceae	-0.075098	0.69328	R	NS	1	0.928139
Weight	Tsukamurellaceae	-0.075098	0.69328	R	NS	1	0.928139
Weight	Helicobacteraceae	0.0747888	0.694482	R	NS	1	0.928139
Weight	Actinomycetaceae	-0.0645489	0.7347	R	NS	1	0.943919
Weight	Micrococcaceae	-0.0631398	0.740292	R	NS	1	0.943919
Weight	Caulobacteraceae	0.0554319	0.7711	R	NS	1	0.943919
Weight	Streptomycetaceae	-0.0536414	0.778308	R	NS	1	0.943919
Weight	Veillonellaceae	-0.0532248	0.779988	R	NS	1	0.943919
Weight	[Chthoniobacteraceae]	0.0529113	0.781253	R	NS	1	0.943919
Weight	[Paraprevotellaceae]	-0.0518857	0.785393	R	NS	1	0.943919
Weight	Campylobacteraceae	-0.0498515	0.793623	R	NS	1	0.943919
Weight	Alcaligenaceae	0.0446452	0.814785	R	NS	1	0.943919
Weight	[Tissierellaceae]	-0.044407	0.815756	R	NS	1	0.943919
Weight	Staphylococcaceae	-0.0370133	0.846033	R	NS	1	0.943919
Weight	Christensenellaceae	0.0352351	0.853349	R	NS	1	0.943919
Weight	Rhodospirillaceae	-0.0337527	0.859457	R	NS	1	0.943919
Weight	mitochondria	-0.0336439	0.859905	R	NS	1	0.943919
Weight	Aerococcaceae	0.0328696	0.863099	R	NS	1	0.943919
Weight	[Fimbriimonadaceae]	-0.0321848	0.865925	R	NS	1	0.943919
Weight	Cryomorphaceae	0.0321848	0.865925	R	NS	1	0.943919
Weight	Dermacoccaceae	-0.0321848	0.865925	R	NS	1	0.943919
Weight	Ellin6075	0.0321848	0.865925	R	NS	1	0.943919
Weight	LD19	-0.0321848	0.865925	R	NS	1	0.943919
Weight	mb2424	-0.0321848	0.865925	R	NS	1	0.943919
Weight	Nakamurellaceae	-0.0321848	0.865925	R	NS	1	0.943919
Weight	RFP12	-0.0321848	0.865925	R	NS	1	0.943919
Weight	Saprospiraceae	0.0321848	0.865925	R	NS	1	0.943919
Weight	Gemmataceae	-0.0308813	0.87131	R	NS	1	0.943919
Weight	Streptococcaceae	-0.0289573	0.879267	R	NS	1	0.945378
Weight	Neisseriaceae	-0.0238004	0.900652	R	NS	1	0.961143
Weight	Oxalobacteraceae	-0.0196172	0.918049	R	NS	1	0.966875
Weight	Alteromonadaceae	0.0192579	0.919545	R	NS	1	0.966875
Weight	Thermaceae	-0.0154406	0.935456	R	NS	1	0.974652
Weight	Nocardiaceae	0.014214	0.940574	R	NS	1	0.974652
Weight	Chitinophagaceae	-0.0106812	0.955327	R	NS	1	0.977948
Weight	Methylocystaceae	0.00977325	0.959121	R	NS	1	0.977948
Weight	Pasteurellaceae	-0.00854127	0.96427	R	NS	1	0.977948
Weight	Paenibacillaceae	0.00598395	0.974964	R	NS	1	0.98183
Weight	Bradyrhizobiaceae	0.0017097	0.992846	R	NS	1	0.992846
Development	Gemellaceae	0.509156	0.00344144	R	NS	0.495567	0.359576
Development	Carnobacteriaceae	0.434878	0.014491	R	NS	1	0.359576
Development	Paenibacillaceae	0.429911	0.0157854	R	NS	1	0.359576
Development	Gemmataceae	0.412895	0.0209705	R	NS	1	0.359576
Development	Veillonellaceae	0.408912	0.0223681	R	NS	1	0.359576
Development	[Barnesiellaceae]	0.397912	0.0266309	R	NS	1	0.359576
Development	Acidobacteriaceae	0.384563	0.0326725	R	NS	1	0.359576
Development	C111	0.384563	0.0326725	R	NS	1	0.359576
Development	Sinobacteraceae	0.384563	0.0326725	R	NS	1	0.359576
Development	Comamonadaceae	0.375457	0.0373984	R	NS	1	0.359576
Development	Fusobacteriaceae	0.370075	0.0404411	R	NS	1	0.359576
Development	Sphingomonadaceae	0.368384	0.0414369	R	NS	1	0.359576
Development	JTB36	-0.332302	0.0677834	R	NS	1	0.359576
Development	Bradyrhizobiaceae	0.331646	0.0683615	R	NS	1	0.359576
Development	Methanosarcinaceae	-0.328787	0.0709237	R	NS	1	0.359576
Development	Propionibacteriaceae	0.326719	0.072823	R	NS	1	0.359576
Development	Pasteurellaceae	0.325885	0.0736004	R	NS	1	0.359576
Development	0319-6G20	-0.324907	0.0745205	R	NS	1	0.359576
Development	Christensenellaceae	-0.324907	0.0745205	R	NS	1	0.359576
Development	Aerococcaceae	0.322504	0.0768169	R	NS	1	0.359576
Development	125ds10	0.318949	0.0803155	R	NS	1	0.359576
Development	Cellulomonadaceae	0.318949	0.0803155	R	NS	1	0.359576
Development	Frankiaceae	0.318949	0.0803155	R	NS	1	0.359576
Development	Xanthobacteraceae	0.318949	0.0803155	R	NS	1	0.359576
Development	[Pedosphaeraceae]	-0.308317	0.0915102	R	NS	1	0.359576
Development	Bacteriovoracaceae	-0.308317	0.0915102	R	NS	1	0.359576
Development	Caldicoprobacteraceae	-0.308317	0.0915102	R	NS	1	0.359576
Development	Dethiosulfovibrionaceae	-0.308317	0.0915102	R	NS	1	0.359576
Development	Ellin515	-0.308317	0.0915102	R	NS	1	0.359576
Development	Legionellaceae	-0.308317	0.0915102	R	NS	1	0.359576
Development	Methylococcaceae	-0.308317	0.0915102	R	NS	1	0.359576
Development	Methylophilaceae	-0.308317	0.0915102	R	NS	1	0.359576
Development	Micromonosporaceae	-0.308317	0.0915102	R	NS	1	0.359576
Development	Moritellaceae	-0.308317	0.0915102	R	NS	1	0.359576
Development	Sanguibacteraceae	-0.308317	0.0915102	R	NS	1	0.359576
Development	Synechococcaceae	-0.308317	0.0915102	R	NS	1	0.359576
Development	Aurantimonadaceae	0.305848	0.0942718	R	NS	1	0.359576
Development	Microbacteriaceae	0.305305	0.094888	R	NS	1	0.359576
Development	Bacillaceae	0.291617	0.111441	R	NS	1	0.384259
Development	Pseudonocardiaceae	-0.290066	0.113445	R	NS	1	0.384259
Development	Helicobacteraceae	0.28776	0.116473	R	NS	1	0.384259
Development	Deferribacteraceae	0.287054	0.117412	R	NS	1	0.384259
Development	Gracilibacteraceae	0.287054	0.117412	R	NS	1	0.384259
Development	Patulibacteraceae	0.287054	0.117412	R	NS	1	0.384259
Development	Enterobacteriaceae	0.274475	0.135103	R	NS	1	0.43233
Development	Flavobacteriaceae	0.265238	0.149282	R	NS	1	0.466887
Development	Leptotrichiaceae	0.263301	0.152387	R	NS	1	0.466887
Development	Caulobacteraceae	0.260133	0.157566	R	NS	1	0.472697
Development	Intrasporangiaceae	0.239522	0.194361	R	NS	1	0.536256
Development	Mycobacteriaceae	0.239208	0.194963	R	NS	1	0.536256
Development	Peptococcaceae	0.237945	0.197402	R	NS	1	0.536256
Development	Neisseriaceae	0.233459	0.206236	R	NS	1	0.536256
Development	Lactobacillaceae	-0.232068	0.209029	R	NS	1	0.536256
Development	Desulfovibrionaceae	0.228762	0.215774	R	NS	1	0.536256
Development	Verrucomicrobiaceae	0.224427	0.224838	R	NS	1	0.536256
Development	Campylobacteraceae	0.214892	0.245673	R	NS	1	0.536256
Development	Bifidobacteriaceae	0.212799	0.250411	R	NS	1	0.536256
Development	[Fimbriimonadaceae]	0.212632	0.250792	R	NS	1	0.536256
Development	Cryomorphaceae	0.212632	0.250792	R	NS	1	0.536256
Development	Dermacoccaceae	0.212632	0.250792	R	NS	1	0.536256
Development	Ellin6075	0.212632	0.250792	R	NS	1	0.536256
Development	LD19	0.212632	0.250792	R	NS	1	0.536256
Development	mb2424	0.212632	0.250792	R	NS	1	0.536256
Development	Nakamurellaceae	0.212632	0.250792	R	NS	1	0.536256
Development	RFP12	0.212632	0.250792	R	NS	1	0.536256
Development	Saprospiraceae	0.212632	0.250792	R	NS	1	0.536256
Development	Streptomycetaceae	0.212632	0.250792	R	NS	1	0.536256
Development	Mycoplasmataceae	-0.211566	0.253232	R	NS	1	0.536256
Development	Enterococcaceae	0.20941	0.258214	R	NS	1	0.538881
Development	Alcaligenaceae	0.204415	0.270001	R	NS	1	0.555431
Development	Spirochaetaceae	0.200999	0.278258	R	NS	1	0.564354
Development	Coriobacteriaceae	0.196685	0.28892	R	NS	1	0.570684
Development	Dehalobacteriaceae	-0.196531	0.289305	R	NS	1	0.570684
Development	Nocardiaceae	0.191636	0.301722	R	NS	1	0.578862
Development	Rhodobacteraceae	0.190842	0.303768	R	NS	1	0.578862
Development	mitochondria	0.190168	0.305511	R	NS	1	0.578862
Development	Streptococcaceae	0.1877	0.311948	R	NS	1	0.583382
Development	Moraxellaceae	0.182537	0.325683	R	NS	1	0.599814
Development	Pseudomonadaceae	0.181286	0.329065	R	NS	1	0.599814
Development	Clostridiaceae	0.174118	0.348866	R	NS	1	0.625173
Development	Rhodospirillaceae	0.173126	0.35166	R	NS	1	0.625173
Development	Porphyromonadaceae	0.170435	0.359311	R	NS	1	0.630986
Development	S24-7	0.168427	0.365084	R	NS	1	0.633399
Development	[Paraprevotellaceae]	0.164981	0.375119	R	NS	1	0.643061
Development	Burkholderiaceae	0.162663	0.381956	R	NS	1	0.647079
Development	Ruminococcaceae	0.151187	0.41687	R	NS	1	0.678742
Development	Prevotellaceae	0.149049	0.423564	R	NS	1	0.678742
Development	Marinilabiaceae	-0.148843	0.424214	R	NS	1	0.678742
Development	Methanocorpusculaceae	-0.148843	0.424214	R	NS	1	0.678742
Development	Promicromonosporaceae	-0.148843	0.424214	R	NS	1	0.678742
Development	Opitutaceae	-0.146133	0.432792	R	NS	1	0.679522
Development	Micrococcaceae	0.140257	0.451714	R	NS	1	0.679522
Development	Bacteroidaceae	0.139187	0.455207	R	NS	1	0.679522
Development	Beijerinckiaceae	0.138211	0.458406	R	NS	1	0.679522
Development	Hyphomicrobiaceae	0.138211	0.458406	R	NS	1	0.679522
Development	Planctomycetaceae	0.138211	0.458406	R	NS	1	0.679522
Development	Rubrobacteraceae	0.138211	0.458406	R	NS	1	0.679522
Development	[Odoribacteraceae]	-0.136852	0.462881	R	NS	1	0.679522
Development	Anaeroplasmataceae	-0.13531	0.467985	R	NS	1	0.679522
Development	Methylocystaceae	0.133118	0.47529	R	NS	1	0.679522
Development	Xanthomonadaceae	0.132724	0.476609	R	NS	1	0.679522
Development	Actinomycetaceae	-0.1261	0.499073	R	NS	1	0.703257
Development	Sphingobacteriaceae	0.124951	0.503024	R	NS	1	0.703257
Development	Cardiobacteriaceae	0.122339	0.512059	R	NS	1	0.709005
Development	Lachnospiraceae	0.115848	0.53486	R	NS	1	0.733522
Development	Chitinophagaceae	0.113167	0.544419	R	NS	1	0.739588
Development	Staphylococcaceae	0.110902	0.552555	R	NS	1	0.743625
Development	A4b	0.106316	0.569196	R	NS	1	0.74513
Development	Nocardioidaceae	0.106316	0.569196	R	NS	1	0.74513
Development	Tsukamurellaceae	0.106316	0.569196	R	NS	1	0.74513
Development	Alteromonadaceae	0.101658	0.586331	R	NS	1	0.760646
Development	Phyllobacteriaceae	-0.0976512	0.601247	R	NS	1	0.773032
Development	Erysipelotrichaceae	0.0926608	0.620049	R	NS	1	0.790151
Development	Corynebacteriaceae	0.0889909	0.634028	R	NS	1	0.800877
Development	Oxalobacteraceae	0.0755029	0.686445	R	NS	1	0.85011
Development	Psychromonadaceae	0.0744214	0.690715	R	NS	1	0.85011
Development	R4-41B	0.0744214	0.690715	R	NS	1	0.85011
Development	Brevibacteriaceae	-0.0688159	0.712991	R	NS	1	0.855589
Development	Haliangiaceae	-0.0688159	0.712991	R	NS	1	0.855589
Development	Halomonadaceae	-0.0688159	0.712991	R	NS	1	0.855589
Development	Geobacteraceae	-0.0648649	0.728834	R	NS	1	0.867373
Development	Methanobacteriaceae	-0.060807	0.745221	R	NS	1	0.875268
Development	Acetobacteraceae	0.0596447	0.749935	R	NS	1	0.875268
Development	Rickettsiaceae	0.0587174	0.753703	R	NS	1	0.875268
Development	[Chthoniobacteraceae]	0.0479517	0.797828	R	NS	1	0.913917
Development	Turicibacteraceae	0.0475038	0.799678	R	NS	1	0.913917
Development	Thermaceae	0.0458773	0.806405	R	NS	1	0.91435
Development	Vibrionaceae	0.03915	0.83437	R	NS	1	0.929731
Development	Planococcaceae	0.0386295	0.836542	R	NS	1	0.929731
Development	Coxiellaceae	0.0374703	0.841385	R	NS	1	0.929731
Development	[Mogibacteriaceae]	-0.0364152	0.845797	R	NS	1	0.929731
Development	Cytophagaceae	-0.0336201	0.857508	R	NS	1	0.935463
Development	Aeromonadaceae	-0.0290888	0.876556	R	NS	1	0.941971
Development	Symbiobacteriaceae	-0.0290888	0.876556	R	NS	1	0.941971
Development	Rhizobiaceae	0.025394	0.892138	R	NS	1	0.951614
Development	Rhodocyclaceae	-0.0198113	0.915755	R	NS	1	0.957163
Development	Leuconostocaceae	0.0186095	0.92085	R	NS	1	0.957163
Development	[Weeksellaceae]	-0.0185149	0.92125	R	NS	1	0.957163
Development	Procabacteriaceae	-0.0178836	0.923928	R	NS	1	0.957163
Development	Peptostreptococcaceae	0.0160015	0.931914	R	NS	1	0.95854
Development	[Tissierellaceae]	0.0108405	0.953845	R	NS	1	0.97414
Development	Dermabacteraceae	-0.00764621	0.967437	R	NS	1	0.981063
Development	Methylobacteriaceae	0.00398746	0.983015	R	NS	1	0.989889
Development	Rikenellaceae	0.00162538	0.993076	R	NS	1	0.993076
Total	Oxalobacteraceae	0.462844	0.00874411	R	NS	1	0.980708
Total	Christensenellaceae	0.375935	0.0371374	R	NS	1	0.980708
Total	Alteromonadaceae	-0.31768	0.0815928	R	NS	1	0.980708
Total	Helicobacteraceae	-0.294579	0.107688	R	NS	1	0.980708
Total	Marinilabiaceae	0.286236	0.118508	R	NS	1	0.980708
Total	Streptomycetaceae	-0.26579	0.148405	R	NS	1	0.980708
Total	Methanocorpusculaceae	-0.245345	0.183411	R	NS	1	0.980708
Total	[Pedosphaeraceae]	0.235122	0.20293	R	NS	1	0.980708
Total	Bacteriovoracaceae	0.235122	0.20293	R	NS	1	0.980708
Total	Caldicoprobacteraceae	0.235122	0.20293	R	NS	1	0.980708
Total	Dethiosulfovibrionaceae	0.235122	0.20293	R	NS	1	0.980708
Total	Ellin515	0.235122	0.20293	R	NS	1	0.980708
Total	Legionellaceae	0.235122	0.20293	R	NS	1	0.980708
Total	Methylococcaceae	0.235122	0.20293	R	NS	1	0.980708
Total	Methylophilaceae	0.235122	0.20293	R	NS	1	0.980708
Total	Micromonosporaceae	0.235122	0.20293	R	NS	1	0.980708
Total	Moritellaceae	0.235122	0.20293	R	NS	1	0.980708
Total	Sanguibacteraceae	0.235122	0.20293	R	NS	1	0.980708
Total	Synechococcaceae	0.235122	0.20293	R	NS	1	0.980708
Total	Methanosarcinaceae	0.220564	0.233131	R	NS	1	0.980708
Total	Sphingomonadaceae	0.220368	0.233556	R	NS	1	0.980708
Total	Rhodobacteraceae	0.215103	0.245197	R	NS	1	0.980708
Total	Clostridiaceae	0.198382	0.284694	R	NS	1	0.980708
Total	Mycoplasmataceae	-0.195619	0.291593	R	NS	1	0.980708
Total	Methanobacteriaceae	0.195157	0.292755	R	NS	1	0.980708
Total	Micrococcaceae	-0.19047	0.304729	R	NS	1	0.980708
Total	Cryomorphaceae	0.184009	0.321729	R	NS	1	0.980708
Total	Ellin6075	0.184009	0.321729	R	NS	1	0.980708
Total	Saprospiraceae	0.184009	0.321729	R	NS	1	0.980708
Total	Pseudonocardiaceae	0.179355	0.33433	R	NS	1	0.980708
Total	Chitinophagaceae	0.178864	0.335677	R	NS	1	0.980708
Total	Streptococcaceae	-0.178139	0.337672	R	NS	1	0.980708
Total	Gemellaceae	-0.172178	0.354345	R	NS	1	0.980708
Total	Vibrionaceae	-0.172028	0.35477	R	NS	1	0.980708
Total	Propionibacteriaceae	0.171835	0.355318	R	NS	1	0.980708
Total	Methylobacteriaceae	0.169552	0.361842	R	NS	1	0.980708
Total	Dermabacteraceae	0.169099	0.363147	R	NS	1	0.980708
Total	Moraxellaceae	-0.167519	0.367712	R	NS	1	0.980708
Total	Nocardiaceae	0.164874	0.375431	R	NS	1	0.980708
Total	Deferribacteraceae	-0.163563	0.379293	R	NS	1	0.980708
Total	Patulibacteraceae	-0.163563	0.379293	R	NS	1	0.980708
Total	Acidobacteriaceae	-0.162131	0.383538	R	NS	1	0.980708
Total	C111	-0.162131	0.383538	R	NS	1	0.980708
Total	Sinobacteraceae	-0.162131	0.383538	R	NS	1	0.980708
Total	Gemmataceae	-0.161747	0.384681	R	NS	1	0.980708
Total	Paenibacillaceae	-0.160626	0.388027	R	NS	1	0.980708
Total	Lactobacillaceae	0.15933	0.391918	R	NS	1	0.980708
Total	Anaeroplasmataceae	0.15177	0.415055	R	NS	1	0.980708
Total	Phyllobacteriaceae	0.149406	0.422444	R	NS	1	0.980708
Total	Aeromonadaceae	0.131791	0.479743	R	NS	1	0.980708
Total	Symbiobacteriaceae	0.131791	0.479743	R	NS	1	0.980708
Total	Rickettsiaceae	0.13029	0.484802	R	NS	1	0.980708
Total	Caulobacteraceae	0.130083	0.485504	R	NS	1	0.980708
Total	Leptotrichiaceae	-0.125628	0.500695	R	NS	1	0.980708
Total	Dehalobacteriaceae	0.125194	0.502187	R	NS	1	0.980708
Total	125ds10	-0.122673	0.510902	R	NS	1	0.980708
Total	Cellulomonadaceae	-0.122673	0.510902	R	NS	1	0.980708
Total	Frankiaceae	-0.122673	0.510902	R	NS	1	0.980708
Total	R4-41B	0.122673	0.510902	R	NS	1	0.980708
Total	Xanthobacteraceae	-0.122673	0.510902	R	NS	1	0.980708
Total	Opitutaceae	0.122185	0.512597	R	NS	1	0.980708
Total	Corynebacteriaceae	0.121527	0.514886	R	NS	1	0.980708
Total	Neisseriaceae	0.117629	0.528557	R	NS	1	0.980708
Total	Porphyromonadaceae	0.111885	0.549014	R	NS	1	0.980708
Total	Pseudomonadaceae	0.111463	0.550532	R	NS	1	0.980708
Total	Mycobacteriaceae	-0.110163	0.555219	R	NS	1	0.980708
Total	[Paraprevotellaceae]	-0.106199	0.569623	R	NS	1	0.980708
Total	Campylobacteraceae	0.10529	0.572951	R	NS	1	0.980708
Total	Bradyrhizobiaceae	-0.105116	0.573591	R	NS	1	0.980708
Total	[Fimbriimonadaceae]	-0.102227	0.584225	R	NS	1	0.980708
Total	Dermacoccaceae	-0.102227	0.584225	R	NS	1	0.980708
Total	LD19	-0.102227	0.584225	R	NS	1	0.980708
Total	mb2424	-0.102227	0.584225	R	NS	1	0.980708
Total	Nakamurellaceae	-0.102227	0.584225	R	NS	1	0.980708
Total	RFP12	-0.102227	0.584225	R	NS	1	0.980708
Total	Microbacteriaceae	0.101532	0.586798	R	NS	1	0.980708
Total	[Barnesiellaceae]	-0.0977808	0.600762	R	NS	1	0.980708
Total	Intrasporangiaceae	-0.0956669	0.608694	R	NS	1	0.980708
Total	Brevibacteriaceae	0.0955776	0.60903	R	NS	1	0.980708
Total	Haliangiaceae	0.0955776	0.60903	R	NS	1	0.980708
Total	Halomonadaceae	0.0955776	0.60903	R	NS	1	0.980708
Total	[Mogibacteriaceae]	-0.0945256	0.612995	R	NS	1	0.980708
Total	Carnobacteriaceae	-0.0933139	0.617574	R	NS	1	0.980708
Total	Sphingobacteriaceae	0.0871447	0.641108	R	NS	1	0.980708
Total	[Chthoniobacteraceae]	-0.0838946	0.653646	R	NS	1	0.980708
Total	A4b	-0.0817817	0.661848	R	NS	1	0.980708
Total	Nocardioidaceae	-0.0817817	0.661848	R	NS	1	0.980708
Total	Tsukamurellaceae	-0.0817817	0.661848	R	NS	1	0.980708
Total	Rhodospirillaceae	-0.0808725	0.665389	R	NS	1	0.980708
Total	Rhizobiaceae	0.0795781	0.670443	R	NS	1	0.980708
Total	Rhodocyclaceae	-0.073413	0.694704	R	NS	1	0.980708
Total	Peptococcaceae	-0.0732139	0.695492	R	NS	1	0.980708
Total	Fusobacteriaceae	0.0722046	0.699495	R	NS	1	0.980708
Total	Cytophagaceae	0.0646541	0.729683	R	NS	1	0.980708
Total	Ruminococcaceae	0.0644411	0.73054	R	NS	1	0.980708
Total	Gracilibacteraceae	-0.0613363	0.743077	R	NS	1	0.980708
Total	Spirochaetaceae	0.0575989	0.758254	R	NS	1	0.980708
Total	Geobacteraceae	0.0554889	0.766862	R	NS	1	0.980708
Total	Comamonadaceae	-0.0521988	0.780339	R	NS	1	0.980708
Total	Coriobacteriaceae	0.049196	0.792694	R	NS	1	0.980708
Total	Turicibacteraceae	-0.0482931	0.796418	R	NS	1	0.980708
Total	Erysipelotrichaceae	-0.0468395	0.802424	R	NS	1	0.980708
Total	Enterobacteriaceae	-0.0436471	0.815652	R	NS	1	0.980708
Total	Methylocystaceae	-0.0412438	0.825643	R	NS	1	0.980708
Total	Psychromonadaceae	-0.0408908	0.827113	R	NS	1	0.980708
Total	Desulfovibrionaceae	0.0408241	0.827391	R	NS	1	0.980708
Total	Lachnospiraceae	0.0407089	0.827871	R	NS	1	0.980708
Total	Peptostreptococcaceae	0.0403221	0.829482	R	NS	1	0.980708
Total	Enterococcaceae	0.0388337	0.83569	R	NS	1	0.980708
Total	Cardiobacteriaceae	-0.0367606	0.844352	R	NS	1	0.980708
Total	Thermaceae	0.0367606	0.844352	R	NS	1	0.980708
Total	Rikenellaceae	-0.0355292	0.849506	R	NS	1	0.980708
Total	Aerococcaceae	0.0354987	0.849634	R	NS	1	0.980708
Total	Bacillaceae	0.0350896	0.851347	R	NS	1	0.980708
Total	[Odoribacteraceae]	-0.0336217	0.857502	R	NS	1	0.980708
Total	mitochondria	-0.0332744	0.858959	R	NS	1	0.980708
Total	Pasteurellaceae	-0.0316896	0.865614	R	NS	1	0.980708
Total	S24-7	0.0309341	0.86879	R	NS	1	0.980708
Total	Beijerinckiaceae	0.0306681	0.869909	R	NS	1	0.980708
Total	Hyphomicrobiaceae	0.0306681	0.869909	R	NS	1	0.980708
Total	Planctomycetaceae	0.0306681	0.869909	R	NS	1	0.980708
Total	Rubrobacteraceae	0.0306681	0.869909	R	NS	1	0.980708
Total	Xanthomonadaceae	-0.028971	0.877052	R	NS	1	0.980708
Total	Actinomycetaceae	-0.0286108	0.87857	R	NS	1	0.980708
Total	Bifidobacteriaceae	-0.0274309	0.883542	R	NS	1	0.980708
Total	Burkholderiaceae	-0.0233585	0.90074	R	NS	1	0.980708
Total	Staphylococcaceae	-0.0225889	0.903995	R	NS	1	0.980708
Total	Aurantimonadaceae	-0.0220564	0.906248	R	NS	1	0.980708
Total	Alcaligenaceae	-0.0213012	0.909445	R	NS	1	0.980708
Total	[Tissierellaceae]	0.0206387	0.91225	R	NS	1	0.980708
Total	Promicromonosporaceae	-0.0204454	0.913069	R	NS	1	0.980708
Total	Leuconostocaceae	0.019254	0.918117	R	NS	1	0.980708
Total	Flavobacteriaceae	-0.0186938	0.920492	R	NS	1	0.980708
Total	0319-6G20	-0.0184886	0.921362	R	NS	1	0.980708
Total	Coxiellaceae	-0.0180145	0.923372	R	NS	1	0.980708
Total	Acetobacteraceae	-0.0149435	0.936407	R	NS	1	0.980708
Total	Procabacteriaceae	0.0125574	0.946545	R	NS	1	0.980708
Total	Planococcaceae	-0.0123812	0.947294	R	NS	1	0.980708
Total	Veillonellaceae	0.0121246	0.948385	R	NS	1	0.980708
Total	Verrucomicrobiaceae	-0.0103533	0.955918	R	NS	1	0.980708
Total	Bacteroidaceae	0.00841532	0.964163	R	NS	1	0.980708
Total	[Weeksellaceae]	0.00772835	0.967087	R	NS	1	0.980708
Total	JTB36	0.00379253	0.983845	R	NS	1	0.988251
Total	Prevotellaceae	-0.00275805	0.988251	R	NS	1	0.988251
Triglyceride	Procabacteriaceae	0.612242	0.000323464	PR	NS	0.0410799	0.0337913
Triglyceride	Clostridiaceae	0.582183	0.000737849	PR	NS	0.0937068	0.0337913
Triglyceride	Comamonadaceae	0.572839	0.000938323	PR	NS	0.119167	0.0337913
Triglyceride	Bifidobacteriaceae	0.545291	0.00183155	PR	NS	0.232607	0.0337913
Triglyceride	Moraxellaceae	0.544215	0.00187788	PR	NS	0.238491	0.0337913
Triglyceride	Verrucomicrobiaceae	0.544014	0.00188664	PR	NS	0.239603	0.0337913
Triglyceride	Streptococcaceae	0.537955	0.00216807	PR	NS	0.275345	0.0337913
Triglyceride	Leuconostocaceae	0.535988	0.00226693	PR	NS	0.287901	0.0337913
Triglyceride	Ruminococcaceae	0.530359	0.00257171	PR	NS	0.326607	0.0337913
Triglyceride	Planococcaceae	0.528824	0.00266073	PR	NS	0.337913	0.0337913
Triglyceride	Sphingobacteriaceae	0.497668	0.00513653	PR	NS	0.652339	0.0593036
Triglyceride	Pseudomonadaceae	0.491024	0.0058647	PR	NS	0.744817	0.0620681
Triglyceride	Bacteroidaceae	0.459566	0.0106212	PR	NS	1	0.103761
Triglyceride	Staphylococcaceae	0.453735	0.0117885	PR	NS	1	0.106938
Triglyceride	Flavobacteriaceae	0.438104	0.0154583	PR	NS	1	0.126273
Triglyceride	Pasteurellaceae	0.435851	0.0160584	PR	NS	1	0.126273
Triglyceride	Vibrionaceae	-0.430044	0.0176942	PR	NS	1	0.126273
Triglyceride	Acetobacteraceae	-0.424694	0.0193213	PR	NS	1	0.126273
Triglyceride	Coriobacteriaceae	0.422931	0.019884	PR	NS	1	0.126273
Triglyceride	Turicibacteraceae	0.422926	0.0198855	PR	NS	1	0.126273
Triglyceride	[Weeksellaceae]	0.407718	0.0253214	PR	NS	1	0.150572
Triglyceride	Mycobacteriaceae	0.405036	0.0263957	PR	NS	1	0.150572
Triglyceride	Veillonellaceae	0.40292	0.027269	PR	NS	1	0.150572
Triglyceride	Enterococcaceae	0.395865	0.0303533	PR	NS	1	0.160619
Triglyceride	Enterobacteriaceae	0.393049	0.0316609	PR	NS	1	0.160837
Triglyceride	Erysipelotrichaceae	0.388007	0.0341158	PR	NS	1	0.166643
Triglyceride	Lachnospiraceae	0.377258	0.0398627	PR	NS	1	0.187502
Triglyceride	Nocardiaceae	0.371841	0.0430403	PR	NS	1	0.195219
Triglyceride	[Tissierellaceae]	0.368645	0.0450076	PR	NS	1	0.197102
Triglyceride	Chitinophagaceae	0.35797	0.052103	PR	NS	1	0.22057
Triglyceride	Alteromonadaceae	0.355095	0.0541575	PR	NS	1	0.221871
Triglyceride	Campylobacteraceae	0.345748	0.0612815	PR	NS	1	0.243211
Triglyceride	Desulfovibrionaceae	0.329859	0.0750526	PR	NS	1	0.288839
Triglyceride	Carnobacteriaceae	0.326372	0.0783711	PR	NS	1	0.291136
Triglyceride	Sphingomonadaceae	0.320903	0.0838021	PR	NS	1	0.291136
Triglyceride	S24-7	0.320458	0.084257	PR	NS	1	0.291136
Triglyceride	Burkholderiaceae	0.31991	0.0848191	PR	NS	1	0.291136
Triglyceride	Rhodocyclaceae	0.312195	0.0930391	PR	NS	1	0.310946
Triglyceride	mitochondria	0.307042	0.0988569	PR	NS	1	0.321919
Triglyceride	Oxalobacteraceae	0.290869	0.118904	PR	NS	1	0.347959
Triglyceride	Holophagaceae	0.289631	0.120553	PR	NS	1	0.347959
Triglyceride	Myxococcaceae	0.289631	0.120553	PR	NS	1	0.347959
Triglyceride	Propionibacteriaceae	-0.289631	0.120553	PR	NS	1	0.347959
Triglyceride	Rhodospirillaceae	-0.289631	0.120553	PR	NS	1	0.347959
Triglyceride	Rhizobiaceae	0.28551	0.126167	PR	NS	1	0.351624
Triglyceride	Hyphomicrobiaceae	0.283227	0.12936	PR	NS	1	0.351624
Triglyceride	Microbacteriaceae	0.282107	0.130948	PR	NS	1	0.351624
Triglyceride	Bacillaceae	0.280745	0.132897	PR	NS	1	0.351624
Triglyceride	Rikenellaceae	0.269762	0.149402	PR	NS	1	0.380443
Triglyceride	Mycoplasmataceae	0.25903	0.166908	PR	NS	1	0.380443
Triglyceride	Corynebacteriaceae	0.25087	0.181161	PR	NS	1	0.380443
Triglyceride	Phyllobacteriaceae	-0.250324	0.182145	PR	NS	1	0.380443
Triglyceride	[Mogibacteriaceae]	0.246723	0.188724	PR	NS	1	0.380443
Triglyceride	Acholeplasmataceae	0.246723	0.188724	PR	NS	1	0.380443
Triglyceride	Brucellaceae	-0.246723	0.188724	PR	NS	1	0.380443
Triglyceride	Cellulomonadaceae	0.246723	0.188724	PR	NS	1	0.380443
Triglyceride	Conexibacteraceae	0.246723	0.188724	PR	NS	1	0.380443
Triglyceride	Dermabacteraceae	-0.246723	0.188724	PR	NS	1	0.380443
Triglyceride	Gemellaceae	0.246723	0.188724	PR	NS	1	0.380443
Triglyceride	Pirellulaceae	0.246723	0.188724	PR	NS	1	0.380443
Triglyceride	Pseudonocardiaceae	-0.246723	0.188724	PR	NS	1	0.380443
Triglyceride	RFP12	0.246723	0.188724	PR	NS	1	0.380443
Triglyceride	Thermaceae	0.246723	0.188724	PR	NS	1	0.380443
Triglyceride	Brevibacteriaceae	0.225269	0.231354	PR	NS	1	0.459093
Triglyceride	Paenibacillaceae	0.211813	0.261158	PR	NS	1	0.501408
Triglyceride	Porphyromonadaceae	0.210962	0.263123	PR	NS	1	0.501408
Triglyceride	Beijerinckiaceae	0.210359	0.264522	PR	NS	1	0.501408
Triglyceride	Helicobacteraceae	-0.208238	0.269478	PR	NS	1	0.50329
Triglyceride	Planctomycetaceae	0.190814	0.312475	PR	NS	1	0.568624
Triglyceride	Caulobacteraceae	0.190451	0.313415	PR	NS	1	0.568624
Triglyceride	auto67_4W	0.18236	0.334791	PR	NS	1	0.582445
Triglyceride	Cryomorphaceae	0.18236	0.334791	PR	NS	1	0.582445
Triglyceride	EB1017	-0.18236	0.334791	PR	NS	1	0.582445
Triglyceride	Saprospiraceae	0.169828	0.36961	PR	NS	1	0.634331
Triglyceride	C111	0.154389	0.415305	PR	NS	1	0.693261
Triglyceride	Cytophagaceae	0.154389	0.415305	PR	NS	1	0.693261
Triglyceride	Lactobacillaceae	0.150167	0.428328	PR	NS	1	0.693261
Triglyceride	Alcaligenaceae	0.141304	0.456381	PR	NS	1	0.693261
Triglyceride	Frankiaceae	0.139452	0.462365	PR	NS	1	0.693261
Triglyceride	Methanobacteriaceae	0.139452	0.462365	PR	NS	1	0.693261
Triglyceride	Methylocystaceae	0.139452	0.462365	PR	NS	1	0.693261
Triglyceride	RF16	0.139452	0.462365	PR	NS	1	0.693261
Triglyceride	Symbiobacteriaceae	0.139452	0.462365	PR	NS	1	0.693261
Triglyceride	Nocardioidaceae	0.13895	0.463994	PR	NS	1	0.693261
Triglyceride	Tsukamurellaceae	-0.13895	0.463994	PR	NS	1	0.693261
Triglyceride	Rickettsiaceae	0.135144	0.47644	PR	NS	1	0.703581
Triglyceride	Anaeroplasmataceae	0.131165	0.489636	PR	NS	1	0.714756
Triglyceride	Xanthomonadaceae	0.120252	0.526756	PR	NS	1	0.746076
Triglyceride	Opitutaceae	0.118809	0.531765	PR	NS	1	0.746076
Triglyceride	Coxiellaceae	-0.117998	0.53459	PR	NS	1	0.746076
Triglyceride	Polyangiaceae	-0.117998	0.53459	PR	NS	1	0.746076
Triglyceride	[Odoribacteraceae]	-0.110435	0.561269	PR	NS	1	0.774796
Triglyceride	Rhodobacteraceae	-0.104198	0.583719	PR	NS	1	0.797121
Triglyceride	Fusobacteriaceae	0.101354	0.594086	PR	NS	1	0.802648
Triglyceride	Peptostreptococcaceae	0.0969942	0.610128	PR	NS	1	0.815645
Triglyceride	Neisseriaceae	0.0906325	0.633858	PR	NS	1	0.838541
Triglyceride	Halomonadaceae	-0.0847537	0.656108	PR	NS	1	0.859029
Triglyceride	Spirochaetaceae	-0.0793035	0.676998	PR	NS	1	0.871789
Triglyceride	[Barnesiellaceae]	0.0750896	0.693312	PR	NS	1	0.871789
Triglyceride	Beutenbergiaceae	-0.0750896	0.693312	PR	NS	1	0.871789
Triglyceride	Thiobacteraceae	0.0750896	0.693312	PR	NS	1	0.871789
Triglyceride	[Chthoniobacteraceae]	0.0706043	0.710826	PR	NS	1	0.876456
Triglyceride	Aerococcaceae	0.0706043	0.710826	PR	NS	1	0.876456
Triglyceride	Leptotrichiaceae	0.0663479	0.727581	PR	NS	1	0.882573
Triglyceride	Geodermatophilaceae	0.0617557	0.745797	PR	NS	1	0.882573
Triglyceride	Methylobacteriaceae	0.0607192	0.749927	PR	NS	1	0.882573
Triglyceride	Micrococcaceae	-0.0575313	0.762673	PR	NS	1	0.882573
Triglyceride	[Paraprevotellaceae]	0.0563181	0.76754	PR	NS	1	0.882573
Triglyceride	A4b	0.0536354	0.778332	PR	NS	1	0.882573
Triglyceride	Dehalobacteriaceae	0.0536354	0.778332	PR	NS	1	0.882573
Triglyceride	Geobacteraceae	-0.0536354	0.778332	PR	NS	1	0.882573
Triglyceride	HTCC2089	-0.0536354	0.778332	PR	NS	1	0.882573
Triglyceride	Patulibacteraceae	0.0463167	0.807976	PR	NS	1	0.907034
Triglyceride	Prevotellaceae	0.0422534	0.82455	PR	NS	1	0.907034
Triglyceride	Actinomycetaceae	0.0418004	0.826403	PR	NS	1	0.907034
Triglyceride	Aeromonadaceae	0.0321813	0.86594	PR	NS	1	0.907034
Triglyceride	Intrasporangiaceae	0.0321813	0.86594	PR	NS	1	0.907034
Triglyceride	Solibacteraceae	0.0321813	0.86594	PR	NS	1	0.907034
Triglyceride	Solirubrobacteraceae	0.0321813	0.86594	PR	NS	1	0.907034
Triglyceride	Bdellovibrionaceae	0.0308778	0.871324	PR	NS	1	0.907034
Triglyceride	Eubacteriaceae	0.0308778	0.871324	PR	NS	1	0.907034
Triglyceride	Sinobacteraceae	0.0308778	0.871324	PR	NS	1	0.907034
Triglyceride	Nitrososphaeraceae	-0.0154389	0.935463	PR	NS	1	0.955135
Triglyceride	Bradyrhizobiaceae	-0.0133724	0.944087	PR	NS	1	0.955135
Triglyceride	Micromonosporaceae	0.0107271	0.955135	PR	NS	1	0.955135
Triglyceride	Nakamurellaceae	-0.0107271	0.955135	PR	NS	1	0.955135
Triglyceride	Peptococcaceae	0.0107271	0.955135	PR	NS	1	0.955135
Protein	Pasteurellaceae	0.49845	0.00505606	PR	NS	0.64212	0.308952
Protein	Alcaligenaceae	0.456388	0.0112446	PR	NS	1	0.308952
Protein	Comamonadaceae	0.443247	0.0141584	PR	NS	1	0.308952
Protein	Staphylococcaceae	0.441416	0.0146103	PR	NS	1	0.308952
Protein	Mycobacteriaceae	0.429771	0.0177745	PR	NS	1	0.308952
Protein	Caulobacteraceae	0.421055	0.0204971	PR	NS	1	0.308952
Protein	Carnobacteriaceae	0.415614	0.0223645	PR	NS	1	0.308952
Protein	[Weeksellaceae]	0.413701	0.0230535	PR	NS	1	0.308952
Protein	Bifidobacteriaceae	0.408684	0.0249433	PR	NS	1	0.308952
Protein	Mycoplasmataceae	0.406753	0.0257036	PR	NS	1	0.308952
Protein	Burkholderiaceae	0.400659	0.0282285	PR	NS	1	0.308952
Protein	Procabacteriaceae	0.391088	0.0325979	PR	NS	1	0.308952
Protein	Fusobacteriaceae	0.388842	0.0336989	PR	NS	1	0.308952
Protein	S24-7	0.388122	0.0340577	PR	NS	1	0.308952
Protein	Paenibacillaceae	0.365858	0.0467806	PR	NS	1	0.375307
Protein	Pseudomonadaceae	0.360761	0.0501676	PR	NS	1	0.375307
Protein	Flavobacteriaceae	0.360252	0.0505163	PR	NS	1	0.375307
Protein	Planococcaceae	0.356433	0.0531932	PR	NS	1	0.375307
Protein	[Tissierellaceae]	0.349632	0.0582371	PR	NS	1	0.389269
Protein	Aerococcaceae	0.340184	0.0658583	PR	NS	1	0.4182
Protein	Rikenellaceae	0.324898	0.0798081	PR	NS	1	0.473902
Protein	Rhodocyclaceae	0.321967	0.0827238	PR	NS	1	0.473902
Protein	Erysipelotrichaceae	0.298379	0.10925	PR	NS	1	0.473902
Protein	Leptotrichiaceae	0.296251	0.111924	PR	NS	1	0.473902
Protein	Lachnospiraceae	0.288518	0.122051	PR	NS	1	0.473902
Protein	Moraxellaceae	0.282613	0.130228	PR	NS	1	0.473902
Protein	Sphingobacteriaceae	0.28099	0.132544	PR	NS	1	0.473902
Protein	Ruminococcaceae	0.277498	0.137631	PR	NS	1	0.473902
Protein	Turicibacteraceae	0.273271	0.143975	PR	NS	1	0.473902
Protein	Microbacteriaceae	0.272949	0.144467	PR	NS	1	0.473902
Protein	Frankiaceae	0.268177	0.1519	PR	NS	1	0.473902
Protein	Methanobacteriaceae	0.268177	0.1519	PR	NS	1	0.473902
Protein	Methylocystaceae	0.268177	0.1519	PR	NS	1	0.473902
Protein	RF16	0.268177	0.1519	PR	NS	1	0.473902
Protein	Symbiobacteriaceae	0.268177	0.1519	PR	NS	1	0.473902
Protein	Veillonellaceae	0.266017	0.155353	PR	NS	1	0.473902
Protein	Corynebacteriaceae	0.265309	0.156497	PR	NS	1	0.473902
Protein	Beijerinckiaceae	0.261277	0.163128	PR	NS	1	0.473902
Protein	Enterococcaceae	0.256404	0.171405	PR	NS	1	0.473902
Protein	Coriobacteriaceae	0.255573	0.172847	PR	NS	1	0.473902
Protein	Verrucomicrobiaceae	0.2544	0.174895	PR	NS	1	0.473902
Protein	Eubacteriaceae	-0.247023	0.18817	PR	NS	1	0.473902
Protein	[Mogibacteriaceae]	0.246723	0.188724	PR	NS	1	0.473902
Protein	Acholeplasmataceae	0.246723	0.188724	PR	NS	1	0.473902
Protein	Cellulomonadaceae	0.246723	0.188724	PR	NS	1	0.473902
Protein	Conexibacteraceae	0.246723	0.188724	PR	NS	1	0.473902
Protein	Gemellaceae	0.246723	0.188724	PR	NS	1	0.473902
Protein	Pirellulaceae	0.246723	0.188724	PR	NS	1	0.473902
Protein	RFP12	0.246723	0.188724	PR	NS	1	0.473902
Protein	Thermaceae	0.246723	0.188724	PR	NS	1	0.473902
Protein	Acetobacteraceae	-0.244494	0.192878	PR	NS	1	0.473902
Protein	Nocardiaceae	0.243674	0.194421	PR	NS	1	0.473902
Protein	Desulfovibrionaceae	0.239863	0.20171	PR	NS	1	0.473902
Protein	Anaeroplasmataceae	0.238962	0.203461	PR	NS	1	0.473902
Protein	Opitutaceae	-0.229389	0.222705	PR	NS	1	0.473902
Protein	Xanthomonadaceae	-0.228032	0.225529	PR	NS	1	0.473902
Protein	Spirochaetaceae	0.226581	0.228574	PR	NS	1	0.473902
Protein	[Odoribacteraceae]	0.226524	0.228696	PR	NS	1	0.473902
Protein	Lactobacillaceae	0.225806	0.230212	PR	NS	1	0.473902
Protein	A4b	-0.225269	0.231354	PR	NS	1	0.473902
Protein	Brevibacteriaceae	0.225269	0.231354	PR	NS	1	0.473902
Protein	Dehalobacteriaceae	-0.225269	0.231354	PR	NS	1	0.473902
Protein	Enterobacteriaceae	0.217915	0.247346	PR	NS	1	0.496959
Protein	Bradyrhizobiaceae	0.216531	0.250436	PR	NS	1	0.496959
Protein	Vibrionaceae	-0.211813	0.261158	PR	NS	1	0.50283
Protein	Clostridiaceae	0.21117	0.262642	PR	NS	1	0.50283
Protein	Micrococcaceae	0.206915	0.272602	PR	NS	1	0.50283
Protein	Planctomycetaceae	0.20573	0.27542	PR	NS	1	0.50283
Protein	auto67_4W	-0.203815	0.280011	PR	NS	1	0.50283
Protein	Cryomorphaceae	-0.203815	0.280011	PR	NS	1	0.50283
Protein	mitochondria	0.20336	0.28111	PR	NS	1	0.50283
Protein	Patulibacteraceae	0.200706	0.287569	PR	NS	1	0.507241
Protein	Rhizobiaceae	0.190871	0.312327	PR	NS	1	0.542223
Protein	Rickettsiaceae	0.188133	0.31945	PR	NS	1	0.542223
Protein	Coxiellaceae	-0.18236	0.334791	PR	NS	1	0.542223
Protein	Holophagaceae	0.18236	0.334791	PR	NS	1	0.542223
Protein	Myxococcaceae	0.18236	0.334791	PR	NS	1	0.542223
Protein	Polyangiaceae	-0.18236	0.334791	PR	NS	1	0.542223
Protein	Neisseriaceae	0.181265	0.337752	PR	NS	1	0.542223
Protein	Prevotellaceae	0.179866	0.341558	PR	NS	1	0.542223
Protein	Tsukamurellaceae	-0.169828	0.36961	PR	NS	1	0.579512
Protein	Aeromonadaceae	0.160906	0.395644	PR	NS	1	0.591139
Protein	Intrasporangiaceae	0.160906	0.395644	PR	NS	1	0.591139
Protein	Solibacteraceae	0.160906	0.395644	PR	NS	1	0.591139
Protein	Solirubrobacteraceae	0.160906	0.395644	PR	NS	1	0.591139
Protein	Nitrososphaeraceae	0.154389	0.415305	PR	NS	1	0.610312
Protein	Actinomycetaceae	0.153481	0.418087	PR	NS	1	0.610312
Protein	Geobacteraceae	0.139452	0.462365	PR	NS	1	0.647133
Protein	HTCC2089	0.139452	0.462365	PR	NS	1	0.647133
Protein	Bdellovibrionaceae	0.13895	0.463994	PR	NS	1	0.647133
Protein	Sinobacteraceae	0.13895	0.463994	PR	NS	1	0.647133
Protein	Methylobacteriaceae	0.137477	0.46879	PR	NS	1	0.647133
Protein	Porphyromonadaceae	0.135401	0.475597	PR	NS	1	0.649471
Protein	Streptococcaceae	0.127605	0.501598	PR	NS	1	0.677691
Protein	Nocardioidaceae	-0.123511	0.51553	PR	NS	1	0.689182
Protein	Nakamurellaceae	-0.117998	0.53459	PR	NS	1	0.702932
Protein	Oxalobacteraceae	0.11734	0.536885	PR	NS	1	0.702932
Protein	Halomonadaceae	0.112771	0.552963	PR	NS	1	0.711145
Protein	Bacteroidaceae	0.112378	0.554357	PR	NS	1	0.711145
Protein	Leuconostocaceae	0.102125	0.591268	PR	NS	1	0.75091
Protein	Propionibacteriaceae	-0.0965438	0.611796	PR	NS	1	0.76041
Protein	Rhodospirillaceae	-0.0965438	0.611796	PR	NS	1	0.76041
Protein	Rhodobacteraceae	0.0952195	0.616711	PR	NS	1	0.76041
Protein	Saprospiraceae	0.0926335	0.626354	PR	NS	1	0.764875
Protein	[Paraprevotellaceae]	0.0759191	0.69009	PR	NS	1	0.83468
Protein	Chitinophagaceae	0.0735484	0.699313	PR	NS	1	0.837856
Protein	Phyllobacteriaceae	-0.0706043	0.710826	PR	NS	1	0.843584
Protein	Helicobacteraceae	0.0689358	0.717379	PR	NS	1	0.843584
Protein	Peptostreptococcaceae	0.0666988	0.726195	PR	NS	1	0.846117
Protein	Alteromonadaceae	0.0617557	0.745797	PR	NS	1	0.861056
Protein	Campylobacteraceae	-0.0572686	0.763726	PR	NS	1	0.868846
Protein	Hyphomicrobiaceae	0.0566453	0.766226	PR	NS	1	0.868846
Protein	Beutenbergiaceae	-0.0536354	0.778332	PR	NS	1	0.874763
Protein	Sphingomonadaceae	0.0496296	0.794523	PR	NS	1	0.885126
Protein	Geodermatophilaceae	-0.0463167	0.807976	PR	NS	1	0.892287
Protein	Bacillaceae	0.0332551	0.861509	PR	NS	1	0.89966
Protein	[Barnesiellaceae]	-0.0321813	0.86594	PR	NS	1	0.89966
Protein	Micromonosporaceae	0.0321813	0.86594	PR	NS	1	0.89966
Protein	Peptococcaceae	0.0321813	0.86594	PR	NS	1	0.89966
Protein	Thiobacteraceae	-0.0321813	0.86594	PR	NS	1	0.89966
Protein	[Chthoniobacteraceae]	-0.0320928	0.866305	PR	NS	1	0.89966
Protein	C111	-0.0308778	0.871324	PR	NS	1	0.89966
Protein	Cytophagaceae	-0.0308778	0.871324	PR	NS	1	0.89966
Protein	Brucellaceae	-0.0107271	0.955135	PR	NS	1	0.955135
Protein	Dermabacteraceae	-0.0107271	0.955135	PR	NS	1	0.955135
Protein	EB1017	0.0107271	0.955135	PR	NS	1	0.955135
Protein	Pseudonocardiaceae	-0.0107271	0.955135	PR	NS	1	0.955135
Glucose	Rhodobacteraceae	0.383375	0.0400808	PR	NS	1	0.947731
Glucose	[Chthoniobacteraceae]	-0.378932	0.0426459	PR	NS	1	0.947731
Glucose	Desulfovibrionaceae	0.362119	0.0535594	PR	NS	1	0.947731
Glucose	Corynebacteriaceae	-0.34442	0.0673084	PR	NS	1	0.947731
Glucose	Rhodocyclaceae	0.328456	0.0819263	PR	NS	1	0.947731
Glucose	Nakamurellaceae	-0.316228	0.0946761	PR	NS	1	0.947731
Glucose	Saprospiraceae	-0.309035	0.102846	PR	NS	1	0.947731
Glucose	Hyphomicrobiaceae	-0.297733	0.116735	PR	NS	1	0.947731
Glucose	Holophagaceae	0.29364	0.122092	PR	NS	1	0.947731
Glucose	Myxococcaceae	0.29364	0.122092	PR	NS	1	0.947731
Glucose	Anaeroplasmataceae	0.284199	0.135138	PR	NS	1	0.947731
Glucose	A4b	0.271052	0.154956	PR	NS	1	0.947731
Glucose	Dehalobacteriaceae	0.271052	0.154956	PR	NS	1	0.947731
Glucose	Veillonellaceae	0.248076	0.194438	PR	NS	1	0.947731
Glucose	Phyllobacteriaceae	0.243599	0.202874	PR	NS	1	0.947731
Glucose	Helicobacteraceae	0.231089	0.227771	PR	NS	1	0.947731
Glucose	[Tissierellaceae]	-0.230841	0.228285	PR	NS	1	0.947731
Glucose	Beijerinckiaceae	-0.228686	0.232779	PR	NS	1	0.947731
Glucose	Beutenbergiaceae	0.225877	0.238724	PR	NS	1	0.947731
Glucose	Brevibacteriaceae	-0.225877	0.238724	PR	NS	1	0.947731
Glucose	Nocardiaceae	-0.218608	0.254577	PR	NS	1	0.947731
Glucose	[Weeksellaceae]	0.213916	0.265168	PR	NS	1	0.947731
Glucose	[Paraprevotellaceae]	0.213171	0.266876	PR	NS	1	0.947731
Glucose	Halomonadaceae	0.210791	0.272377	PR	NS	1	0.947731
Glucose	Alteromonadaceae	0.203289	0.290199	PR	NS	1	0.947731
Glucose	auto67_4W	0.203289	0.290199	PR	NS	1	0.947731
Glucose	Chitinophagaceae	0.203289	0.290199	PR	NS	1	0.947731
Glucose	Coxiellaceae	-0.203289	0.290199	PR	NS	1	0.947731
Glucose	Cryomorphaceae	0.203289	0.290199	PR	NS	1	0.947731
Glucose	Polyangiaceae	-0.203289	0.290199	PR	NS	1	0.947731
Glucose	Rikenellaceae	-0.201846	0.293711	PR	NS	1	0.947731
Glucose	Bradyrhizobiaceae	-0.197298	0.304952	PR	NS	1	0.947731
Glucose	Porphyromonadaceae	-0.195565	0.309303	PR	NS	1	0.947731
Glucose	Procabacteriaceae	-0.192414	0.317316	PR	NS	1	0.947731
Glucose	Xanthomonadaceae	0.192245	0.317751	PR	NS	1	0.947731
Glucose	Carnobacteriaceae	0.191271	0.320256	PR	NS	1	0.947731
Glucose	Neisseriaceae	-0.191237	0.320344	PR	NS	1	0.947731
Glucose	Sphingomonadaceae	0.18333	0.34113	PR	NS	1	0.947731
Glucose	Aeromonadaceae	-0.180702	0.348215	PR	NS	1	0.947731
Glucose	Intrasporangiaceae	-0.180702	0.348215	PR	NS	1	0.947731
Glucose	Solibacteraceae	-0.180702	0.348215	PR	NS	1	0.947731
Glucose	Solirubrobacteraceae	-0.180702	0.348215	PR	NS	1	0.947731
Glucose	Nocardioidaceae	0.178915	0.353081	PR	NS	1	0.947731
Glucose	Peptostreptococcaceae	0.178671	0.353749	PR	NS	1	0.947731
Glucose	Microbacteriaceae	-0.174602	0.364996	PR	NS	1	0.947731
Glucose	Pasteurellaceae	0.170368	0.376918	PR	NS	1	0.947731
Glucose	Vibrionaceae	-0.1624	0.399963	PR	NS	1	0.947731
Glucose	Lactobacillaceae	0.162069	0.400936	PR	NS	1	0.947731
Glucose	Streptococcaceae	0.158734	0.410826	PR	NS	1	0.947731
Glucose	Burkholderiaceae	0.158114	0.41268	PR	NS	1	0.947731
Glucose	Frankiaceae	0.158114	0.41268	PR	NS	1	0.947731
Glucose	Methanobacteriaceae	0.158114	0.41268	PR	NS	1	0.947731
Glucose	Methylocystaceae	0.158114	0.41268	PR	NS	1	0.947731
Glucose	RF16	0.158114	0.41268	PR	NS	1	0.947731
Glucose	Symbiobacteriaceae	0.158114	0.41268	PR	NS	1	0.947731
Glucose	Moraxellaceae	0.155557	0.420372	PR	NS	1	0.947731
Glucose	Flavobacteriaceae	-0.139996	0.468872	PR	NS	1	0.947731
Glucose	Coriobacteriaceae	-0.139856	0.469318	PR	NS	1	0.947731
Glucose	Alcaligenaceae	0.137257	0.4777	PR	NS	1	0.947731
Glucose	S24-7	-0.124414	0.520209	PR	NS	1	0.947731
Glucose	Spirochaetaceae	0.119523	0.536867	PR	NS	1	0.947731
Glucose	Mycobacteriaceae	-0.113518	0.557657	PR	NS	1	0.947731
Glucose	Caulobacteraceae	-0.113353	0.558234	PR	NS	1	0.947731
Glucose	[Mogibacteriaceae]	-0.112938	0.559684	PR	NS	1	0.947731
Glucose	Acholeplasmataceae	-0.112938	0.559684	PR	NS	1	0.947731
Glucose	Brucellaceae	0.112938	0.559684	PR	NS	1	0.947731
Glucose	Cellulomonadaceae	-0.112938	0.559684	PR	NS	1	0.947731
Glucose	Conexibacteraceae	-0.112938	0.559684	PR	NS	1	0.947731
Glucose	Dermabacteraceae	0.112938	0.559684	PR	NS	1	0.947731
Glucose	Gemellaceae	-0.112938	0.559684	PR	NS	1	0.947731
Glucose	Patulibacteraceae	0.112938	0.559684	PR	NS	1	0.947731
Glucose	Pirellulaceae	-0.112938	0.559684	PR	NS	1	0.947731
Glucose	Pseudonocardiaceae	0.112938	0.559684	PR	NS	1	0.947731
Glucose	RFP12	-0.112938	0.559684	PR	NS	1	0.947731
Glucose	Thermaceae	-0.112938	0.559684	PR	NS	1	0.947731
Glucose	Bdellovibrionaceae	-0.09759	0.614524	PR	NS	1	0.959141
Glucose	Sinobacteraceae	-0.09759	0.614524	PR	NS	1	0.959141
Glucose	Oxalobacteraceae	0.0959013	0.620691	PR	NS	1	0.959141
Glucose	Opitutaceae	-0.0941647	0.62706	PR	NS	1	0.959141
Glucose	EB1017	0.0903508	0.641139	PR	NS	1	0.959141
Glucose	Geobacteraceae	-0.0903508	0.641139	PR	NS	1	0.959141
Glucose	HTCC2089	-0.0903508	0.641139	PR	NS	1	0.959141
Glucose	Methylobacteriaceae	-0.0899405	0.642661	PR	NS	1	0.959141
Glucose	Clostridiaceae	-0.0856045	0.65883	PR	NS	1	0.959141
Glucose	Actinomycetaceae	0.0836813	0.666051	PR	NS	1	0.959141
Glucose	Mycoplasmataceae	-0.083666	0.666109	PR	NS	1	0.959141
Glucose	Pseudomonadaceae	0.0826142	0.670071	PR	NS	1	0.959141
Glucose	Nitrososphaeraceae	-0.081325	0.674938	PR	NS	1	0.959141
Glucose	Enterobacteriaceae	0.0784605	0.6858	PR	NS	1	0.959141
Glucose	Bacteroidaceae	-0.0734975	0.704763	PR	NS	1	0.959141
Glucose	[Odoribacteraceae]	-0.069098	0.721719	PR	NS	1	0.959141
Glucose	Propionibacteriaceae	-0.0677631	0.72689	PR	NS	1	0.959141
Glucose	Rhodospirillaceae	-0.0677631	0.72689	PR	NS	1	0.959141
Glucose	Aerococcaceae	-0.0676665	0.727265	PR	NS	1	0.959141
Glucose	Paenibacillaceae	-0.0676665	0.727265	PR	NS	1	0.959141
Glucose	Rhizobiaceae	0.0654535	0.735864	PR	NS	1	0.959141
Glucose	Geodermatophilaceae	0.06506	0.737397	PR	NS	1	0.959141
Glucose	Erysipelotrichaceae	0.0578823	0.765516	PR	NS	1	0.959141
Glucose	Verrucomicrobiaceae	-0.0563207	0.771674	PR	NS	1	0.959141
Glucose	Leptotrichiaceae	0.0549294	0.777172	PR	NS	1	0.959141
Glucose	Planctomycetaceae	-0.0526874	0.786054	PR	NS	1	0.959141
Glucose	Micrococcaceae	0.0481097	0.804269	PR	NS	1	0.959141
Glucose	mitochondria	0.0475428	0.806532	PR	NS	1	0.959141
Glucose	Comamonadaceae	-0.0473368	0.807355	PR	NS	1	0.959141
Glucose	[Barnesiellaceae]	-0.0451754	0.815999	PR	NS	1	0.959141
Glucose	Micromonosporaceae	0.0451754	0.815999	PR	NS	1	0.959141
Glucose	Peptococcaceae	0.0451754	0.815999	PR	NS	1	0.959141
Glucose	Thiobacteraceae	-0.0451754	0.815999	PR	NS	1	0.959141
Glucose	Enterococcaceae	0.0419474	0.828947	PR	NS	1	0.959141
Glucose	Planococcaceae	0.0414983	0.830752	PR	NS	1	0.959141
Glucose	Rickettsiaceae	0.0372242	0.847972	PR	NS	1	0.963611
Glucose	Leuconostocaceae	-0.035226	0.856046	PR	NS	1	0.963611
Glucose	Eubacteriaceae	-0.03253	0.866963	PR	NS	1	0.963611
Glucose	Ruminococcaceae	-0.0307701	0.874102	PR	NS	1	0.963611
Glucose	Staphylococcaceae	-0.0306328	0.874659	PR	NS	1	0.963611
Glucose	Turicibacteraceae	0.0234172	0.904028	PR	NS	1	0.963611
Glucose	Bacillaceae	-0.0228338	0.906408	PR	NS	1	0.963611
Glucose	Fusobacteriaceae	-0.0188051	0.922867	PR	NS	1	0.963611
Glucose	Campylobacteraceae	0.0181759	0.925441	PR	NS	1	0.963611
Glucose	Acetobacteraceae	0.017734	0.927249	PR	NS	1	0.963611
Glucose	C111	0.016265	0.933261	PR	NS	1	0.963611
Glucose	Cytophagaceae	0.016265	0.933261	PR	NS	1	0.963611
Glucose	Tsukamurellaceae	0.016265	0.933261	PR	NS	1	0.963611
Glucose	Lachnospiraceae	-0.00938158	0.961477	PR	NS	1	0.984739
Glucose	Sphingobacteriaceae	-0.00692622	0.971555	PR	NS	1	0.9867
Glucose	Prevotellaceae	-0.00512978	0.978931	PR	NS	1	0.9867
Glucose	Bifidobacteriaceae	0.00126074	0.994821	PR	NS	1	0.994821
Weight	Comamonadaceae	-0.749639	1.86283e-06	PR	NS	0.00023658	0.00023658
Weight	Bifidobacteriaceae	-0.642802	0.000127835	PR	NS	0.0162351	0.00811753
Weight	Clostridiaceae	-0.607261	0.00037296	PR	NS	0.047366	0.0157887
Weight	Coriobacteriaceae	-0.575669	0.000873097	PR	NS	0.110883	0.0277208
Weight	Ruminococcaceae	-0.565746	0.00112087	PR	NS	0.14235	0.0282702
Weight	Mycobacteriaceae	-0.556194	0.00141526	PR	NS	0.179738	0.0282702
Weight	Planococcaceae	-0.551101	0.00159815	PR	NS	0.202965	0.0282702
Weight	Verrucomicrobiaceae	-0.546497	0.0017808	PR	NS	0.226161	0.0282702
Weight	Staphylococcaceae	-0.540877	0.00202812	PR	NS	0.257572	0.0286191
Weight	Pasteurellaceae	-0.529229	0.00263701	PR	NS	0.3349	0.03349
Weight	Sphingobacteriaceae	-0.515057	0.00358519	PR	NS	0.455319	0.0413927
Weight	Bacteroidaceae	-0.510058	0.0039832	PR	NS	0.505866	0.0421555
Weight	Lachnospiraceae	-0.501673	0.00473596	PR	NS	0.601467	0.0435217
Weight	Moraxellaceae	-0.501038	0.00479766	PR	NS	0.609303	0.0435217
Weight	Procabacteriaceae	-0.494329	0.00549215	PR	NS	0.697503	0.0465002
Weight	Pseudomonadaceae	-0.488992	0.00610421	PR	NS	0.775235	0.0484522
Weight	[Tissierellaceae]	-0.480004	0.00726608	PR	NS	0.922792	0.0530512
Weight	Mycoplasmataceae	-0.47821	0.00751906	PR	NS	0.954921	0.0530512
Weight	S24-7	-0.465613	0.0095149	PR	NS	1	0.061894
Weight	Erysipelotrichaceae	-0.463793	0.00983721	PR	NS	1	0.061894
Weight	Turicibacteraceae	-0.461617	0.0102344	PR	NS	1	0.061894
Weight	Enterobacteriaceae	-0.458557	0.010816	PR	NS	1	0.0624377
Weight	Flavobacteriaceae	-0.440584	0.0148198	PR	NS	1	0.0818308
Weight	Hyphomicrobiaceae	-0.407846	0.0252709	PR	NS	1	0.133725
Weight	Burkholderiaceae	-0.39963	0.0286739	PR	NS	1	0.140705
Weight	mitochondria	-0.397597	0.029571	PR	NS	1	0.140705
Weight	Rikenellaceae	-0.396834	0.0299136	PR	NS	1	0.140705
Weight	Leuconostocaceae	-0.387807	0.0342159	PR	NS	1	0.147979
Weight	Nocardiaceae	-0.387212	0.0345166	PR	NS	1	0.147979
Weight	[Weeksellaceae]	-0.386349	0.0349556	PR	NS	1	0.147979
Weight	Acetobacteraceae	0.378865	0.0389572	PR	NS	1	0.159599
Weight	Streptococcaceae	-0.370054	0.0441313	PR	NS	1	0.175146
Weight	Rickettsiaceae	-0.36224	0.0491657	PR	NS	1	0.189213
Weight	Veillonellaceae	-0.35288	0.0557838	PR	NS	1	0.202559
Weight	Beijerinckiaceae	-0.352827	0.0558233	PR	NS	1	0.202559
Weight	Corynebacteriaceae	-0.348782	0.0588931	PR	NS	1	0.207762
Weight	Aerococcaceae	-0.340184	0.0658583	PR	NS	1	0.226054
Weight	Carnobacteriaceae	-0.335934	0.0695304	PR	NS	1	0.232378
Weight	Rhizobiaceae	-0.331396	0.0736242	PR	NS	1	0.23975
Weight	Vibrionaceae	0.327347	0.0774319	PR	NS	1	0.245846
Weight	Paenibacillaceae	-0.31451	0.0905116	PR	NS	1	0.27555
Weight	Fusobacteriaceae	-0.313942	0.0911268	PR	NS	1	0.27555
Weight	Bacillaceae	-0.301784	0.105072	PR	NS	1	0.310329
Weight	Propionibacteriaceae	0.289631	0.120553	PR	NS	1	0.340227
Weight	Rhodospirillaceae	0.289631	0.120553	PR	NS	1	0.340227
Weight	Caulobacteraceae	-0.283545	0.128912	PR	NS	1	0.344487
Weight	Rhodocyclaceae	-0.275164	0.141109	PR	NS	1	0.344487
Weight	Enterococcaceae	-0.270205	0.148708	PR	NS	1	0.344487
Weight	[Mogibacteriaceae]	-0.268177	0.1519	PR	NS	1	0.344487
Weight	Acholeplasmataceae	-0.268177	0.1519	PR	NS	1	0.344487
Weight	Cellulomonadaceae	-0.268177	0.1519	PR	NS	1	0.344487
Weight	Conexibacteraceae	-0.268177	0.1519	PR	NS	1	0.344487
Weight	Gemellaceae	-0.268177	0.1519	PR	NS	1	0.344487
Weight	Pirellulaceae	-0.268177	0.1519	PR	NS	1	0.344487
Weight	RFP12	-0.268177	0.1519	PR	NS	1	0.344487
Weight	Thermaceae	-0.268177	0.1519	PR	NS	1	0.344487
Weight	Leptotrichiaceae	-0.265391	0.156364	PR	NS	1	0.34839
Weight	Desulfovibrionaceae	-0.261703	0.162418	PR	NS	1	0.35564
Weight	Brucellaceae	0.246723	0.188724	PR	NS	1	0.36315
Weight	Dermabacteraceae	0.246723	0.188724	PR	NS	1	0.36315
Weight	Frankiaceae	-0.246723	0.188724	PR	NS	1	0.36315
Weight	Methanobacteriaceae	-0.246723	0.188724	PR	NS	1	0.36315
Weight	Methylocystaceae	-0.246723	0.188724	PR	NS	1	0.36315
Weight	Pseudonocardiaceae	0.246723	0.188724	PR	NS	1	0.36315
Weight	RF16	-0.246723	0.188724	PR	NS	1	0.36315
Weight	Symbiobacteriaceae	-0.246723	0.188724	PR	NS	1	0.36315
Weight	Sphingomonadaceae	-0.238274	0.204804	PR	NS	1	0.388211
Weight	Bradyrhizobiaceae	-0.233503	0.214288	PR	NS	1	0.39688
Weight	Micrococcaceae	-0.232841	0.215628	PR	NS	1	0.39688
Weight	Brevibacteriaceae	-0.225269	0.231354	PR	NS	1	0.41638
Weight	Alcaligenaceae	-0.2246	0.232779	PR	NS	1	0.41638
Weight	Porphyromonadaceae	-0.217063	0.249244	PR	NS	1	0.433917
Weight	Microbacteriaceae	-0.216986	0.249417	PR	NS	1	0.433917
Weight	Neisseriaceae	-0.215252	0.253312	PR	NS	1	0.434738
Weight	Prevotellaceae	-0.208266	0.269415	PR	NS	1	0.450145
Weight	Aeromonadaceae	-0.203815	0.280011	PR	NS	1	0.450145
Weight	Intrasporangiaceae	-0.203815	0.280011	PR	NS	1	0.450145
Weight	Solibacteraceae	-0.203815	0.280011	PR	NS	1	0.450145
Weight	Solirubrobacteraceae	-0.203815	0.280011	PR	NS	1	0.450145
Weight	Planctomycetaceae	-0.191843	0.309824	PR	NS	1	0.491845
Weight	Opitutaceae	0.185671	0.325939	PR	NS	1	0.51104
Weight	Actinomycetaceae	-0.170712	0.367088	PR	NS	1	0.568539
Weight	Campylobacteraceae	-0.163258	0.388682	PR	NS	1	0.593106
Weight	Beutenbergiaceae	0.160906	0.395644	PR	NS	1	0.593106
Weight	Phyllobacteriaceae	0.160464	0.396961	PR	NS	1	0.593106
Weight	Eubacteriaceae	0.154389	0.415305	PR	NS	1	0.613299
Weight	Chitinophagaceae	-0.149154	0.431485	PR	NS	1	0.626885
Weight	Anaeroplasmataceae	-0.142096	0.453838	PR	NS	1	0.626885
Weight	Holophagaceae	-0.139452	0.462365	PR	NS	1	0.626885
Weight	Myxococcaceae	-0.139452	0.462365	PR	NS	1	0.626885
Weight	Nakamurellaceae	0.139452	0.462365	PR	NS	1	0.626885
Weight	Alteromonadaceae	-0.13895	0.463994	PR	NS	1	0.626885
Weight	Bdellovibrionaceae	-0.13895	0.463994	PR	NS	1	0.626885
Weight	Sinobacteraceae	-0.13895	0.463994	PR	NS	1	0.626885
Weight	Peptostreptococcaceae	-0.119471	0.529463	PR	NS	1	0.685787
Weight	auto67_4W	0.117998	0.53459	PR	NS	1	0.685787
Weight	Cryomorphaceae	0.117998	0.53459	PR	NS	1	0.685787
Weight	Geobacteraceae	-0.117998	0.53459	PR	NS	1	0.685787
Weight	HTCC2089	-0.117998	0.53459	PR	NS	1	0.685787
Weight	Oxalobacteraceae	-0.112602	0.553565	PR	NS	1	0.703027
Weight	[Chthoniobacteraceae]	-0.109116	0.565985	PR	NS	1	0.711684
Weight	[Barnesiellaceae]	-0.0965438	0.611796	PR	NS	1	0.74343
Weight	Thiobacteraceae	-0.0965438	0.611796	PR	NS	1	0.74343
Weight	Methylobacteriaceae	-0.0962342	0.612944	PR	NS	1	0.74343
Weight	Geodermatophilaceae	-0.0926335	0.626354	PR	NS	1	0.74343
Weight	Nocardioidaceae	0.0926335	0.626354	PR	NS	1	0.74343
Weight	Saprospiraceae	-0.0926335	0.626354	PR	NS	1	0.74343
Weight	Helicobacteraceae	0.0884954	0.641912	PR	NS	1	0.754841
Weight	[Paraprevotellaceae]	-0.0839251	0.659268	PR	NS	1	0.768138
Weight	Xanthomonadaceae	0.0805946	0.672027	PR	NS	1	0.775886
Weight	Tsukamurellaceae	0.0771946	0.685145	PR	NS	1	0.779209
Weight	A4b	0.0750896	0.693312	PR	NS	1	0.779209
Weight	Dehalobacteriaceae	0.0750896	0.693312	PR	NS	1	0.779209
Weight	Lactobacillaceae	-0.0723026	0.704177	PR	NS	1	0.784478
Weight	Halomonadaceae	-0.0623395	0.743473	PR	NS	1	0.805664
Weight	C111	-0.0617557	0.745797	PR	NS	1	0.805664
Weight	Cytophagaceae	-0.0617557	0.745797	PR	NS	1	0.805664
Weight	[Odoribacteraceae]	-0.0610596	0.74857	PR	NS	1	0.805664
Weight	Spirochaetaceae	-0.0566453	0.766226	PR	NS	1	0.810231
Weight	Coxiellaceae	-0.0536354	0.778332	PR	NS	1	0.810231
Weight	EB1017	0.0536354	0.778332	PR	NS	1	0.810231
Weight	Polyangiaceae	-0.0536354	0.778332	PR	NS	1	0.810231
Weight	Patulibacteraceae	-0.0463167	0.807976	PR	NS	1	0.834252
Weight	Rhodobacteraceae	-0.0292983	0.877856	PR	NS	1	0.899095
Weight	Nitrososphaeraceae	0.0154389	0.935463	PR	NS	1	0.95043
Weight	Micromonosporaceae	0.0107271	0.955135	PR	NS	1	0.955135
Weight	Peptococcaceae	0.0107271	0.955135	PR	NS	1	0.955135
Development	Sphingomonadaceae	-0.482084	0.0069817	PR	NS	0.886676	0.789604
Development	Enterobacteriaceae	-0.438454	0.0153669	PR	NS	1	0.789604
Development	Pseudomonadaceae	-0.412902	0.0233464	PR	NS	1	0.789604
Development	mitochondria	-0.383035	0.0366844	PR	NS	1	0.789604
Development	Oxalobacteraceae	-0.350635	0.0574709	PR	NS	1	0.789604
Development	Opitutaceae	0.347608	0.0598085	PR	NS	1	0.789604
Development	Patulibacteraceae	-0.328521	0.0763127	PR	NS	1	0.789604
Development	[Odoribacteraceae]	0.316607	0.0882671	PR	NS	1	0.789604
Development	Nakamurellaceae	0.315215	0.0897523	PR	NS	1	0.789604
Development	Xanthomonadaceae	-0.312885	0.0922801	PR	NS	1	0.789604
Development	Turicibacteraceae	-0.30883	0.0968081	PR	NS	1	0.789604
Development	Leuconostocaceae	-0.305481	0.100672	PR	NS	1	0.789604
Development	Halomonadaceae	-0.299274	0.10814	PR	NS	1	0.789604
Development	[Chthoniobacteraceae]	0.299173	0.108264	PR	NS	1	0.789604
Development	Brucellaceae	-0.293476	0.115483	PR	NS	1	0.789604
Development	Dermabacteraceae	-0.293476	0.115483	PR	NS	1	0.789604
Development	Pseudonocardiaceae	-0.293476	0.115483	PR	NS	1	0.789604
Development	Vibrionaceae	0.29267	0.116533	PR	NS	1	0.789604
Development	Bacteroidaceae	-0.289768	0.120369	PR	NS	1	0.789604
Development	Veillonellaceae	-0.274092	0.142726	PR	NS	1	0.789604
Development	Ruminococcaceae	-0.269834	0.149288	PR	NS	1	0.789604
Development	Carnobacteriaceae	-0.266921	0.153901	PR	NS	1	0.789604
Development	Clostridiaceae	-0.260164	0.164993	PR	NS	1	0.789604
Development	Nitrososphaeraceae	-0.258124	0.168452	PR	NS	1	0.789604
Development	Rhodobacteraceae	-0.251743	0.179598	PR	NS	1	0.789604
Development	Streptococcaceae	-0.250091	0.182566	PR	NS	1	0.789604
Development	Coxiellaceae	0.249998	0.182734	PR	NS	1	0.789604
Development	Polyangiaceae	0.249998	0.182734	PR	NS	1	0.789604
Development	Methylobacteriaceae	-0.245811	0.190416	PR	NS	1	0.789604
Development	Sphingobacteriaceae	-0.228224	0.225128	PR	NS	1	0.789604
Development	Rickettsiaceae	-0.223568	0.234989	PR	NS	1	0.789604
Development	Acetobacteraceae	0.223168	0.235849	PR	NS	1	0.789604
Development	Erysipelotrichaceae	-0.215202	0.253426	PR	NS	1	0.789604
Development	Beutenbergiaceae	-0.20652	0.273539	PR	NS	1	0.789604
Development	EB1017	-0.20652	0.273539	PR	NS	1	0.789604
Development	Geobacteraceae	0.20652	0.273539	PR	NS	1	0.789604
Development	HTCC2089	0.20652	0.273539	PR	NS	1	0.789604
Development	Micromonosporaceae	-0.20652	0.273539	PR	NS	1	0.789604
Development	Peptococcaceae	-0.20652	0.273539	PR	NS	1	0.789604
Development	Propionibacteriaceae	0.20652	0.273539	PR	NS	1	0.789604
Development	Rhodospirillaceae	0.20652	0.273539	PR	NS	1	0.789604
Development	Staphylococcaceae	-0.206186	0.274333	PR	NS	1	0.789604
Development	Mycobacteriaceae	-0.202073	0.284229	PR	NS	1	0.789604
Development	Moraxellaceae	-0.197578	0.295305	PR	NS	1	0.789604
Development	Bdellovibrionaceae	-0.195548	0.300393	PR	NS	1	0.789604
Development	Sinobacteraceae	-0.195548	0.300393	PR	NS	1	0.789604
Development	Desulfovibrionaceae	-0.194018	0.304266	PR	NS	1	0.789604
Development	Bifidobacteriaceae	-0.193581	0.305377	PR	NS	1	0.789604
Development	Planctomycetaceae	-0.192044	0.309307	PR	NS	1	0.789604
Development	Spirochaetaceae	-0.189411	0.316114	PR	NS	1	0.789604
Development	Prevotellaceae	-0.189038	0.317085	PR	NS	1	0.789604
Development	Eubacteriaceae	0.179904	0.341453	PR	NS	1	0.810181
Development	Saprospiraceae	0.179904	0.341453	PR	NS	1	0.810181
Development	Pasteurellaceae	-0.178795	0.344487	PR	NS	1	0.810181
Development	Bacillaceae	-0.168253	0.374131	PR	NS	1	0.848767
Development	auto67_4W	0.163042	0.389318	PR	NS	1	0.848767
Development	Cryomorphaceae	0.163042	0.389318	PR	NS	1	0.848767
Development	Burkholderiaceae	-0.161818	0.392938	PR	NS	1	0.848767
Development	Microbacteriaceae	0.161355	0.394309	PR	NS	1	0.848767
Development	Micrococcaceae	-0.152993	0.419587	PR	NS	1	0.854343
Development	Enterococcaceae	-0.14904	0.431842	PR	NS	1	0.854343
Development	Campylobacteraceae	-0.144855	0.445026	PR	NS	1	0.854343
Development	Lachnospiraceae	-0.144141	0.447299	PR	NS	1	0.854343
Development	Phyllobacteriaceae	0.143083	0.450675	PR	NS	1	0.854343
Development	Comamonadaceae	-0.135797	0.474293	PR	NS	1	0.854343
Development	[Tissierellaceae]	-0.109459	0.564755	PR	NS	1	0.854343
Development	Hyphomicrobiaceae	-0.103315	0.586929	PR	NS	1	0.854343
Development	Procabacteriaceae	-0.102719	0.589099	PR	NS	1	0.854343
Development	Holophagaceae	0.0978253	0.607056	PR	NS	1	0.854343
Development	Myxococcaceae	0.0978253	0.607056	PR	NS	1	0.854343
Development	Bradyrhizobiaceae	0.0951102	0.617117	PR	NS	1	0.854343
Development	Leptotrichiaceae	0.0951102	0.617117	PR	NS	1	0.854343
Development	Geodermatophilaceae	-0.0938631	0.621761	PR	NS	1	0.854343
Development	Beijerinckiaceae	-0.0938073	0.621969	PR	NS	1	0.854343
Development	Paenibacillaceae	0.0910528	0.632279	PR	NS	1	0.854343
Development	Anaeroplasmataceae	-0.0889861	0.640059	PR	NS	1	0.854343
Development	Actinomycetaceae	-0.0885905	0.641553	PR	NS	1	0.854343
Development	Peptostreptococcaceae	-0.085161	0.654557	PR	NS	1	0.854343
Development	Mycoplasmataceae	-0.0837185	0.660057	PR	NS	1	0.854343
Development	[Paraprevotellaceae]	0.075668	0.691065	PR	NS	1	0.854343
Development	Verrucomicrobiaceae	-0.0738793	0.698023	PR	NS	1	0.854343
Development	Coriobacteriaceae	-0.0730416	0.701291	PR	NS	1	0.854343
Development	C111	0.0703973	0.711638	PR	NS	1	0.854343
Development	Cytophagaceae	0.0703973	0.711638	PR	NS	1	0.854343
Development	Flavobacteriaceae	-0.0665754	0.726682	PR	NS	1	0.854343
Development	Planococcaceae	-0.0656348	0.730401	PR	NS	1	0.854343
Development	[Barnesiellaceae]	-0.0652169	0.732054	PR	NS	1	0.854343
Development	[Mogibacteriaceae]	-0.0652169	0.732054	PR	NS	1	0.854343
Development	A4b	-0.0652169	0.732054	PR	NS	1	0.854343
Development	Acholeplasmataceae	-0.0652169	0.732054	PR	NS	1	0.854343
Development	Aeromonadaceae	-0.0652169	0.732054	PR	NS	1	0.854343
Development	Brevibacteriaceae	-0.0652169	0.732054	PR	NS	1	0.854343
Development	Cellulomonadaceae	-0.0652169	0.732054	PR	NS	1	0.854343
Development	Conexibacteraceae	-0.0652169	0.732054	PR	NS	1	0.854343
Development	Dehalobacteriaceae	-0.0652169	0.732054	PR	NS	1	0.854343
Development	Frankiaceae	-0.0652169	0.732054	PR	NS	1	0.854343
Development	Gemellaceae	-0.0652169	0.732054	PR	NS	1	0.854343
Development	Intrasporangiaceae	-0.0652169	0.732054	PR	NS	1	0.854343
Development	Methanobacteriaceae	-0.0652169	0.732054	PR	NS	1	0.854343
Development	Methylocystaceae	-0.0652169	0.732054	PR	NS	1	0.854343
Development	Pirellulaceae	-0.0652169	0.732054	PR	NS	1	0.854343
Development	RF16	-0.0652169	0.732054	PR	NS	1	0.854343
Development	RFP12	-0.0652169	0.732054	PR	NS	1	0.854343
Development	Solibacteraceae	-0.0652169	0.732054	PR	NS	1	0.854343
Development	Solirubrobacteraceae	-0.0652169	0.732054	PR	NS	1	0.854343
Development	Symbiobacteriaceae	-0.0652169	0.732054	PR	NS	1	0.854343
Development	Thermaceae	-0.0652169	0.732054	PR	NS	1	0.854343
Development	Thiobacteraceae	-0.0652169	0.732054	PR	NS	1	0.854343
Development	Fusobacteriaceae	-0.0649137	0.733255	PR	NS	1	0.854343
Development	Caulobacteraceae	0.0602348	0.75186	PR	NS	1	0.865426
Development	Nocardiaceae	0.0576044	0.76238	PR	NS	1	0.865426
Development	Neisseriaceae	-0.0573972	0.76321	PR	NS	1	0.865426
Development	Aerococcaceae	0.0455264	0.811194	PR	NS	1	0.911696
Development	Rikenellaceae	-0.0419605	0.825748	PR	NS	1	0.916504
Development	Alcaligenaceae	0.0409445	0.829905	PR	NS	1	0.916504
Development	Helicobacteraceae	0.0385509	0.839718	PR	NS	1	0.919346
Development	S24-7	-0.0341683	0.857744	PR	NS	1	0.928093
Development	Nocardioidaceae	-0.0312877	0.86963	PR	NS	1	0.928093
Development	Tsukamurellaceae	0.0312877	0.86963	PR	NS	1	0.928093
Development	Rhodocyclaceae	0.0273605	0.885881	PR	NS	1	0.935062
Development	Rhizobiaceae	0.0261533	0.890886	PR	NS	1	0.935062
Development	Porphyromonadaceae	-0.0168822	0.929444	PR	NS	1	0.966906
Development	Corynebacteriaceae	-0.0152017	0.936452	PR	NS	1	0.966906
Development	[Weeksellaceae]	-0.0129915	0.945677	PR	NS	1	0.968556
Development	Chitinophagaceae	-0.00781727	0.967297	PR	NS	1	0.982774
Development	Lactobacillaceae	0.00360676	0.984908	PR	NS	1	0.992725
Development	Alteromonadaceae	0	1	PR	NS	1	1
Total	Anaeroplasmataceae	-0.408656	0.0249542	PR	NS	1	0.830633
Total	Eubacteriaceae	0.386231	0.0350162	PR	NS	1	0.830633
Total	Helicobacteraceae	-0.385009	0.0356465	PR	NS	1	0.830633
Total	[Chthoniobacteraceae]	0.366103	0.0466229	PR	NS	1	0.830633
Total	Halomonadaceae	-0.365642	0.0469206	PR	NS	1	0.830633
Total	Nitrososphaeraceae	-0.339883	0.0661134	PR	NS	1	0.830633
Total	Geodermatophilaceae	0.324434	0.0802641	PR	NS	1	0.830633
Total	Patulibacteraceae	-0.324434	0.0802641	PR	NS	1	0.830633
Total	mitochondria	-0.32016	0.0845618	PR	NS	1	0.830633
Total	Rickettsiaceae	-0.312688	0.0924963	PR	NS	1	0.830633
Total	A4b	0.311293	0.0940378	PR	NS	1	0.830633
Total	Brevibacteriaceae	-0.311293	0.0940378	PR	NS	1	0.830633
Total	Dehalobacteriaceae	0.311293	0.0940378	PR	NS	1	0.830633
Total	Staphylococcaceae	-0.30155	0.105355	PR	NS	1	0.830633
Total	Ruminococcaceae	-0.294604	0.114026	PR	NS	1	0.830633
Total	Opitutaceae	0.29439	0.114302	PR	NS	1	0.830633
Total	Planococcaceae	-0.281222	0.132212	PR	NS	1	0.830633
Total	Sphingobacteriaceae	-0.27883	0.135674	PR	NS	1	0.830633
Total	Nocardioidaceae	0.278086	0.136764	PR	NS	1	0.830633
Total	Coxiellaceae	0.268356	0.151616	PR	NS	1	0.830633
Total	Holophagaceae	-0.268356	0.151616	PR	NS	1	0.830633
Total	Myxococcaceae	-0.268356	0.151616	PR	NS	1	0.830633
Total	Polyangiaceae	0.268356	0.151616	PR	NS	1	0.830633
Total	Peptostreptococcaceae	0.265018	0.15697	PR	NS	1	0.830633
Total	Bdellovibrionaceae	0.247188	0.187866	PR	NS	1	0.854615
Total	Saprospiraceae	0.247188	0.187866	PR	NS	1	0.854615
Total	Sinobacteraceae	0.247188	0.187866	PR	NS	1	0.854615
Total	Beutenbergiaceae	-0.246888	0.188419	PR	NS	1	0.854615
Total	Carnobacteriaceae	-0.235375	0.210533	PR	NS	1	0.875578
Total	C111	0.231738	0.217871	PR	NS	1	0.875578
Total	Cytophagaceae	0.231738	0.217871	PR	NS	1	0.875578
Total	Planctomycetaceae	0.229542	0.222388	PR	NS	1	0.875578
Total	Nakamurellaceae	0.225419	0.231034	PR	NS	1	0.875578
Total	Micrococcaceae	-0.214836	0.254252	PR	NS	1	0.875578
Total	Verrucomicrobiaceae	-0.211313	0.26231	PR	NS	1	0.875578
Total	Neisseriaceae	0.209728	0.265991	PR	NS	1	0.875578
Total	Fusobacteriaceae	-0.204438	0.278512	PR	NS	1	0.875578
Total	Hyphomicrobiaceae	-0.204059	0.279422	PR	NS	1	0.875578
Total	Micromonosporaceae	0.203951	0.279683	PR	NS	1	0.875578
Total	Peptococcaceae	0.203951	0.279683	PR	NS	1	0.875578
Total	Turicibacteraceae	-0.202716	0.282667	PR	NS	1	0.875578
Total	Enterobacteriaceae	-0.192419	0.308345	PR	NS	1	0.895492
Total	[Tissierellaceae]	-0.191981	0.309468	PR	NS	1	0.895492
Total	auto67_4W	0.182482	0.334463	PR	NS	1	0.895492
Total	Cryomorphaceae	0.182482	0.334463	PR	NS	1	0.895492
Total	Geobacteraceae	-0.182482	0.334463	PR	NS	1	0.895492
Total	HTCC2089	-0.182482	0.334463	PR	NS	1	0.895492
Total	S24-7	-0.181006	0.338454	PR	NS	1	0.895492
Total	Rhizobiaceae	0.175056	0.354836	PR	NS	1	0.895503
Total	Burkholderiaceae	-0.169583	0.370311	PR	NS	1	0.895503
Total	Rhodocyclaceae	-0.169583	0.370311	PR	NS	1	0.895503
Total	Mycoplasmataceae	-0.162776	0.390104	PR	NS	1	0.895503
Total	Brucellaceae	-0.161014	0.395324	PR	NS	1	0.895503
Total	Dermabacteraceae	-0.161014	0.395324	PR	NS	1	0.895503
Total	Pseudonocardiaceae	-0.161014	0.395324	PR	NS	1	0.895503
Total	Alcaligenaceae	0.159384	0.400189	PR	NS	1	0.895503
Total	Paenibacillaceae	0.154149	0.416041	PR	NS	1	0.895503
Total	Coriobacteriaceae	0.153093	0.419279	PR	NS	1	0.895503
Total	Aeromonadaceae	0.139545	0.462063	PR	NS	1	0.895503
Total	Intrasporangiaceae	0.139545	0.462063	PR	NS	1	0.895503
Total	Solibacteraceae	0.139545	0.462063	PR	NS	1	0.895503
Total	Solirubrobacteraceae	0.139545	0.462063	PR	NS	1	0.895503
Total	Phyllobacteriaceae	-0.128457	0.498721	PR	NS	1	0.895503
Total	Lachnospiraceae	-0.125056	0.510251	PR	NS	1	0.895503
Total	[Mogibacteriaceae]	0.118077	0.534315	PR	NS	1	0.895503
Total	Acholeplasmataceae	0.118077	0.534315	PR	NS	1	0.895503
Total	Cellulomonadaceae	0.118077	0.534315	PR	NS	1	0.895503
Total	Conexibacteraceae	0.118077	0.534315	PR	NS	1	0.895503
Total	Gemellaceae	0.118077	0.534315	PR	NS	1	0.895503
Total	Pirellulaceae	0.118077	0.534315	PR	NS	1	0.895503
Total	Propionibacteriaceae	-0.118077	0.534315	PR	NS	1	0.895503
Total	RFP12	0.118077	0.534315	PR	NS	1	0.895503
Total	Rhodospirillaceae	-0.118077	0.534315	PR	NS	1	0.895503
Total	Thermaceae	0.118077	0.534315	PR	NS	1	0.895503
Total	Prevotellaceae	-0.116448	0.540008	PR	NS	1	0.895503
Total	Rikenellaceae	-0.116383	0.540236	PR	NS	1	0.895503
Total	Vibrionaceae	0.115611	0.542943	PR	NS	1	0.895503
Total	Nocardiaceae	-0.113097	0.55181	PR	NS	1	0.89846
Total	Caulobacteraceae	-0.108196	0.569282	PR	NS	1	0.914909
Total	Oxalobacteraceae	-0.106241	0.57632	PR	NS	1	0.914909
Total	Acetobacteraceae	0.102627	0.589436	PR	NS	1	0.915249
Total	Mycobacteriaceae	-0.101584	0.593242	PR	NS	1	0.915249
Total	Comamonadaceae	-0.097316	0.608938	PR	NS	1	0.915249
Total	Bacillaceae	-0.0965494	0.611776	PR	NS	1	0.915249
Total	Leptotrichiaceae	-0.0949563	0.61769	PR	NS	1	0.915249
Total	Procabacteriaceae	-0.0912971	0.631362	PR	NS	1	0.915249
Total	Chitinophagaceae	-0.0885229	0.641808	PR	NS	1	0.915249
Total	Desulfovibrionaceae	0.0876066	0.645273	PR	NS	1	0.915249
Total	Rhodobacteraceae	-0.0860622	0.65113	PR	NS	1	0.915249
Total	Xanthomonadaceae	-0.0846489	0.656508	PR	NS	1	0.915249
Total	Clostridiaceae	0.0837271	0.660024	PR	NS	1	0.915249
Total	Sphingomonadaceae	-0.0829446	0.663015	PR	NS	1	0.915249
Total	[Odoribacteraceae]	-0.0790157	0.678108	PR	NS	1	0.915664
Total	[Weeksellaceae]	-0.0780485	0.681842	PR	NS	1	0.915664
Total	Alteromonadaceae	-0.0772461	0.684946	PR	NS	1	0.915664
Total	Moraxellaceae	-0.0741662	0.696906	PR	NS	1	0.921948
Total	Actinomycetaceae	-0.0716829	0.706601	PR	NS	1	0.925137
Total	Veillonellaceae	-0.066962	0.725156	PR	NS	1	0.939743
Total	Corynebacteriaceae	-0.0637754	0.737768	PR	NS	1	0.940208
Total	Bifidobacteriaceae	-0.0587961	0.757609	PR	NS	1	0.940208
Total	Methylobacteriaceae	-0.0567473	0.765817	PR	NS	1	0.940208
Total	Microbacteriaceae	-0.0539645	0.777006	PR	NS	1	0.940208
Total	EB1017	-0.0536713	0.778188	PR	NS	1	0.940208
Total	Spirochaetaceae	-0.0510149	0.788914	PR	NS	1	0.940208
Total	Streptococcaceae	-0.0455876	0.810944	PR	NS	1	0.940208
Total	Beijerinckiaceae	0.0440041	0.8174	PR	NS	1	0.940208
Total	Frankiaceae	0.042937	0.821756	PR	NS	1	0.940208
Total	Methanobacteriaceae	0.042937	0.821756	PR	NS	1	0.940208
Total	Methylocystaceae	0.042937	0.821756	PR	NS	1	0.940208
Total	RF16	0.042937	0.821756	PR	NS	1	0.940208
Total	Symbiobacteriaceae	0.042937	0.821756	PR	NS	1	0.940208
Total	Campylobacteraceae	-0.0346407	0.855797	PR	NS	1	0.970413
Total	Porphyromonadaceae	0.0308788	0.87132	PR	NS	1	0.979271
Total	[Paraprevotellaceae]	-0.0280398	0.883067	PR	NS	1	0.983233
Total	Enterococcaceae	0.0262875	0.890329	PR	NS	1	0.983233
Total	Bradyrhizobiaceae	-0.0231601	0.903312	PR	NS	1	0.986165
Total	Lactobacillaceae	-0.0184773	0.922796	PR	NS	1	0.986165
Total	Tsukamurellaceae	0.0154492	0.93542	PR	NS	1	0.986165
Total	Pseudomonadaceae	-0.0137804	0.942383	PR	NS	1	0.986165
Total	Bacteroidaceae	-0.0125196	0.947647	PR	NS	1	0.986165
Total	Flavobacteriaceae	0.0119089	0.950198	PR	NS	1	0.986165
Total	[Barnesiellaceae]	-0.0107343	0.955105	PR	NS	1	0.986165
Total	Thiobacteraceae	-0.0107343	0.955105	PR	NS	1	0.986165
Total	Pasteurellaceae	-0.00626416	0.973792	PR	NS	1	0.992835
Total	Erysipelotrichaceae	0.00544935	0.9772	PR	NS	1	0.992835
Total	Leuconostocaceae	0.000890571	0.996273	PR	NS	1	1
Total	Aerococcaceae	0	1	PR	NS	1	1
Triglyceride	Cytophagaceae	0.537327	0.00384953	PA	NS	0.581279	0.312563
Triglyceride	Acetobacteraceae	-0.51412	0.00608154	PA	NS	0.918313	0.312563
Triglyceride	Procabacteriaceae	0.498152	0.00818348	PA	NS	1	0.312563
Triglyceride	Fusobacteriaceae	0.497507	0.00827983	PA	NS	1	0.312563
Triglyceride	Ellin6075	0.469051	0.0135839	PA	NS	1	0.364428
Triglyceride	Lactobacillaceae	0.465201	0.0144806	PA	NS	1	0.364428
Triglyceride	Enterococcaceae	0.448557	0.0189391	PA	NS	1	0.379095
Triglyceride	Turicibacteraceae	0.444808	0.0200845	PA	NS	1	0.379095
Triglyceride	Clostridiaceae	0.426855	0.0263831	PA	NS	1	0.438794
Triglyceride	Nocardiaceae	0.418381	0.0298675	PA	NS	1	0.438794
Triglyceride	Enterobacteriaceae	0.413658	0.0319651	PA	NS	1	0.438794
Triglyceride	Nocardioidaceae	0.373889	0.0547077	PA	NS	1	0.439864
Triglyceride	Microbacteriaceae	0.369478	0.05786	PA	NS	1	0.439864
Triglyceride	[Weeksellaceae]	0.368261	0.058754	PA	NS	1	0.439864
Triglyceride	Flavobacteriaceae	0.358407	0.0663954	PA	NS	1	0.439864
Triglyceride	Gemellaceae	0.349043	0.0743485	PA	NS	1	0.439864
Triglyceride	Micrococcaceae	0.338084	0.0845603	PA	NS	1	0.439864
Triglyceride	0319-6G20	-0.331803	0.0908748	PA	NS	1	0.439864
Triglyceride	[Acidaminobacteraceae]	-0.327327	0.0955874	PA	NS	1	0.439864
Triglyceride	[Chthoniobacteraceae]	-0.327327	0.0955874	PA	NS	1	0.439864
Triglyceride	Cryomorphaceae	-0.327327	0.0955874	PA	NS	1	0.439864
Triglyceride	Cryptosporangiaceae	-0.327327	0.0955874	PA	NS	1	0.439864
Triglyceride	Haliangiaceae	0.327327	0.0955874	PA	NS	1	0.439864
Triglyceride	Legionellaceae	-0.327327	0.0955874	PA	NS	1	0.439864
Triglyceride	Myxococcaceae	-0.327327	0.0955874	PA	NS	1	0.439864
Triglyceride	Nakamurellaceae	-0.327327	0.0955874	PA	NS	1	0.439864
Triglyceride	PRR-10	-0.327327	0.0955874	PA	NS	1	0.439864
Triglyceride	Rhodospirillaceae	-0.327327	0.0955874	PA	NS	1	0.439864
Triglyceride	SAGMA-X	-0.327327	0.0955874	PA	NS	1	0.439864
Triglyceride	Saprospiraceae	-0.327327	0.0955874	PA	NS	1	0.439864
Triglyceride	Thiobacteraceae	-0.327327	0.0955874	PA	NS	1	0.439864
Triglyceride	Christensenellaceae	0.326823	0.0961293	PA	NS	1	0.439864
Triglyceride	Eubacteriaceae	0.326823	0.0961293	PA	NS	1	0.439864
Triglyceride	Alcaligenaceae	0.323981	0.0992276	PA	NS	1	0.440687
Triglyceride	Vibrionaceae	0.317255	0.106859	PA	NS	1	0.461021
Triglyceride	Koribacteraceae	0.302148	0.125579	PA	NS	1	0.512497
Triglyceride	Methylophilaceae	0.302148	0.125579	PA	NS	1	0.512497
Triglyceride	Sphingobacteriaceae	0.291079	0.140741	PA	NS	1	0.559261
Triglyceride	Moraxellaceae	0.271354	0.17096	PA	NS	1	0.661921
Triglyceride	Dermabacteraceae	0.254196	0.200729	PA	NS	1	0.673211
Triglyceride	Bdellovibrionaceae	0.25179	0.205169	PA	NS	1	0.673211
Triglyceride	Halomonadaceae	0.25179	0.205169	PA	NS	1	0.673211
Triglyceride	WCHB1-25	0.25179	0.205169	PA	NS	1	0.673211
Triglyceride	A4b	-0.2446	0.218839	PA	NS	1	0.673211
Triglyceride	Caulobacteraceae	0.243323	0.22133	PA	NS	1	0.673211
Triglyceride	Aeromonadaceae	-0.240937	0.226034	PA	NS	1	0.673211
Triglyceride	Porphyromonadaceae	0.240876	0.226156	PA	NS	1	0.673211
Triglyceride	Opitutaceae	-0.236039	0.2359	PA	NS	1	0.673211
Triglyceride	Solibacteraceae	-0.236039	0.2359	PA	NS	1	0.673211
Triglyceride	Aerococcaceae	-0.233482	0.241161	PA	NS	1	0.673211
Triglyceride	Oxalobacteraceae	0.231588	0.24511	PA	NS	1	0.673211
Triglyceride	Leptotrichiaceae	-0.230036	0.248376	PA	NS	1	0.673211
Triglyceride	Carnobacteriaceae	-0.229291	0.249953	PA	NS	1	0.673211
Triglyceride	Comamonadaceae	0.203277	0.30918	PA	NS	1	0.673211
Triglyceride	mitochondria	0.202161	0.311899	PA	NS	1	0.673211
Triglyceride	Brevibacteriaceae	-0.201432	0.313685	PA	NS	1	0.673211
Triglyceride	Cenarchaeaceae	-0.201432	0.313685	PA	NS	1	0.673211
Triglyceride	Dietziaceae	-0.201432	0.313685	PA	NS	1	0.673211
Triglyceride	Gaiellaceae	-0.201432	0.313685	PA	NS	1	0.673211
Triglyceride	RF16	-0.201432	0.313685	PA	NS	1	0.673211
Triglyceride	Rhodothermaceae	0.201432	0.313685	PA	NS	1	0.673211
Triglyceride	Symbiobacteriaceae	-0.201432	0.313685	PA	NS	1	0.673211
Triglyceride	Methanobacteriaceae	0.199725	0.317889	PA	NS	1	0.673211
Triglyceride	Coxiellaceae	0.196396	0.326188	PA	NS	1	0.673211
Triglyceride	Rickettsiaceae	0.196031	0.327107	PA	NS	1	0.673211
Triglyceride	Bacteroidaceae	0.195577	0.328249	PA	NS	1	0.673211
Triglyceride	Mycoplasmataceae	0.185038	0.355484	PA	NS	1	0.673211
Triglyceride	Coriobacteriaceae	0.183942	0.35839	PA	NS	1	0.673211
Triglyceride	Beijerinckiaceae	0.182778	0.361494	PA	NS	1	0.673211
Triglyceride	Actinomycetaceae	-0.179854	0.369358	PA	NS	1	0.673211
Triglyceride	Ruminococcaceae	0.178392	0.373325	PA	NS	1	0.673211
Triglyceride	[Exiguobacteraceae]	0.176253	0.379177	PA	NS	1	0.673211
Triglyceride	Bradyrhizobiaceae	-0.176253	0.379177	PA	NS	1	0.673211
Triglyceride	C111	0.176253	0.379177	PA	NS	1	0.673211
Triglyceride	EtOH8	0.176253	0.379177	PA	NS	1	0.673211
Triglyceride	Gemmataceae	0.176253	0.379177	PA	NS	1	0.673211
Triglyceride	Hyphomonadaceae	0.176253	0.379177	PA	NS	1	0.673211
Triglyceride	Intrasporangiaceae	0.176253	0.379177	PA	NS	1	0.673211
Triglyceride	JTB36	0.176253	0.379177	PA	NS	1	0.673211
Triglyceride	Methanomicrobiaceae	0.176253	0.379177	PA	NS	1	0.673211
Triglyceride	Promicromonosporaceae	-0.176253	0.379177	PA	NS	1	0.673211
Triglyceride	Psychromonadaceae	0.176253	0.379177	PA	NS	1	0.673211
Triglyceride	RFP12	0.176253	0.379177	PA	NS	1	0.673211
Triglyceride	Streptomycetaceae	0.176253	0.379177	PA	NS	1	0.673211
Triglyceride	Thermaceae	0.176253	0.379177	PA	NS	1	0.673211
Triglyceride	Caldicoprobacteraceae	-0.174714	0.383418	PA	NS	1	0.673211
Triglyceride	Geobacteraceae	-0.170011	0.39655	PA	NS	1	0.685161
Triglyceride	Desulfovibrionaceae	0.169038	0.399299	PA	NS	1	0.685161
Triglyceride	Phyllobacteriaceae	0.165873	0.408311	PA	NS	1	0.692752
Triglyceride	Sphingomonadaceae	0.163502	0.415137	PA	NS	1	0.696507
Triglyceride	Alteromonadaceae	-0.157243	0.433459	PA	NS	1	0.713748
Triglyceride	Rikenellaceae	0.156744	0.434938	PA	NS	1	0.713748
Triglyceride	[Odoribacteraceae]	0.155179	0.439593	PA	NS	1	0.713748
Triglyceride	Holophagaceae	0.151074	0.451936	PA	NS	1	0.718341
Triglyceride	mb2424	0.151074	0.451936	PA	NS	1	0.718341
Triglyceride	S24-7	0.149122	0.45787	PA	NS	1	0.720191
Triglyceride	Rhodobacteraceae	-0.138618	0.490485	PA	NS	1	0.763539
Triglyceride	Methylobacteriaceae	-0.131867	0.51205	PA	NS	1	0.788976
Triglyceride	Bacillaceae	-0.128136	0.524162	PA	NS	1	0.79948
Triglyceride	Marinilabiaceae	0.125895	0.531504	PA	NS	1	0.802571
Triglyceride	Campylobacteraceae	0.120626	0.548953	PA	NS	1	0.803403
Triglyceride	Chitinophagaceae	0.113585	0.57268	PA	NS	1	0.803403
Triglyceride	Pasteurellaceae	0.112836	0.57523	PA	NS	1	0.803403
Triglyceride	Verrucomicrobiaceae	0.112155	0.577555	PA	NS	1	0.803403
Triglyceride	Spirochaetaceae	0.111347	0.580316	PA	NS	1	0.803403
Triglyceride	Staphylococcaceae	0.11113	0.581059	PA	NS	1	0.803403
Triglyceride	Pirellulaceae	-0.108941	0.588575	PA	NS	1	0.803403
Triglyceride	Propionibacteriaceae	0.101015	0.616133	PA	NS	1	0.803403
Triglyceride	Deferribacteraceae	0.100716	0.617183	PA	NS	1	0.803403
Triglyceride	Dehalobacteriaceae	0.100716	0.617183	PA	NS	1	0.803403
Triglyceride	Gracilibacteraceae	0.100716	0.617183	PA	NS	1	0.803403
Triglyceride	Planctomycetaceae	0.100716	0.617183	PA	NS	1	0.803403
Triglyceride	R4-41B	0.100716	0.617183	PA	NS	1	0.803403
Triglyceride	RB40	0.100716	0.617183	PA	NS	1	0.803403
Triglyceride	Rivulariaceae	0.100716	0.617183	PA	NS	1	0.803403
Triglyceride	Syntrophaceae	0.100716	0.617183	PA	NS	1	0.803403
Triglyceride	Lachnospiraceae	0.0962273	0.633033	PA	NS	1	0.809926
Triglyceride	Anaeroplasmataceae	-0.0951206	0.636965	PA	NS	1	0.809926
Triglyceride	Rhodocyclaceae	0.0947495	0.638286	PA	NS	1	0.809926
Triglyceride	Burkholderiaceae	0.0927329	0.645482	PA	NS	1	0.812232
Triglyceride	Xanthobacteraceae	0.0907841	0.652466	PA	NS	1	0.814235
Triglyceride	Pseudomonadaceae	0.0865308	0.667808	PA	NS	1	0.82655
Triglyceride	Leuconostocaceae	-0.0836398	0.678311	PA	NS	1	0.832724
Triglyceride	Peptococcaceae	0.0781408	0.698451	PA	NS	1	0.848546
Triglyceride	[Paraprevotellaceae]	-0.0761893	0.705648	PA	NS	1	0.848546
Triglyceride	[Barnesiellaceae]	-0.075537	0.708059	PA	NS	1	0.848546
Triglyceride	Corynebacteriaceae	0.0734728	0.715706	PA	NS	1	0.850958
Triglyceride	Bifidobacteriaceae	-0.0692157	0.731562	PA	NS	1	0.863014
Triglyceride	[Tissierellaceae]	-0.0625307	0.756677	PA	NS	1	0.885723
Triglyceride	Prevotellaceae	-0.0573415	0.776342	PA	NS	1	0.888072
Triglyceride	Paenibacillaceae	-0.0548342	0.785892	PA	NS	1	0.888072
Triglyceride	Sinobacteraceae	0.0544705	0.78728	PA	NS	1	0.888072
Triglyceride	Hyphomicrobiaceae	0.0518604	0.797259	PA	NS	1	0.888072
Triglyceride	Aurantimonadaceae	0.050358	0.803017	PA	NS	1	0.888072
Triglyceride	Jonesiaceae	-0.050358	0.803017	PA	NS	1	0.888072
Triglyceride	Trueperaceae	0.050358	0.803017	PA	NS	1	0.888072
Triglyceride	Rhizobiaceae	-0.0496501	0.805734	PA	NS	1	0.888072
Triglyceride	Xanthomonadaceae	-0.0432585	0.830359	PA	NS	1	0.908581
Triglyceride	Helicobacteraceae	0.041213	0.838274	PA	NS	1	0.910643
Triglyceride	Streptococcaceae	-0.0334137	0.868587	PA	NS	1	0.928802
Triglyceride	Neisseriaceae	-0.0328804	0.870667	PA	NS	1	0.928802
Triglyceride	Peptostreptococcaceae	-0.0321691	0.873443	PA	NS	1	0.928802
Triglyceride	Micromonosporaceae	0.0290808	0.88551	PA	NS	1	0.935049
Triglyceride	Mycobacteriaceae	0.025179	0.900791	PA	NS	1	0.938065
Triglyceride	Shewanellaceae	-0.025179	0.900791	PA	NS	1	0.938065
Triglyceride	Syntrophobacteraceae	0.0174714	0.931073	PA	NS	1	0.962959
Triglyceride	Veillonellaceae	-0.0145764	0.942474	PA	NS	1	0.966779
Triglyceride	Erysipelotrichaceae	0.0132828	0.947572	PA	NS	1	0.966779
Triglyceride	Planococcaceae	0.00255793	0.989897	PA	NS	1	1
Triglyceride	211ds20	0	1	PA	NS	1	1
Triglyceride	Brucellaceae	0	1	PA	NS	1	1
Protein	Xanthomonadaceae	-0.457791	0.0163444	PA	NS	1	0.622715
Protein	Methylobacteriaceae	-0.407052	0.0350958	PA	NS	1	0.622715
Protein	Dermabacteraceae	0.39945	0.0389973	PA	NS	1	0.622715
Protein	Cytophagaceae	0.383805	0.0481121	PA	NS	1	0.622715
Protein	Pirellulaceae	-0.381293	0.0497202	PA	NS	1	0.622715
Protein	Alteromonadaceae	-0.365556	0.0607799	PA	NS	1	0.622715
Protein	Neisseriaceae	-0.364607	0.0615028	PA	NS	1	0.622715
Protein	Christensenellaceae	0.363137	0.0626374	PA	NS	1	0.622715
Protein	Aeromonadaceae	-0.361406	0.0639932	PA	NS	1	0.622715
Protein	Nocardiaceae	0.358924	0.0659768	PA	NS	1	0.622715
Protein	Actinomycetaceae	-0.33046	0.0922697	PA	NS	1	0.622715
Protein	Haliangiaceae	0.327327	0.0955874	PA	NS	1	0.622715
Protein	Bacillaceae	-0.321437	0.102066	PA	NS	1	0.622715
Protein	Carnobacteriaceae	-0.313737	0.111021	PA	NS	1	0.622715
Protein	[Acidaminobacteraceae]	-0.302148	0.125579	PA	NS	1	0.622715
Protein	[Chthoniobacteraceae]	-0.302148	0.125579	PA	NS	1	0.622715
Protein	Cryomorphaceae	-0.302148	0.125579	PA	NS	1	0.622715
Protein	Cryptosporangiaceae	-0.302148	0.125579	PA	NS	1	0.622715
Protein	Koribacteraceae	0.302148	0.125579	PA	NS	1	0.622715
Protein	Legionellaceae	-0.302148	0.125579	PA	NS	1	0.622715
Protein	Methylophilaceae	0.302148	0.125579	PA	NS	1	0.622715
Protein	Myxococcaceae	-0.302148	0.125579	PA	NS	1	0.622715
Protein	Nakamurellaceae	-0.302148	0.125579	PA	NS	1	0.622715
Protein	PRR-10	-0.302148	0.125579	PA	NS	1	0.622715
Protein	Rhodospirillaceae	-0.302148	0.125579	PA	NS	1	0.622715
Protein	SAGMA-X	-0.302148	0.125579	PA	NS	1	0.622715
Protein	Saprospiraceae	-0.302148	0.125579	PA	NS	1	0.622715
Protein	Thiobacteraceae	-0.302148	0.125579	PA	NS	1	0.622715
Protein	Bifidobacteriaceae	-0.298493	0.130447	PA	NS	1	0.622715
Protein	Rickettsiaceae	0.290382	0.141739	PA	NS	1	0.622715
Protein	Caldicoprobacteraceae	-0.278199	0.159998	PA	NS	1	0.622715
Protein	Brucellaceae	-0.272352	0.169329	PA	NS	1	0.622715
Protein	0319-6G20	-0.271933	0.170012	PA	NS	1	0.622715
Protein	Peptostreptococcaceae	-0.260219	0.1899	PA	NS	1	0.622715
Protein	Micromonosporaceae	-0.257253	0.19518	PA	NS	1	0.622715
Protein	Aurantimonadaceae	0.25179	0.205169	PA	NS	1	0.622715
Protein	Mycobacteriaceae	-0.25179	0.205169	PA	NS	1	0.622715
Protein	Trueperaceae	0.25179	0.205169	PA	NS	1	0.622715
Protein	Peptococcaceae	-0.249259	0.209913	PA	NS	1	0.622715
Protein	Rhizobiaceae	-0.244839	0.218374	PA	NS	1	0.622715
Protein	Rhodobacteraceae	0.241804	0.224316	PA	NS	1	0.622715
Protein	Burkholderiaceae	-0.23116	0.246007	PA	NS	1	0.622715
Protein	Leptotrichiaceae	-0.229615	0.249266	PA	NS	1	0.622715
Protein	Geobacteraceae	-0.229291	0.249953	PA	NS	1	0.622715
Protein	[Exiguobacteraceae]	-0.226611	0.255684	PA	NS	1	0.622715
Protein	Brevibacteriaceae	0.226611	0.255684	PA	NS	1	0.622715
Protein	C111	-0.226611	0.255684	PA	NS	1	0.622715
Protein	Cenarchaeaceae	0.226611	0.255684	PA	NS	1	0.622715
Protein	Dietziaceae	0.226611	0.255684	PA	NS	1	0.622715
Protein	EtOH8	-0.226611	0.255684	PA	NS	1	0.622715
Protein	Gaiellaceae	0.226611	0.255684	PA	NS	1	0.622715
Protein	Gemmataceae	-0.226611	0.255684	PA	NS	1	0.622715
Protein	Hyphomonadaceae	-0.226611	0.255684	PA	NS	1	0.622715
Protein	Intrasporangiaceae	-0.226611	0.255684	PA	NS	1	0.622715
Protein	JTB36	-0.226611	0.255684	PA	NS	1	0.622715
Protein	Methanomicrobiaceae	-0.226611	0.255684	PA	NS	1	0.622715
Protein	Psychromonadaceae	-0.226611	0.255684	PA	NS	1	0.622715
Protein	RF16	0.226611	0.255684	PA	NS	1	0.622715
Protein	RFP12	-0.226611	0.255684	PA	NS	1	0.622715
Protein	Streptomycetaceae	-0.226611	0.255684	PA	NS	1	0.622715
Protein	Symbiobacteriaceae	0.226611	0.255684	PA	NS	1	0.622715
Protein	Thermaceae	-0.226611	0.255684	PA	NS	1	0.622715
Protein	Methanobacteriaceae	-0.217882	0.274939	PA	NS	1	0.658981
Protein	Coxiellaceae	0.210944	0.290889	PA	NS	1	0.686316
Protein	Aerococcaceae	-0.202407	0.311298	PA	NS	1	0.6954
Protein	Holophagaceae	0.201432	0.313685	PA	NS	1	0.6954
Protein	Marinilabiaceae	-0.201432	0.313685	PA	NS	1	0.6954
Protein	mb2424	0.201432	0.313685	PA	NS	1	0.6954
Protein	Gemellaceae	0.199775	0.317765	PA	NS	1	0.6954
Protein	[Weeksellaceae]	0.19436	0.331329	PA	NS	1	0.714723
Protein	Spirochaetaceae	-0.190801	0.340431	PA	NS	1	0.724015
Protein	Caulobacteraceae	0.188637	0.346038	PA	NS	1	0.725719
Protein	Clostridiaceae	0.182754	0.361557	PA	NS	1	0.744401
Protein	[Paraprevotellaceae]	-0.181542	0.364806	PA	NS	1	0.744401
Protein	Shewanellaceae	-0.176253	0.379177	PA	NS	1	0.763409
Protein	A4b	-0.17337	0.387145	PA	NS	1	0.769196
Protein	Opitutaceae	-0.163411	0.4154	PA	NS	1	0.804171
Protein	Solibacteraceae	-0.163411	0.4154	PA	NS	1	0.804171
Protein	Micrococcaceae	0.159173	0.427761	PA	NS	1	0.81762
Protein	Ellin6075	0.151307	0.451231	PA	NS	1	0.825368
Protein	Bradyrhizobiaceae	-0.151074	0.451936	PA	NS	1	0.825368
Protein	Promicromonosporaceae	-0.151074	0.451936	PA	NS	1	0.825368
Protein	Rikenellaceae	0.150499	0.453679	PA	NS	1	0.825368
Protein	Procabacteriaceae	0.148336	0.46027	PA	NS	1	0.82739
Protein	Sphingomonadaceae	-0.14456	0.471892	PA	NS	1	0.833422
Protein	Paenibacillaceae	-0.14324	0.475989	PA	NS	1	0.833422
Protein	Phyllobacteriaceae	-0.138998	0.489286	PA	NS	1	0.833422
Protein	Ruminococcaceae	0.137626	0.493625	PA	NS	1	0.833422
Protein	Chitinophagaceae	-0.13149	0.513266	PA	NS	1	0.833422
Protein	Bacteroidaceae	-0.131307	0.513857	PA	NS	1	0.833422
Protein	Flavobacteriaceae	0.128192	0.52398	PA	NS	1	0.833422
Protein	Sinobacteraceae	0.127098	0.527557	PA	NS	1	0.833422
Protein	Bdellovibrionaceae	-0.125895	0.531504	PA	NS	1	0.833422
Protein	Halomonadaceae	-0.125895	0.531504	PA	NS	1	0.833422
Protein	Rhodothermaceae	0.125895	0.531504	PA	NS	1	0.833422
Protein	WCHB1-25	-0.125895	0.531504	PA	NS	1	0.833422
Protein	Corynebacteriaceae	-0.124719	0.535377	PA	NS	1	0.833422
Protein	Nocardioidaceae	-0.120673	0.548797	PA	NS	1	0.845596
Protein	Desulfovibrionaceae	-0.115977	0.564571	PA	NS	1	0.861113
Protein	Alcaligenaceae	0.106171	0.598146	PA	NS	1	0.903201
Protein	Vibrionaceae	-0.102395	0.611299	PA	NS	1	0.904803
Protein	Acetobacteraceae	-0.100748	0.617071	PA	NS	1	0.904803
Protein	Jonesiaceae	0.100716	0.617183	PA	NS	1	0.904803
Protein	Beijerinckiaceae	0.0981087	0.62637	PA	NS	1	0.906075
Protein	Mycoplasmataceae	-0.0941074	0.640574	PA	NS	1	0.906075
Protein	Pasteurellaceae	-0.089541	0.656936	PA	NS	1	0.906075
Protein	Verrucomicrobiaceae	-0.0838857	0.677416	PA	NS	1	0.906075
Protein	Prevotellaceae	-0.0827221	0.681658	PA	NS	1	0.906075
Protein	Campylobacteraceae	-0.0804176	0.690087	PA	NS	1	0.906075
Protein	Staphylococcaceae	-0.0801241	0.691164	PA	NS	1	0.906075
Protein	Deferribacteraceae	-0.075537	0.708059	PA	NS	1	0.906075
Protein	Dehalobacteriaceae	-0.075537	0.708059	PA	NS	1	0.906075
Protein	Gracilibacteraceae	-0.075537	0.708059	PA	NS	1	0.906075
Protein	Planctomycetaceae	-0.075537	0.708059	PA	NS	1	0.906075
Protein	R4-41B	-0.075537	0.708059	PA	NS	1	0.906075
Protein	RB40	-0.075537	0.708059	PA	NS	1	0.906075
Protein	Rivulariaceae	-0.075537	0.708059	PA	NS	1	0.906075
Protein	Syntrophaceae	-0.075537	0.708059	PA	NS	1	0.906075
Protein	[Tissierellaceae]	-0.069997	0.728643	PA	NS	1	0.920002
Protein	Moraxellaceae	-0.0682279	0.735257	PA	NS	1	0.920002
Protein	Anaeroplasmataceae	0.0677035	0.73722	PA	NS	1	0.920002
Protein	Veillonellaceae	-0.0630586	0.754684	PA	NS	1	0.929243
Protein	Microbacteriaceae	0.0624629	0.756933	PA	NS	1	0.929243
Protein	Planococcaceae	-0.0566398	0.779011	PA	NS	1	0.937783
Protein	Pseudomonadaceae	0.0546187	0.786714	PA	NS	1	0.937783
Protein	Eubacteriaceae	-0.0544705	0.78728	PA	NS	1	0.937783
Protein	S24-7	-0.0513369	0.799264	PA	NS	1	0.937783
Protein	Porphyromonadaceae	-0.0505619	0.802235	PA	NS	1	0.937783
Protein	mitochondria	0.0485454	0.809978	PA	NS	1	0.937783
Protein	Enterobacteriaceae	0.0477651	0.812979	PA	NS	1	0.937783
Protein	Comamonadaceae	0.0465332	0.817721	PA	NS	1	0.937783
Protein	Hyphomicrobiaceae	-0.0459979	0.819784	PA	NS	1	0.937783
Protein	Erysipelotrichaceae	-0.0435552	0.829212	PA	NS	1	0.941135
Protein	Oxalobacteraceae	0.0400884	0.842632	PA	NS	1	0.941135
Protein	Rhodocyclaceae	0.0398107	0.843709	PA	NS	1	0.941135
Protein	Lachnospiraceae	-0.0387964	0.847644	PA	NS	1	0.941135
Protein	Syntrophobacteraceae	0.0349428	0.862628	PA	NS	1	0.946539
Protein	Fusobacteriaceae	0.0311629	0.877371	PA	NS	1	0.946539
Protein	Lactobacillaceae	0.0311355	0.877478	PA	NS	1	0.946539
Protein	Leuconostocaceae	-0.0307451	0.879004	PA	NS	1	0.946539
Protein	Turicibacteraceae	0.0295042	0.883854	PA	NS	1	0.946539
Protein	Helicobacteraceae	-0.026649	0.895029	PA	NS	1	0.951185
Protein	[Barnesiellaceae]	-0.025179	0.900791	PA	NS	1	0.951185
Protein	Streptococcaceae	0.0185632	0.926777	PA	NS	1	0.951788
Protein	211ds20	0.0181568	0.928376	PA	NS	1	0.951788
Protein	Xanthobacteraceae	0.0181568	0.928376	PA	NS	1	0.951788
Protein	Coriobacteriaceae	0.0178328	0.929651	PA	NS	1	0.951788
Protein	Sphingobacteriaceae	0.0166558	0.934284	PA	NS	1	0.951788
Protein	Propionibacteriaceae	-0.0153326	0.939495	PA	NS	1	0.951788
Protein	Enterococcaceae	0.0138124	0.945485	PA	NS	1	0.951788
Protein	[Odoribacteraceae]	0.00672865	0.973428	PA	NS	1	0.973428
Glucose	Neisseriaceae	-0.502511	0.0104671	PA	NS	1	0.387844
Glucose	Xanthomonadaceae	-0.490091	0.0128831	PA	NS	1	0.387844
Glucose	Caldicoprobacteraceae	-0.469044	0.0180179	PA	NS	1	0.387844
Glucose	Methanobacteriaceae	-0.449823	0.0240635	PA	NS	1	0.387844
Glucose	Micromonosporaceae	-0.449552	0.0241593	PA	NS	1	0.387844
Glucose	Actinomycetaceae	-0.432401	0.0308702	PA	NS	1	0.387844
Glucose	Paenibacillaceae	-0.429377	0.032195	PA	NS	1	0.387844
Glucose	Pirellulaceae	-0.429377	0.032195	PA	NS	1	0.387844
Glucose	Chitinophagaceae	-0.428187	0.0327286	PA	NS	1	0.387844
Glucose	Carnobacteriaceae	-0.423669	0.0348191	PA	NS	1	0.387844
Glucose	Moraxellaceae	-0.393344	0.0517432	PA	NS	1	0.387844
Glucose	[Paraprevotellaceae]	-0.392325	0.0524067	PA	NS	1	0.387844
Glucose	Bifidobacteriaceae	-0.389741	0.0541192	PA	NS	1	0.387844
Glucose	Alteromonadaceae	-0.370986	0.0678884	PA	NS	1	0.387844
Glucose	Rhizobiaceae	-0.367482	0.0707351	PA	NS	1	0.387844
Glucose	Deferribacteraceae	-0.339683	0.0966568	PA	NS	1	0.387844
Glucose	Dehalobacteriaceae	-0.339683	0.0966568	PA	NS	1	0.387844
Glucose	Dermabacteraceae	0.339683	0.0966568	PA	NS	1	0.387844
Glucose	Gracilibacteraceae	-0.339683	0.0966568	PA	NS	1	0.387844
Glucose	Koribacteraceae	0.339683	0.0966568	PA	NS	1	0.387844
Glucose	Methylophilaceae	0.339683	0.0966568	PA	NS	1	0.387844
Glucose	Planctomycetaceae	-0.339683	0.0966568	PA	NS	1	0.387844
Glucose	R4-41B	-0.339683	0.0966568	PA	NS	1	0.387844
Glucose	RB40	-0.339683	0.0966568	PA	NS	1	0.387844
Glucose	Rivulariaceae	-0.339683	0.0966568	PA	NS	1	0.387844
Glucose	Syntrophaceae	-0.339683	0.0966568	PA	NS	1	0.387844
Glucose	Coriobacteriaceae	-0.321875	0.116631	PA	NS	1	0.387844
Glucose	Leuconostocaceae	-0.317815	0.12158	PA	NS	1	0.387844
Glucose	Burkholderiaceae	-0.313786	0.126641	PA	NS	1	0.387844
Glucose	A4b	-0.312152	0.128737	PA	NS	1	0.387844
Glucose	[Acidaminobacteraceae]	-0.311376	0.12974	PA	NS	1	0.387844
Glucose	[Chthoniobacteraceae]	-0.311376	0.12974	PA	NS	1	0.387844
Glucose	211ds20	-0.311376	0.12974	PA	NS	1	0.387844
Glucose	Cryomorphaceae	-0.311376	0.12974	PA	NS	1	0.387844
Glucose	Cryptosporangiaceae	-0.311376	0.12974	PA	NS	1	0.387844
Glucose	Legionellaceae	-0.311376	0.12974	PA	NS	1	0.387844
Glucose	Myxococcaceae	-0.311376	0.12974	PA	NS	1	0.387844
Glucose	Nakamurellaceae	-0.311376	0.12974	PA	NS	1	0.387844
Glucose	PRR-10	-0.311376	0.12974	PA	NS	1	0.387844
Glucose	Rhodospirillaceae	-0.311376	0.12974	PA	NS	1	0.387844
Glucose	SAGMA-X	-0.311376	0.12974	PA	NS	1	0.387844
Glucose	Saprospiraceae	-0.311376	0.12974	PA	NS	1	0.387844
Glucose	Syntrophobacteraceae	-0.311376	0.12974	PA	NS	1	0.387844
Glucose	Thiobacteraceae	-0.311376	0.12974	PA	NS	1	0.387844
Glucose	Desulfovibrionaceae	-0.311125	0.130065	PA	NS	1	0.387844
Glucose	Christensenellaceae	0.306698	0.135912	PA	NS	1	0.387844
Glucose	Opitutaceae	-0.306698	0.135912	PA	NS	1	0.387844
Glucose	Solibacteraceae	-0.306698	0.135912	PA	NS	1	0.387844
Glucose	Geobacteraceae	-0.303107	0.140791	PA	NS	1	0.387844
Glucose	[Tissierellaceae]	-0.301023	0.14368	PA	NS	1	0.387844
Glucose	Pasteurellaceae	-0.299318	0.146074	PA	NS	1	0.387844
Glucose	Veillonellaceae	-0.286826	0.164492	PA	NS	1	0.387844
Glucose	Spirochaetaceae	-0.286251	0.165377	PA	NS	1	0.387844
Glucose	[Exiguobacteraceae]	-0.283069	0.170337	PA	NS	1	0.387844
Glucose	C111	-0.283069	0.170337	PA	NS	1	0.387844
Glucose	EtOH8	-0.283069	0.170337	PA	NS	1	0.387844
Glucose	Gemmataceae	-0.283069	0.170337	PA	NS	1	0.387844
Glucose	Hyphomonadaceae	-0.283069	0.170337	PA	NS	1	0.387844
Glucose	Intrasporangiaceae	-0.283069	0.170337	PA	NS	1	0.387844
Glucose	JTB36	-0.283069	0.170337	PA	NS	1	0.387844
Glucose	Methanomicrobiaceae	-0.283069	0.170337	PA	NS	1	0.387844
Glucose	Psychromonadaceae	-0.283069	0.170337	PA	NS	1	0.387844
Glucose	RFP12	-0.283069	0.170337	PA	NS	1	0.387844
Glucose	Streptomycetaceae	-0.283069	0.170337	PA	NS	1	0.387844
Glucose	Thermaceae	-0.283069	0.170337	PA	NS	1	0.387844
Glucose	Rhodocyclaceae	-0.273938	0.185143	PA	NS	1	0.404173
Glucose	Streptococcaceae	-0.272461	0.18762	PA	NS	1	0.404173
Glucose	Vibrionaceae	-0.271294	0.189592	PA	NS	1	0.404173
Glucose	Peptostreptococcaceae	-0.270997	0.190097	PA	NS	1	0.404173
Glucose	Nocardioidaceae	-0.270371	0.191163	PA	NS	1	0.404173
Glucose	Rickettsiaceae	0.26582	0.199033	PA	NS	1	0.410412
Glucose	Bacillaceae	-0.265161	0.200191	PA	NS	1	0.410412
[truncated: 3,113 more rows]

## Sheet: S6.5
Phenotype	Genus	cor	p	Diet	Treatment	bonferroni p	fdr p
Triglyceride	Clostridium	0.442304	0.0127219	R	NS	1	0.775066
Triglyceride	Wolbachia	0.4405	0.0131341	R	NS	1	0.775066
Triglyceride	Kocuria	0.40261	0.0247357	R	NS	1	0.775066
Triglyceride	Flavobacterium	0.394059	0.0282724	R	NS	1	0.775066
Triglyceride	Janthinobacterium	0.38908	0.0305147	R	NS	1	0.775066
Triglyceride	Sporomusa	0.383761	0.0330681	R	NS	1	0.775066
Triglyceride	Geobacter	0.35041	0.053285	R	NS	1	0.775066
Triglyceride	Mycobacterium	0.348444	0.0547288	R	NS	1	0.775066
Triglyceride	Catenibacterium	0.34363	0.0583948	R	NS	1	0.775066
Triglyceride	Anaerostipes	-0.329399	0.0703686	R	NS	1	0.775066
Triglyceride	Paludibacter	0.320931	0.0783504	R	NS	1	0.775066
Triglyceride	Polaromonas	0.314611	0.0847487	R	NS	1	0.775066
Triglyceride	Paracoccus	-0.31183	0.0876874	R	NS	1	0.775066
Triglyceride	Rickettsiella	0.30957	0.090132	R	NS	1	0.775066
Triglyceride	Clavibacter	0.306217	0.0938554	R	NS	1	0.775066
Triglyceride	Psychromonas	-0.306217	0.0938554	R	NS	1	0.775066
Triglyceride	Zoogloea	0.306217	0.0938554	R	NS	1	0.775066
Triglyceride	Pseudomonas	0.30126	0.0995722	R	NS	1	0.775066
Triglyceride	Luteibacter	0.28685	0.117685	R	NS	1	0.775066
Triglyceride	Brevibacterium	0.286299	0.118423	R	NS	1	0.775066
Triglyceride	Luteolibacter	0.286299	0.118423	R	NS	1	0.775066
Triglyceride	Opitutus	0.286299	0.118423	R	NS	1	0.775066
Triglyceride	Lysinibacillus	-0.285803	0.119091	R	NS	1	0.775066
Triglyceride	Candidatus Portiera	0.28543	0.119594	R	NS	1	0.775066
Triglyceride	Megamonas	0.282708	0.123317	R	NS	1	0.775066
Triglyceride	Corynebacterium	0.275438	0.133683	R	NS	1	0.775066
Triglyceride	Hydrogenophaga	0.2745	0.135066	R	NS	1	0.775066
Triglyceride	Saccharopolyspora	0.274364	0.135267	R	NS	1	0.775066
Triglyceride	Anaerotruncus	0.265388	0.149043	R	NS	1	0.775066
Triglyceride	Hydrogenophilus	0.265388	0.149043	R	NS	1	0.775066
Triglyceride	Meiothermus	-0.265388	0.149043	R	NS	1	0.775066
Triglyceride	Pseudonocardia	0.265388	0.149043	R	NS	1	0.775066
Triglyceride	rc4-4	0.265388	0.149043	R	NS	1	0.775066
Triglyceride	Schwartzia	0.265388	0.149043	R	NS	1	0.775066
Triglyceride	Leuconostoc	0.264494	0.15047	R	NS	1	0.775066
Triglyceride	Brachybacterium	-0.264276	0.150819	R	NS	1	0.775066
Triglyceride	Peptostreptococcus	0.25954	0.158549	R	NS	1	0.775066
Triglyceride	Sphingomonas	0.256888	0.162999	R	NS	1	0.775066
Triglyceride	[Ruminococcus]	0.253041	0.169612	R	NS	1	0.775066
Triglyceride	Methylobacterium	0.251528	0.172265	R	NS	1	0.775066
Triglyceride	Pedobacter	0.246246	0.181756	R	NS	1	0.775066
Triglyceride	Aerococcus	-0.244974	0.184096	R	NS	1	0.775066
Triglyceride	AF12	-0.244974	0.184096	R	NS	1	0.775066
Triglyceride	Eikenella	-0.244974	0.184096	R	NS	1	0.775066
Triglyceride	Lutispora	-0.244974	0.184096	R	NS	1	0.775066
Triglyceride	Methanosarcina	0.244974	0.184096	R	NS	1	0.775066
Triglyceride	Pleomorphomonas	0.244974	0.184096	R	NS	1	0.775066
Triglyceride	Pseudoclavibacter	-0.244974	0.184096	R	NS	1	0.775066
Triglyceride	Rhodobacter	0.244248	0.185439	R	NS	1	0.775066
Triglyceride	Sediminibacterium	0.239988	0.193468	R	NS	1	0.775066
Triglyceride	Micrococcus	-0.236706	0.199816	R	NS	1	0.775066
Triglyceride	Shuttleworthia	0.231123	0.210943	R	NS	1	0.775066
Triglyceride	Flectobacillus	-0.224559	0.224558	R	NS	1	0.775066
Triglyceride	Herminiimonas	-0.224559	0.224558	R	NS	1	0.775066
Triglyceride	Leptothrix	-0.224559	0.224558	R	NS	1	0.775066
Triglyceride	Variovorax	0.222996	0.227886	R	NS	1	0.775066
Triglyceride	Kytococcus	0.22023	0.233857	R	NS	1	0.775066
Triglyceride	Cellvibrio	-0.2196	0.235231	R	NS	1	0.775066
Triglyceride	Phenylobacterium	0.218687	0.237231	R	NS	1	0.775066
Triglyceride	Arcobacter	0.217228	0.240454	R	NS	1	0.775066
Triglyceride	Actinomycetospora	0.214352	0.24689	R	NS	1	0.775066
Triglyceride	Anoxybacillus	0.214352	0.24689	R	NS	1	0.775066
Triglyceride	Caldicoprobacter	0.214352	0.24689	R	NS	1	0.775066
Triglyceride	Candidatus Rhodoluna	0.214352	0.24689	R	NS	1	0.775066
Triglyceride	Cytophaga	0.214352	0.24689	R	NS	1	0.775066
Triglyceride	Dechloromonas	0.214352	0.24689	R	NS	1	0.775066
Triglyceride	Legionella	0.214352	0.24689	R	NS	1	0.775066
Triglyceride	Methanimicrococcus	0.214352	0.24689	R	NS	1	0.775066
Triglyceride	Methylomonas	0.214352	0.24689	R	NS	1	0.775066
Triglyceride	Methylotenera	0.214352	0.24689	R	NS	1	0.775066
Triglyceride	Moritella	0.214352	0.24689	R	NS	1	0.775066
Triglyceride	Pedosphaera	0.214352	0.24689	R	NS	1	0.775066
Triglyceride	Sanguibacter	0.214352	0.24689	R	NS	1	0.775066
Triglyceride	Slackia	0.214352	0.24689	R	NS	1	0.775066
Triglyceride	Synechococcus	0.214352	0.24689	R	NS	1	0.775066
Triglyceride	Tatumella	0.214352	0.24689	R	NS	1	0.775066
Triglyceride	TG5	0.214352	0.24689	R	NS	1	0.775066
Triglyceride	Wautersiella	0.214352	0.24689	R	NS	1	0.775066
Triglyceride	Sneathia	0.213907	0.247896	R	NS	1	0.775066
Triglyceride	Enhydrobacter	0.212378	0.251373	R	NS	1	0.776113
Triglyceride	Herbaspirillum	0.208959	0.259263	R	NS	1	0.7885
Triglyceride	Turicibacter	0.206159	0.265845	R	NS	1	0.7885
Triglyceride	Dyadobacter	-0.205548	0.267297	R	NS	1	0.7885
Triglyceride	Thermus	-0.204145	0.270648	R	NS	1	0.7885
Triglyceride	Butyricimonas	0.200385	0.279762	R	NS	1	0.7885
Triglyceride	Collinsella	0.193779	0.296245	R	NS	1	0.7885
Triglyceride	Fusobacterium	0.193519	0.296906	R	NS	1	0.7885
Triglyceride	Roseburia	0.193118	0.297927	R	NS	1	0.7885
Triglyceride	Odoribacter	-0.191245	0.302727	R	NS	1	0.7885
Triglyceride	Mogibacterium	-0.190866	0.303706	R	NS	1	0.7885
Triglyceride	Moraxella	0.190866	0.303706	R	NS	1	0.7885
Triglyceride	Bacillus	0.187472	0.312545	R	NS	1	0.7885
Triglyceride	Cellulosimicrobium	-0.18373	0.322475	R	NS	1	0.7885
Triglyceride	Dermacoccus	0.18373	0.322475	R	NS	1	0.7885
Triglyceride	Ellin506	0.18373	0.322475	R	NS	1	0.7885
Triglyceride	Fimbriimonas	0.18373	0.322475	R	NS	1	0.7885
Triglyceride	Leucobacter	0.18373	0.322475	R	NS	1	0.7885
Triglyceride	Methylibium	-0.18373	0.322475	R	NS	1	0.7885
Triglyceride	Planomicrobium	0.18373	0.322475	R	NS	1	0.7885
Triglyceride	Sphingobacterium	0.18373	0.322475	R	NS	1	0.7885
Triglyceride	Terriglobus	0.18373	0.322475	R	NS	1	0.7885
Triglyceride	Desulfovibrio	-0.182409	0.326028	R	NS	1	0.7885
Triglyceride	Selenomonas	0.181381	0.328808	R	NS	1	0.7885
Triglyceride	Sterolibacterium	0.176184	0.343087	R	NS	1	0.814832
Triglyceride	Actinobacillus	-0.171842	0.355298	R	NS	1	0.820334
Triglyceride	Chryseobacterium	0.169216	0.36281	R	NS	1	0.820334
Triglyceride	Prevotella	-0.169109	0.363119	R	NS	1	0.820334
Triglyceride	Propionivibrio	0.168843	0.363884	R	NS	1	0.820334
Triglyceride	Coprobacillus	-0.168512	0.364838	R	NS	1	0.820334
Triglyceride	Dorea	0.168342	0.365331	R	NS	1	0.820334
Triglyceride	Mucispirillum	0.163316	0.380024	R	NS	1	0.827795
Triglyceride	Patulibacter	0.163316	0.380024	R	NS	1	0.827795
Triglyceride	Sarcina	0.163268	0.380164	R	NS	1	0.827795
Triglyceride	Leptotrichia	0.161942	0.384099	R	NS	1	0.827795
Triglyceride	Morganella	0.161502	0.385411	R	NS	1	0.827795
Triglyceride	Adlercreutzia	0.154913	0.405343	R	NS	1	0.829197
Triglyceride	Helicobacter	-0.147745	0.427677	R	NS	1	0.829197
Triglyceride	Delftia	0.147126	0.429638	R	NS	1	0.829197
Triglyceride	Enterococcus	0.146861	0.430479	R	NS	1	0.829197
Triglyceride	Stenotrophomonas	-0.14682	0.430609	R	NS	1	0.829197
Triglyceride	Acidovorax	0.146738	0.430868	R	NS	1	0.829197
Triglyceride	Faecalibacterium	0.146722	0.43092	R	NS	1	0.829197
Triglyceride	Psychrobacter	0.145774	0.433934	R	NS	1	0.829197
Triglyceride	Allobaculum	0.145674	0.434255	R	NS	1	0.829197
Triglyceride	Facklamia	0.144788	0.437084	R	NS	1	0.829197
Triglyceride	Rhodoferax	0.144429	0.438235	R	NS	1	0.829197
Triglyceride	Sphingobium	0.143873	0.440019	R	NS	1	0.829197
Triglyceride	Bulleidia	0.142694	0.443815	R	NS	1	0.829197
Triglyceride	Methanobrevibacter	0.137976	0.459177	R	NS	1	0.829197
Triglyceride	Vibrio	0.137359	0.461208	R	NS	1	0.829197
Triglyceride	Veillonella	0.137193	0.461757	R	NS	1	0.829197
Triglyceride	Eggerthella	-0.135369	0.467787	R	NS	1	0.829197
Triglyceride	Citrobacter	-0.1342	0.471677	R	NS	1	0.829197
Triglyceride	Agrobacterium	0.132699	0.476693	R	NS	1	0.829197
Triglyceride	Ralstonia	-0.132138	0.478576	R	NS	1	0.829197
Triglyceride	Lachnospira	0.128937	0.489387	R	NS	1	0.829197
Triglyceride	Burkholderia	0.1281	0.492236	R	NS	1	0.829197
Triglyceride	Ruminococcus	0.125264	0.501944	R	NS	1	0.829197
Triglyceride	Peptoniphilus	-0.125216	0.502111	R	NS	1	0.829197
Triglyceride	Chthoniobacter	0.122487	0.511547	R	NS	1	0.829197
Triglyceride	Citricoccus	0.122487	0.511547	R	NS	1	0.829197
Triglyceride	Edaphobacter	0.122487	0.511547	R	NS	1	0.829197
Triglyceride	Frigoribacterium	0.122487	0.511547	R	NS	1	0.829197
Triglyceride	Geobacillus	0.122487	0.511547	R	NS	1	0.829197
Triglyceride	Labrys	0.122487	0.511547	R	NS	1	0.829197
Triglyceride	Methylosinus	0.122487	0.511547	R	NS	1	0.829197
Triglyceride	Oerskovia	0.122487	0.511547	R	NS	1	0.829197
Triglyceride	Ramlibacter	0.122487	0.511547	R	NS	1	0.829197
Triglyceride	Trabulsiella	0.122487	0.511547	R	NS	1	0.829197
Triglyceride	Novosphingobium	-0.121953	0.513404	R	NS	1	0.829197
Triglyceride	Gluconobacter	0.121826	0.513844	R	NS	1	0.829197
Triglyceride	Lactobacillus	0.12098	0.516794	R	NS	1	0.829197
Triglyceride	[Eubacterium]	0.119975	0.520308	R	NS	1	0.829197
Triglyceride	Parvimonas	-0.119848	0.520753	R	NS	1	0.829197
Triglyceride	Enterobacter	-0.119062	0.52351	R	NS	1	0.829197
Triglyceride	Cardiobacterium	-0.117456	0.529168	R	NS	1	0.829197
Triglyceride	Trichococcus	-0.117456	0.529168	R	NS	1	0.829197
Triglyceride	Prosthecobacter	0.117102	0.530418	R	NS	1	0.829197
Triglyceride	Weissella	-0.110448	0.55419	R	NS	1	0.853496
Triglyceride	Bifidobacterium	0.110279	0.554801	R	NS	1	0.853496
Triglyceride	Gemella	-0.109574	0.55735	R	NS	1	0.853496
Triglyceride	Gardnerella	0.108902	0.559783	R	NS	1	0.853496
Triglyceride	Holdemania	-0.102072	0.584797	R	NS	1	0.886165
Triglyceride	Megasphaera	-0.0994687	0.594461	R	NS	1	0.889171
Triglyceride	Giesbergeria	0.099414	0.594665	R	NS	1	0.889171
Triglyceride	Finegoldia	0.0986322	0.59758	R	NS	1	0.889171
Triglyceride	Staphylococcus	-0.0964687	0.60568	R	NS	1	0.890917
Triglyceride	Anaerococcus	-0.0955495	0.609136	R	NS	1	0.890917
Triglyceride	Mobiluncus	0.0954329	0.609575	R	NS	1	0.890917
Triglyceride	Bilophila	-0.0907715	0.627229	R	NS	1	0.910415
Triglyceride	Porphyromonas	-0.0896788	0.631398	R	NS	1	0.910415
Triglyceride	Methanobacterium	-0.0880919	0.637471	R	NS	1	0.910415
Triglyceride	Phyllobacterium	0.088043	0.637659	R	NS	1	0.910415
Triglyceride	Dialister	0.0836325	0.654662	R	NS	1	0.927978
Triglyceride	Treponema	0.0821101	0.660571	R	NS	1	0.927978
Triglyceride	Oribacterium	-0.0816579	0.66233	R	NS	1	0.927978
Triglyceride	Actinomyces	-0.0790392	0.672551	R	NS	1	0.927978
Triglyceride	Serratia	-0.0761561	0.683871	R	NS	1	0.927978
Triglyceride	Salinibacterium	0.0734099	0.694716	R	NS	1	0.927978
Triglyceride	Blautia	0.071818	0.70103	R	NS	1	0.927978
Triglyceride	Anaeroplasma	0.0701239	0.707771	R	NS	1	0.927978
Triglyceride	Salinispora	0.0689618	0.712408	R	NS	1	0.927978
Triglyceride	Dehalobacterium	-0.0672193	0.71938	R	NS	1	0.927978
Triglyceride	Paenibacillus	0.0624821	0.738443	R	NS	1	0.927978
Triglyceride	Rhodococcus	0.0621398	0.739827	R	NS	1	0.927978
Triglyceride	BF311	0.0612434	0.743453	R	NS	1	0.927978
Triglyceride	Curtobacterium	0.0612434	0.743453	R	NS	1	0.927978
Triglyceride	Curvibacter	0.0612434	0.743453	R	NS	1	0.927978
Triglyceride	Fluviicola	0.0612434	0.743453	R	NS	1	0.927978
[truncated: 8,183 more rows]

## Sheet: S6.6
Phenotype	ZOTU ID	cor	p	Diet	Treatment	bonferroni p	fdr p
[truncated: 76,337 more rows]
