# Supplementary material for: Influence of Lab Adapted Natural Diet and Microbiota on Life History and Metabolic Phenotype of Drosophila melanogaster
Source: Microorganisms. 2020 Dec 11;8(12):1972. doi: 10.3390/microorganisms8121972 (PMC7763083; doi:10.3390/microorganisms8121972)
Supplement: Supplementary file 1 [file microorganisms-08-01972-s001.zip › Sup. Table 6B.xlsx]

## Sheet: Sheet1
Treatment	Diet	Pylum Level	Class Level	Order Level	Family Level	Genus Level	Individual ZOTU Level
NS	R	4	9	23	34	40	226
	PR	14	35	57	88	105	283
	PA	14	24	46	67	64	225
S	R	8	23	29	51	76	313
	PR	5	11	22	29	46	164
	PA	2	4	9	14	33	230
